# Supplementary material for: Alternative splicing is required for stage differentiation in malaria parasites
Source: Genome Biol. 2019 Aug 1;20:151. doi: 10.1186/s13059-019-1756-6 (PMC6669979; doi:10.1186/s13059-019-1756-6)
Supplement: Supplementary file 1 — Table S1. A tab-delimited text file containing a list of genes where alternative splicing has changed in female gametocytes compared to asexual erythrocytic stages (in wild-type parasites). (TSV 527 kb) [file 13059_2019_1756_MOESM1_ESM.tsv]

geneID	featureID	padj	asexual	female	log2fold_female_asexual	gene_name
PBANKA_0902900	E009	0	44.8282561786695	14.1344982121332	-4.69739002129975	conserved Plasmodium protein, unknown function
PBANKA_0902900	E008	7.34195139439757e-237	36.3738033038306	16.7080761170526	-3.05488846389938	conserved Plasmodium protein, unknown function
PBANKA_0524200	E007	9.4448523856663e-232	4.21753030071427	28.8866580760386	6.21044700256241	small exported protein (SEP2)
PBANKA_0826000	E001	3.83111991267049e-226	0.739243943502615	24.8852051065482	10.6512940147249	ribosomal RNA-processing protein 8, putative (RRP8)
PBANKA_0607600	E001	5.52970054767992e-202	39.5168274337469	29.1517813092161	-1.4087289404584	U6 snRNA-associated Sm-like protein LSm7, putative (LSM7)
PBANKA_1459400	E017	1.82917503924498e-191	27.3940688366416	41.1737857748403	1.87973903484634	conserved Plasmodium protein, unknown function
PBANKA_1459400	E016	3.64922004343768e-185	29.7467891138183	42.3847809397554	1.69354356419577	conserved Plasmodium protein, unknown function
PBANKA_1205100	E012	2.64926449196166e-165	30.1211847774618	7.97928288842719	-4.50896137028017	PPPDE peptidase, putative
PBANKA_0943300	E001	6.28576034133346e-154	30.7821839269459	28.2816079497915	-0.358123634919686	actin-like protein, putative (ALP2a)
PBANKA_1037100	E008	2.6851697086381e-152	22.4972292896252	32.2728398052048	1.45741686226675	GTPase-activating protein, putative
PBANKA_0943300	E005	5.93361290753978e-151	1.26935523702254	21.3805877411233	8.52337269650471	actin-like protein, putative (ALP2a)
PBANKA_0905600	E009	9.60554107023732e-124	41.5603174542831	31.8821984198596	-1.28717378315392	translation initiation factor eIF-1A, putative
PBANKA_1336000	E001	1.37454968263991e-117	13.749030286637	27.7245026532325	2.48824972436943	conserved Plasmodium protein, unknown function
PBANKA_1037100	E009	2.8436572309654e-112	19.2503495183996	28.6531517208363	1.50419092458249	GTPase-activating protein, putative
PBANKA_0622300	E005	3.45791211202701e-108	4.13272444292294	20.4371574980675	4.94235841345786	kelch protein, putative
PBANKA_0507500	E004	3.86143827046476e-97	22.5847722991253	11.7420363108893	-2.19060786461263	conserved Plasmodium protein, unknown function
PBANKA_1245200	E003	5.38980198502312e-95	32.5415366680904	19.2532377332447	-2.05278994551442	conserved Plasmodium protein, unknown function
PBANKA_0602800	E011	7.82806054903767e-91	20.7493514597293	6.90598040044593	-3.48918455600747	ubiquitin-conjugating enzyme E2, putative (UBC)
PBANKA_1339600	E003	3.15549595279393e-87	22.1312153797234	8.7716782910434	-3.00823276173645	MSF1-like protein, putative
PBANKA_0512200	E001	5.11747194322166e-86	26.6000424953762	13.5417073061486	-2.36965725326337	protoporphyrinogen oxidase, putative (PPO)
PBANKA_1363900	E006	5.11747194322166e-86	28.173229363377	17.1618656638957	-1.82757820055535	conserved protein, unknown function
PBANKA_1205100	E013	6.39713399175198e-86	22.5460298092364	8.09004281568809	-3.31967471251859	PPPDE peptidase, putative
PBANKA_1358000	E006	6.5105910269032e-84	8.50256516807226	21.2334211513541	2.95132490506648	thioredoxin 2 (TRX2)
PBANKA_1311200	E013	1.0500031789685e-81	0.01444085247023	17.9085252809539	20.8186644829742	conserved Plasmodium protein, unknown function
PBANKA_1029400	E008	8.32705220245322e-81	2.42564994781525	20.507851823339	6.50154814448166	conserved Plasmodium protein, unknown function
PBANKA_1037100	E001	2.64470242355554e-78	38.5900440026602	23.8482911421932	-2.08711179703685	GTPase-activating protein, putative
PBANKA_1306400	E008	5.24487856217504e-78	27.8825401468108	13.2334882555714	-2.63326645502812	protein prenyltransferase alpha subunit, putative
PBANKA_0213000	E007	2.46573865823194e-76	27.6255705231934	14.894943459068	-2.2155970166523	RNA-binding protein, putative
PBANKA_1029400	E009	7.29115690127813e-74	23.8785495735344	42.8834006368801	2.63711877322459	conserved Plasmodium protein, unknown function
PBANKA_1323300	E003	3.23871989476637e-72	21.6791472748142	7.16014960662109	-3.5400799070499	pyridoxal 5'-phosphate synthase, putative
PBANKA_0905600	E013	5.0986167464083e-72	41.6687647245163	27.3454656717175	-1.95064154368586	translation initiation factor eIF-1A, putative
PBANKA_1138600	E004	1.09333402089477e-71	20.861245414287	6.10037701833325	-3.87515795008715	conserved Plasmodium protein, unknown function
PBANKA_1026000	E001	1.41756618437033e-71	16.0076928449132	0.909674009431477	-8.48723397296634	conserved Plasmodium protein, unknown function
PBANKA_1459400	E013	1.80740507617333e-71	33.5306187740134	22.5819376244142	-1.6162629509271	conserved Plasmodium protein, unknown function
PBANKA_1029400	E006	3.23819022134836e-70	19.4354452071689	12.7608739650473	-1.39004165746599	conserved Plasmodium protein, unknown function
PBANKA_0213000	E008	4.14002269223904e-70	43.7754014859569	20.2454223607318	-3.35540153631992	RNA-binding protein, putative
PBANKA_0507000	E003	2.2385213646045e-69	41.985094500949	32.8983783437109	-1.20140865416198	4-hydroxy-3-methylbut-2-en-1-yl diphosphate synthase, putative (GcpE)
PBANKA_1363900	E007	2.45727787681406e-69	26.1941433452215	14.9194144217574	-1.99656689263867	conserved protein, unknown function
PBANKA_1029400	E004	7.72714637421616e-69	18.0933629888985	10.4314484353125	-1.76919918827268	conserved Plasmodium protein, unknown function
PBANKA_1414100	E010	1.07335460760793e-67	22.7519139742757	7.42268841282409	-3.61044738576774	CDP-diacylglycerol--inositol 3-phosphatidyltransferase, putative (PIS)
PBANKA_1037100	E007	1.38160356682857e-67	20.3333444297153	27.7786400426515	1.1838936138904	GTPase-activating protein, putative
PBANKA_0507000	E001	8.28914003230069e-67	3.93911522817764	16.1892441331837	4.28326868609851	4-hydroxy-3-methylbut-2-en-1-yl diphosphate synthase, putative (GcpE)
PBANKA_1029400	E005	1.23625152398214e-66	19.4969842596761	12.760242819575	-1.40125956721616	conserved Plasmodium protein, unknown function
PBANKA_0602800	E010	1.99389444251385e-66	19.2186087137247	7.04592455365393	-3.15910150183516	ubiquitin-conjugating enzyme E2, putative (UBC)
PBANKA_1216300	E002	2.75836253743481e-65	10.0265674132476	25.0261040306387	3.06586655027114	conserved Plasmodium protein, unknown function
PBANKA_1015400	E012	4.19068123882023e-65	27.5074134373385	14.606747892131	-2.26154306494742	CPW-WPC family protein, putative
PBANKA_1202000	E001	7.08659038283441e-60	33.2471813695559	2.71623197812813	-8.10104554295994	inner membrane complex protein 1c (IMC1c)
PBANKA_0607600	E005	3.37869093647832e-59	33.484645211704	39.3155376642082	0.77608213467942	U6 snRNA-associated Sm-like protein LSm7, putative (LSM7)
PBANKA_1311200	E019	9.52547823486738e-59	0.0144408142361456	15.6018778808514	20.3575570754002	conserved Plasmodium protein, unknown function
PBANKA_1311200	E017	5.27187662200394e-58	0.0144407870185788	15.3584267784376	20.305986300793	conserved Plasmodium protein, unknown function
PBANKA_0213000	E004	7.53306458869318e-58	33.5836755082334	36.5870273620294	0.403885844245206	RNA-binding protein, putative
PBANKA_1238500	E001	4.75456182779802e-53	19.716375877268	40.1524445836812	2.98377431755164	conserved Plasmodium protein, unknown function
PBANKA_0927000	E001	6.73303177792052e-53	4.57399354738772	16.3967997766651	3.88984819904238	tyrosine kinase-like protein, putative (TKL2)
PBANKA_1323300	E002	9.04590781111388e-53	17.7468474646604	6.14729948578699	-3.28862684509378	pyridoxal 5'-phosphate synthase, putative
PBANKA_1238500	E003	2.14407128913228e-52	20.649508291534	11.4720325595343	-1.93734948061282	conserved Plasmodium protein, unknown function
PBANKA_1238900	E006	1.03663346795315e-51	34.385487217821	31.0027489485702	-0.465814855105272	conserved Plasmodium protein, unknown function
PBANKA_0829900	E002	1.38747424696433e-51	23.2425278619981	9.66638266797939	-2.89579633954116	conserved Plasmodium protein, unknown function
PBANKA_1311200	E020	7.82523946073481e-50	0.014440887567325	14.9989114852032	20.2286374849889	conserved Plasmodium protein, unknown function
PBANKA_1118100	E011	1.13677125735804e-49	12.130399124815	19.9577974542222	1.64244109080671	phosphatidylinositol N-acetylglucosaminyltransferase subunit GPI1, putative (GPI1)
PBANKA_1363900	E002	4.9010995607838e-49	25.7057603122836	32.2954987895525	0.95329828143438	conserved protein, unknown function
PBANKA_1202000	E002	5.50947350428656e-49	28.7100605761011	1.707027345443	-8.80727017849033	inner membrane complex protein 1c (IMC1c)
PBANKA_1242100	E006	7.71627279366566e-49	23.8302928931519	14.5495901399646	-1.71179388430932	methionine aminopeptidase 1a, putative (METAP1a)
PBANKA_1138600	E002	1.58791216497027e-48	18.8755738775632	2.64721013521171	-5.95707994605665	conserved Plasmodium protein, unknown function
PBANKA_0943300	E004	7.77823877855378e-48	0.0289891035549203	12.8877022396972	17.7315583246769	actin-like protein, putative (ALP2a)
PBANKA_0213000	E003	1.83395611851452e-47	31.8817674858445	34.5209287016196	0.361392076655692	RNA-binding protein, putative
PBANKA_1205100	E026	2.08051282560354e-47	33.5345269229975	16.791126762416	-2.65604710702345	PPPDE peptidase, putative
PBANKA_0819600	E001	2.95252780343532e-46	18.2776749863922	3.89309091468166	-4.72638538868635	conserved Plasmodium protein, unknown function
PBANKA_1131500	E002	5.078187771401e-46	7.30412405528902	12.8202870391637	1.71593009203865	conserved Plasmodium protein, unknown function
PBANKA_1123200	E001	3.07044656873394e-45	14.4039322384758	0.666733067260189	-9.03929335253979	conserved Plasmodium protein, unknown function
PBANKA_0834400	E004	2.38943559436675e-44	0.917618241181948	16.4495023868099	8.55245015645371	mitochondrial-processing peptidase subunit beta, putative (MAS1)
PBANKA_0905600	E010	3.47164114280216e-44	33.0174042290985	23.0610103557145	-1.46804432742438	translation initiation factor eIF-1A, putative
PBANKA_0902900	E011	4.05354434971321e-44	51.4367474452984	52.786879376401	0.16749807600225	conserved Plasmodium protein, unknown function
PBANKA_1342300	E009	4.6516786670357e-44	20.4651191935059	3.14544050174288	-5.74095078104926	conserved Plasmodium protein, unknown function
PBANKA_0821200	E001	1.27119594462905e-43	26.6171299958166	8.31545501372097	-3.87444515800403	conserved Plasmodium protein, unknown function
PBANKA_1037100	E004	3.52593951659408e-43	25.2001202014585	14.1211585875504	-2.02256439665162	GTPase-activating protein, putative
PBANKA_0712900	E001	3.8068285510791e-43	27.6671003954017	3.22885098562533	-6.80948458353138	high mobility group protein B2 (HMGB2)
PBANKA_1131500	E003	5.09970835897796e-43	12.3154584916087	12.5104038490575	0.049334014922449	conserved Plasmodium protein, unknown function
PBANKA_0306500	E012	6.59686469154163e-43	22.2711664650165	13.0944842534319	-1.79658150723659	conserved protein, unknown function
PBANKA_1427700	E002	2.93081090930458e-42	19.5146164321207	5.15711588578966	-4.13233365273227	RuvB-like helicase 1, putative (RUVB1)
PBANKA_0905600	E011	3.01000337641316e-42	33.0279468101995	23.1786158068191	-1.45048152856599	translation initiation factor eIF-1A, putative
PBANKA_1358200	E013	4.69283600885416e-42	30.5682902482253	15.2321786050175	-2.56680722377146	conserved Plasmodium protein, unknown function
PBANKA_1320100	E002	6.10279103136095e-42	9.08228372694271	19.7250707952436	2.49005154364578	conserved Plasmodium protein, unknown function (UIS25)
PBANKA_1358000	E005	2.74289828700514e-41	7.11469171700283	16.5684910180903	2.62485534947317	thioredoxin 2 (TRX2)
PBANKA_1418900	E004	5.39655638307327e-41	22.8127096765988	13.2836422831914	-1.83988680227062	ras-related protein Rab-11A (Rab11a)
PBANKA_1037100	E005	5.56826067497404e-41	25.018573610245	14.6445716560572	-1.87707178472581	GTPase-activating protein, putative
PBANKA_1311200	E018	7.39001513893244e-41	0.0144409910809955	14.2432790881857	20.061242361234	conserved Plasmodium protein, unknown function
PBANKA_1106400	E002	8.82604757472748e-41	26.4050899846478	29.2923470498712	0.424356837209601	transcription factor 25, putative (TCF25)
PBANKA_0917800	E012	2.02404592918598e-40	26.1098080805491	13.1568198951515	-2.38744522999054	conserved Plasmodium protein, unknown function
PBANKA_1237000	E010	4.22567537363978e-40	23.5846074323628	15.1620965297273	-1.53866269845236	S-adenosylmethionine-dependent methyltransferase, putative
PBANKA_1427700	E003	6.4874787997541e-40	19.3894614066687	5.53313397312937	-3.90337525261012	RuvB-like helicase 1, putative (RUVB1)
PBANKA_1237000	E003	6.96248246482429e-40	27.6176790654397	32.846391994586	0.74248881077243	S-adenosylmethionine-dependent methyltransferase, putative
PBANKA_1238500	E004	7.3595352501258e-40	11.4596916113815	6.64670829581183	-1.6446128910951	conserved Plasmodium protein, unknown function
PBANKA_0830300	E002	9.1370037295689e-40	16.0354917565797	5.82940579570673	-3.10515543078193	conserved protein, unknown function
PBANKA_0518600	E016	1.00696526849872e-39	20.8216678018254	27.8446450532431	1.10892220840752	conserved Plasmodium protein, unknown function
PBANKA_1460400	E007	1.51794013558458e-39	4.96418358619638	33.6936536676423	6.40753415881188	FK506-binding protein (FKBP)-type peptidyl-prolyl isomerase, putative (FKBP35)
PBANKA_1427700	E009	1.56783980358561e-39	21.3058138718176	25.6670079628145	0.700140086744861	RuvB-like helicase 1, putative (RUVB1)
PBANKA_0623450	E006	2.64583105182205e-39	19.7433808506182	7.04219047603534	-3.25496172897694	fam-a protein, pseudogene
PBANKA_0808600	E001	3.79001836491128e-39	8.24684176027054	19.7197981374281	2.77966686745395	conserved Plasmodium protein, unknown function
PBANKA_1026300	E028	7.17535091271187e-39	26.9787529531992	17.1785343633962	-1.64803880564706	conserved Plasmodium protein, unknown function
PBANKA_1210300	E002	1.4019600944845e-38	6.60567567420232	21.0568227254975	3.67366319590217	heme oxygenase, putative (HO)
PBANKA_1237000	E007	2.1809331630612e-38	26.5627757205172	18.1697729103804	-1.39534667526373	S-adenosylmethionine-dependent methyltransferase, putative
PBANKA_1237000	E011	3.09036504115881e-38	23.1046095717681	14.713242574309	-1.55925728817193	S-adenosylmethionine-dependent methyltransferase, putative
PBANKA_0613600	E001	6.04507497208761e-38	22.742522976266	15.3925454232745	-1.35337197920026	phosphopantothenoylcysteine synthetase, putative
PBANKA_0920900	E018	7.49754489971027e-38	11.5429224932388	22.2823077119887	2.1940653435038	conserved Plasmodium protein, unknown function
PBANKA_1109800	E021	2.36059505334091e-37	29.6644870110206	22.0763007211714	-1.16047242246253	peptidyl-prolyl cis-trans isomerase, putative (CYP87)
PBANKA_1459400	E010	2.48441001421967e-37	20.9823680738772	12.741479951295	-1.66628283165003	conserved Plasmodium protein, unknown function
PBANKA_1445700	E011	3.17297845224709e-37	7.563155842074	16.2197178731855	2.37219338169771	conserved Plasmodium protein, unknown function
PBANKA_1427700	E011	1.1682924833239e-36	20.0138356190393	24.924919616957	0.809415067769458	RuvB-like helicase 1, putative (RUVB1)
PBANKA_1222400	E002	1.34119942722557e-36	25.9516474633373	18.8958680453745	-1.16809218900014	ubiquitin regulatory protein, putative
PBANKA_0418200	E005	1.92110833932263e-36	7.54980428135498	16.8786334803116	2.51022452706388	ras-related protein RAB7, putative (RAB7)
PBANKA_1236900	E003	2.21707950322654e-36	2.09809168981929	12.3660668338413	5.24284692614563	transcription initiation factor TFIID subunit 10, putative (TAF10)
PBANKA_1342200	E007	3.36875662566409e-36	19.0001897557901	7.53996520476794	-2.91776157703171	conserved Plasmodium protein, unknown function
PBANKA_1349300	E007	1.59575541323425e-35	12.8091237357115	2.1887099447265	-5.23133848113677	conserved Plasmodium protein, unknown function
PBANKA_1118100	E009	6.83564822516106e-35	3.66457837949049	12.6341330824119	3.69352958743252	phosphatidylinositol N-acetylglucosaminyltransferase subunit GPI1, putative (GPI1)
PBANKA_1204300	E003	1.64916374700897e-34	22.8265762879451	14.7641336246549	-1.50294619837177	CCR4-NOT transcription complex subunit 5, putative (NOT5)
PBANKA_0707500	E006	1.83134557675361e-34	25.1635303005382	30.7810104849087	0.825290179189235	RWD domain-containing protein, putative
PBANKA_1443700	E003	4.99547298767738e-34	18.1657187872706	9.53730759815392	-2.05633742842215	conserved Plasmodium protein, unknown function
PBANKA_0306500	E009	5.32759612491115e-34	24.4202939406256	13.8746444775816	-1.95782072264091	conserved protein, unknown function
PBANKA_1358000	E007	5.72637361179223e-34	30.5848176049874	23.3782110985174	-1.0786054523747	thioredoxin 2 (TRX2)
PBANKA_1238900	E003	8.58489402162394e-34	1.71712445008886	12.5267879876102	5.86282182285821	conserved Plasmodium protein, unknown function
PBANKA_1459400	E014	1.02734864862528e-33	30.0312349117562	19.9322134136574	-1.57998309987659	conserved Plasmodium protein, unknown function
PBANKA_1311200	E009	1.19253333784288e-33	5.02659514528106	15.9723572623579	3.5269885478571	conserved Plasmodium protein, unknown function
PBANKA_1414100	E011	1.20140164127991e-33	18.4418886564666	6.17914772914236	-3.40471647130977	CDP-diacylglycerol--inositol 3-phosphatidyltransferase, putative (PIS)
PBANKA_1451600	E002	1.92696780810462e-33	7.59464095896486	20.3532731530471	3.13779340891596	SUMO-activating enzyme subunit 2, putative (UBA2)
PBANKA_0310200	E001	1.94357686071367e-33	22.5786293834553	26.9479457520664	0.681314458096715	conserved Plasmodium protein, unknown function
PBANKA_1021100	E006	3.01735691316473e-33	29.0307077659469	33.3285997805006	0.602571300015457	DnaJ protein, putative
PBANKA_0507500	E005	4.24324802471934e-33	17.4331477648538	8.07463535653455	-2.418248333377	conserved Plasmodium protein, unknown function
PBANKA_1450400	E008	4.4737966990441e-33	17.1421533549621	6.65743253662325	-2.93585406091408	conserved Plasmodium protein, unknown function
PBANKA_1123200	E002	4.93639106569351e-33	13.7552555455416	1.01853202627392	-7.66812316988796	conserved Plasmodium protein, unknown function
PBANKA_0110100	E001	6.09837071276397e-33	30.8643704257373	34.5984324991509	0.514040116082548	conserved Plasmodium protein, unknown function
PBANKA_0207700	E012	1.188909277496e-32	2.55547505416929	11.972046748172	4.57062111702231	conserved Plasmodium protein, unknown function
PBANKA_0930800	E006	1.26226744937786e-32	15.5145650648442	10.5639908321462	-1.21585589416155	conserved Plasmodium protein, unknown function
PBANKA_1109300	E002	1.72416556852077e-32	42.4158196838017	28.5948759014947	-1.86330538732546	conserved Plasmodium protein, unknown function
PBANKA_1237000	E008	2.48922238308919e-32	26.738624136583	18.0029736691712	-1.45324076011459	S-adenosylmethionine-dependent methyltransferase, putative
PBANKA_1445700	E015	3.31682923944827e-32	60.2961587246344	37.123558669092	-2.91573324432425	conserved Plasmodium protein, unknown function
PBANKA_1205100	E003	3.62986196889592e-32	34.0449835810706	44.6653687351934	1.38672510519183	PPPDE peptidase, putative
PBANKA_0105700	E006	4.64516634692616e-32	12.2013303011754	2.59211491295254	-4.5887284575738	MYND finger protein, putative
PBANKA_1363900	E001	4.64516634692616e-32	21.0654395938276	27.442305432905	1.0078201287269	conserved protein, unknown function
PBANKA_0932600	E024	1.21086453438789e-31	19.3371367581241	4.01843927280562	-4.82905277387469	conserved Plasmodium protein, unknown function
PBANKA_1359000	E001	1.69783060073022e-31	1.93756165697229	12.0326006724547	5.38743000105763	protein transport protein SEC61 subunit alpha, putative (SEC61)
PBANKA_0905600	E003	2.37170352488455e-31	49.6891069102659	53.4864316466273	0.471682050629141	translation initiation factor eIF-1A, putative
PBANKA_0932600	E022	4.25928984028581e-31	22.3886576490923	6.7231452938096	-3.84483746544647	conserved Plasmodium protein, unknown function
PBANKA_1459400	E009	5.27550012643515e-31	19.2594519359047	11.4629384530024	-1.6939009262067	conserved Plasmodium protein, unknown function
PBANKA_1459400	E012	7.3812870212687e-31	26.8253186813751	17.9737273269315	-1.47175905017746	conserved Plasmodium protein, unknown function
PBANKA_0717800	E004	8.53168079027691e-31	6.63754301157773	15.3570523052995	2.57984498360378	60S ribosomal protein L15, putative
PBANKA_0504300	E003	1.57780014085685e-30	7.91212267161838	17.3983315508203	2.47233385067682	flagellar outer arm dynein-associated protein, putative
PBANKA_1026300	E029	2.08870105574583e-30	25.2023302402443	16.3234639678577	-1.54955404831016	conserved Plasmodium protein, unknown function
PBANKA_0622000	E002	2.84414545048431e-30	10.5729192959961	17.8292602812873	1.67769384623212	conserved Plasmodium protein, unknown function
PBANKA_0104900	E003	3.73442720243704e-30	25.7133975900078	16.2329711999784	-1.64641938771886	RNA-binding protein, putative
PBANKA_1237000	E004	7.8624792300556e-30	26.8652352688043	31.6113360565906	0.683277732921368	S-adenosylmethionine-dependent methyltransferase, putative
PBANKA_1015400	E020	1.03361112629162e-29	14.2679475117456	3.50720665910525	-4.20841096639598	CPW-WPC family protein, putative
PBANKA_1359000	E003	1.09694346363747e-29	1.93762771830492	11.6249823568679	5.27987266444579	protein transport protein SEC61 subunit alpha, putative (SEC61)
PBANKA_1238900	E004	1.11959696632635e-29	1.71724719260986	12.7801602662195	5.92571375205603	conserved Plasmodium protein, unknown function
PBANKA_1237000	E002	1.2998518934634e-29	23.4118052988787	28.6488162002472	0.796318815183414	S-adenosylmethionine-dependent methyltransferase, putative
PBANKA_0518600	E017	1.97541579442658e-29	20.3761408069564	27.2251474189819	1.09464650636896	conserved Plasmodium protein, unknown function
PBANKA_0621800	E001	2.06588112950009e-29	31.9752581007915	28.3356616722697	-0.516963195773863	3-demethylubiquinone-9 3-methyltransferase, putative (COQ3)
PBANKA_0621800	E002	2.08886705198331e-29	23.6729705048123	28.410324877761	0.719880985686165	3-demethylubiquinone-9 3-methyltransferase, putative (COQ3)
PBANKA_0705900	E028	3.35296418553145e-29	17.8867099333606	10.1139508733532	-1.82462784518034	lipase maturation factor, putative (LMF1)
PBANKA_0306500	E010	4.30737636940954e-29	23.2983849569912	13.8312430307939	-1.78966821526442	conserved protein, unknown function
PBANKA_1311200	E014	8.63993424634657e-29	0.0144410962889339	12.4226392275066	19.6264074670581	conserved Plasmodium protein, unknown function
PBANKA_1427700	E010	1.21593751284012e-28	18.5996124511936	23.0784921544243	0.772748693791553	RuvB-like helicase 1, putative (RUVB1)
PBANKA_0616700	E001	1.6669914887333e-28	15.2267656553602	0.969003457920181	-8.1404767847166	NIMA related kinase 4 (NEK4)
PBANKA_0829900	E001	1.95368485678288e-28	14.7795389528967	6.27283015201304	-2.62193928268213	conserved Plasmodium protein, unknown function
PBANKA_1237000	E009	2.03818094885715e-28	26.4105754597033	16.9709275279709	-1.60378036357937	S-adenosylmethionine-dependent methyltransferase, putative
PBANKA_1118100	E012	2.17618314350212e-28	13.1077549531217	20.0935965987773	1.42234840123012	phosphatidylinositol N-acetylglucosaminyltransferase subunit GPI1, putative (GPI1)
PBANKA_0213000	E002	3.74033444309538e-28	32.0928113587028	33.9917144134238	0.260423455994447	RNA-binding protein, putative
PBANKA_1108000	E002	4.17475871375687e-28	2.62016833581318	11.5883832734405	4.39670381763284	transcription factor IIb, putative
PBANKA_1350900	E017	4.49530178846806e-28	12.2759046584215	22.0077296505628	1.95640130903813	protein kinase 6 (PK6)
PBANKA_0930800	E001	1.63872636694798e-27	4.99064694271065	12.5743546757088	2.77775763466215	conserved Plasmodium protein, unknown function
PBANKA_1356100	E001	2.08847849503185e-27	37.4271757431222	50.2628623274718	1.63751743341645	conserved Plasmodium protein, unknown function
PBANKA_1106400	E001	3.04747951815581e-27	35.7888581829969	26.1846583471288	-1.35494951769923	transcription factor 25, putative (TCF25)
PBANKA_1109400	E005	4.16901941952675e-27	2.23699017603487	11.0782359381521	4.7149464893334	phosphatidylinositol 4-kinase, putative (PI4K)
PBANKA_1356100	E002	4.28308937720292e-27	25.8744688549562	14.8382401320924	-1.96580625509	conserved Plasmodium protein, unknown function
PBANKA_1445700	E001	6.61837777986148e-27	7.56756788285874	13.3645247269366	1.74217138523256	conserved Plasmodium protein, unknown function
PBANKA_0711500	E003	6.63319128237274e-27	11.2793681219949	4.90986436878384	-2.48624394354351	conserved Plasmodium protein, unknown function
PBANKA_1306400	E010	6.90726957294662e-27	19.819159737169	8.13266197097404	-2.83914258616191	protein prenyltransferase alpha subunit, putative
PBANKA_1218500	E001	7.30125562496674e-27	3.67680063719492	12.2875351917621	3.59641394070099	protein phosphatase inhibitor 2, putative
PBANKA_1359000	E002	9.13884773424278e-27	1.93771241610928	10.9940590693746	5.10685443584011	protein transport protein SEC61 subunit alpha, putative (SEC61)
PBANKA_1203900	E003	1.27977801792993e-26	17.1667473344006	9.91047769598674	-1.74753179833527	DnaJ protein, putative
PBANKA_1202000	E004	1.40475971183558e-26	10.0726529162842	0.669366504618864	-7.90786550514753	inner membrane complex protein 1c (IMC1c)
PBANKA_1414100	E017	1.58242656360838e-26	19.8056853198869	5.76354764284334	-3.85795068836598	CDP-diacylglycerol--inositol 3-phosphatidyltransferase, putative (PIS)
PBANKA_0917800	E014	2.26039470365835e-26	21.7127495778794	9.20955123870379	-2.79130808849735	conserved Plasmodium protein, unknown function
PBANKA_1443700	E002	2.27695491849152e-26	17.1219767092832	8.80359650731348	-2.09779307931047	conserved Plasmodium protein, unknown function
PBANKA_1019200	E001	2.58730017206153e-26	17.5338749928542	6.43318819831511	-3.11347359931047	conserved Plasmodium protein, unknown function
PBANKA_1445700	E002	3.85631234823201e-26	7.56752856264686	13.2366972728949	1.7116404508002	conserved Plasmodium protein, unknown function
PBANKA_0932200	E005	4.21780295247083e-26	20.1015797836763	12.2131273024696	-1.64652257775003	peptidyl-prolyl cis-trans isomerase, putative
PBANKA_1311200	E005	5.34233842151354e-26	19.7414946201883	15.2516636560056	-0.872706706038496	conserved Plasmodium protein, unknown function
PBANKA_1414100	E016	6.71721115619532e-26	22.0094603475068	9.21841732857931	-2.8379522261979	CDP-diacylglycerol--inositol 3-phosphatidyltransferase, putative (PIS)
PBANKA_1459400	E004	9.86761636105819e-26	22.5691274017914	12.7423175097761	-1.93181203109121	conserved Plasmodium protein, unknown function
PBANKA_0613600	E004	1.3155715656284e-25	13.2817339596717	20.1932682524513	1.39801907715686	phosphopantothenoylcysteine synthetase, putative
PBANKA_0721500	E001	2.00239348325013e-25	40.9001844917624	25.5311148495227	-2.12486280930832	conserved Plasmodium protein, unknown function
PBANKA_0105700	E003	3.59968219466223e-25	10.2971254178703	1.49847096916389	-5.64851490775966	MYND finger protein, putative
PBANKA_1359200	E001	3.96202034339604e-25	22.3533423028797	15.1048943493673	-1.35120196664325	DNA/RNA-binding protein Alba 2, putative (ALBA2)
PBANKA_1326400	E003	4.08350416036454e-25	11.8747664073009	32.0012077825883	3.56100804445721	glyceraldehyde-3-phosphate dehydrogenase, putative (GAPDH)
PBANKA_0622300	E004	8.98936123938761e-25	8.65767610811042	19.307382360845	2.55955433244979	kelch protein, putative
PBANKA_0213000	E005	1.34744887199937e-24	31.6622507564203	32.9825037041488	0.18247454716426	RNA-binding protein, putative
PBANKA_1205100	E007	3.12569885018077e-24	33.5606872770379	23.2720812352869	-1.50827385892392	PPPDE peptidase, putative
PBANKA_0830900	E012	3.54304165275673e-24	12.9749355083694	3.66790623590145	-3.77492898835403	leucine-rich repeat protein (LRR8)
PBANKA_0831400	E001	4.4753453786723e-24	26.6860767588198	22.0214460829974	-0.734130295563393	conserved Plasmodium protein, unknown function
PBANKA_1361200	E012	5.02305018204317e-24	9.38049196397789	0.563625425238882	-8.18742406286063	conserved Plasmodium protein, unknown function
PBANKA_1238900	E005	6.11883840226743e-24	7.81176164484479	15.9848509203582	2.2273733986315	conserved Plasmodium protein, unknown function
PBANKA_0507000	E002	6.3642412340601e-24	2.1130686879219	8.53694826295348	4.0863177366721	4-hydroxy-3-methylbut-2-en-1-yl diphosphate synthase, putative (GcpE)
PBANKA_1241700	E002	6.7233085371875e-24	23.7429754087233	16.2658264263476	-1.33267833129715	transmembrane emp24 domain-containing protein, putative
PBANKA_0622000	E001	1.04903181213263e-23	28.1293819266002	16.5265508365324	-1.94752330423877	conserved Plasmodium protein, unknown function
PBANKA_1413400	E001	1.55426104904896e-23	28.9785705535863	20.0538428127364	-1.40772875209192	general transcription factor IIH subunit 2, putative (P44)
PBANKA_1363900	E003	1.7443855507332e-23	26.1903592329925	30.8126900370577	0.672885791472547	conserved protein, unknown function
PBANKA_1028200	E010	1.75445250638012e-23	27.1009982650657	32.2540568292634	0.737354181422957	atypical protein kinase, ABC-1 family, putative
PBANKA_1016200	E003	2.24665177129469e-23	15.3814400930432	8.65324228050564	-1.79398989956548	protein kinase, putative
PBANKA_1349300	E006	2.33929501077506e-23	11.1827716921248	1.38571825958892	-6.12843940557639	conserved Plasmodium protein, unknown function
PBANKA_0202000	E007	2.37510263972033e-23	24.4867490446813	17.9330233970135	-1.12195521529178	conserved Plasmodium protein, unknown function
PBANKA_1350100	E010	2.42385258458573e-23	14.7388160208437	21.3474569875255	1.26291789138818	conserved Plasmodium protein, unknown function
PBANKA_0607600	E003	3.44040689968814e-23	35.7987776968113	39.8774991475613	0.536740942515712	U6 snRNA-associated Sm-like protein LSm7, putative (LSM7)
PBANKA_1318900	E006	3.60559916407821e-23	6.93174634086687	20.1942455821402	3.38157013766479	methyltransferase, putative
PBANKA_1428600	E001	3.89450321974536e-23	31.9468954042576	42.9447361469479	1.45563275968373	conserved protein, unknown function
PBANKA_1418900	E010	4.16571187540283e-23	11.5852757802037	2.44472085377476	-4.59659997535239	ras-related protein Rab-11A (Rab11a)
PBANKA_1245200	E002	4.53108771146349e-23	22.4657600067807	38.5620821223681	2.30675674140784	conserved Plasmodium protein, unknown function
PBANKA_1217300	E010	5.30127538699494e-23	15.8228129912966	21.5045664326294	1.05745124295781	UDP-N-acetylglucosamine--dolichyl-phosphate N-acetylglucosaminephosphotransferase, putative (ALG7)
PBANKA_1304100	E004	5.84754332166596e-23	18.3644506601136	11.1841717164206	-1.60555052665167	delta-aminolevulinic acid dehydratase, putative (PBGS)
PBANKA_1428600	E002	6.12752616804452e-23	24.1906731351888	22.9072386519463	-0.205337745940686	conserved protein, unknown function
PBANKA_1224500	E002	7.09714029367922e-23	34.1947605978977	26.8698785044403	-1.03745619614059	conserved Plasmodium protein, unknown function
PBANKA_1459400	E006	8.89714025876612e-23	15.7523439823945	8.4571919713687	-1.94116917882422	conserved Plasmodium protein, unknown function
PBANKA_0920900	E021	9.06576091567272e-23	28.0824688621	18.7177458627617	-1.51842038096039	conserved Plasmodium protein, unknown function
PBANKA_0507500	E001	9.41774935353302e-23	18.5620720327314	31.1612244426256	1.98768326281458	conserved Plasmodium protein, unknown function
PBANKA_0310200	E007	9.94384195250382e-23	19.1685382754645	9.26434531202236	-2.32987820988193	conserved Plasmodium protein, unknown function
PBANKA_1459400	E011	1.66338115289883e-22	18.9914381698108	11.8384378413558	-1.54486944994686	conserved Plasmodium protein, unknown function
PBANKA_0606700	E004	2.23747212919888e-22	7.75038700877658	14.7997674681241	1.99866608519033	cysteine repeat modular protein 3 (CRMP3)
PBANKA_1363900	E005	2.32541703189511e-22	23.139722570258	16.9806055692641	-1.09238061466581	conserved protein, unknown function
PBANKA_0610200	E002	2.65882635173575e-22	11.6976222274473	2.59781645166997	-4.450710592471	DNA replication licensing factor MCM5, putative (MCM5)
PBANKA_1233600	E005	2.74880609163199e-22	7.92056941200532	27.5556945461367	4.15987085128366	secreted ookinete protein, putative (PSOP13)
PBANKA_1231600	E006	3.10968197736977e-22	31.5563760960828	35.1136574692347	0.486552121557104	transcription factor with AP2 domain(s), putative (ApiAP2)
PBANKA_1145200	E004	4.79105128724171e-22	17.7164243661161	2.81828314048266	-5.55822441884879	conserved Plasmodium protein, unknown function
PBANKA_0810200	E006	5.3327778075528e-22	5.81777266546894	13.155278389648	2.47045620366199	conserved Plasmodium protein, unknown function
PBANKA_1012500	E026	5.69586825433229e-22	22.7399433384501	28.8429838525413	0.933156753606391	leucine-rich repeat protein (LRR5)
PBANKA_0712200	E002	7.23371324378589e-22	13.8456955138807	3.90290403436152	-3.8009981731956	BEM46-like protein, putative (PBLP)
PBANKA_0622300	E003	9.95415704582352e-22	32.1312471329031	29.622049664136	-0.352916898924025	kelch protein, putative
PBANKA_0932600	E027	9.9845611665601e-22	22.3454574241972	8.15491598920589	-3.262767096358	conserved Plasmodium protein, unknown function
PBANKA_0213000	E001	1.0651044249292e-21	31.5222526568172	32.9140351740425	0.192588457794061	RNA-binding protein, putative
PBANKA_0623450	E007	1.46178107845793e-21	25.1098449897842	15.7672813933003	-1.649951137949	fam-a protein, pseudogene
PBANKA_0301600	E006	1.59894928208869e-21	21.3819415964422	8.06166744956485	-3.13628370681408	conserved Plasmodium protein, unknown function
PBANKA_1001400	E005	2.1309925463951e-21	24.5800993640239	10.5478624398294	-2.84130675180398	splicing factor, putative
PBANKA_0310300	E002	2.31351707078571e-21	17.4800346184784	6.3263069094565	-3.15254896704408	protein kinase 7 (PK7)
PBANKA_1241700	E003	2.44284707035849e-21	27.6452293592303	23.3086937944149	-0.666170005939114	transmembrane emp24 domain-containing protein, putative
PBANKA_0606400	E001	2.44944001202079e-21	16.4754310122093	21.801882366815	0.973485705162989	conserved Plasmodium protein, unknown function
PBANKA_1237000	E001	2.48325787912222e-21	21.5336572744101	26.7160393570022	0.820280891631579	S-adenosylmethionine-dependent methyltransferase, putative
PBANKA_1311200	E015	2.62374982457818e-21	0.0144410377548283	10.4656413235468	19.0945161641158	conserved Plasmodium protein, unknown function
PBANKA_1358600	E003	2.95992966991627e-21	10.4070286908093	3.15297051848555	-3.52810722978538	isocitrate dehydrogenase [NADP], mitochondrial, putative (IDH)
PBANKA_0616600	E004	5.49939184739172e-21	16.708340540351	7.65102033849552	-2.43656684163204	conserved Plasmodium protein, unknown function
PBANKA_0615300	E003	6.42535531275189e-21	11.1014061357331	1.61994731628783	-5.65463753007039	conserved Plasmodium protein, unknown function
PBANKA_1335600	E002	6.90386383435359e-21	11.4838919422438	3.86680585760473	-3.23877115877359	M1-family alanyl aminopeptidase, putative
PBANKA_1131500	E004	7.50483677557997e-21	53.0757106650813	30.3143737636684	-2.95587323739524	conserved Plasmodium protein, unknown function
PBANKA_0810400	E001	8.97502870543623e-21	20.22519630395	15.4187727555269	-0.922513026142379	GDP-fucose protein O-fucosyltransferase 2, putative (POFUT2)
PBANKA_1459400	E003	1.00009288255348e-20	24.1516492732608	12.2985656565006	-2.29766949766108	conserved Plasmodium protein, unknown function
PBANKA_0932600	E028	1.06086554382196e-20	21.8334081484648	5.95021682927834	-4.11335220224667	conserved Plasmodium protein, unknown function
PBANKA_1360200	E007	1.06193933129066e-20	13.8818403712653	4.26272033497737	-3.55241832612115	conserved Plasmodium protein, unknown function
PBANKA_1360300	E009	1.0681649644384e-20	0.718766632802158	8.53751029682062	7.20134016872026	DNA/RNA-binding protein Alba 4, putative (ALBA4)
PBANKA_0920900	E020	1.09150844549412e-20	29.4021640639495	20.6957298965285	-1.35666406280494	conserved Plasmodium protein, unknown function
PBANKA_0830300	E003	1.5522864711827e-20	13.2390393823337	5.15762444897128	-2.84422260906184	conserved protein, unknown function
PBANKA_0927000	E002	1.76995878294395e-20	2.05605088050398	9.92776249854978	4.62243002499324	tyrosine kinase-like protein, putative (TKL2)
PBANKA_0518600	E002	1.84846533330521e-20	17.4081255492851	10.6495944842344	-1.57440794275042	conserved Plasmodium protein, unknown function
PBANKA_0905600	E002	1.94976961370364e-20	50.8153628562873	54.6484986118839	0.474974806744701	translation initiation factor eIF-1A, putative
PBANKA_1216300	E001	1.99747253975687e-20	5.18810878883955	14.8679769928797	3.19959525605842	conserved Plasmodium protein, unknown function
PBANKA_1236900	E004	2.25220967617799e-20	1.32767875205744	9.14910518313014	5.63835473291575	transcription initiation factor TFIID subunit 10, putative (TAF10)
PBANKA_1029400	E007	2.3267129309693e-20	18.1001063278222	11.1636247741245	-1.56155825688861	conserved Plasmodium protein, unknown function
PBANKA_0518600	E004	3.40539470054315e-20	17.4314455697085	10.5080764953408	-1.62003156262766	conserved Plasmodium protein, unknown function
PBANKA_0920900	E019	4.21707427122645e-20	29.297738638254	21.664240316627	-1.17673559531177	conserved Plasmodium protein, unknown function
PBANKA_0602800	E014	4.60893369944622e-20	19.8768973263212	9.17631411569178	-2.48588159168717	ubiquitin-conjugating enzyme E2, putative (UBC)
PBANKA_0705900	E027	5.16570389219024e-20	18.0926028321331	12.2534654646469	-1.27014412205671	lipase maturation factor, putative (LMF1)
PBANKA_1114200	E005	5.43773608140253e-20	21.9730128291325	7.31873379151708	-3.52407211956592	ribose 5-phosphate epimerase, putative
PBANKA_1238700	E003	5.43773608140253e-20	14.9507669997754	7.63293316321175	-2.07723558033349	conserved Plasmodium protein, unknown function
PBANKA_1121800	E001	5.97279903602682e-20	31.3139238331944	29.6188093978136	-0.23964009889704	transcription factor with AP2 domain(s), putative (ApiAP2)
PBANKA_0212800	E004	6.72965763531354e-20	2.50532680681989	12.6673280131529	4.80513184183669	alpha/beta hydrolase, putative
PBANKA_0707500	E005	9.99228806446195e-20	32.3813860508746	35.816798532659	0.466288083771225	RWD domain-containing protein, putative
PBANKA_1347800	E015	1.00509819146913e-19	10.4403729134338	19.8865526737742	2.0944981772203	20 kDa chaperonin, putative (CPN20)
PBANKA_0932600	E018	1.03924736903576e-19	20.8912043103808	8.24963158184673	-2.98353820538468	conserved Plasmodium protein, unknown function
PBANKA_1106000	E004	1.05025920766133e-19	19.1401025230659	5.73604504577858	-3.75239579298453	conserved Plasmodium protein, unknown function
PBANKA_1128800	E004	1.06622864640097e-19	19.0460613127609	7.20144648423123	-3.06286806551633	CPW-WPC family protein, putative
PBANKA_1333100	E004	1.1800857023316e-19	18.8345773383712	22.2461267297279	0.593277305526469	conserved Plasmodium protein, unknown function
PBANKA_1208900	E006	1.23011175497256e-19	17.3998920126279	10.7569708686748	-1.54194524209388	conserved Plasmodium protein, unknown function
PBANKA_0923900	E009	1.41436633576475e-19	18.7021904302684	24.5908511358447	0.994133285339557	U6 snRNA-associated Sm-like protein LSm1, putative (LSM1)
PBANKA_0920800	E001	1.53975843681345e-19	27.3172485084117	33.3503094575702	0.855959562167838	CRAL/TRIO domain-containing protein, putative
PBANKA_0707500	E004	1.54969622306735e-19	32.649717654222	29.2550884113914	-0.477122343498642	RWD domain-containing protein, putative
PBANKA_1202000	E005	1.55914844894392e-19	17.6675937330128	1.57084938493932	-7.24001890341745	inner membrane complex protein 1c (IMC1c)
PBANKA_1109300	E001	1.7736835770387e-19	40.7574003605554	25.3653789674886	-2.13185981356851	conserved Plasmodium protein, unknown function
PBANKA_0516400	E001	2.48914973906438e-19	9.30585143456184	15.8616620005622	1.67542068682502	conserved Plasmodium protein, unknown function
PBANKA_1430600	E004	3.07428925047915e-19	12.8274741478497	2.24340052222546	-5.16444166265283	conserved Plasmodium protein, unknown function
PBANKA_0512200	E005	3.35316370661758e-19	20.9356803547136	26.8058993617372	0.93539543244423	protoporphyrinogen oxidase, putative (PPO)
PBANKA_1035400	E004	3.97490458608954e-19	33.3767608374558	25.0455193725538	-1.20336346832292	glideosome associated protein with multiple membrane spans 3, putative (GAPM3)
PBANKA_1313600	E001	5.07383763800906e-19	20.2203412534871	16.0556906073308	-0.788399302700427	conserved Plasmodium protein, unknown function
PBANKA_1203900	E001	5.5331716571041e-19	11.278204545761	18.8942284370364	1.67773288468898	DnaJ protein, putative
PBANKA_1414100	E013	5.88612363092049e-19	18.6853405305839	10.0511146679638	-1.99347275715911	CDP-diacylglycerol--inositol 3-phosphatidyltransferase, putative (PIS)
PBANKA_0719800	E013	7.1762058818439e-19	32.786744685069	26.3668842811923	-0.920737352415101	conserved Plasmodium protein, unknown function
PBANKA_1202000	E003	7.28414813390155e-19	16.4022716437621	2.14029728482501e-05	-39.319184006376	inner membrane complex protein 1c (IMC1c)
PBANKA_0938000	E004	7.70593510925874e-19	47.7693337906571	41.071897983115	-0.850729546589326	conserved Plasmodium protein, unknown function
PBANKA_0917800	E002	7.85483819143732e-19	16.6430234473515	20.9199644248534	0.790333828044374	conserved Plasmodium protein, unknown function
PBANKA_1318900	E007	8.93107608971864e-19	20.5806899110226	16.2203264210021	-0.817430167222677	methyltransferase, putative
PBANKA_1208900	E011	1.05676799995555e-18	14.4232975795372	20.7399562333909	1.22907989899808	conserved Plasmodium protein, unknown function
PBANKA_1236900	E002	1.43943260160607e-18	1.8778734470449	9.27156824467577	4.67673045456023	transcription initiation factor TFIID subunit 10, putative (TAF10)
PBANKA_1123100	E004	1.51647471660987e-18	10.4487384895317	3.46876038838592	-3.26319237841582	conserved Plasmodium protein, unknown function
PBANKA_1121800	E002	1.5477917880696e-18	2.79635838558185	9.90135940957264	3.72392837103318	transcription factor with AP2 domain(s), putative (ApiAP2)
PBANKA_0605600	E004	1.60802972520167e-18	12.5927398613141	15.3261130122469	0.629851434996244	conserved Plasmodium protein, unknown function
PBANKA_0719800	E017	2.5491546312384e-18	30.0611261651405	22.7973294589622	-1.09840723817422	conserved Plasmodium protein, unknown function
PBANKA_0815600	E005	2.67121513060494e-18	4.17416518184094	10.9293503967336	2.8628356010292	zinc binding protein, putative
PBANKA_1214800	E001	2.67121513060494e-18	1.37637261437227	9.94576113658091	5.78793580902274	U4/U6.U5 tri-snRNP-associated protein 1, putative (SART1)
PBANKA_1333700	E008	2.71173497961622e-18	12.794553423758	1.86466087876662	-5.69118960369319	phosphodiesterase delta (PDEdelta)
PBANKA_1025000	E005	3.10017888063445e-18	16.5831958084854	10.3064950165335	-1.51188799323812	conserved Plasmodium protein, unknown function
PBANKA_1311200	E016	3.82448361030109e-18	0.0144413725606398	10.4040160920439	19.0763356531019	conserved Plasmodium protein, unknown function
PBANKA_0110100	E002	3.89534308591933e-18	32.0826975521749	35.8561677993085	0.512867868945506	conserved Plasmodium protein, unknown function
PBANKA_0704200	E005	4.56301066220659e-18	7.0695386099126	16.5979180839334	2.64968334404325	dehydrodolichyl diphosphate synthetase, putative
PBANKA_0709700	E005	5.6871679919064e-18	12.1645084847079	20.4904149559375	1.72703319245534	protein kinase 1 (PK1)
PBANKA_0721500	E003	5.9695655122686e-18	31.4099907794165	35.5457617992462	0.564947304636256	conserved Plasmodium protein, unknown function
PBANKA_1033200	E003	7.33132690717294e-18	4.77852558252747	9.41813059729082	2.01305356860925	DNA damage-inducible protein 1, putative (DDI1)
PBANKA_1360300	E008	7.81506739741185e-18	21.4511689268938	36.4067407904868	2.19152484188749	DNA/RNA-binding protein Alba 4, putative (ALBA4)
PBANKA_1427700	E001	8.08010086276022e-18	29.5707420019909	10.6126006463414	-3.56665499635684	RuvB-like helicase 1, putative (RUVB1)
PBANKA_0708400	E001	8.20309298249146e-18	2.39260485081395	9.68193779219326	4.1073789577247	small nuclear ribonucleoprotein G, putative (SNRPG)
PBANKA_1241700	E005	1.21046639580851e-17	26.1507916463334	30.2432793787604	0.598450037883126	transmembrane emp24 domain-containing protein, putative
PBANKA_1210300	E001	1.2527186826296e-17	26.8324893561621	33.3251646607317	0.924669794831559	heme oxygenase, putative (HO)
PBANKA_0504200	E015	1.27807415638561e-17	0.0239017211681585	7.6695075943424	16.7012896738403	large subunit rRNA processing RRM protein, putative
PBANKA_1346100	E003	1.813322745606e-17	5.55463627439346	11.1257232927787	2.08210020983664	conserved Plasmodium protein, unknown function
PBANKA_0512200	E004	2.78297562355311e-17	20.8388002338156	25.1839538574712	0.705757681356842	protoporphyrinogen oxidase, putative (PPO)
PBANKA_0714300	E002	3.18760069763573e-17	14.4490346801333	1.60720275868304	-6.50883949851901	small heat shock protein HSP20 (HSP20)
PBANKA_0301300	E005	3.54628528694732e-17	13.9919840856233	7.2575195350016	-2.01331889417954	conserved Plasmodium protein, unknown function
PBANKA_1306400	E004	4.11604963891392e-17	21.7711225834252	25.8478998040045	0.649306141401732	protein prenyltransferase alpha subunit, putative
PBANKA_1035400	E003	4.38695318205987e-17	31.6294333697759	23.9773040493592	-1.12952152119905	glideosome associated protein with multiple membrane spans 3, putative (GAPM3)
PBANKA_1342200	E004	5.42264108647233e-17	4.23753838127051	9.48703206844147	2.38596557399014	conserved Plasmodium protein, unknown function
PBANKA_1326400	E001	5.54210764585874e-17	7.60785357977729	27.5311887467139	4.27655724348136	glyceraldehyde-3-phosphate dehydrogenase, putative (GAPDH)
PBANKA_0107400	E002	5.73052702248155e-17	12.3615202362424	6.21857015275353	-2.07779501970175	ornithine aminotransferase, putative (OAT)
PBANKA_1333100	E001	6.00300378717716e-17	9.67678929559037	2.11281332777197	-4.46565923197894	conserved Plasmodium protein, unknown function
PBANKA_1459400	E005	6.01999291674434e-17	19.8385112409747	10.8980641812566	-1.95403373680292	conserved Plasmodium protein, unknown function
PBANKA_0301300	E003	7.06943773665176e-17	10.6320885574021	3.28598490158556	-3.47384016669837	conserved Plasmodium protein, unknown function
PBANKA_0306000	E001	8.42507370370756e-17	22.5129815699374	18.3494402147292	-0.727186677551573	6-cysteine protein (P230p)
PBANKA_0403100	E009	9.03041223753677e-17	10.758855228403	4.07949912437725	-2.88123708294849	1-cys-glutaredoxin-like protein-1, putative (GLP1)
PBANKA_1437400	E001	9.42621783108637e-17	30.0156130769927	33.4116983131896	0.472898909226782	ATP-binding protein, putative
PBANKA_1029000	E017	1.0208558370563e-16	2.73326581667076	10.9106474775781	4.08767592578595	conserved Plasmodium protein, unknown function
PBANKA_0920300	E008	1.05992529967002e-16	16.6894302577086	7.94231310467916	-2.32115662921606	conserved Plasmodium protein, unknown function
PBANKA_0207700	E011	1.32301848469582e-16	2.33366786165357	9.14816899052929	4.00754749684945	conserved Plasmodium protein, unknown function
PBANKA_1205100	E016	1.36237420744734e-16	36.511056953357	30.7246761692068	-0.789811536035778	PPPDE peptidase, putative
PBANKA_1108000	E003	1.36994540983389e-16	1.9824018330271	8.85288671505061	4.38040765466543	transcription factor IIb, putative
PBANKA_1207800	E003	1.36994540983389e-16	27.0488244557618	18.0534177153591	-1.49000071646186	metallopeptidase, putative
PBANKA_0917800	E003	1.37556299452393e-16	16.0479768080954	19.9510017850571	0.74255813785002	conserved Plasmodium protein, unknown function
PBANKA_1318800	E005	1.43905317304384e-16	13.9467760912104	5.55220989349539	-2.79413711257476	protein tyrosine phosphatase (PTP1)
PBANKA_1414500	E014	1.53957450408648e-16	16.9041624111686	3.41850950290255	-4.83957514626764	protein kinase, putative
PBANKA_1428600	E005	1.55539515120738e-16	20.5978245693103	17.2494194527417	-0.614715582688786	conserved protein, unknown function
PBANKA_0316000	E005	1.8247827362522e-16	1.87824131597426	8.2317835495747	4.31770384801864	replication factor C subunit 1, putative (RFC1)
PBANKA_1459400	E007	1.86861201318851e-16	14.4230853291056	8.29634070011686	-1.71143704531021	conserved Plasmodium protein, unknown function
PBANKA_1342200	E003	2.50397578735037e-16	6.63155834449584	10.7206923162231	1.44536969749838	conserved Plasmodium protein, unknown function
PBANKA_1350900	E014	2.96206485517495e-16	13.5820534034529	21.6580875277607	1.57821596103166	protein kinase 6 (PK6)
PBANKA_1127000	E017	3.73981542566177e-16	3.29906202921311	22.0649898240822	5.87437728782569	choline/ethanolaminephosphotransferase (CEPT)
PBANKA_0938500	E004	3.77184469945427e-16	12.610336517418	6.31644472373679	-2.0943618264008	succinyl-CoA synthetase alpha subunit, putative
PBANKA_0902900	E013	4.26452760214653e-16	53.35761834741	53.8334118926062	0.058851846259536	conserved Plasmodium protein, unknown function
PBANKA_0705900	E029	4.57780636948542e-16	12.45313418968	6.28817344246267	-2.0681393049874	lipase maturation factor, putative (LMF1)
PBANKA_1347800	E014	5.13145920306979e-16	13.4412087121868	21.457165193196	1.57759950130196	20 kDa chaperonin, putative (CPN20)
PBANKA_1012500	E019	5.27291375171071e-16	25.8501936612007	20.5819128820272	-0.852214910647008	leucine-rich repeat protein (LRR5)
PBANKA_0202000	E001	5.61182144189061e-16	28.8880368945315	34.5796154584253	0.793141018950815	conserved Plasmodium protein, unknown function
PBANKA_1216300	E022	6.05109838936619e-16	15.6461060653502	8.63833513549777	-1.85515866221521	conserved Plasmodium protein, unknown function
PBANKA_0943400	E020	6.41963651686467e-16	23.1572993824655	11.3621640858419	-2.38591858292197	CPW-WPC family protein, putative
PBANKA_0831400	E003	6.47083861702832e-16	21.6271951035335	25.479535403251	0.617169928058718	conserved Plasmodium protein, unknown function
PBANKA_1310500	E010	6.94184517026866e-16	10.4351944310263	1.69377875707098	-5.33530036810132	conserved Plasmodium protein, unknown function
PBANKA_0510300	E009	7.05284960822518e-16	12.2475870074678	2.31242836526376	-4.93118645834498	conserved Plasmodium protein, unknown function
PBANKA_1106400	E005	7.41171968239516e-16	18.7282373782944	21.7084246650497	0.52333296372352	transcription factor 25, putative (TCF25)
PBANKA_0835400	E003	7.68212648620693e-16	10.7037808362501	2.86559837781897	-3.89166866934242	conserved Plasmodium protein, unknown function
PBANKA_1338100	E010	8.04673330244717e-16	21.1871499822472	6.99516343302923	-3.52613715978157	conserved Plasmodium protein, unknown function
PBANKA_1112200	E009	8.3635628729338e-16	4.45052001973024	13.0228729299124	3.2232094711535	conserved Plasmodium protein, unknown function
PBANKA_1450400	E015	8.3635628729338e-16	9.67036321064901	2.81201286828358	-3.63585488761019	conserved Plasmodium protein, unknown function
PBANKA_1021100	E005	1.15588817311081e-15	20.0996391870678	15.3488390349831	-0.915343607770442	DnaJ protein, putative
PBANKA_0720900	E015	1.15721045897256e-15	13.5683355392272	2.09420373631437	-5.54177058995572	conserved Plasmodium protein, unknown function
PBANKA_1026000	E002	1.27570426403891e-15	24.7402344949481	2.03418520872796	-7.70506235334236	conserved Plasmodium protein, unknown function
PBANKA_0518600	E018	1.29893505116076e-15	17.4171076881235	23.3199359621528	1.03592640906267	conserved Plasmodium protein, unknown function
PBANKA_0833300	E002	1.29893505116076e-15	13.114311882435	3.48331444146637	-3.95887781285003	palmitoyltransferase, putative (DHHC6)
PBANKA_0825500	E004	1.7245423545303e-15	15.0029295993575	3.16090634735789	-4.67300110527684	conserved Plasmodium protein, unknown function
PBANKA_1214800	E004	1.77363545037908e-15	18.4507856833634	22.7132801791389	0.741051513328869	U4/U6.U5 tri-snRNP-associated protein 1, putative (SART1)
PBANKA_1311200	E011	1.85611292874807e-15	2.50995794993744	14.1664357796885	5.15580960255306	conserved Plasmodium protein, unknown function
PBANKA_1311200	E006	1.88724011928158e-15	20.4781315523283	17.0775157054299	-0.627658892702489	conserved Plasmodium protein, unknown function
PBANKA_1112200	E010	1.9460324853385e-15	4.18698087495216	11.6254646963331	3.0451361209014	conserved Plasmodium protein, unknown function
PBANKA_0812600	E005	2.13773490016163e-15	19.3171165275551	4.4713439782843	-4.51404780551149	conserved Plasmodium protein, unknown function
PBANKA_0110000	E007	2.30219054737754e-15	0.909273497962104	7.66563216003622	6.20002746654012	60S ribosomal protein L39, putative
PBANKA_1108000	E004	2.30894997106682e-15	2.61937275302959	9.07829834788961	3.64992008981433	transcription factor IIb, putative
PBANKA_0403100	E008	2.41665523661528e-15	11.9121006269667	5.74161800169895	-2.19692632910768	1-cys-glutaredoxin-like protein-1, putative (GLP1)
PBANKA_1112100	E001	2.66948931347889e-15	12.0019578519512	4.85225288627419	-2.71393765197356	conserved Plasmodium protein, unknown function
PBANKA_0522200	E003	3.7953095728404e-15	25.7833989802685	25.9274939876794	0.0219337938045232	conserved Plasmodium protein, unknown function
PBANKA_0105700	E005	3.85047274017128e-15	8.49677654294904	1.72987360815996	-4.65072468861701	MYND finger protein, putative
PBANKA_0834400	E003	4.38973917871617e-15	0.0368245265002187	7.75410834484772	15.4869330601169	mitochondrial-processing peptidase subunit beta, putative (MAS1)
PBANKA_0714300	E010	4.98899633752138e-15	18.9573357017379	1.9130073807266	-6.91215029426894	small heat shock protein HSP20 (HSP20)
PBANKA_0815600	E004	5.20848213919872e-15	3.30443281409883	9.57725264329538	3.13829870245862	zinc binding protein, putative
PBANKA_0512200	E002	5.73548078317686e-15	10.4748436360775	3.71871976165183	-3.06856037899437	protoporphyrinogen oxidase, putative (PPO)
PBANKA_1214800	E002	5.9232194943085e-15	1.94385579647538	9.89241158307735	4.77384054541493	U4/U6.U5 tri-snRNP-associated protein 1, putative (SART1)
PBANKA_1406400	E015	6.59585697079757e-15	7.76875313906384	1.49608827061953	-4.80190901216172	tripartite motif protein, putative
PBANKA_0202000	E008	6.63003022413651e-15	24.8724551851903	19.9264405565353	-0.816720631798974	conserved Plasmodium protein, unknown function
PBANKA_1209600	E003	6.71116227127213e-15	12.8526094935906	6.80549429389088	-1.9338174460228	conserved Plasmodium protein, unknown function
PBANKA_1012500	E020	7.73370249341877e-15	19.211368346117	14.9737322730673	-0.837425085328001	leucine-rich repeat protein (LRR5)
PBANKA_1201500	E012	8.08143898630551e-15	16.4794931501006	9.69644820268343	-1.67722318098018	conserved Plasmodium protein, unknown function
PBANKA_0413000	E020	8.5199654406721e-15	12.845323468534	14.5174741448039	0.390936067704293	conserved Plasmodium protein, unknown function
PBANKA_0619100	E011	8.57038563752258e-15	1.4453194994319	8.3816863012013	5.1290661041553	40S ribosomal protein S5, putative
PBANKA_0518600	E011	8.77108377506369e-15	17.4192952079207	11.5195977726206	-1.33392350246594	conserved Plasmodium protein, unknown function
PBANKA_0207700	E010	9.16929189620018e-15	2.32472121388296	11.3902718467241	4.68959798705109	conserved Plasmodium protein, unknown function
PBANKA_0721700	E002	1.02273706924053e-14	39.4008024441906	37.1174404700766	-0.299513052113422	ran binding protein 1, putative
PBANKA_1335600	E004	1.04956422055514e-14	10.1791357317912	15.1990625663259	1.26234532625004	M1-family alanyl aminopeptidase, putative
PBANKA_0611900	E002	1.1212180168472e-14	18.5072970065344	10.7512719248021	-1.75400682882649	histidine triad protein, putative
PBANKA_1103900	E007	1.1212180168472e-14	10.0761079705466	3.71009603122841	-2.95649223338622	conserved Plasmodium protein, unknown function
PBANKA_0403100	E007	1.14941810069185e-14	15.5141522366044	9.31818547926699	-1.59852946578845	1-cys-glutaredoxin-like protein-1, putative (GLP1)
PBANKA_0601100	E003	1.22026110263028e-14	26.3571594742372	23.460056955062	-0.449887330356586	mitochondrial phosphate carrier protein, putative
PBANKA_1112500	E003	1.26998344871536e-14	26.4501012160666	20.4437292696599	-0.967026255339118	conserved Plasmodium protein, unknown function
PBANKA_1103900	E008	1.35016157869827e-14	8.4649383114354	1.66447398442249	-4.75082813550407	conserved Plasmodium protein, unknown function
PBANKA_1349300	E004	1.46332945146695e-14	9.18173594464258	1.69630291807965	-4.94121070647148	conserved Plasmodium protein, unknown function
PBANKA_1305400	E005	1.54783038650336e-14	13.4238955936292	6.89103551714848	-2.03471169442311	conserved Plasmodium protein, unknown function
PBANKA_0605800	E009	1.69278788933943e-14	12.9277138951473	2.50423070840402	-4.87063595060148	conserved Plasmodium protein, unknown function
PBANKA_1316500	E006	2.42732978079276e-14	8.91897545582599	14.5955808421289	1.53208374541855	conserved Plasmodium protein, unknown function
PBANKA_1121500	E001	2.45913051613e-14	3.25628585569347	9.50452251213936	3.15776000584862	conserved Plasmodium protein, unknown function
PBANKA_0711500	E001	2.47259039770807e-14	12.5901955061895	23.0873376292434	2.05403656482627	conserved Plasmodium protein, unknown function
PBANKA_1109300	E008	2.49974120137101e-14	21.180755393514	29.0272135283351	1.21955376052877	conserved Plasmodium protein, unknown function
PBANKA_0931100	E004	2.88993214308012e-14	23.2783399483297	27.8095006493008	0.695233556861954	conserved Plasmodium protein, unknown function
PBANKA_1318800	E006	2.99276667325565e-14	16.9548807249173	9.12378051457228	-1.95695670163209	protein tyrosine phosphatase (PTP1)
PBANKA_0803500	E008	3.01237489904876e-14	20.4675403653985	12.8672037611165	-1.54641505825885	ATP synthase subunit C, putative
PBANKA_1338100	E016	3.0132358279118e-14	22.737686274538	9.87617325882439	-2.74855438401855	conserved Plasmodium protein, unknown function
PBANKA_1309900	E004	3.06554260407806e-14	6.36213420530312	14.2485436355898	2.46191263345266	M17 leucyl aminopeptidase, putative (LAP)
PBANKA_1135200	E017	3.80998670936074e-14	14.2525649945922	7.96824455217627	-1.79398604548256	GTP-binding protein, putative
PBANKA_0206500	E015	4.43255171730204e-14	26.727302181977	22.1587940416542	-0.717508922434323	ras-related protein Rab-5C, putative (RAB5c)
PBANKA_0833900	E004	4.94944570450934e-14	27.9832514679052	24.9632686372049	-0.454679755609185	conserved Plasmodium protein, unknown function
PBANKA_1338000	E005	4.94944570450934e-14	5.65613858779925	11.7119276488557	2.18819523797932	conserved Plasmodium protein, unknown function
PBANKA_1406400	E016	4.97831391445896e-14	7.3152456910478	1.15913242128029	-5.35966847416917	tripartite motif protein, putative
PBANKA_0518600	E009	4.99180961991431e-14	18.3752075639214	12.2534066561555	-1.32326832448271	conserved Plasmodium protein, unknown function
PBANKA_1026300	E010	5.90681988367954e-14	12.0624803623972	19.2410354561917	1.53173592709841	conserved Plasmodium protein, unknown function
PBANKA_1338000	E006	5.915122170433e-14	5.28379502025222	11.2847680309147	2.27273232474391	conserved Plasmodium protein, unknown function
PBANKA_0712900	E005	6.02540048449728e-14	49.1329493302173	27.8963323024451	-2.81402514468105	high mobility group protein B2 (HMGB2)
PBANKA_0800600	E003	6.48669295547901e-14	14.8731739053831	7.47849977484216	-2.12125162235309	centrin, putative
PBANKA_1118100	E006	6.90805753769366e-14	14.2776979704198	7.40700008369752	-2.01764921071496	phosphatidylinositol N-acetylglucosaminyltransferase subunit GPI1, putative (GPI1)
PBANKA_1029400	E003	7.59060948333165e-14	9.93919288666961	6.89044428390415	-1.10005730783131	conserved Plasmodium protein, unknown function
PBANKA_1432700	E011	7.6780604862038e-14	5.73587333269705	12.9891357002761	2.47188822713815	meiotic recombination protein SPO11, putative (SPO11)
PBANKA_1208900	E004	8.28010005409579e-14	13.3045405922461	7.04454893502489	-1.9409303237975	conserved Plasmodium protein, unknown function
PBANKA_1029000	E021	8.93654566165889e-14	9.49451206929679	3.08701364539451	-3.30949769846423	conserved Plasmodium protein, unknown function
PBANKA_1236900	E001	9.04871476768019e-14	2.48250350812711	9.684331165049	4.00133355511907	transcription initiation factor TFIID subunit 10, putative (TAF10)
PBANKA_1318900	E012	9.61677510955484e-14	28.9693015733966	28.7267107758867	-0.0350793622280747	methyltransferase, putative
PBANKA_1106000	E003	1.07007442294633e-13	15.6945761784067	4.53333156823386	-3.77113601781618	conserved Plasmodium protein, unknown function
PBANKA_0702700	E012	1.07308556158545e-13	9.36288615229952	1.40848063043913	-5.53765738094081	rhomboid protease ROM3 (ROM3)
PBANKA_1349300	E001	1.08263423994139e-13	24.7898396930821	26.6679449612874	0.286675957541263	conserved Plasmodium protein, unknown function
PBANKA_1118100	E004	1.11187682992019e-13	25.2100612723223	13.8012885279709	-2.09758937971697	phosphatidylinositol N-acetylglucosaminyltransferase subunit GPI1, putative (GPI1)
PBANKA_0826400	E003	1.17579083417771e-13	22.8992292731931	14.8927619517479	-1.48659170070667	zinc binding protein (Yippee), putative
PBANKA_1035400	E001	1.22071268888226e-13	22.2199060589885	0.956601171051865	-9.48060585537981	glideosome associated protein with multiple membrane spans 3, putative (GAPM3)
PBANKA_1450900	E002	1.29050882807645e-13	2.27514728336245	8.95404612309996	4.01622579960493	conserved Plasmodium protein, unknown function
PBANKA_1349300	E005	1.30511931804831e-13	10.420619806072	1.95837754512233	-4.91137062890911	conserved Plasmodium protein, unknown function
PBANKA_1124900	E006	1.34575581997488e-13	19.2017035861372	13.6856159194568	-1.12568987509555	oxidoreductase, putative
PBANKA_1360200	E004	1.43944213474526e-13	12.7619880528458	1.85318292467628	-5.70099797149325	conserved Plasmodium protein, unknown function
PBANKA_1233600	E006	1.48710723668848e-13	13.267096033239	26.919140638509	2.48262365315386	secreted ookinete protein, putative (PSOP13)
PBANKA_0518600	E001	1.51334102425978e-13	15.6495706568031	9.91416527377274	-1.43860724804502	conserved Plasmodium protein, unknown function
PBANKA_0902900	E012	1.6210996014451e-13	56.3125453742662	57.9470728415679	0.201023997892968	conserved Plasmodium protein, unknown function
PBANKA_1214800	E003	1.63070530899909e-13	16.3179628073973	21.4863721589668	0.952412549139863	U4/U6.U5 tri-snRNP-associated protein 1, putative (SART1)
PBANKA_0719800	E005	1.74228314567743e-13	24.0678922412948	29.5638989985952	0.823657784333058	conserved Plasmodium protein, unknown function
PBANKA_0705900	E026	1.76552700700799e-13	13.7986094542846	8.5340956620226	-1.48428582619713	lipase maturation factor, putative (LMF1)
PBANKA_1437700	E016	1.91289373434851e-13	18.7791029819704	0.507916447570729	-10.7086666840976	conserved Plasmodium protein, unknown function
PBANKA_0721100	E008	2.16837138213584e-13	12.8192120298229	7.09846947635967	-1.80055985665612	conserved Plasmodium protein, unknown function
PBANKA_1458300	E005	2.19550215547987e-13	13.8387618108641	6.109788717388	-2.48762866217001	kinesin-13, putative
PBANKA_1428600	E004	2.20175424397318e-13	16.6531171055165	14.4156555509553	-0.473453824025548	conserved protein, unknown function
PBANKA_1311200	E010	2.24127949256412e-13	4.57502198722354	14.2813444533835	3.43724302982012	conserved Plasmodium protein, unknown function
PBANKA_0719600	E002	2.35788160117551e-13	20.8582694137162	27.6979727262503	1.08105424554708	memo-like protein
PBANKA_0928200	E006	2.6065618771078e-13	48.6252220556059	46.6931582507188	-0.242463164092296	conserved Plasmodium protein, unknown function
PBANKA_0104900	E007	2.85662309389748e-13	41.473827802382	48.9511144084985	0.946951073045847	RNA-binding protein, putative
PBANKA_0917800	E013	2.85662309389748e-13	9.95507828806521	2.54906039709635	-4.00871526819191	conserved Plasmodium protein, unknown function
PBANKA_0609000	E005	3.18621539213026e-13	24.4288235087941	29.9211079337749	0.817832807647894	conserved Plasmodium protein, unknown function
PBANKA_1118300	E007	3.27976319791912e-13	21.9140863836291	25.3322588052034	0.54651400177806	conserved Plasmodium protein, unknown function
PBANKA_0407200	E007	3.35333270205057e-13	24.0619353825518	26.8435751287179	0.427095718428182	dual specificity protein phosphatase (YVH1)
PBANKA_0932300	E007	3.40950739847575e-13	18.2250718282875	13.3796995106636	-1.01745926531998	transcription factor with AP2 domain(s), putative (ApiAP2)
PBANKA_0515700	E006	3.48413937036683e-13	5.56305793953963	11.2403923352717	2.10937280702227	conserved Plasmodium protein, unknown function
PBANKA_0812000	E008	3.65922858570806e-13	2.00728887397313	8.53480003917256	4.23411180924765	DNA primase large subunit, putative
PBANKA_1306400	E009	3.77289799138662e-13	11.6419047794785	4.37792552990935	-2.91947856228237	protein prenyltransferase alpha subunit, putative
PBANKA_1306400	E003	3.90374779274323e-13	20.3250084991321	24.0347214338371	0.615346405055275	protein prenyltransferase alpha subunit, putative
PBANKA_0517600	E016	3.90498605498728e-13	20.2137733165079	5.65071686685072	-3.98812396803988	plasmepsin VII
PBANKA_1309900	E005	4.01599501114094e-13	3.84060591314543	8.47173745484574	2.33059250376419	M17 leucyl aminopeptidase, putative (LAP)
PBANKA_0408600	E001	4.25514092479195e-13	3.06344743612732	10.4280389303713	3.61787278185214	eukaryotic translation initiation factor 3 subunit K, putative (EIF3K)
PBANKA_0707500	E003	4.54537248786744e-13	29.5766236311931	26.3403351489888	-0.474872047929292	RWD domain-containing protein, putative
PBANKA_0310200	E002	4.56920414719835e-13	25.8544748886006	27.4392995332395	0.237722524229007	conserved Plasmodium protein, unknown function
PBANKA_0937500	E002	4.6977347757935e-13	38.6414667330102	44.0180774777526	0.692710750714474	conserved Plasmodium protein, unknown function
PBANKA_0937500	E001	4.70929418691639e-13	46.4132667045169	41.0457445676374	-0.683621003190547	conserved Plasmodium protein, unknown function
PBANKA_1021100	E004	4.72966424044632e-13	18.4930349161026	14.2957565802809	-0.855537119420688	DnaJ protein, putative
PBANKA_0719800	E004	4.94556346933004e-13	23.134824355339	28.6763185793265	0.844908138831599	conserved Plasmodium protein, unknown function
PBANKA_1304100	E005	5.20142133977565e-13	11.894573708365	6.01536664792976	-2.05523130191689	delta-aminolevulinic acid dehydratase, putative (PBGS)
PBANKA_0409400	E002	5.36667481520205e-13	61.9380872327392	55.0398406888995	-0.847037031323932	protein kinase, putative (PKRP)
PBANKA_0826000	E005	6.45303662405843e-13	16.6768534961901	12.9941719953151	-0.809977317917925	ribosomal RNA-processing protein 8, putative (RRP8)
PBANKA_0409400	E001	6.50436926987893e-13	18.1037316739528	24.4881199095056	1.08982192681182	protein kinase, putative (PKRP)
PBANKA_0917800	E004	6.91258537264871e-13	15.9963700930065	19.4794064443069	0.66914370037609	conserved Plasmodium protein, unknown function
PBANKA_0921700	E003	6.95467248794299e-13	10.290464096847	16.6278330848251	1.52562543622959	autophagy-related protein 23, putative (ATG23)
PBANKA_1309900	E003	7.13994612486717e-13	14.1205760273317	21.2962307471472	1.39259683077573	M17 leucyl aminopeptidase, putative (LAP)
PBANKA_0202000	E002	7.37325454140299e-13	24.927914213125	29.2615150252743	0.645655660885785	conserved Plasmodium protein, unknown function
PBANKA_0105700	E007	7.44292356830972e-13	12.8921646190537	5.93424355901557	-2.34813535465263	MYND finger protein, putative
PBANKA_1360200	E008	7.44292356830972e-13	9.14217619444372	3.37610632190997	-2.93501772282394	conserved Plasmodium protein, unknown function
PBANKA_0202000	E006	7.53304612074651e-13	25.1850314292938	20.9171168645684	-0.692468321560435	conserved Plasmodium protein, unknown function
PBANKA_1360200	E006	7.70999119712566e-13	14.7556869716921	3.29271108910544	-4.50039928352632	conserved Plasmodium protein, unknown function
PBANKA_0932500	E004	8.34236330201574e-13	4.57003491539275	15.7264325414944	3.75426047370688	SET domain protein, putative
PBANKA_0906700	E003	8.38866397805132e-13	20.4639688655842	16.6350691336597	-0.713140292663145	conserved Plasmodium protein, unknown function
PBANKA_1001800	E009	8.38866397805132e-13	26.4287702223485	22.3202561923489	-0.645989004988596	transcription factor with AP2 domain(s), putative (ApiAP2)
PBANKA_1333100	E002	8.77732465057036e-13	8.48056242119511	1.72587058446361	-4.6516790208596	conserved Plasmodium protein, unknown function
PBANKA_0605600	E003	8.9260374379064e-13	12.6323344702186	15.5034133656247	0.657648276092065	conserved Plasmodium protein, unknown function
PBANKA_1309900	E001	9.06212397774267e-13	57.8287803396283	47.3885200993536	-1.29490801952238	M17 leucyl aminopeptidase, putative (LAP)
PBANKA_0110200	E001	9.29630498532223e-13	3.12175324068591	9.04240535382314	3.12923973495632	lsm12, putative
PBANKA_1445800	E008	9.66548560529104e-13	12.3768122618273	6.61709476456253	-1.89814410221264	ras-related protein Rab-2, putative (RAB2)
PBANKA_1450400	E016	9.84350529183154e-13	8.55510584173592	2.39972332177007	-3.72455894027384	conserved Plasmodium protein, unknown function
PBANKA_1137000	E008	9.94979506904987e-13	63.0909579339456	53.2719013549028	-1.20642829771777	bergheilysin (BLN)
PBANKA_1205100	E010	9.94979506904987e-13	10.5208739870725	1.54699818107552	-5.62234245942506	PPPDE peptidase, putative
PBANKA_0705900	E025	1.05131720479818e-12	17.0825791075915	12.2867567297573	-1.06689997985679	lipase maturation factor, putative (LMF1)
PBANKA_0719600	E006	1.15301241384129e-12	20.9679407239921	27.1002586695762	0.973768575615558	memo-like protein
PBANKA_1033200	E001	1.17610426399777e-12	44.2777829132558	30.6870749668492	-1.80160895904995	DNA damage-inducible protein 1, putative (DDI1)
PBANKA_1205100	E009	1.19873726287852e-12	9.85358762530617	1.54623504198995	-5.42334907418049	PPPDE peptidase, putative
PBANKA_1316900	E028	1.20532507323576e-12	11.2540122904873	5.32402514406655	-2.24203518096657	conserved Plasmodium protein, unknown function
PBANKA_0415700	E018	1.22469609580573e-12	12.2830164323552	4.8463307808268	-2.78997092318905	autophagy-related protein 3, putative (ATG3)
PBANKA_0606700	E003	1.22863360735637e-12	1.23579487823186	6.30595492813567	4.73478756739201	cysteine repeat modular protein 3 (CRMP3)
PBANKA_1102000	E005	1.30255110825223e-12	24.3682500573824	26.0757628964465	0.263294262480308	conserved Plasmodium protein, unknown function
PBANKA_1243100	E011	1.30339656027005e-12	13.1787022719704	5.66626026790758	-2.55370514892428	F-actin-capping protein subunit alpha (CPalpha)
PBANKA_0515350	E009	1.34794924437909e-12	20.1768999127902	14.5004475092592	-1.11385239375391	OTU-like cysteine protease, putative
PBANKA_1306400	E005	1.4380478439934e-12	20.3906877066585	24.0731948972644	0.609962702586626	protein prenyltransferase alpha subunit, putative
PBANKA_1360600	E010	1.4563577986413e-12	12.2803270823213	17.8575293062116	1.21865824026653	leucine-rich repeat protein (LRR4.1)
PBANKA_0910300	E004	1.71475657906952e-12	25.4584775263126	23.8533781517191	-0.250464446262655	guanylyl cyclase, putative (GCalpha)
PBANKA_1361800	E014	2.0413812876315e-12	8.49766024943913	17.0391764864825	2.18798238727915	conserved Plasmodium protein, unknown function
PBANKA_1450400	E005	2.06142013078154e-12	17.3032840255614	22.7646275423624	0.968141692377539	conserved Plasmodium protein, unknown function
PBANKA_1403300	E008	2.07004488120208e-12	10.5635076425966	5.14832769904648	-2.14515407905919	NLI interacting factor-like phosphatase (NIF1)
PBANKA_0619100	E009	2.10760078722892e-12	2.59729400916919	12.4521368053282	4.64679085792587	40S ribosomal protein S5, putative
PBANKA_0207700	E009	2.20722018541284e-12	1.65111132316854	7.6105401944241	4.45560205493783	conserved Plasmodium protein, unknown function
PBANKA_1205100	E006	2.32113589214967e-12	41.8947739628507	37.9619949815277	-0.510547182231686	PPPDE peptidase, putative
PBANKA_1002000	E018	2.37226326718407e-12	15.9459407298599	21.4252266490583	1.01847388117835	conserved Plasmodium protein, unknown function
PBANKA_1430600	E005	2.6069316173432e-12	13.6254585971657	2.74658401811165	-4.77003764041571	conserved Plasmodium protein, unknown function
PBANKA_1346100	E004	2.72722625980627e-12	5.14835042665117	9.8344440636441	1.92637713900589	conserved Plasmodium protein, unknown function
PBANKA_1208900	E010	2.77692768527063e-12	14.6244437433208	19.6417699488502	0.991523127608284	conserved Plasmodium protein, unknown function
PBANKA_0105700	E004	3.23073126378397e-12	7.8631492214498	0.86569354547359	-6.41778747426418	MYND finger protein, putative
PBANKA_1009600	E004	3.25718004896338e-12	13.5337361889173	2.85985053610695	-4.63134852789083	conserved Plasmodium protein, unknown function
PBANKA_1338100	E011	3.26789913352026e-12	19.1492964601379	6.22677937531486	-3.51226686873884	conserved Plasmodium protein, unknown function
PBANKA_0706400	E012	3.28056378918008e-12	11.5956789531504	1.95503328369072	-5.24616329590463	conserved Plasmodium protein, unknown function
PBANKA_1238200	E002	3.66257223057171e-12	10.6733261023055	18.5745370207103	1.78888546247839	DnaJ protein, putative
PBANKA_1350900	E007	4.08733968787956e-12	21.152853918498	16.0869869300251	-0.943122871288143	protein kinase 6 (PK6)
PBANKA_1204300	E006	4.30418749248237e-12	36.9265701651804	39.1973191780642	0.298261476589689	CCR4-NOT transcription complex subunit 5, putative (NOT5)
PBANKA_0105000	E005	4.50426548196276e-12	11.9965325660435	5.18592316551567	-2.5178104332364	ubiquitin-conjugating enzyme E2, putative
PBANKA_1011200	E001	4.59086337565057e-12	11.6513122681163	7.14312477617344	-1.48256299124046	conserved Plasmodium protein, unknown function
PBANKA_0902900	E002	4.60722719543026e-12	17.3278704375169	44.5253580519382	3.98871212631278	conserved Plasmodium protein, unknown function
PBANKA_0932600	E019	4.87437802830334e-12	17.0055447626774	6.50142348512917	-2.97910067221824	conserved Plasmodium protein, unknown function
PBANKA_1238500	E002	5.48201173219099e-12	5.59213948457796	2.2664474470691	-2.62797484118437	conserved Plasmodium protein, unknown function
PBANKA_0708500	E007	5.56827072563179e-12	16.5039283952612	2.99948132684904	-5.13906903517934	conserved Plasmodium protein, unknown function
PBANKA_1002000	E014	5.943047192473e-12	15.6438007560907	8.00067194183477	-2.08483289908615	conserved Plasmodium protein, unknown function
PBANKA_1338100	E012	6.82353715265453e-12	19.1484645008999	6.33493844986371	-3.46128387853556	conserved Plasmodium protein, unknown function
PBANKA_1030200	E007	8.75812548610418e-12	22.0871360168712	24.4831671734964	0.385960141757686	conserved Plasmodium protein, unknown function
PBANKA_0815800	E009	9.08794621861834e-12	9.55678064495052	2.56904303923054	-3.86178649637933	GINS complex subunit Psf3, putative
PBANKA_1131500	E001	9.36407631334715e-12	7.18842130470217	12.612883216166	1.71197466195645	conserved Plasmodium protein, unknown function
PBANKA_0407200	E004	1.02670027618963e-11	38.103096991968	29.4746676003493	-1.17760881827457	dual specificity protein phosphatase (YVH1)
PBANKA_0917800	E001	1.07651979855431e-11	14.2203167990984	18.5163471222164	0.876916428254654	conserved Plasmodium protein, unknown function
PBANKA_0413500	E001	1.10304586091256e-11	24.6590148001686	32.9924431567257	1.21078719915403	conserved Plasmodium protein, unknown function
PBANKA_0616700	E005	1.25236222770446e-11	14.5847971165834	20.5199366251023	1.15499891047781	NIMA related kinase 4 (NEK4)
PBANKA_0905600	E007	1.26316643248234e-11	23.4357980939598	30.744433896976	1.09186601118451	translation initiation factor eIF-1A, putative
PBANKA_1112500	E001	1.28141030727854e-11	20.1622038357059	22.8383585581359	0.45195474792082	conserved Plasmodium protein, unknown function
PBANKA_0721500	E004	1.28592589954795e-11	23.3164558730081	26.2174065765664	0.451848282591335	conserved Plasmodium protein, unknown function
PBANKA_1216300	E018	1.28598222316332e-11	10.921353226996	4.8634870505135	-2.41431899753148	conserved Plasmodium protein, unknown function
PBANKA_1004500	E005	1.35966969642458e-11	2.88439209258452	13.6091655666624	4.62430528918825	conserved Plasmodium protein, unknown function
PBANKA_1355500	E004	1.36323339097237e-11	13.6612036507099	20.4808612792902	1.35851631799709	casein kinase II beta chain, putative (CK2beta2)
PBANKA_1222500	E003	1.36903275723406e-11	7.91871096635862	2.96609143958876	-2.87877268253222	plasmepsin X
PBANKA_1222400	E004	1.44977586862724e-11	26.6138572324832	30.7014071511138	0.593416365223129	ubiquitin regulatory protein, putative
PBANKA_0110100	E005	1.46725833622125e-11	55.0433541493456	39.4605672565955	-1.9636278950463	conserved Plasmodium protein, unknown function
PBANKA_1129400	E001	1.47981524376556e-11	5.89027336683431	11.4890928147766	2.00915621837861	conserved Plasmodium protein, unknown function
PBANKA_0902900	E010	1.51425742500652e-11	48.9531022828613	52.1557422096504	0.398757543011476	conserved Plasmodium protein, unknown function
PBANKA_0105100	E001	1.54040568620609e-11	9.52787251258886	0.631307444477571	-7.907455343725	conserved Plasmodium protein, unknown function
PBANKA_0706400	E011	1.61981303284506e-11	15.5044487076405	3.5586067795211	-4.4362637184134	conserved Plasmodium protein, unknown function
PBANKA_1358600	E001	1.68782260520809e-11	44.6617133078196	47.7549643614071	0.390068967901064	isocitrate dehydrogenase [NADP], mitochondrial, putative (IDH)
PBANKA_0603300	E002	1.74077622073915e-11	14.8162782294672	3.07276787114814	-4.71435615379139	conserved Plasmodium protein, unknown function
PBANKA_0829000	E003	1.74077622073915e-11	12.7965215400048	6.57483630249808	-2.02208983136818	conserved Plasmodium protein, unknown function
PBANKA_1204300	E004	1.80687734142654e-11	13.3989945192796	8.00214558976168	-1.58357537537532	CCR4-NOT transcription complex subunit 5, putative (NOT5)
PBANKA_0105000	E006	1.81613931610705e-11	11.9629435837424	5.18588361044123	-2.50907374242104	ubiquitin-conjugating enzyme E2, putative
PBANKA_1241700	E004	2.1728334752156e-11	34.0063550359355	36.8533554321476	0.381692467714311	transmembrane emp24 domain-containing protein, putative
PBANKA_0714300	E012	2.17621947777917e-11	9.3249909389131	0.00895531488611567	-20.121398883865	small heat shock protein HSP20 (HSP20)
PBANKA_1029000	E026	2.19036010543748e-11	9.44284024458165	3.77574904438136	-2.70784243387699	conserved Plasmodium protein, unknown function
PBANKA_1458300	E004	2.41078054441127e-11	14.8038206852423	4.33912119107022	-3.70797787302813	kinesin-13, putative
PBANKA_0510300	E007	2.51774427340616e-11	21.4238121632346	11.1613693211717	-2.15483500226362	conserved Plasmodium protein, unknown function
PBANKA_0719600	E013	2.52552854836147e-11	21.0049837132229	16.7651359023282	-0.78047097217206	memo-like protein
PBANKA_1208900	E007	2.53506236492791e-11	13.8712209379775	8.24509877423573	-1.60455815045501	conserved Plasmodium protein, unknown function
PBANKA_0921700	E004	2.70528134087412e-11	10.7504990952831	16.5393378507598	1.37355695721284	autophagy-related protein 23, putative (ATG23)
PBANKA_1106000	E015	2.94121913239128e-11	11.4582005240787	1.77233590112733	-5.49276953116163	conserved Plasmodium protein, unknown function
PBANKA_0312700	E002	2.98577902980745e-11	11.077513473892	4.16332335468254	-2.91198602617206	DEAD/DEAH helicase, putative
PBANKA_0801300	E020	3.01602312317257e-11	14.8282437290042	19.0696104384968	0.843399311103707	conserved Plasmodium protein, unknown function
PBANKA_1311200	E004	3.07825288393071e-11	18.5851111966811	16.2033981353414	-0.463349937490373	conserved Plasmodium protein, unknown function
PBANKA_1406400	E017	3.24879087246187e-11	6.13559857452928	0.669441314967663	-6.42371433778346	tripartite motif protein, putative
PBANKA_1007300	E006	3.31160869824479e-11	23.1806107748028	18.7620927566852	-0.759221984671024	peptide chain release factor 2, putative
PBANKA_1318900	E005	3.31352989102006e-11	10.9482691723957	34.6575174672335	4.17626200655173	methyltransferase, putative
PBANKA_0937300	E008	3.46016848975692e-11	9.77063825793845	4.23323286766636	-2.47848759916385	conserved Plasmodium protein, unknown function
PBANKA_1205100	E011	3.49064155944977e-11	9.93360382423509	1.54705324967524	-5.44647965419611	PPPDE peptidase, putative
PBANKA_1142700	E006	3.77144082425961e-11	18.3172283146504	13.7801057440959	-0.940673092512349	phosphatidylserine synthase, putative
PBANKA_1242400	E005	3.84121148878815e-11	7.51332088648461	1.84274239830258	-4.09987183285247	conserved Plasmodium protein, unknown function
PBANKA_1028200	E011	3.87801829214458e-11	49.3210648443174	35.3582676331062	-1.79517464554163	atypical protein kinase, ABC-1 family, putative
PBANKA_1000900	E005	4.00630568353894e-11	13.8130705582703	8.86659390384962	-1.37250828953729	conserved Plasmodium protein, unknown function
PBANKA_0829000	E004	4.1981431670929e-11	12.5509759898975	6.83634969300117	-1.84553133850587	conserved Plasmodium protein, unknown function
PBANKA_0716900	E005	4.24494205739796e-11	9.1667801494142	15.984327073695	1.74645177487449	armadillo-domain containing rhoptry protein, putative (ARO)
PBANKA_1318900	E013	4.6219945261845e-11	29.8150353387163	29.8498494562933	0.00496316670726316	methyltransferase, putative
PBANKA_0938000	E002	4.72665545149557e-11	35.5780768558386	53.7173083318691	2.31190443051684	conserved Plasmodium protein, unknown function
PBANKA_1401600	E002	4.73031736908693e-11	18.8708860787258	13.5140248495354	-1.1055949995983	methyltransferase-like protein, putative
PBANKA_1121500	E002	4.82744985053616e-11	2.72797246384682	8.24036759815334	3.24063082350867	conserved Plasmodium protein, unknown function
PBANKA_0518600	E003	4.95527860987286e-11	8.6688874603149	2.60745098924843	-3.52390073746287	conserved Plasmodium protein, unknown function
PBANKA_1350100	E006	5.28840585013792e-11	17.7657679444832	12.2723715624939	-1.20316049130422	conserved Plasmodium protein, unknown function
PBANKA_1454500	E002	6.06657355371189e-11	13.3100128495506	5.86695179963451	-2.48281617375113	polyadenylation factor subunit 2, putative (PFS2)
PBANKA_1437700	E004	6.13254758190208e-11	19.8875728175227	9.8926297222357	-2.25947333595702	conserved Plasmodium protein, unknown function
PBANKA_1318900	E009	7.80600644282331e-11	23.1772299054087	21.7425931219169	-0.235857242957162	methyltransferase, putative
PBANKA_0825500	E003	8.16023879181432e-11	11.7456590841145	1.58164303005092	-5.89881016490747	conserved Plasmodium protein, unknown function
PBANKA_1318900	E015	8.2511545891882e-11	26.8819132937265	26.6895749661683	-0.0287727505230322	methyltransferase, putative
PBANKA_0920800	E002	8.26549853847224e-11	29.1443592539938	34.4524424237222	0.738983620031169	CRAL/TRIO domain-containing protein, putative
PBANKA_0601000	E007	8.58518733770491e-11	10.0281793318691	4.55137913158658	-2.34637364877623	ATP dependent RNA helicase, putative
PBANKA_0719800	E006	8.68822293054878e-11	10.5675850021876	18.474766137809	1.80094184003338	conserved Plasmodium protein, unknown function
PBANKA_1109400	E004	9.24671983491387e-11	1.29158726716589	7.84737905618031	5.25657694599806	phosphatidylinositol 4-kinase, putative (PI4K)
PBANKA_1015400	E015	9.32101893684147e-11	9.411811424199	2.44395444271598	-3.95993904799359	CPW-WPC family protein, putative
PBANKA_1138600	E001	9.47402715344443e-11	27.9771827745107	43.0794524233983	2.03826068212615	conserved Plasmodium protein, unknown function
PBANKA_1414100	E008	9.53816849479017e-11	7.03905518195713	1.37025886235081	-4.76203176503915	CDP-diacylglycerol--inositol 3-phosphatidyltransferase, putative (PIS)
PBANKA_1305700	E003	9.5459953442958e-11	16.3445783294514	7.68507107484086	-2.34995323748118	vacuolar-sorting protein SNF7, putative
PBANKA_1360400	E022	1.04942890933472e-10	12.0210023729304	4.69464523293503	-2.81543815686378	conserved Plasmodium protein, unknown function
PBANKA_0517600	E017	1.07264106902004e-10	19.7289189682006	5.74295763117191	-3.85481653436855	plasmepsin VII
PBANKA_0314100	E002	1.16600556432689e-10	18.7229351213548	11.6148030737842	-1.55495390706146	conserved Plasmodium protein, unknown function
PBANKA_0826000	E004	1.16629040944157e-10	19.6302818582655	17.2768391698156	-0.439105436176926	ribosomal RNA-processing protein 8, putative (RRP8)
PBANKA_1361300	E006	1.18853390430012e-10	22.632573259916	16.5361953672442	-1.09864186604419	TBC domain protein, putative
PBANKA_0518600	E013	1.26205627997545e-10	16.3753787851815	11.1284659118879	-1.2337938253825	conserved Plasmodium protein, unknown function
PBANKA_0927600	E005	1.27696726326883e-10	36.0175993345559	29.5394017789133	-0.892427424400978	conserved Plasmodium protein, unknown function
PBANKA_1455800	E001	1.48659067606838e-10	19.9416591280139	16.0052766610042	-0.749716350333495	GAS8-like protein, putative
PBANKA_1327100	E010	1.5581010142739e-10	15.7759857549286	8.17419949620582	-2.04825687856574	conserved Plasmodium protein, unknown function
PBANKA_0603600	E001	1.73973091104807e-10	22.5653558806976	17.8420768306932	-0.831635301530944	conserved Plasmodium protein, unknown function
PBANKA_1217900	E001	1.77915384384094e-10	25.7238129065354	20.2544801685006	-0.890007610638722	conserved Plasmodium protein, unknown function
PBANKA_1022000	E005	1.96438503731704e-10	1.94812721678446	10.0922411414638	4.82853397551721	40S ribosomal protein S25, putative
PBANKA_1024700	E005	2.01791045581473e-10	16.4758894630884	10.9491450629958	-1.30432782956901	ubiquitin fusion degradation protein UFD1, putative
PBANKA_1128800	E012	2.03049622548014e-10	13.7672380904566	4.64075747964284	-3.27786965757459	CPW-WPC family protein, putative
PBANKA_0606200	E011	2.08454591436302e-10	25.0756385410791	32.04339596648	1.01520444080006	blood stage antigen 41-3 precursor, putative
PBANKA_0923300	E005	2.16916437269202e-10	24.0505054688143	15.0385605153814	-1.63939943520727	conserved Plasmodium protein, unknown function
PBANKA_1214800	E010	2.23302111046707e-10	48.859063388853	46.0215741254744	-0.356349584225544	U4/U6.U5 tri-snRNP-associated protein 1, putative (SART1)
PBANKA_1310700	E003	2.27750951374919e-10	16.9423637583039	7.74152431457593	-2.44804439918769	glutaminyl-peptide cyclotransferase, putative
PBANKA_0938000	E003	2.29553029701654e-10	47.6748746053237	45.591345253638	-0.26234006582524	conserved Plasmodium protein, unknown function
PBANKA_0705900	E030	2.58498726042008e-10	11.796529516037	6.92751462650541	-1.61211929624303	lipase maturation factor, putative (LMF1)
PBANKA_0821000	E011	2.70409218702641e-10	11.731707056269	6.10389993413941	-1.96919005701418	chaperone protein, putative
PBANKA_0306500	E003	2.82997303558926e-10	34.2413652297282	37.4088661495509	0.423262717312017	conserved protein, unknown function
PBANKA_0608100	E009	2.89013610192813e-10	10.3912281728736	18.5270625752051	1.86231446006189	conserved Plasmodium protein, unknown function
PBANKA_1427700	E004	2.89013610192813e-10	15.1424157915855	7.63180397873101	-2.11917802342705	RuvB-like helicase 1, putative (RUVB1)
PBANKA_1403300	E005	3.03205949968689e-10	19.2256440805876	15.5009061997551	-0.72695474757401	NLI interacting factor-like phosphatase (NIF1)
PBANKA_1241900	E007	3.16841580514397e-10	20.2776580180644	26.8781281395614	1.06018824981089	ubiquitin-conjugating enzyme E2 N, putative (UBC13)
PBANKA_1137000	E001	3.31253593595374e-10	7.72792899654677	11.4042276270279	1.18161951608926	bergheilysin (BLN)
PBANKA_0921700	E002	3.33072513810703e-10	4.35177670060848	12.2716454378232	3.10147808002853	autophagy-related protein 23, putative (ATG23)
PBANKA_1117500	E010	3.40240204877117e-10	21.8737138496551	13.230918575505	-1.69769560396114	ribosomal protein L27a, putative
PBANKA_0933000	E006	3.52467235670675e-10	34.5243922217475	32.1065781246879	-0.330674853322904	serine/threonine protein kinase, putative (CLK3)
PBANKA_0937300	E010	3.69755579052172e-10	17.0387198395672	12.5925706327108	-0.981005187900618	conserved Plasmodium protein, unknown function
PBANKA_1336000	E010	3.82208049239683e-10	23.1270677287699	18.8044708621045	-0.742772236409517	conserved Plasmodium protein, unknown function
PBANKA_0105100	E002	3.82975494130324e-10	8.85917420472813	0.564681844609069	-8.00907888089783	conserved Plasmodium protein, unknown function
PBANKA_1003500	E005	3.83935251416284e-10	38.679251643583	33.8312030687562	-0.645812764776288	conserved Plasmodium protein, unknown function
PBANKA_1322600	E006	3.85225307670597e-10	9.72038638470178	4.29626219326696	-2.41969290894522	golgi apparatus membrane protein TVP23, putative (TVP23)
PBANKA_0719200	E008	3.90600247972803e-10	11.1163869470791	2.54749459692838	-4.34927657670533	mRNA-binding protein PUF2 (PUF2)
PBANKA_1143500	E004	3.93220156221834e-10	3.49356759865105	8.57242410103386	2.64153458587501	ribosome biogenesis protein MRT4, putative
PBANKA_1300700	E006	3.95853026699005e-10	8.79783330934209	2.70047141076864	-3.46683093038123	LCCL domain-containing protein (CCp1)
PBANKA_0704500	E002	3.9834913241279e-10	53.4287568584132	58.5500033775109	0.630975616421457	E3 ubiquitin-protein ligase, putative
PBANKA_1035300	E006	4.07224929003867e-10	14.4725628944652	8.39247328188365	-1.68791126234828	radical SAM protein, putative
PBANKA_0921700	E030	4.26853788300854e-10	41.0764845337546	36.9346363511513	-0.540781315042345	autophagy-related protein 23, putative (ATG23)
PBANKA_1242100	E001	4.28159575500949e-10	36.2508648978249	38.2469608701271	0.263708421817402	methionine aminopeptidase 1a, putative (METAP1a)
PBANKA_0622300	E001	4.34082287213622e-10	16.6161054143857	12.4634214187946	-0.929327947524529	kelch protein, putative
PBANKA_1222500	E004	4.5218518319414e-10	24.6098529760113	54.4769802561264	3.97449722137842	plasmepsin X
PBANKA_0620400	E011	5.14395524004311e-10	15.5424755292886	3.6986710746687	-4.33205586460504	conserved Plasmodium protein, unknown function
PBANKA_1407800	E006	5.26926906824207e-10	9.03320069420571	13.463380805737	1.23441992703579	U4/U6 small nuclear ribonucleoprotein PRP3, putative (PRPF3)
PBANKA_0719600	E001	5.81679926432393e-10	18.5343449727639	24.5699411732286	1.02195715871508	memo-like protein
PBANKA_1004300	E016	6.20915778974584e-10	11.4680247300688	6.28870835221635	-1.81051636643329	conserved Plasmodium protein, unknown function
PBANKA_0104900	E004	6.30257725424226e-10	26.9892370723394	23.0423414227433	-0.61193762635615	RNA-binding protein, putative
PBANKA_1026300	E027	6.41498886326101e-10	17.5345148690522	11.0728454610238	-1.47876702468641	conserved Plasmodium protein, unknown function
PBANKA_1109300	E006	6.68709595003655e-10	16.3201741852588	24.10130444968	1.37842389444254	conserved Plasmodium protein, unknown function
PBANKA_1326400	E002	7.00117903809936e-10	4.39232240340793	15.1824336066691	3.75464187058122	glyceraldehyde-3-phosphate dehydrogenase, putative (GAPDH)
PBANKA_0821000	E010	7.4835470138868e-10	20.6293958604978	23.7658516118576	0.519746639858305	chaperone protein, putative
PBANKA_1354100	E009	7.4862314365459e-10	25.6001720117078	20.6261037453605	-0.806404083146177	ras-related protein Rab-11B, putative (RAB11b)
PBANKA_0829900	E009	8.35963382755851e-10	29.0539349217667	30.9654301322119	0.271899333016568	conserved Plasmodium protein, unknown function
PBANKA_1316900	E005	8.48574125712046e-10	9.50263939150337	13.7530694240185	1.14890590428214	conserved Plasmodium protein, unknown function
PBANKA_1027900	E003	8.90519822093183e-10	28.7166914249785	25.417838820343	-0.491434409139398	small nuclear ribonucleoprotein-associated protein B, putative (SMB1)
PBANKA_0815600	E003	9.65268344968958e-10	2.95491695749362	8.20287421121227	2.9952896294904	zinc binding protein, putative
PBANKA_1361800	E008	9.65268344968958e-10	14.4469494043676	7.01867000635394	-2.21575359934295	conserved Plasmodium protein, unknown function
PBANKA_0518600	E021	9.93063190967442e-10	16.0126292235907	21.3626525940901	0.994093193938877	conserved Plasmodium protein, unknown function
PBANKA_1308500	E001	9.99628328382352e-10	19.0019107798256	15.094672165119	-0.773096271255455	conserved Plasmodium protein, unknown function
PBANKA_0620400	E006	1.03758057462723e-09	12.9164532571306	4.69444297587268	-3.04140517991802	conserved Plasmodium protein, unknown function
PBANKA_0205800	E015	1.04317475375886e-09	15.2754261546434	8.26649519568099	-1.90877429157952	serine/threonine protein kinase, putative (IK2)
PBANKA_1037100	E002	1.04528115727801e-09	17.6427780252573	8.17900214034043	-2.42026051047354	GTPase-activating protein, putative
PBANKA_1008000	E001	1.07333407599851e-09	11.1284048094	16.5795382910742	1.27507467395033	conserved Plasmodium protein, unknown function
PBANKA_0407200	E009	1.1171067246638e-09	23.5979211420246	26.8280757514298	0.498517987623985	dual specificity protein phosphatase (YVH1)
PBANKA_0504200	E022	1.18683033133609e-09	16.054880989917	11.2802703947254	-1.12630954922907	large subunit rRNA processing RRM protein, putative
PBANKA_0704500	E001	1.18683033133609e-09	10.9773389789981	5.02858058825463	-2.33239782131756	E3 ubiquitin-protein ligase, putative
PBANKA_0512000	E001	1.27307762319054e-09	9.97366459057369	0.29135294717296	-10.2780755456069	palmitoyltransferase, putative (DHHC10)
PBANKA_1437700	E015	1.27307762319054e-09	16.1578567043444	3.2926682962505	-4.79800982854091	conserved Plasmodium protein, unknown function
PBANKA_0921700	E026	1.43852462363404e-09	30.3176450192898	26.5993038010236	-0.541386250966625	autophagy-related protein 23, putative (ATG23)
PBANKA_1437700	E003	1.4690571815624e-09	17.5315232642473	7.45950665537332	-2.67394504723714	conserved Plasmodium protein, unknown function
PBANKA_1117000	E008	1.47803625470361e-09	2.85249747924576	8.08285003098276	3.05340570362042	histone H2A, putative (H2A)
PBANKA_1222500	E001	1.48775535439353e-09	7.94937902674857	4.46051032716747	-1.70367924319682	plasmepsin X
PBANKA_1452300	E005	1.51091831038588e-09	5.25035471188449	10.3992952979001	2.03955959483483	conserved protein, unknown function
PBANKA_1118100	E003	1.52854087376334e-09	19.8193041695329	10.6244502517705	-2.02890069095371	phosphatidylinositol N-acetylglucosaminyltransferase subunit GPI1, putative (GPI1)
PBANKA_0707500	E002	1.71848463556053e-09	25.87128603717	22.6474060135282	-0.507869121284666	RWD domain-containing protein, putative
PBANKA_0719600	E012	1.85268054970212e-09	20.3251394796766	16.3348365899847	-0.749593518693551	memo-like protein
PBANKA_0933000	E004	1.85448612268929e-09	34.7566278384979	37.5158634053657	0.367733341036239	serine/threonine protein kinase, putative (CLK3)
PBANKA_1316900	E023	1.8769381085884e-09	15.338422789461	10.2586741205323	-1.26836714778549	conserved Plasmodium protein, unknown function
PBANKA_1026300	E012	1.90991167421026e-09	14.5483259768666	20.1875452195538	1.10506246288081	conserved Plasmodium protein, unknown function
PBANKA_1350100	E009	1.90991167421026e-09	17.5413952715955	21.4466896409039	0.703221757065069	conserved Plasmodium protein, unknown function
PBANKA_0706400	E014	1.90991376678813e-09	8.31520312310209	0.0256686879320114	-16.737392269442	conserved Plasmodium protein, unknown function
PBANKA_0314100	E007	2.04051743015337e-09	33.9371382654361	35.9280674828905	0.268056206672092	conserved Plasmodium protein, unknown function
PBANKA_1445700	E012	2.30351827030289e-09	9.48257555253885	20.3336425196652	2.46675689541309	conserved Plasmodium protein, unknown function
PBANKA_1109300	E004	2.4511832680109e-09	26.2203063398433	30.6245982891676	0.64185797956087	conserved Plasmodium protein, unknown function
PBANKA_1029000	E006	2.49360491488842e-09	1.6527153586307	7.04736463915064	4.22403323731936	conserved Plasmodium protein, unknown function
PBANKA_1329400	E002	2.50341271976737e-09	14.4513429501735	3.21907059412827	-4.49860170875382	conserved Plasmodium protein, unknown function
PBANKA_1311500	E003	2.52320053681532e-09	0.799667143202505	8.0950233201761	6.73375395514657	conserved Plasmodium protein, unknown function
PBANKA_0821000	E009	2.73452969502795e-09	16.1645775377799	8.78585584949676	-1.91175222716166	chaperone protein, putative
PBANKA_1403300	E003	2.93475258081447e-09	15.6945653891485	11.6342782623705	-0.955509850712867	NLI interacting factor-like phosphatase (NIF1)
PBANKA_1462400	E001	3.09445787569454e-09	14.0702436335947	19.2231125956702	1.04077354792958	cutA, putative
PBANKA_0616700	E012	3.11041584666947e-09	34.9782600730847	30.8073820767684	-0.573256481617383	NIMA related kinase 4 (NEK4)
PBANKA_1135200	E015	3.12365318132627e-09	9.62990851429803	4.46513021272644	-2.27875826239011	GTP-binding protein, putative
PBANKA_0504200	E001	3.12555842609282e-09	16.7185407184153	20.8620967975781	0.765269949202334	large subunit rRNA processing RRM protein, putative
PBANKA_0504200	E017	3.14887708836307e-09	18.9042453917293	14.5295080140387	-0.87912847959431	large subunit rRNA processing RRM protein, putative
PBANKA_0306500	E011	3.16740111829723e-09	10.7058598884345	5.71847735541071	-1.87803076022218	conserved protein, unknown function
PBANKA_1018200	E002	3.3124483193466e-09	9.01361016283936	3.81909507648457	-2.53376823606525	conserved Plasmodium protein, unknown function
PBANKA_1002800	E006	3.560857224043e-09	14.1906704667532	8.88580672941355	-1.45253188724447	protein transport protein Sec24B, putative (SEC24B)
PBANKA_0106000	E002	3.65605306073964e-09	20.8745934556391	26.947739186844	0.967066133925165	G-protein associated signal transduction protein, putative
PBANKA_0902900	E006	3.65842700946777e-09	19.8431950938224	47.2179252014008	3.86157095575448	conserved Plasmodium protein, unknown function
PBANKA_1333700	E004	3.92749681602297e-09	9.25146018111179	1.35565050732154	-5.61180989088681	phosphodiesterase delta (PDEdelta)
PBANKA_1320100	E001	3.99872255465367e-09	37.3035117511049	33.6549877109549	-0.489027748145723	conserved Plasmodium protein, unknown function (UIS25)
PBANKA_0301600	E001	4.06293323356106e-09	42.0698583451916	36.4095573730108	-0.738199709754889	conserved Plasmodium protein, unknown function
PBANKA_1021800	E005	4.07646029754933e-09	15.2283093288594	10.4345150585618	-1.19273327286989	mitochondrial import inner membrane translocase subunit TIM8, putative (TIM8)
PBANKA_0402000	E004	4.12441190814992e-09	9.38740679474555	14.1926870834324	1.28687017614204	palmitoyltransferase, putative (DHHC1)
PBANKA_1204300	E009	4.27897941162407e-09	20.7608209811542	14.1108873802211	-1.3032228135899	CCR4-NOT transcription complex subunit 5, putative (NOT5)
PBANKA_1427700	E005	4.54213748449423e-09	1.61790125526024	9.00793221216588	5.02018266531992	RuvB-like helicase 1, putative (RUVB1)
PBANKA_1427700	E006	4.54213748449423e-09	1.61790125526024	9.00793221216588	5.02018266531992	RuvB-like helicase 1, putative (RUVB1)
PBANKA_0901000	E009	4.5548507984432e-09	7.07655144834819	1.59539830062761	-4.33830535818141	fam-a protein
PBANKA_1004800	E001	4.56113009307404e-09	23.4720163156664	27.042397723642	0.550640723995006	peptidyl-tRNA hydrolase 2, putative (PTH2)
PBANKA_0106000	E003	4.88137289096356e-09	19.3257616503935	24.3548539954237	0.843294818762282	G-protein associated signal transduction protein, putative
PBANKA_0105100	E006	5.0096785136763e-09	14.6277982179209	1.43461159880528	-6.87683315254372	conserved Plasmodium protein, unknown function
PBANKA_0901000	E008	5.10591678764659e-09	33.9107142157054	28.1478764343491	-0.810090592532195	fam-a protein
PBANKA_0414100	E009	5.1088799161777e-09	44.772500130801	45.6349130871989	0.109138881255943	inorganic pyrophosphatase, putative
PBANKA_1106100	E007	5.10893391973502e-09	4.71277665205209	10.6409925449918	2.42628463900811	conserved Plasmodium protein, unknown function
PBANKA_0931100	E003	5.34528238160927e-09	18.8478433901486	22.9738921343333	0.709998276407878	conserved Plasmodium protein, unknown function
PBANKA_0932300	E008	5.44926794714972e-09	8.74854608312137	3.02768570209203	-3.11830581715549	transcription factor with AP2 domain(s), putative (ApiAP2)
PBANKA_1435400	E002	6.2629366325224e-09	20.1502292531437	26.1482003622325	0.972796902064314	conserved Plasmodium protein, unknown function
PBANKA_1118100	E007	6.56589270751704e-09	15.1401811269581	9.46581749762194	-1.47101757512274	phosphatidylinositol N-acetylglucosaminyltransferase subunit GPI1, putative (GPI1)
PBANKA_0712900	E004	6.58189926175333e-09	17.7269935613855	12.2177193993112	-1.20972372304338	high mobility group protein B2 (HMGB2)
PBANKA_0415200	E003	6.69402449121046e-09	15.9243547535859	10.6560163639684	-1.27500860756553	vacuolar protein sorting-associated protein 46, putative (VPS46)
PBANKA_1240100	E005	6.74742404878793e-09	10.1478119023951	2.76484544297345	-3.83184489055908	conserved Plasmodium protein, unknown function
PBANKA_0515700	E007	6.84257857422547e-09	2.75015986026755	7.51746814120944	2.94267449075713	conserved Plasmodium protein, unknown function
PBANKA_1360400	E028	7.26701028469998e-09	8.32888073949872	1.82378474293211	-4.43795136329326	conserved Plasmodium protein, unknown function
PBANKA_1202000	E011	7.53805045438681e-09	50.9130143263496	58.0416676714115	0.880630862165757	inner membrane complex protein 1c (IMC1c)
PBANKA_1347800	E012	7.57428759792927e-09	31.572776909197	29.2264701503331	-0.332038643769186	20 kDa chaperonin, putative (CPN20)
PBANKA_1237000	E012	7.66777333238221e-09	7.95049825899902	2.92469399552066	-2.93151586575018	S-adenosylmethionine-dependent methyltransferase, putative
PBANKA_1318900	E010	7.66777333238221e-09	27.336888021568	26.5690217974005	-0.11453155590018	methyltransferase, putative
PBANKA_0906700	E002	7.83442248232025e-09	28.9138674997299	31.3266017464044	0.342723694164617	conserved Plasmodium protein, unknown function
PBANKA_1335600	E001	7.94090687412589e-09	10.0824102986989	4.31888121932838	-2.51587740192767	M1-family alanyl aminopeptidase, putative
PBANKA_0108900	E005	7.97699203674057e-09	6.81433446196161	11.9242053450043	1.69453609139497	peptidyl-tRNA hydrolase PTRHD1, putative
PBANKA_1451800	E002	8.10578342763711e-09	4.15829247658552	10.2205691688744	2.66797054174915	conserved Plasmodium protein, unknown function
PBANKA_0822000	E001	8.29543470182105e-09	16.3765296641009	11.5940675212019	-1.10695506613336	conserved Plasmodium protein, unknown function
PBANKA_0921700	E006	8.53464170155467e-09	16.7490954233007	21.1702653121815	0.811893557536775	autophagy-related protein 23, putative (ATG23)
PBANKA_1435400	E005	8.53464170155467e-09	22.8212004634728	14.6389993940321	-1.5296637270465	conserved Plasmodium protein, unknown function
PBANKA_1310900	E003	8.88891599499105e-09	11.3501622273846	5.94315833774409	-1.94509370034857	conserved Plasmodium protein, unknown function
PBANKA_1200800	E005	9.21930461760524e-09	11.7949783100812	4.08333199572976	-3.16325712832673	RNA-binding protein, putative
PBANKA_0707400	E003	9.32777568231087e-09	13.8070800375109	21.8994808435082	1.56611485120076	RNA-binding protein, putative
PBANKA_1128800	E011	9.53559799490828e-09	12.6731301164318	4.2426416872078	-3.27675389534338	CPW-WPC family protein, putative
PBANKA_1450400	E002	9.91584602857142e-09	13.4301457486309	17.0838305123781	0.786024683539232	conserved Plasmodium protein, unknown function
PBANKA_1026000	E008	9.99963220440221e-09	12.3361132262675	6.40148923587365	-1.98574629603802	conserved Plasmodium protein, unknown function
PBANKA_0701800	E004	1.02908557025099e-08	5.50260731424488	10.2064980583718	1.84456218210694	conserved Plasmodium protein, unknown function
PBANKA_1117100	E001	1.08086564221808e-08	3.89072182536246	11.0916029405888	3.11316131421372	histone H3 variant, putative (H3.3)
PBANKA_0112300	E001	1.08854831698697e-08	32.6897407204349	31.8302789730358	-0.118865721729682	conserved Plasmodium protein, unknown function
PBANKA_0313500	E005	1.13749566851019e-08	9.66770985267504	4.95117435889452	-1.98867756071885	conserved Plasmodium protein, unknown function
PBANKA_1329100	E023	1.14349492488832e-08	21.9999114664526	12.6307809722683	-1.86553437989742	plasmepsin VIII, putative
PBANKA_0713400	E003	1.14749674841501e-08	21.7995237185192	15.6883278392448	-1.13511295903592	phosphatase, putative
PBANKA_1026000	E013	1.16136152899796e-08	23.1278619362626	17.9893266371384	-0.895163985435315	conserved Plasmodium protein, unknown function
PBANKA_0209300	E005	1.17123839726367e-08	7.63310257451498	0.795535132867812	-6.57308053782817	actin-related protein (ARP1)
PBANKA_1033200	E002	1.17450239635379e-08	2.71391198283705	5.50132809452523	2.05812137569676	DNA damage-inducible protein 1, putative (DDI1)
PBANKA_0820800	E004	1.23243133618422e-08	29.4746297819919	33.4182392006182	0.551010870946861	regulator of chromosome condensation, putative
PBANKA_1021900	E006	1.28567998840399e-08	7.95350877572083	1.97717684663765	-4.06625816367571	RNA polymerase subunit, putative
PBANKA_1304600	E004	1.30898085805632e-08	8.22772061434563	4.19901115370827	-1.98298465882349	adaptor complexes medium subunit family
PBANKA_1416800	E002	1.31320662974359e-08	20.6839984279344	19.1883540711078	-0.264761440525852	conserved Plasmodium protein, unknown function
PBANKA_0209300	E004	1.3242466048733e-08	6.69652939617981	0.795318963382677	-6.1848792260379	actin-related protein (ARP1)
PBANKA_0413500	E003	1.324582436936e-08	25.9742394367754	20.2580923956147	-0.927499181939001	conserved Plasmodium protein, unknown function
PBANKA_1360200	E003	1.32909969963268e-08	6.1038754070493	1.311198211759	-4.46764384303252	conserved Plasmodium protein, unknown function
PBANKA_0306000	E002	1.35020487147929e-08	20.9444537418441	18.0731336119552	-0.516131751074551	6-cysteine protein (P230p)
PBANKA_1450400	E009	1.35753731084897e-08	10.0324038157122	3.8791267028911	-2.81358287814167	conserved Plasmodium protein, unknown function
PBANKA_1318900	E004	1.36814176062611e-08	8.92698936146598	29.0475377764492	4.01810082991369	methyltransferase, putative
PBANKA_1438000	E006	1.37417364539264e-08	14.1409620363731	5.66837013580388	-2.77769935927497	CAMP-dependent protein kinase regulatory subunit, putative (PKAr)
PBANKA_0928200	E001	1.38376536727806e-08	30.8534844845417	34.9219314714111	0.559188737265137	conserved Plasmodium protein, unknown function
PBANKA_0609100	E006	1.39813336637372e-08	2.24290021059823	5.38130719703894	2.54536342247591	conserved Plasmodium protein, unknown function
PBANKA_1414100	E007	1.49742934587848e-08	6.39419982946185	1.37024325684796	-4.47754666500293	CDP-diacylglycerol--inositol 3-phosphatidyltransferase, putative (PIS)
PBANKA_1002000	E017	1.52823907470341e-08	17.517566277544	10.9930298985313	-1.49783326249038	conserved Plasmodium protein, unknown function
PBANKA_1109800	E019	1.52823907470341e-08	17.4378492759071	13.1611676322724	-0.919488348988148	peptidyl-prolyl cis-trans isomerase, putative (CYP87)
PBANKA_0609100	E005	1.53699099634232e-08	1.73354266694415	4.75264707877626	2.92653997885024	conserved Plasmodium protein, unknown function
PBANKA_0901000	E010	1.56091801087188e-08	7.18387618465516	1.9532216127032	-3.79807246460646	fam-a protein
PBANKA_1404800	E001	1.6012121469771e-08	21.7927861969831	13.2398711924806	-1.68202065220467	SAM dependent methyltransferase, putative
PBANKA_0933400	E005	1.61550785334495e-08	16.9799138534309	11.9800214491222	-1.12577891837432	GTPase-activating protein, putative
PBANKA_0926200	E004	1.62417788028319e-08	13.3142292711922	7.14549087809383	-1.90098934526312	GPI transamidase component GPI16, putative (GPI16)
PBANKA_0710800	E012	1.63068722302787e-08	28.2313627784585	39.747839374779	1.57217926149662	Snf2-related CBP activator, putative (SRCAP)
PBANKA_0408700	E002	1.65447411644327e-08	13.944480595653	7.69126233909746	-1.82947789983615	trafficking protein particle complex subunit 4, putative (TRAPPC4)
PBANKA_1346500	E001	1.68991042232085e-08	15.6372221504208	20.5996547835086	0.94160511050208	protein tyrosine phosphatase-like protein (PTPLA)
PBANKA_0606700	E007	1.75406922994755e-08	26.1677149299797	14.1102146698139	-2.17284905033325	cysteine repeat modular protein 3 (CRMP3)
PBANKA_0705900	E023	1.76636448728173e-08	8.12491867687725	3.56859518307079	-2.41881376406009	lipase maturation factor, putative (LMF1)
PBANKA_1137000	E002	1.8017743358531e-08	6.49237575884546	13.6320717236049	2.26020936876492	bergheilysin (BLN)
PBANKA_1118300	E003	1.9299160323637e-08	7.94054469020692	3.25715844516441	-2.61537722648811	conserved Plasmodium protein, unknown function
PBANKA_0716900	E003	1.93047699483937e-08	6.76334662896378	13.5188644772632	2.11260299563795	armadillo-domain containing rhoptry protein, putative (ARO)
PBANKA_0604400	E001	1.95171446433367e-08	30.2885947323807	25.2448743754603	-0.743204625549533	targeted glyoxalase II, putative (tGloII)
PBANKA_1311200	E012	1.98075542974076e-08	0.0144410682022311	6.31493065429082	17.5785132899561	conserved Plasmodium protein, unknown function
PBANKA_1445700	E007	1.99273527709441e-08	3.6138582910783	7.35015539818958	2.08295320330957	conserved Plasmodium protein, unknown function
PBANKA_0522200	E001	2.03023780622045e-08	8.60951278605256	0.0061147219448543	-20.9812290343608	conserved Plasmodium protein, unknown function
PBANKA_1029000	E014	2.12786704359046e-08	1.65291869403626	6.60166221788676	4.0300554876999	conserved Plasmodium protein, unknown function
PBANKA_0106000	E001	2.19487827354967e-08	19.0032767172624	25.4831186794545	1.07692142097443	G-protein associated signal transduction protein, putative
PBANKA_1028600	E005	2.19487827354967e-08	15.9637385611235	13.4440226693884	-0.556746329762414	conserved Plasmodium protein, unknown function
PBANKA_0609100	E003	2.19846752847647e-08	1.41490531343999	4.52345662980672	3.36901979955371	conserved Plasmodium protein, unknown function
PBANKA_0608100	E010	2.2472439500461e-08	21.6421979880515	25.7937541214338	0.662684112285361	conserved Plasmodium protein, unknown function
PBANKA_0606400	E005	2.25953750821057e-08	19.0898443081502	15.4769883050979	-0.707347362010172	conserved Plasmodium protein, unknown function
PBANKA_1026000	E003	2.27542949393412e-08	15.5319563453163	27.6333713719791	2.07996129018282	conserved Plasmodium protein, unknown function
PBANKA_1128500	E007	2.28274400391429e-08	20.6882298980915	22.4051673819366	0.289408612079517	SET domain protein, putative
PBANKA_0931200	E002	2.29920127403793e-08	20.0805826909192	14.9332966064313	-1.00154098107185	heat shock protein 101 (HSP101)
PBANKA_1137000	E003	2.29920127403793e-08	8.87877785269268	18.116358737622	2.26361859630444	bergheilysin (BLN)
PBANKA_1461500	E001	2.34620958276971e-08	11.1755205966483	6.35363544574024	-1.70012401358607	conserved Plasmodium protein, unknown function
PBANKA_1003500	E004	2.48535953624352e-08	3.31996772330663	7.102008969813	2.22730687729846	conserved Plasmodium protein, unknown function
PBANKA_1122100	E002	2.5093021539176e-08	22.2002730722525	24.2412788288062	0.32922995774659	ferredoxin--NADP reductase, putative
PBANKA_1012500	E014	2.52505307231514e-08	16.565694015679	13.3401893767085	-0.704276825461969	leucine-rich repeat protein (LRR5)
PBANKA_0712700	E004	2.53456513245755e-08	9.7409677065556	13.3394362898916	0.976213234343208	zinc finger protein, putative
PBANKA_0112300	E002	2.56385052878581e-08	3.74471670253243	8.42061261907815	2.38597168604013	conserved Plasmodium protein, unknown function
PBANKA_1137000	E004	2.57425053743663e-08	7.24488673084969	14.6322348415275	2.16272684324289	bergheilysin (BLN)
PBANKA_1012500	E025	2.57612373547174e-08	18.1046830100304	22.8134352684673	0.822319062794004	leucine-rich repeat protein (LRR5)
PBANKA_0616700	E004	2.59911530985383e-08	15.2962967787476	20.7933157933976	1.04733728780761	NIMA related kinase 4 (NEK4)
PBANKA_1418400	E014	2.59911530985383e-08	10.5706092284297	5.32589541707345	-2.04781125318472	ATP-dependent Clp protease adaptor protein ClpS, putative
PBANKA_1436300	E014	2.60477126288109e-08	28.32059592201	22.6519691917229	-0.871681603318646	conserved Plasmodium protein, unknown function
PBANKA_0306800	E005	2.70437301451498e-08	4.09488050352952	11.5823651155003	3.09840812013556	ATP-dependent RNA helicase UAP56, putative (UAP56)
PBANKA_0206500	E014	2.70911739607419e-08	5.59700262737981	13.1630278270029	2.58607092992912	ras-related protein Rab-5C, putative (RAB5c)
PBANKA_1329900	E002	2.73334191545882e-08	16.1154729893249	23.6174617888851	1.34345155209568	conserved Plasmodium protein, unknown function
PBANKA_1035400	E002	2.76977239862988e-08	29.5711223888898	20.6904288270821	-1.38178429396128	glideosome associated protein with multiple membrane spans 3, putative (GAPM3)
PBANKA_0613600	E003	2.90241459216545e-08	12.3832247355796	16.3314285354701	0.892060557324992	phosphopantothenoylcysteine synthetase, putative
PBANKA_1029000	E005	2.92721181033928e-08	2.18533666424609	7.15054331031874	3.45944063384942	conserved Plasmodium protein, unknown function
PBANKA_0833300	E003	3.00206755726566e-08	13.8454300927009	6.65107477161596	-2.23843174745434	palmitoyltransferase, putative (DHHC6)
PBANKA_0616700	E008	3.05448349981065e-08	22.0568504488769	28.5733391553128	1.00654338429128	NIMA related kinase 4 (NEK4)
PBANKA_1418400	E015	3.08761138673844e-08	8.65548326874485	3.16733071952536	-2.95525684887757	ATP-dependent Clp protease adaptor protein ClpS, putative
PBANKA_1001800	E001	3.09313900818468e-08	13.5031786942693	17.0415744645609	0.760423764014272	transcription factor with AP2 domain(s), putative (ApiAP2)
PBANKA_1204300	E013	3.11901839257966e-08	12.6322645855889	2.81905030586964	-4.45456669742197	CCR4-NOT transcription complex subunit 5, putative (NOT5)
PBANKA_0815600	E011	3.17174209769444e-08	27.9455498772306	25.1723451348568	-0.416818673685675	zinc binding protein, putative
PBANKA_1244900	E001	3.32566070961559e-08	12.3467215290027	2.4841537657215	-4.74908500193855	conserved Plasmodium protein, unknown function
PBANKA_0902900	E004	3.34171012554848e-08	21.0948404005752	47.0966540885146	3.62852316375093	conserved Plasmodium protein, unknown function
PBANKA_1025600	E003	3.39601777548067e-08	0.0307971639774749	5.26441484475531	14.8580457722906	conserved Plasmodium protein, unknown function
PBANKA_0616500	E005	3.43746140739813e-08	8.74490434284053	4.20655629137152	-2.16100693831233	conserved Plasmodium protein, unknown function
PBANKA_0806800	E030	3.46582203308503e-08	15.4713584701709	19.0764565007433	0.706101710306245	conserved Plasmodium protein, unknown function
PBANKA_0306300	E010	3.71404907802116e-08	20.3776515465944	15.1886862297202	-0.998351989938886	3' exoribonuclease, putative
PBANKA_0719600	E014	3.75846498886676e-08	19.7905491789857	15.4171597649993	-0.846119585489639	memo-like protein
PBANKA_1452300	E004	3.94087966255858e-08	7.29052023982994	12.3859319570869	1.61293896323714	conserved protein, unknown function
PBANKA_1026300	E009	4.07657674576418e-08	10.5945184733865	16.2919856443282	1.36837141685843	conserved Plasmodium protein, unknown function
PBANKA_1122100	E001	4.09789040022721e-08	15.0231049796351	11.3620942156299	-0.885894224218759	ferredoxin--NADP reductase, putative
PBANKA_1037100	E003	4.18031602912496e-08	13.6093011860027	5.67763972089951	-2.65012595201851	GTPase-activating protein, putative
PBANKA_1029000	E003	4.20652806559932e-08	1.16866586512754	5.99751126403305	4.74818284482236	conserved Plasmodium protein, unknown function
PBANKA_1338100	E017	4.20652806559932e-08	18.9481337574629	27.3127491322653	1.36272509604539	conserved Plasmodium protein, unknown function
PBANKA_0931100	E002	4.26455705133029e-08	17.2137549807588	21.3207174535453	0.745599836019856	conserved Plasmodium protein, unknown function
PBANKA_1334700	E007	4.26710311648048e-08	14.1908908861518	23.11840416648	1.67824494603128	conserved Plasmodium protein, unknown function
PBANKA_1109800	E016	4.33591604438514e-08	12.1454871330926	25.7460067699752	2.58415582389242	peptidyl-prolyl cis-trans isomerase, putative (CYP87)
PBANKA_1304100	E001	4.37784255091712e-08	1.91904355128383	6.57520948533946	3.58663107107361	delta-aminolevulinic acid dehydratase, putative (PBGS)
PBANKA_1418400	E017	4.50700220247805e-08	8.2818801805088	3.38504724323612	-2.62962065217573	ATP-dependent Clp protease adaptor protein ClpS, putative
PBANKA_0921200	E003	4.53439428195313e-08	9.77531653685262	5.44384613228902	-1.74433949683939	conserved Plasmodium protein, unknown function
PBANKA_0719800	E012	4.54829952074128e-08	7.75101307168713	1.6966779682758	-4.43150560440281	conserved Plasmodium protein, unknown function
PBANKA_1029000	E020	4.55070535413437e-08	10.0489468090435	5.01837475894809	-2.06709164273801	conserved Plasmodium protein, unknown function
PBANKA_1351700	E011	4.55070535413437e-08	11.1070490933772	6.61905509275054	-1.56013860486217	conserved Plasmodium protein, unknown function
PBANKA_0306800	E010	4.67909563978213e-08	6.62899088944233	17.4644788656335	3.01138718075711	ATP-dependent RNA helicase UAP56, putative (UAP56)
PBANKA_1416800	E001	4.70422752434592e-08	1.16745860632978	6.38593085109993	4.93628005859318	conserved Plasmodium protein, unknown function
PBANKA_0902900	E005	4.81238090102027e-08	21.7796169926475	49.5028118612131	3.81416086796968	conserved Plasmodium protein, unknown function
PBANKA_1234500	E002	4.83079022996923e-08	18.4922294443665	27.0822438946406	1.41263081102438	conserved Plasmodium protein, unknown function
PBANKA_1231600	E007	4.87379596354278e-08	5.97649554851782	13.1452586590783	2.38879807747198	transcription factor with AP2 domain(s), putative (ApiAP2)
PBANKA_1216100	E002	4.88564911008899e-08	28.6396771624424	26.3505018219281	-0.338370435265526	regulator of initiation factor 2, putative
PBANKA_0829900	E008	4.96191087671001e-08	20.5869192751845	23.5046622369058	0.485409176409136	conserved Plasmodium protein, unknown function
PBANKA_0622100	E006	5.0574733169649e-08	28.3430848818957	32.5639406104903	0.597287392239165	protein kinase, putative
PBANKA_1023600	E009	5.21124918494718e-08	9.08061981585583	4.13789540375231	-2.3226822066681	conserved Plasmodium protein, unknown function
PBANKA_1364000	E002	5.48076165163581e-08	36.3852857476963	37.8137343457902	0.188915097604642	conserved Plasmodium protein, unknown function
PBANKA_1109300	E005	5.63944913468775e-08	20.8715086461842	26.2087910957631	0.856633022168679	conserved Plasmodium protein, unknown function
PBANKA_1337000	E006	5.87692709754163e-08	35.656794439418	23.6175224379426	-1.73593536586485	conserved Plasmodium protein, unknown function
PBANKA_0923900	E006	5.93394229162469e-08	20.3398776754509	16.4292357868728	-0.733006739818553	U6 snRNA-associated Sm-like protein LSm1, putative (LSM1)
PBANKA_1028200	E009	5.98905301175102e-08	14.3359138980952	20.3978982449619	1.18936254496225	atypical protein kinase, ABC-1 family, putative
PBANKA_1201800	E007	5.98905301175102e-08	8.57459713136073	0.555836954998171	-7.95627774846487	conserved Plasmodium protein, unknown function
PBANKA_0930900	E006	6.11067407186051e-08	2.37570552379845	6.8774254642364	3.10211859394567	deubiquinating/deneddylating enzyme, putative (UCH54)
PBANKA_0705900	E017	6.13728395495892e-08	7.99344725549003	2.62314379471688	-3.26302546412325	lipase maturation factor, putative (LMF1)
PBANKA_0306500	E004	6.21333270141184e-08	28.2657081398618	31.1397164120003	0.410660510652423	conserved protein, unknown function
PBANKA_1331800	E005	6.21333270141184e-08	19.2651182048842	13.9026256144448	-1.08683648923346	derlin-1, putative (DER1-1)
PBANKA_0825200	E010	6.40728488820807e-08	9.81362202139874	3.96106078692765	-2.68548400769405	thiamine pyrophosphokinase, putative (TPK)
PBANKA_1216100	E001	6.53965124887604e-08	14.837611621759	18.5004819261171	0.736558788671033	regulator of initiation factor 2, putative
PBANKA_0519400	E013	6.54221317752679e-08	21.0685606534568	17.5313833872795	-0.64091229902884	conserved Plasmodium protein, unknown function
PBANKA_0822100	E001	6.54221317752679e-08	17.790005351773	24.3101275212682	1.12151428136238	conserved Plasmodium protein, unknown function
PBANKA_1129300	E001	6.64852871270167e-08	0.661517285132561	5.42197202630192	6.09436500463056	ribosome biogenesis protein YTM1, putative (YTM1)
PBANKA_1002000	E015	6.67046552850671e-08	12.5349830257726	6.29300126476343	-2.08647368874536	conserved Plasmodium protein, unknown function
PBANKA_1029000	E013	6.70502700801418e-08	1.84771438409783	6.71506866013501	3.75844274202374	conserved Plasmodium protein, unknown function
PBANKA_1104500	E005	6.80632533114508e-08	12.745303222222	6.60130358468962	-1.99754767647977	conserved protein, unknown function
PBANKA_0508800	E006	6.96001762123064e-08	14.9258346466986	8.76031532210563	-1.65881940515518	RAP protein, putative
PBANKA_1231600	E003	7.29027646389598e-08	53.6360634853188	52.2033953705823	-0.177443076357594	transcription factor with AP2 domain(s), putative (ApiAP2)
PBANKA_1450400	E018	7.44521183953765e-08	12.1402314685377	4.98481315120844	-2.67089578867288	conserved Plasmodium protein, unknown function
PBANKA_0917800	E007	7.84392357809146e-08	15.2055032100642	18.1430290756927	0.589835048938239	conserved Plasmodium protein, unknown function
PBANKA_1227100	E002	7.9123870687171e-08	38.1016707735332	41.7226470338522	0.470090124876549	U3 small nucleolar RNA-associated protein 14, putative (UTP14)
PBANKA_0502650	E001	7.99750678108447e-08	18.2559288588277	2.35308862453222	-6.18314378734791	conserved Plasmodium protein, unknown function
PBANKA_1361800	E012	8.00217370433691e-08	9.36133570073733	15.7029933245942	1.62427914649373	conserved Plasmodium protein, unknown function
PBANKA_1207800	E001	8.0901932666294e-08	29.4028130773856	32.1667214615733	0.389224617785029	metallopeptidase, putative
PBANKA_0314100	E003	8.25565273421905e-08	19.1194903284721	13.1352490392775	-1.2414077675672	conserved Plasmodium protein, unknown function
PBANKA_1312600	E004	8.35931671817946e-08	21.4374473018056	24.2979189672993	0.465707035282871	conserved Plasmodium protein, unknown function
PBANKA_1364000	E001	8.43126667003453e-08	12.3659124777032	7.58729677516639	-1.48902427623002	conserved Plasmodium protein, unknown function
PBANKA_1238900	E002	8.4979773249422e-08	0.991867568297153	5.80787805567684	5.12720198269105	conserved Plasmodium protein, unknown function
PBANKA_0206300	E006	8.87573255421297e-08	15.5303869251365	11.0294305513443	-1.08641441340316	centrin-1, putative (CEN1)
PBANKA_1214100	E019	9.02282241650748e-08	9.06138912083584	3.79336640637727	-2.56941497304612	tubulin binding cofactor c, putative
PBANKA_1407800	E007	9.27049523900447e-08	8.06549513987023	11.9134100619151	1.18969685982792	U4/U6 small nuclear ribonucleoprotein PRP3, putative (PRPF3)
PBANKA_0620200	E008	9.28607920890476e-08	8.04381880037505	12.5030247884342	1.34909495958585	conserved Plasmodium protein, unknown function
PBANKA_0815600	E006	9.37398304813097e-08	4.25984742051287	8.69044046785706	2.10548019479479	zinc binding protein, putative
PBANKA_1217300	E009	9.52904010638464e-08	2.83838656915682	8.3550263750218	3.16709447129582	UDP-N-acetylglucosamine--dolichyl-phosphate N-acetylglucosaminephosphotransferase, putative (ALG7)
PBANKA_0515350	E004	9.58792767865842e-08	3.58005079283949	9.16796324015147	2.77310351473977	OTU-like cysteine protease, putative
PBANKA_1029000	E018	9.64345518888462e-08	2.32568303624949	9.51455817356802	4.13649614526974	conserved Plasmodium protein, unknown function
PBANKA_0313500	E001	9.96416620859362e-08	7.01643971468054	10.2962633222472	1.15417518339685	conserved Plasmodium protein, unknown function
PBANKA_1351700	E022	1.00300530442468e-07	13.1200891931972	7.72658067913538	-1.62150562079641	conserved Plasmodium protein, unknown function
PBANKA_1358200	E007	1.02057355373831e-07	18.9650086613118	12.1203351420254	-1.46652151654976	conserved Plasmodium protein, unknown function
PBANKA_0609100	E004	1.03852447372166e-07	1.73349304685976	4.52347063944735	2.78222835649573	conserved Plasmodium protein, unknown function
PBANKA_1406400	E014	1.03903815607321e-07	7.00031634280838	2.3138139147261	-3.2310662942112	tripartite motif protein, putative
PBANKA_0930900	E008	1.08183675387022e-07	1.01464602621157	5.58000851797036	4.9439768246207	deubiquinating/deneddylating enzyme, putative (UCH54)
PBANKA_0930900	E009	1.08183675387022e-07	1.01464602621157	5.58000851797036	4.9439768246207	deubiquinating/deneddylating enzyme, putative (UCH54)
PBANKA_0619400	E002	1.11289412321475e-07	27.6082092024528	29.7636496631817	0.312541370712736	V-type ATPase V0 subunit e, putative
PBANKA_0708200	E001	1.14112847920625e-07	23.7448621893803	21.4569274949734	-0.374911451159184	conserved Plasmodium protein, unknown function
PBANKA_1004300	E017	1.14708883630183e-07	23.1997723640183	26.0806103193152	0.44993845433826	conserved Plasmodium protein, unknown function
PBANKA_1403300	E018	1.17221014925703e-07	26.9532886533443	34.1594727638699	1.02022264603126	NLI interacting factor-like phosphatase (NIF1)
PBANKA_0927600	E003	1.18342370001976e-07	38.8650562524899	41.4602239941329	0.336373273730498	conserved Plasmodium protein, unknown function
PBANKA_1461500	E002	1.18417009792861e-07	13.0582058650278	7.84202251133243	-1.56222209709098	conserved Plasmodium protein, unknown function
PBANKA_1227100	E001	1.18549691266657e-07	17.6532430622985	13.3645550259699	-0.91236240238914	U3 small nucleolar RNA-associated protein 14, putative (UTP14)
PBANKA_1245200	E010	1.20299657562838e-07	48.7571197835458	47.8331788992843	-0.115724279064786	conserved Plasmodium protein, unknown function
PBANKA_1115200	E008	1.2525046303134e-07	10.2309755984164	4.54618234925174	-2.41090896216874	conserved Plasmodium protein, unknown function
PBANKA_1004800	E002	1.3578648097718e-07	24.829743608268	27.7594367781754	0.442539352932538	peptidyl-tRNA hydrolase 2, putative (PTH2)
PBANKA_1451600	E003	1.36148090205185e-07	4.83120602289939	11.5122875767239	2.59688525879955	SUMO-activating enzyme subunit 2, putative (UBA2)
PBANKA_1200800	E001	1.38522343909439e-07	1.01878626885631	5.92149834820649	5.10691618844036	RNA-binding protein, putative
PBANKA_1352100	E008	1.43251019436671e-07	20.6240510949938	16.8541606444163	-0.697165743801363	conserved Plasmodium protein, unknown function
PBANKA_1404500	E002	1.43462785647742e-07	5.6649538514016	8.7123465998138	1.2787882262196	conserved Plasmodium protein, unknown function
PBANKA_1403300	E002	1.47167767718697e-07	11.8576334133871	7.80536053982654	-1.27311301856534	NLI interacting factor-like phosphatase (NIF1)
PBANKA_0706400	E013	1.49116171154231e-07	7.79019058447422	0.0256689143141955	-16.5420891697788	conserved Plasmodium protein, unknown function
PBANKA_1038600	E010	1.49555414085786e-07	9.43051263773868	3.6686411499624	-2.78758541417173	conserved Plasmodium protein, unknown function
PBANKA_0705900	E024	1.53147651555902e-07	19.5052790858927	16.0970299855043	-0.65303922807223	lipase maturation factor, putative (LMF1)
PBANKA_0937300	E007	1.55184895421999e-07	11.8071165779221	7.09989535796215	-1.54196390689457	conserved Plasmodium protein, unknown function
PBANKA_1358200	E006	1.59603364713887e-07	24.2218541761592	16.1810574126688	-1.42584503472156	conserved Plasmodium protein, unknown function
PBANKA_1216300	E020	1.63339308652578e-07	10.2630469910408	5.53219833519185	-1.84572095494054	conserved Plasmodium protein, unknown function
PBANKA_0411400	E020	1.7049468966805e-07	12.6023141421476	6.74850498596862	-1.89670076378846	conserved Plasmodium protein, unknown function
PBANKA_0832500	E004	1.71733123076821e-07	7.77464948132903	11.7351273742691	1.25252101262953	PIH1 domain-containing protein, putative
PBANKA_0800400	E003	1.73292953731565e-07	11.3365053429996	17.1943503373443	1.3397724218285	conserved Plasmodium protein, unknown function
PBANKA_0314100	E001	1.74057876199904e-07	12.6200927772396	6.87845328945894	-1.84461959823141	conserved Plasmodium protein, unknown function
PBANKA_0932600	E005	1.75002798574494e-07	14.732152625151	6.17617610501888	-2.6573380076932	conserved Plasmodium protein, unknown function
PBANKA_1029000	E015	1.75002798574494e-07	2.18538362768713	6.93700655362041	3.36937168441298	conserved Plasmodium protein, unknown function
PBANKA_1432700	E002	1.75117295070995e-07	12.3717447084385	4.9189495785797	-2.76904325723109	meiotic recombination protein SPO11, putative (SPO11)
PBANKA_0902900	E014	1.77401694757795e-07	49.0495618874196	49.8423553312156	0.0989795607316335	conserved Plasmodium protein, unknown function
PBANKA_0910300	E006	1.77602274006352e-07	24.54369660182	32.7392930876487	1.19402050796499	guanylyl cyclase, putative (GCalpha)
PBANKA_1318900	E011	1.81719404216792e-07	28.0028934660703	26.876084036916	-0.166666558865131	methyltransferase, putative
PBANKA_1361500	E001	1.85785851449901e-07	10.6674743044553	16.1576551133554	1.31981223529707	WD repeat-containing protein 16, putative (WDR16)
PBANKA_0935700	E007	1.88112548521757e-07	19.2735225014356	15.4346196336008	-0.74967695719496	conserved Plasmodium protein, unknown function
PBANKA_1428600	E003	1.9047553477103e-07	19.7242910180827	17.4572165128369	-0.420798852404192	conserved protein, unknown function
PBANKA_0806800	E008	1.91345120862142e-07	17.8599200044832	12.6482607673291	-1.12632039829134	conserved Plasmodium protein, unknown function
PBANKA_1404500	E001	1.92845862419928e-07	8.04349235243208	4.51597923303719	-1.70282157929698	conserved Plasmodium protein, unknown function
PBANKA_1316900	E004	1.93179082249534e-07	9.79258357204673	13.5779775703188	1.01657794900691	conserved Plasmodium protein, unknown function
PBANKA_0939700	E001	1.94509941996432e-07	24.0410698346948	27.8437854453405	0.578574911897912	conserved Plasmodium protein, unknown function
PBANKA_1114200	E006	2.01444330167936e-07	39.0234014726977	41.0208638656024	0.259098342203799	ribose 5-phosphate epimerase, putative
PBANKA_1126600	E002	2.03861938704281e-07	7.9599067463202	0.0752007398876344	-13.5050643059802	ribonuclease P protein subunit p29, putative (POP4)
PBANKA_1026300	E030	2.04002429982291e-07	18.3326257917654	11.6256938716939	-1.47949507723232	conserved Plasmodium protein, unknown function
PBANKA_0928200	E002	2.09006453548225e-07	31.3605386437778	34.7934869059088	0.470796925340892	conserved Plasmodium protein, unknown function
PBANKA_0608100	E011	2.16026296702073e-07	22.1357406989935	26.7255412406834	0.721065757715408	conserved Plasmodium protein, unknown function
PBANKA_0820800	E003	2.16766269913221e-07	28.9493135703685	25.6365552839286	-0.491571078120026	regulator of chromosome condensation, putative
PBANKA_1241900	E006	2.17752588715491e-07	17.9776575013708	12.6473268248816	-1.14895039012869	ubiquitin-conjugating enzyme E2 N, putative (UBC13)
PBANKA_0902500	E002	2.19335468834833e-07	12.9856928828633	9.03190729926018	-1.12015264534241	CCAAT-box DNA binding protein subunit B, putative (NFYB)
PBANKA_1416200	E001	2.20224832292438e-07	24.2549069935645	28.9105849400182	0.700232545595243	conserved Plasmodium protein, unknown function
PBANKA_1339600	E001	2.21957478445049e-07	27.3588916945742	30.0092620326881	0.384376194212569	MSF1-like protein, putative
PBANKA_0920300	E002	2.22907879283354e-07	19.2281457150667	22.2661305666249	0.524757864537455	conserved Plasmodium protein, unknown function
PBANKA_1318900	E003	2.24920510494502e-07	4.41248979499813	11.5810305787791	2.88022813573233	methyltransferase, putative
PBANKA_0825200	E009	2.27651061885021e-07	9.45115066085816	4.73834202159793	-2.04836194859923	thiamine pyrophosphokinase, putative (TPK)
PBANKA_1019200	E005	2.27795549517289e-07	13.0769577359532	16.8114590443954	0.816749705302298	conserved Plasmodium protein, unknown function
PBANKA_1244900	E005	2.27891450690004e-07	8.1304063237743	12.3219575926851	1.2712034859709	conserved Plasmodium protein, unknown function
PBANKA_1029000	E012	2.35214020115378e-07	1.65310539922447	6.48366542051229	3.97639137243485	conserved Plasmodium protein, unknown function
PBANKA_0620600	E006	2.36842811129418e-07	14.483396701307	20.342653254791	1.14668200039384	conserved Plasmodium protein, unknown function
PBANKA_1144400	E001	2.42009908370067e-07	9.08738496954573	15.809308854746	1.73642822916518	conserved Plasmodium protein, unknown function
PBANKA_1038600	E012	2.47351559960747e-07	6.33768200470697	0.0418860494152895	-14.5165461700012	conserved Plasmodium protein, unknown function
PBANKA_1334700	E008	2.5519655144546e-07	11.3260526653568	20.7597824561009	1.99611772792753	conserved Plasmodium protein, unknown function
PBANKA_1038600	E002	2.56243499945709e-07	12.7969822555659	16.0740636478222	0.735909252502386	conserved Plasmodium protein, unknown function
PBANKA_0819600	E004	2.65468221203747e-07	16.1085327254745	19.0577740491421	0.569718510217402	conserved Plasmodium protein, unknown function
PBANKA_1426800	E006	2.72443663661241e-07	13.2611431333142	9.02862784108541	-1.18780426480865	conserved Plasmodium protein, unknown function
PBANKA_1028600	E001	2.75841722808982e-07	33.1386090675657	39.5160283772957	0.849498055204387	conserved Plasmodium protein, unknown function
PBANKA_1350900	E005	2.80357107371949e-07	14.2014540253854	9.58892732313622	-1.2243738774027	protein kinase 6 (PK6)
PBANKA_0712900	E006	2.88852437134134e-07	62.2548388083056	70.5668781511607	1.01325893425083	high mobility group protein B2 (HMGB2)
PBANKA_0942700	E006	2.89731201511445e-07	10.529397221187	5.67722123712144	-1.84823741847532	chromatin remodeling protein, putative (SNF2L)
PBANKA_1460400	E001	2.9372809636814e-07	44.6932715845728	43.2957771191985	-0.177712653809197	FK506-binding protein (FKBP)-type peptidyl-prolyl isomerase, putative (FKBP35)
PBANKA_1315000	E019	3.02429799046302e-07	11.7790258202993	6.84366264169191	-1.64360048136524	E3 SUMO-protein ligase NSE2, putative (NSE2)
PBANKA_0515350	E001	3.02944069809033e-07	3.10287425519095	8.66549709880093	3.01840415398799	OTU-like cysteine protease, putative
PBANKA_1019200	E003	3.05918419130356e-07	10.7031830560599	14.513221596563	0.958343183040571	conserved Plasmodium protein, unknown function
PBANKA_0306000	E003	3.13840817362419e-07	20.2606691455767	45.808243915852	3.61041008293858	6-cysteine protein (P230p)
PBANKA_0504200	E018	3.24822596063886e-07	15.2969664712448	11.2793306038278	-0.967509502696177	large subunit rRNA processing RRM protein, putative
PBANKA_1023600	E010	3.28202868857131e-07	9.02552664073692	4.358968916053	-2.15252431766781	conserved Plasmodium protein, unknown function
PBANKA_1133500	E014	3.28202868857131e-07	9.31501481276258	4.58590081386905	-2.09991359910439	glutamate--tRNA ligase
PBANKA_1003500	E003	3.34261321427041e-07	2.65434981381148	6.41672196438287	2.57571653199674	conserved Plasmodium protein, unknown function
PBANKA_0909100	E007	3.3576484047627e-07	29.311557291265	26.6775151420529	-0.386181605096851	conserved protein, unknown function
PBANKA_0605600	E005	3.42114970687769e-07	10.9905320485118	13.5448318870125	0.655004395132822	conserved Plasmodium protein, unknown function
PBANKA_0619100	E010	3.43722082346907e-07	1.1076110533865	8.24578776643486	5.84860802631664	40S ribosomal protein S5, putative
PBANKA_1331300	E009	3.54718050724931e-07	13.0892896496308	17.0306241650533	0.857202688351343	conserved Plasmodium protein, unknown function
PBANKA_1028600	E004	3.575281635226e-07	20.5818747935195	18.9001175583662	-0.299662059074519	conserved Plasmodium protein, unknown function
PBANKA_1403300	E001	3.74648057109897e-07	7.85980104026707	2.89436803983716	-2.92743145901292	NLI interacting factor-like phosphatase (NIF1)
PBANKA_0105700	E002	3.7688041543408e-07	8.75477226302025	1.72866721718367	-4.742778137883	MYND finger protein, putative
PBANKA_1304100	E006	3.87293443406102e-07	8.51833526064495	4.01382308777256	-2.21864935976474	delta-aminolevulinic acid dehydratase, putative (PBGS)
PBANKA_0504900	E002	3.91550118430468e-07	18.9768433870582	13.4952271313429	-1.1294420404722	histone acetyltransferase, putative
PBANKA_0212800	E003	3.98123272618286e-07	1.77348423374907	7.92647304083858	4.37042939906211	alpha/beta hydrolase, putative
PBANKA_0622100	E002	4.13398107287113e-07	19.1592898529026	16.5671059936573	-0.494917079508498	protein kinase, putative
PBANKA_0714300	E011	4.23154421548797e-07	7.32078519026553	0.0105537590907829	-18.9213452230107	small heat shock protein HSP20 (HSP20)
PBANKA_1337000	E004	4.27272930459723e-07	3.46923061328658	6.15156112191379	1.67441862824138	conserved Plasmodium protein, unknown function
PBANKA_0931100	E005	4.28905155075215e-07	26.0018038436355	29.1695600823651	0.467682016702501	conserved Plasmodium protein, unknown function
PBANKA_1223800	E003	4.50805350879697e-07	3.07668553717599	7.62148219504355	2.65831656066108	vacuolar proton translocating ATPase subunit A, putative
PBANKA_0943400	E024	4.6444366602002e-07	49.7895235250593	45.2801719919369	-0.566223344647732	CPW-WPC family protein, putative
PBANKA_0716900	E002	4.69936840231985e-07	5.37766659455144	11.4149885857914	2.2566441840299	armadillo-domain containing rhoptry protein, putative (ARO)
PBANKA_1354200	E006	4.71210194688345e-07	19.0677615995092	15.616006832662	-0.673969097721381	mitochondrial pyruvate carrier protein 1, putative (MPC1)
PBANKA_1102700	E001	4.86382644337535e-07	13.2530714825663	6.73033766110738	-2.06390890749563	50S ribosomal protein L28, apicoplast, putative
PBANKA_0403100	E010	4.95122046729002e-07	6.45753533425833	2.04705330483479	-3.34648369663533	1-cys-glutaredoxin-like protein-1, putative (GLP1)
PBANKA_1118300	E004	5.18449389096579e-07	8.0746259143296	3.79987203310307	-2.21758755972039	conserved Plasmodium protein, unknown function
PBANKA_1447600	E013	5.18449389096579e-07	24.161758200167	17.0058846533048	-1.25049812728347	nucleotidyltransferase, putative
PBANKA_1144400	E006	5.21047684731243e-07	33.217061083737	28.6416931517337	-0.643576517947244	conserved Plasmodium protein, unknown function
PBANKA_1109800	E015	5.28310797539743e-07	9.4430430991989	21.4855551454228	2.67719836146144	peptidyl-prolyl cis-trans isomerase, putative (CYP87)
PBANKA_0829900	E006	5.35131895105765e-07	19.9767447576243	22.6839772795189	0.459453199383994	conserved Plasmodium protein, unknown function
PBANKA_1109800	E014	5.38122487110465e-07	10.1333402016748	22.8336359675522	2.6857230446505	peptidyl-prolyl cis-trans isomerase, putative (CYP87)
PBANKA_1415200	E002	5.55037070787692e-07	12.6504043434562	3.9312139393252	-3.49322059011698	conserved Plasmodium protein, unknown function
PBANKA_1018200	E003	5.59265631989203e-07	4.98393364482501	8.75086879417331	1.66774852596756	conserved Plasmodium protein, unknown function
PBANKA_0605600	E001	5.62102091112232e-07	60.3542926975337	49.8661853801578	-1.29468357129269	conserved Plasmodium protein, unknown function
PBANKA_1038600	E015	5.62102091112232e-07	7.21873458895128	1.83965227162493	-3.98567011064328	conserved Plasmodium protein, unknown function
PBANKA_1037500	E005	5.64090869930925e-07	9.58635291866716	13.4430582455731	1.04950233775709	adenylyl cyclase alpha (ACalpha)
PBANKA_0902900	E003	5.67950531151645e-07	19.762988015528	47.1427483571024	3.86637816862036	conserved Plasmodium protein, unknown function
PBANKA_1303600	E017	5.91199008867799e-07	7.34349692201693	12.0497718382401	1.50518043307811	leucine carboxyl methyltransferase, putative
PBANKA_1317800	E003	6.10108864774025e-07	11.2012892976768	6.28625847421279	-1.73872763327714	tRNA intron endonuclease, putative
PBANKA_1427000	E007	6.20763974906685e-07	26.2240437901831	28.7375206983186	0.371644202881551	protein phosphatase PPM7 (PPM7)
PBANKA_0603600	E002	6.52405806707868e-07	21.3196299598828	17.7894800679675	-0.634041581384021	conserved Plasmodium protein, unknown function
PBANKA_0606200	E002	6.60227621908436e-07	14.5907477278854	3.04971730108609	-4.68647552697213	blood stage antigen 41-3 precursor, putative
PBANKA_1414100	E006	6.66451297488086e-07	6.89769366635162	2.2704559795439	-3.2420050583791	CDP-diacylglycerol--inositol 3-phosphatidyltransferase, putative (PIS)
PBANKA_0300700	E005	6.90675523730393e-07	36.9352032873149	41.7220928550862	0.623808371434865	conserved Plasmodium protein, unknown function
PBANKA_1118300	E002	6.91249049247864e-07	8.8560483658231	4.27188589239655	-2.15415228928388	conserved Plasmodium protein, unknown function
PBANKA_1350400	E001	6.91249049247864e-07	26.0050427514678	23.2941439735451	-0.423271307769951	conserved Plasmodium protein, unknown function
PBANKA_1245200	E001	7.24317954171249e-07	13.1381909829742	31.7913533853422	3.21390118797223	conserved Plasmodium protein, unknown function
PBANKA_0902900	E007	7.4752771884555e-07	22.0302184958839	50.0554973280206	3.84129721578426	conserved Plasmodium protein, unknown function
PBANKA_1407600	E005	7.52806485079596e-07	10.8544056425529	19.3335715853338	1.87600728314745	60S ribosomal protein L24, putative
PBANKA_1004300	E011	7.64109346494026e-07	8.55256796286925	4.12258070329365	-2.15282357416722	conserved Plasmodium protein, unknown function
PBANKA_0905600	E004	7.65861467070358e-07	8.32463418614514	16.7031597562723	2.18303393661472	translation initiation factor eIF-1A, putative
PBANKA_0821000	E013	7.66368104259853e-07	17.8121344612808	20.7128924963007	0.52589209859631	chaperone protein, putative
PBANKA_0719600	E011	7.71467825162893e-07	17.7424998683201	13.648322597714	-0.862524056411362	memo-like protein
PBANKA_1112100	E002	7.76231170209289e-07	7.12228759045877	1.99356034869174	-3.71337095349253	conserved Plasmodium protein, unknown function
PBANKA_0606200	E009	7.94849292451151e-07	32.5309649577133	38.4941613480776	0.799636879503597	blood stage antigen 41-3 precursor, putative
PBANKA_0407600	E004	8.10284565149466e-07	12.4363433609194	9.09928145186935	-0.961380456775053	asparagine synthetase, putative
PBANKA_1329400	E005	8.1910367838923e-07	10.5066254840298	1.39456216839668	-5.91787946822843	conserved Plasmodium protein, unknown function
PBANKA_0312800	E003	8.26277619279924e-07	14.7099371969763	8.85593684007656	-1.57877040511282	conserved Plasmodium protein, unknown function
PBANKA_1350900	E006	8.29957485768631e-07	14.5174020970227	9.73579089133099	-1.24912203423717	protein kinase 6 (PK6)
PBANKA_1038600	E001	8.32262570289482e-07	11.9988861214288	15.3364212002759	0.783563110359363	conserved Plasmodium protein, unknown function
PBANKA_0828800	E004	8.33048688217592e-07	6.44819385505288	1.50560697147158	-4.2302371608223	cytochrome c oxidase subunit 6B, putative (COX6B)
PBANKA_0704200	E004	8.33455809584472e-07	11.2736985778634	19.0447730568256	1.70650427478342	dehydrodolichyl diphosphate synthetase, putative
PBANKA_1238200	E004	8.52014766656054e-07	9.98264532370492	3.75120190258331	-2.89598591121509	DnaJ protein, putative
PBANKA_0826000	E003	8.62338665352997e-07	18.4797306975196	16.8943697393979	-0.304541723000689	ribosomal RNA-processing protein 8, putative (RRP8)
PBANKA_1325400	E008	8.65411671483245e-07	10.6513400685555	2.76167851240159	-3.98363943581089	conserved Plasmodium protein, unknown function
PBANKA_1023600	E014	8.79311832686334e-07	8.43870207482025	4.24983776259862	-2.02391052596637	conserved Plasmodium protein, unknown function
PBANKA_0504200	E016	8.86823507540556e-07	16.5423969987539	12.7718523682275	-0.837504850040768	large subunit rRNA processing RRM protein, putative
PBANKA_1117000	E007	8.93973774360508e-07	5.71383395541326	13.8858826527471	2.69578364486467	histone H2A, putative (H2A)
PBANKA_1209800	E009	8.99434494130237e-07	3.23900618677527	7.23420161818331	2.35379630294248	proteasome subunit beta type-5, putative
PBANKA_0826400	E002	9.27754962602609e-07	18.4115774089393	13.0998984617617	-1.11951266790727	zinc binding protein (Yippee), putative
PBANKA_0411400	E010	9.34697203694091e-07	11.9485923827548	7.49010282050762	-1.41996927246291	conserved Plasmodium protein, unknown function
PBANKA_1231000	E005	1.0200536449064e-06	8.40297911155682	14.1705141756937	1.61615554657575	40S ribosomal protein S11, putative
PBANKA_0615000	E002	1.02132863905713e-06	10.047917543435	4.58648947780778	-2.32993470404826	transcription initiation factor IIE, alpha subunit, putative
PBANKA_1316900	E007	1.04552977790157e-06	8.80556444127472	12.3027674010261	1.02655503836816	conserved Plasmodium protein, unknown function
PBANKA_1133500	E007	1.09284617263262e-06	11.8674623688074	6.70486166361399	-1.72762484948739	glutamate--tRNA ligase
PBANKA_0301100	E002	1.1227695849148e-06	9.99688352683247	6.03258980806366	-1.5106795730374	conserved Plasmodium protein, unknown function
PBANKA_1016200	E010	1.13780686555045e-06	12.3545653389857	17.4259421461126	1.11673454188428	protein kinase, putative
PBANKA_0721700	E001	1.13935185496242e-06	31.2046575059018	27.9246715392393	-0.469653355398673	ran binding protein 1, putative
PBANKA_1436300	E015	1.13935185496242e-06	24.7867765384869	19.0545179169546	-0.960026298967801	conserved Plasmodium protein, unknown function
PBANKA_0205800	E016	1.13954436807748e-06	14.4577180435157	7.92182181469717	-1.85756215813968	serine/threonine protein kinase, putative (IK2)
PBANKA_0603600	E005	1.13954436807748e-06	20.7125963506873	24.6437152070742	0.643688466204197	conserved Plasmodium protein, unknown function
PBANKA_1026300	E007	1.15514247040246e-06	9.64705230539756	15.1435589899998	1.41412684446734	conserved Plasmodium protein, unknown function
PBANKA_1346100	E007	1.17931865977383e-06	33.9793827815155	29.6076827821008	-0.608395380910046	conserved Plasmodium protein, unknown function
PBANKA_1037500	E002	1.20089731106824e-06	8.35967798266858	12.175059090074	1.1501994362867	adenylyl cyclase alpha (ACalpha)
PBANKA_1406400	E012	1.22382379268422e-06	6.51678493911924	2.67298907952794	-2.60117801195513	tripartite motif protein, putative
PBANKA_1445700	E010	1.24669220254568e-06	9.41539548396377	18.8316247343044	2.21929890760116	conserved Plasmodium protein, unknown function
PBANKA_1230100	E017	1.25735034988119e-06	4.75805109311021	8.93222516838386	1.8653035798032	ribonuclease, putative
PBANKA_1331300	E026	1.25891033574942e-06	29.6123288082173	24.4422050885857	-0.771674635953849	conserved Plasmodium protein, unknown function
PBANKA_0823600	E008	1.28434916634464e-06	7.58858010503398	3.31482422580454	-2.42901774387009	pre-mRNA-splicing factor 18, putative (PRP18)
PBANKA_1109800	E018	1.31583704762433e-06	12.3911437276888	9.2272875190694	-0.907671566628339	peptidyl-prolyl cis-trans isomerase, putative (CYP87)
PBANKA_1128600	E002	1.31789771763086e-06	7.91947676085696	5.09113839029679	-1.3057712579652	cullin-like protein, putative
PBANKA_0609000	E003	1.32731923592947e-06	16.7725879141284	14.6524907685901	-0.444651433092762	conserved Plasmodium protein, unknown function
PBANKA_0815200	E010	1.34075644832901e-06	24.3723974593114	21.4831816415334	-0.469682929818507	phospholipid or glycerol acyltransferase, putative
PBANKA_0719600	E007	1.3465319994933e-06	18.9857173179078	22.8716998433327	0.668135806727098	memo-like protein
PBANKA_1133500	E013	1.35526057403287e-06	9.25621434069699	4.77074494111611	-1.96525170811226	glutamate--tRNA ligase
PBANKA_0822100	E002	1.36037406060803e-06	15.3830317174089	22.0325230746513	1.23847221763808	conserved Plasmodium protein, unknown function
PBANKA_1109400	E006	1.36037406060803e-06	4.72179502244278	8.9963414919984	1.90926399887323	phosphatidylinositol 4-kinase, putative (PI4K)
PBANKA_0622100	E003	1.3658302318706e-06	19.1308507019635	16.5325554815156	-0.496708477074638	protein kinase, putative
PBANKA_0721700	E003	1.3805879804315e-06	55.8466998941149	59.7004642303538	0.47357186481358	ran binding protein 1, putative
PBANKA_0719100	E004	1.41008658483276e-06	5.46140933327843	0.501935134581863	-6.9123504486699	conserved Plasmodium protein, unknown function
PBANKA_0705900	E018	1.43398197027045e-06	6.6770583843084	2.21822037026353	-3.21304148688356	lipase maturation factor, putative (LMF1)
PBANKA_0621000	E007	1.442367918357e-06	6.21794238893087	1.19691615218343	-4.7856194306919	dynactin subunit 5, putative
PBANKA_0716900	E009	1.442367918357e-06	20.340005295085	17.4281673684274	-0.535052716059276	armadillo-domain containing rhoptry protein, putative (ARO)
PBANKA_0604400	E003	1.44898778528804e-06	22.0529153991853	23.715652069341	0.270419263082524	targeted glyoxalase II, putative (tGloII)
PBANKA_0714500	E001	1.44898778528804e-06	7.01842592527788	3.41629890593355	-2.10907825780906	conserved Plasmodium protein, unknown function
PBANKA_1347800	E017	1.47201200695679e-06	34.2656586029394	37.9381993846359	0.489680308760695	20 kDa chaperonin, putative (CPN20)
PBANKA_1114000	E001	1.51184496181766e-06	27.2239779378979	22.3047586125068	-0.767423643303209	aspartate--tRNA ligase, putative
PBANKA_1239600	E003	1.51278804321676e-06	21.2842245504991	23.8600810567308	0.42247854388966	ubiquitin fusion degradation protein UFD1, putative
PBANKA_1131000	E011	1.52514872562406e-06	18.3720759315068	14.6003432046964	-0.764883247215761	V-type proton ATPase 21 kDa proteolipid subunit, putative
PBANKA_1300500	E002	1.53220549602026e-06	22.7922637287291	32.2243567367039	1.40245009768767	tubulin epsilon chain, putative
PBANKA_0920900	E016	1.53530598701067e-06	35.6392164274901	37.4508884637797	0.240627695964147	conserved Plasmodium protein, unknown function
PBANKA_1416200	E003	1.53564390551171e-06	8.93653723892239	5.50701429538998	-1.43848443460082	conserved Plasmodium protein, unknown function
PBANKA_1209800	E008	1.55322447937037e-06	4.20944334692157	7.99873458411684	1.89119287317647	proteasome subunit beta type-5, putative
PBANKA_1450400	E014	1.65902175810437e-06	6.48957328439906	1.89802422747454	-3.57970964989254	conserved Plasmodium protein, unknown function
PBANKA_1361500	E002	1.67371383868981e-06	13.3561481609762	17.2523179526937	0.836653016170146	WD repeat-containing protein 16, putative (WDR16)
PBANKA_1413200	E004	1.67686576797583e-06	12.3891644013842	6.35312198427124	-2.02161996711167	conserved Plasmodium protein, unknown function
PBANKA_0512700	E012	1.69450717931837e-06	9.7379129497199	1.93311729123382	-4.7419058811305	conserved Plasmodium protein, unknown function
PBANKA_0310200	E006	1.74744941460403e-06	20.237349547003	10.0984591702864	-2.25826038516477	conserved Plasmodium protein, unknown function
PBANKA_0823600	E009	1.75420210215274e-06	7.53457756959479	3.31482275664891	-2.40772675774324	pre-mRNA-splicing factor 18, putative (PRP18)
PBANKA_0621100	E004	1.78081588500339e-06	5.14499414927811	12.4627416252232	2.66050927343332	conserved Plasmodium protein, unknown function
PBANKA_0806800	E009	1.8017267768596e-06	13.5806887665273	9.14445563802703	-1.22506425129034	conserved Plasmodium protein, unknown function
PBANKA_0904700	E001	1.8017267768596e-06	8.53629221960999	16.7115930455219	2.10928462661703	60S ribosomal protein L41, putative
PBANKA_0905600	E001	1.8017267768596e-06	36.2419547759821	38.5418681356059	0.303537685967484	translation initiation factor eIF-1A, putative
PBANKA_0719200	E009	1.85446251511766e-06	8.72028769756486	3.31322899713035	-2.84698398936167	mRNA-binding protein PUF2 (PUF2)
PBANKA_0111400	E004	1.90365198356783e-06	14.5928496454485	10.3201302699615	-1.08791896904057	conserved Plasmodium protein, unknown function
PBANKA_1311200	E003	1.90365198356783e-06	24.0238267831523	23.9825960269058	-0.00652598182356545	conserved Plasmodium protein, unknown function
PBANKA_1450400	E010	1.93462818694987e-06	9.04997634557925	3.49221894465637	-2.80612622666222	conserved Plasmodium protein, unknown function
PBANKA_1425500	E004	1.96569210346059e-06	13.6657489622623	9.96561734401371	-0.983751982916186	conserved Plasmodium protein, unknown function
PBANKA_1109800	E013	1.9930945055949e-06	7.90354927799829	18.9988513962299	2.77691911226916	peptidyl-prolyl cis-trans isomerase, putative (CYP87)
PBANKA_1018200	E001	1.99949215878546e-06	8.30997295595719	3.1225123362627	-2.87416171851641	conserved Plasmodium protein, unknown function
PBANKA_1327100	E009	2.03833625131991e-06	8.71896800540849	3.00213163883701	-3.13268777017149	conserved Plasmodium protein, unknown function
PBANKA_0702600	E002	2.04130040522612e-06	13.5334661342662	16.3272334236175	0.610208893962882	conserved Plasmodium protein, unknown function
PBANKA_1005100	E002	2.04387034968805e-06	23.9035072523064	21.38614218338	-0.412094731162005	mitochondrial carrier protein, putative
PBANKA_0932600	E010	2.04566896619501e-06	9.5254818860669	18.6082997666313	2.14279988875116	conserved Plasmodium protein, unknown function
PBANKA_1316900	E024	2.04566896619501e-06	18.1748286434917	13.8271937757506	-0.903007309514614	conserved Plasmodium protein, unknown function
PBANKA_0810400	E004	2.05664081564253e-06	6.40917759499774	10.3462149371331	1.43705384108165	GDP-fucose protein O-fucosyltransferase 2, putative (POFUT2)
PBANKA_0616700	E009	2.15154905048128e-06	25.6792366245796	29.1818562585468	0.518566461214979	NIMA related kinase 4 (NEK4)
PBANKA_1329200	E024	2.17247558892361e-06	32.9227010996868	29.7629991427695	-0.441918050042592	dynein beta chain, putative
PBANKA_0712300	E003	2.19058353088063e-06	30.9946016015679	27.6378714626224	-0.482376343216037	zinc finger protein, putative
PBANKA_1208900	E003	2.1987028309555e-06	10.8481292525291	6.63606384568316	-1.47974796734918	conserved Plasmodium protein, unknown function
PBANKA_0104900	E001	2.20582346069983e-06	7.90825677147291	3.00682855047896	-2.83525761668678	RNA-binding protein, putative
PBANKA_1358600	E002	2.24624349325193e-06	22.2508807260144	19.6383683661514	-0.448414085594298	isocitrate dehydrogenase [NADP], mitochondrial, putative (IDH)
PBANKA_1436300	E013	2.27068580887845e-06	7.12721859366906	0.912621467197944	-5.97259852087508	conserved Plasmodium protein, unknown function
PBANKA_0105800	E008	2.27172987909805e-06	8.02603044858443	4.43827223934394	-1.74698343045337	RING zinc finger protein, putative
PBANKA_1429800	E003	2.27323645036233e-06	9.24016668326832	4.99252155324441	-1.82706361435457	conserved Plasmodium protein, unknown function
PBANKA_1137000	E005	2.27840076278021e-06	7.02958557190076	13.6667336065095	2.03282696675072	bergheilysin (BLN)
PBANKA_0920900	E013	2.29360776087818e-06	8.68834129998059	3.98024969154208	-2.30258136228707	conserved Plasmodium protein, unknown function
PBANKA_1455000	E006	2.30347947455195e-06	5.46359184925548	1.22869721395887	-4.32934737480048	mitochondrial carrier protein, putative
PBANKA_0808600	E009	2.31721676797173e-06	10.1205439659134	6.97102757542204	-1.1207810800314	conserved Plasmodium protein, unknown function
PBANKA_1128500	E002	2.32584857944527e-06	48.4388492738171	40.0249628063993	-1.07001795079768	SET domain protein, putative
PBANKA_0829100	E008	2.32820712967114e-06	27.0930317793487	24.0441239154185	-0.467107977316223	conserved Plasmodium protein, unknown function
PBANKA_1018200	E004	2.34333348604793e-06	8.45235471242404	11.4125927250426	0.915520825634403	conserved Plasmodium protein, unknown function
PBANKA_1117100	E008	2.41760781830895e-06	57.3290694239823	61.2316993740243	0.478677589720672	histone H3 variant, putative (H3.3)
PBANKA_1017800	E003	2.48240761586039e-06	21.617223766913	19.4749539329481	-0.372070848398525	conserved Plasmodium protein, unknown function
PBANKA_1028700	E012	2.50046599201398e-06	5.68154825599351	1.09561435117812	-4.77530171615754	26S proteasome regulatory subunit RPN13, putative (RPN13)
PBANKA_1323300	E006	2.64419275209623e-06	9.39236832290728	3.19314712012648	-3.17857745222759	pyridoxal 5'-phosphate synthase, putative
PBANKA_0510300	E005	2.64534374809718e-06	22.3714131056392	26.2269301890603	0.607107292236178	conserved Plasmodium protein, unknown function
PBANKA_1142700	E017	2.65626534136789e-06	16.855705219281	13.3925222883606	-0.74983317245959	phosphatidylserine synthase, putative
PBANKA_0917300	E005	2.68471441612842e-06	8.90291927703387	4.68896470310333	-1.89813645315066	conserved Plasmodium protein, unknown function
PBANKA_1354100	E010	2.70901273743356e-06	19.8156460417133	16.5303415499421	-0.620229585669028	ras-related protein Rab-11B, putative (RAB11b)
PBANKA_0611900	E004	2.72906460317435e-06	31.7059487461198	32.9490027204589	0.171793395475113	histidine triad protein, putative
PBANKA_0920800	E009	2.73933558908638e-06	36.9835350263077	35.0900878737547	-0.252519757034237	CRAL/TRIO domain-containing protein, putative
PBANKA_1028600	E003	2.80058867958393e-06	25.941582977364	25.131179281495	-0.124143015603803	conserved Plasmodium protein, unknown function
PBANKA_1004400	E010	2.84982772884661e-06	13.2729438760273	7.04241424911687	-1.93427405255446	conserved Plasmodium protein, unknown function
PBANKA_1204300	E011	2.93238452090075e-06	7.09362223927813	2.8178309771402	-2.69956745146033	CCR4-NOT transcription complex subunit 5, putative (NOT5)
PBANKA_0616700	E006	3.00844934254581e-06	19.2686485672336	26.7053198788629	1.21388145004879	NIMA related kinase 4 (NEK4)
PBANKA_1016600	E008	3.00844934254581e-06	15.7095991848445	12.2006309382447	-0.810290005334192	conserved Plasmodium protein, unknown function
PBANKA_0822100	E009	3.02548916443758e-06	21.4256948128938	16.8612435471966	-0.832899027327889	conserved Plasmodium protein, unknown function
PBANKA_0515700	E008	3.0784387142562e-06	1.04123324194641	5.35776122470417	4.74997588762552	conserved Plasmodium protein, unknown function
PBANKA_0618500	E002	3.09553394413808e-06	34.0908864212949	41.6406077647125	0.994394275078179	conserved Plasmodium protein, unknown function
PBANKA_0932500	E001	3.12004593974592e-06	48.4225152392315	39.3574258868283	-1.15472530683035	SET domain protein, putative
PBANKA_0609000	E002	3.14494306940921e-06	10.9418432332875	7.78577527519599	-1.03131611410154	conserved Plasmodium protein, unknown function
PBANKA_0929200	E009	3.19271140350485e-06	18.8869512513973	24.8058394330782	0.993636906147658	conserved Plasmodium protein, unknown function
PBANKA_1308000	E009	3.20877543148668e-06	6.94592429549678	11.1476121324408	1.42859906068946	conserved Plasmodium protein, unknown function
PBANKA_0921700	E005	3.22208000658021e-06	7.97926332940031	2.59399467513882	-3.29008207696688	autophagy-related protein 23, putative (ATG23)
PBANKA_1118100	E005	3.22208000658021e-06	7.77463902897088	3.06427479148574	-2.7294307590484	phosphatidylinositol N-acetylglucosaminyltransferase subunit GPI1, putative (GPI1)
PBANKA_0621000	E006	3.36113052332374e-06	5.59937323758642	1.19702777610244	-4.47685408673806	dynactin subunit 5, putative
PBANKA_0312700	E003	3.37416528371012e-06	8.30786655820072	3.27127987364729	-2.73830217804882	DEAD/DEAH helicase, putative
PBANKA_0601100	E001	3.4249844915898e-06	53.7042823107424	56.8376771327684	0.386462910013687	mitochondrial phosphate carrier protein, putative
PBANKA_0312800	E002	3.44094474445599e-06	22.7971912200364	24.0343144974239	0.198556886554661	conserved Plasmodium protein, unknown function
PBANKA_0617200	E002	3.45011234857445e-06	20.2715761459094	11.0903477350124	-1.97638498339286	40S ribosomal protein S10, putative
PBANKA_1352100	E007	3.45011234857445e-06	20.0636991352543	16.6601688187338	-0.63801723695682	conserved Plasmodium protein, unknown function
PBANKA_1106000	E014	3.48758442337141e-06	8.22250959092906	1.0738429499639	-5.92952844738385	conserved Plasmodium protein, unknown function
PBANKA_0507800	E013	3.49831198205469e-06	6.99770375757993	1.89444027763106	-3.80845152572476	conserved Plasmodium protein, unknown function
PBANKA_0618500	E001	3.59480028580388e-06	22.6331548395168	16.4620752150654	-1.11370316475693	conserved Plasmodium protein, unknown function
PBANKA_1035400	E006	3.60180120227535e-06	35.4512840624913	30.4171184931119	-0.69183518192572	glideosome associated protein with multiple membrane spans 3, putative (GAPM3)
PBANKA_1400900	E012	3.64348193372952e-06	13.6413427244987	8.27379594721194	-1.540687354849	conserved Plasmodium protein, unknown function
PBANKA_1000900	E001	3.73095441083281e-06	7.92787989159276	11.3449541501184	1.08912778506903	conserved Plasmodium protein, unknown function
PBANKA_0315200	E011	3.74693295979542e-06	14.9506971860539	10.9696982576436	-0.978875375955522	small nuclear ribonucleoprotein Sm D2, putative (SNRPD2)
PBANKA_0207700	E015	3.77062912402509e-06	19.942338936868	16.7860678814675	-0.591418803475477	conserved Plasmodium protein, unknown function
PBANKA_1309700	E002	3.77444384766815e-06	18.7965571716722	28.8120002162954	1.61004067214997	ATP-dependent RNA helicase DDX5, putative (DDX5)
PBANKA_1316900	E002	3.79156158908941e-06	8.66289659438179	12.039025650465	1.00791254805081	conserved Plasmodium protein, unknown function
PBANKA_1316900	E029	3.79156158908941e-06	22.9798100267137	16.8646188642577	-1.08948294259205	conserved Plasmodium protein, unknown function
PBANKA_1364900	E004	3.79156158908941e-06	12.3794884241209	5.222958112397	-2.59537635540165	U3 small nucleolar RNA-associated protein 15, putative (UTP15)
PBANKA_0720400	E001	3.81051544217121e-06	55.5324163943549	63.0922685288699	0.927380998528939	conserved Plasmodium protein, unknown function
PBANKA_0917400	E006	3.82281226208957e-06	2.8297189855332	6.86517533917559	2.59023188499566	armadillo repeat protein PF16 (PF16)
PBANKA_0518600	E007	3.91630663697287e-06	17.9022897972528	11.197100933795	-1.51478541038945	conserved Plasmodium protein, unknown function
PBANKA_0702600	E001	3.93237280821888e-06	9.22742842249244	5.11713548697815	-1.75068927925052	conserved Plasmodium protein, unknown function
PBANKA_0921700	E001	4.07134356839016e-06	0.0714776474483827	6.69756811927309	13.1378076848903	autophagy-related protein 23, putative (ATG23)
PBANKA_1444600	E012	4.20522517570079e-06	17.2704644273148	11.7337345476478	-1.24766141760722	conserved Plasmodium protein, unknown function
PBANKA_0720400	E002	4.21222288333667e-06	16.4307332455313	14.6323265370686	-0.380398794880456	conserved Plasmodium protein, unknown function
PBANKA_0602900	E014	4.30775667686843e-06	3.48307110579494	7.54805693332952	2.26923315182684	conserved Plasmodium protein, unknown function
PBANKA_0406500	E008	4.32392505687405e-06	14.967352859086	9.39995114098921	-1.45479299694078	T-complex protein 1 subunit eta, putative (CCT7)
PBANKA_0105700	E001	4.34525224578435e-06	7.47988760564146	1.22298163414504	-5.27109127478793	MYND finger protein, putative
PBANKA_0719800	E007	4.35641027068674e-06	9.54616853849476	16.5406995098469	1.73706257563867	conserved Plasmodium protein, unknown function
PBANKA_0507800	E003	4.45103130763297e-06	9.0579471175707	3.27467594947191	-2.9956133351165	conserved Plasmodium protein, unknown function
PBANKA_0518600	E010	4.45244563048722e-06	7.68607478349242	2.60838396353348	-3.16218653484645	conserved Plasmodium protein, unknown function
PBANKA_1460400	E002	4.61788783695553e-06	23.2315764325538	21.0713859117787	-0.358174480557176	FK506-binding protein (FKBP)-type peptidyl-prolyl isomerase, putative (FKBP35)
PBANKA_0806800	E028	4.65257123940807e-06	12.7796540097016	16.063874793651	0.738088291695125	conserved Plasmodium protein, unknown function
PBANKA_1402300	E005	4.65548760931973e-06	9.84253031109476	5.82951411035804	-1.56405379851087	conserved Plasmodium protein, unknown function
PBANKA_1346500	E003	4.81457602480111e-06	20.2762470191525	16.4777124831716	-0.712072303446357	protein tyrosine phosphatase-like protein (PTPLA)
PBANKA_1428100	E003	4.81457602480111e-06	32.9221847259561	38.1030349201234	0.69452540302224	asparagine-rich antigen, putative
PBANKA_1128500	E005	4.8202207058839e-06	22.6252508014957	25.7266610965532	0.489455242202366	SET domain protein, putative
PBANKA_1106100	E004	4.87301071711434e-06	10.8559077367134	23.7845633331529	2.6273333572699	conserved Plasmodium protein, unknown function
PBANKA_1436300	E010	5.02951554339458e-06	18.7457518407316	24.4559859853449	0.964995248209955	conserved Plasmodium protein, unknown function
PBANKA_1345000	E010	5.16936481038257e-06	14.0350649430392	8.39186932191223	-1.58926080247718	thioredoxin, putative
PBANKA_1329900	E006	5.1715772762165e-06	30.5523886439478	25.2311304676948	-0.782632348090107	conserved Plasmodium protein, unknown function
PBANKA_0105700	E009	5.19353960126025e-06	12.3981513188569	8.18726159076312	-1.26966947050365	MYND finger protein, putative
PBANKA_0932500	E002	5.21125818366547e-06	49.1436880381529	41.048106813938	-1.02585744832972	SET domain protein, putative
PBANKA_0931600	E001	5.27578454285018e-06	8.13507274028503	1.6946957196577	-4.579543313466	guanine nucleotide-exchange factor SEC12, putative (SEC12)
PBANKA_1341600	E001	5.27578454285018e-06	17.4028770102346	21.0252254205094	0.658397074713459	translation initiation factor EIF-2B gamma subunit, putative
PBANKA_1222400	E003	5.34790979629551e-06	23.4747893429742	18.7964220629978	-0.800208329918173	ubiquitin regulatory protein, putative
PBANKA_0104900	E002	5.37170718860626e-06	10.2233803405735	4.963699770282	-2.15176922379847	RNA-binding protein, putative
PBANKA_0722600	E003	5.51946676258238e-06	18.6905635336355	9.49828300207977	-2.16670406883196	fam-b protein
PBANKA_1428800	E003	5.53340530632973e-06	12.1076070748176	8.42778256200819	-1.10843881201605	iron-sulfur subunit of succinate dehydrogenase, putative
PBANKA_0814500	E001	5.57509147353138e-06	9.43925054602435	13.0095558199681	0.99238509317773	protease, putative
PBANKA_0608100	E004	5.60243226909818e-06	27.3820626055711	25.2031070666992	-0.329047172069073	conserved Plasmodium protein, unknown function
PBANKA_0712200	E009	5.61307776497679e-06	6.69406463212025	1.99555037306083	-3.52659682058688	BEM46-like protein, putative (PBLP)
PBANKA_1438000	E007	5.61307776497679e-06	13.6524420822582	6.99128439499285	-2.04570059705345	CAMP-dependent protein kinase regulatory subunit, putative (PKAr)
PBANKA_0708500	E006	5.61881787120349e-06	17.0135476051026	7.0360758671502	-2.74656606704886	conserved Plasmodium protein, unknown function
PBANKA_1004300	E019	5.61881787120349e-06	18.6186207914036	21.5944008478893	0.524441283374045	conserved Plasmodium protein, unknown function
PBANKA_1021800	E001	5.69188009260569e-06	21.3634931901632	23.7837713020875	0.396908280251744	mitochondrial import inner membrane translocase subunit TIM8, putative (TIM8)
PBANKA_1313600	E003	5.70281364273645e-06	4.02972757464354	12.2651283569613	3.32393337802948	conserved Plasmodium protein, unknown function
PBANKA_0921700	E028	5.72241876527172e-06	26.7622625643301	23.5351929247494	-0.498704329805679	autophagy-related protein 23, putative (ATG23)
PBANKA_1106100	E005	5.74978819424028e-06	5.65858808279469	13.0598902970749	2.52897385214001	conserved Plasmodium protein, unknown function
PBANKA_0812600	E011	5.77638430089813e-06	27.5745043255941	32.4391997193836	0.692781593486504	conserved Plasmodium protein, unknown function
PBANKA_1347800	E008	5.91161798406961e-06	22.3746868799381	19.7616033365186	-0.446863833116319	20 kDa chaperonin, putative (CPN20)
PBANKA_0517600	E008	5.97506274562441e-06	18.2125699750414	7.61730812241023	-2.74135314354071	plasmepsin VII
PBANKA_0515350	E003	5.98799640039085e-06	2.53575041355667	7.71202393978493	3.2540494308196	OTU-like cysteine protease, putative
PBANKA_1229800	E001	5.98799640039085e-06	29.5929536284186	22.1315056300937	-1.1410858599197	enoyl-acyl carrier reductase (FABI)
PBANKA_0205100	E014	6.06304389854346e-06	8.34143508123745	4.10817555136138	-2.08790986030489	mitochondrial carrier protein, putative
PBANKA_0716000	E009	6.13303955330426e-06	11.8686873842227	7.82732815368784	-1.267622196613	chromosome associated protein, putative
PBANKA_1417000	E025	6.40331349909489e-06	15.6294964398111	7.33966280119419	-2.33915115154569	conserved Plasmodium protein, unknown function
PBANKA_0716900	E011	6.4414947096237e-06	20.0090800485894	17.2673018253415	-0.50825688583574	armadillo-domain containing rhoptry protein, putative (ARO)
PBANKA_0507500	E002	6.46271001384858e-06	20.9967954434157	27.3890710045896	1.011683765978	conserved Plasmodium protein, unknown function
PBANKA_0943400	E013	7.08668904504588e-06	36.7043055801305	40.4638932626002	0.492187578164581	CPW-WPC family protein, putative
PBANKA_1134700	E005	7.22294312895269e-06	12.7378706226879	9.1724282655675	-1.01258201812708	conserved Plasmodium protein, unknown function
PBANKA_1109800	E020	7.3966159799772e-06	12.3007093188399	8.77494193826642	-1.03653296403467	peptidyl-prolyl cis-trans isomerase, putative (CYP87)
PBANKA_0719200	E005	7.46149121803862e-06	17.5288181812486	19.340623860621	0.338131691176922	mRNA-binding protein PUF2 (PUF2)
PBANKA_0717800	E005	7.65844037545648e-06	0.0412925737904217	5.26073795404676	14.0098268669598	60S ribosomal protein L15, putative
PBANKA_1311200	E007	7.97834800034328e-06	22.2890386799057	19.9530190008521	-0.398779287216455	conserved Plasmodium protein, unknown function
PBANKA_1341600	E002	7.99758491133521e-06	18.179714384116	21.4461483677269	0.581412973503729	translation initiation factor EIF-2B gamma subunit, putative
PBANKA_1217300	E001	8.03491043686391e-06	13.7246329286851	10.4055568812228	-0.86536262434401	UDP-N-acetylglucosamine--dolichyl-phosphate N-acetylglucosaminephosphotransferase, putative (ALG7)
PBANKA_0919800	E003	8.19472603348805e-06	12.285480399226	7.12223430822395	-1.65680580392675	geranylgeranyl pyrophosphate synthase, putative (GGPPS)
PBANKA_0711000	E031	8.23062372469226e-06	12.6339051002532	16.1121508821358	0.784189986044908	conserved Plasmodium protein, unknown function
PBANKA_0510100	E009	8.23799861561358e-06	9.3818670284089	5.08839877746031	-1.81748306279061	conserved Plasmodium protein, unknown function
PBANKA_1300500	E001	8.26499409921367e-06	6.02832697374772	1.35722662561546	-4.33128142935139	tubulin epsilon chain, putative
PBANKA_1360200	E005	8.26499409921367e-06	11.8238143127093	2.72712908710319	-4.34339128273838	conserved Plasmodium protein, unknown function
PBANKA_0205800	E014	8.56298058092151e-06	9.71923168517431	4.90588182915414	-2.03174148339285	serine/threonine protein kinase, putative (IK2)
PBANKA_1437700	E014	8.7756859237613e-06	16.2624539270044	5.58592931552433	-3.27716453490099	conserved Plasmodium protein, unknown function
PBANKA_1224500	E013	8.95757933715808e-06	12.8142071066646	15.9172448933943	0.699256375276223	conserved Plasmodium protein, unknown function
PBANKA_1437400	E002	9.02072876936312e-06	24.7006660714257	27.3361367459145	0.400137835292179	ATP-binding protein, putative
PBANKA_1239500	E004	9.15252822394525e-06	9.64012072248687	5.2147846767521	-1.82805458145141	mitochondrial import receptor subunit TOM22, putative
PBANKA_1224500	E016	9.16081170153121e-06	11.0611077056116	14.4462089277189	0.841982835963995	conserved Plasmodium protein, unknown function
PBANKA_1102700	E002	9.18058861015389e-06	15.4906788982852	11.0971940407465	-1.05909230626238	50S ribosomal protein L28, apicoplast, putative
PBANKA_1007300	E004	9.28623881827875e-06	13.3364724169656	8.56109414761356	-1.36611802008739	peptide chain release factor 2, putative
PBANKA_1009100	E015	9.29452009333194e-06	19.6669590154015	14.0425326528772	-1.12694864551994	ataxin-2 like protein, putative
PBANKA_1021800	E004	9.34259679309202e-06	15.7285870380262	12.3083325529472	-0.786714259883318	mitochondrial import inner membrane translocase subunit TIM8, putative (TIM8)
PBANKA_1350100	E007	9.49176489696164e-06	17.5099979300181	13.722668665313	-0.800418496528656	conserved Plasmodium protein, unknown function
PBANKA_1140600	E007	9.57139175206269e-06	33.9293588950208	31.7277578068763	-0.302641114567763	DNA-directed RNA polymerase II, putative
PBANKA_0920700	E004	9.75541138024162e-06	5.19438846505301	11.0801376008975	2.26614866626485	conserved Plasmodium protein, unknown function
PBANKA_1355500	E001	9.75541138024162e-06	43.7291570807914	42.9154152447569	-0.103778364074506	casein kinase II beta chain, putative (CK2beta2)
PBANKA_0411400	E008	9.94933356082664e-06	13.6939244330104	8.36785014479695	-1.51904943613461	conserved Plasmodium protein, unknown function
PBANKA_1460300	E001	9.99181515297723e-06	14.1312913101253	11.7753112032193	-0.576842479369348	GPI mannosyltransferase 2, putative
PBANKA_1301800	E009	1.00221833366712e-05	6.25958377665425	9.95305827002342	1.38834602238437	conserved Plasmodium protein, unknown function
PBANKA_1208900	E009	1.04064528280551e-05	6.22962543564658	11.6724533370206	1.89329338407597	conserved Plasmodium protein, unknown function
PBANKA_1038600	E003	1.05145202255857e-05	10.5827602454833	13.8732967354692	0.848014276648748	conserved Plasmodium protein, unknown function
PBANKA_1142700	E016	1.05301043869274e-05	16.2669983499011	12.9578513077185	-0.735973418805585	phosphatidylserine synthase, putative
PBANKA_1441600	E015	1.05581848184726e-05	10.0590851440544	5.84206240205093	-1.62412272669049	ataxin-3, putative (ATX3)
PBANKA_0611000	E003	1.05944840652247e-05	18.5447557820487	21.8390972243506	0.579175611848337	trafficking protein particle complex subunit 5, putative
PBANKA_1428800	E005	1.06007171279703e-05	38.7417118976372	45.6295904677863	0.883843133297521	iron-sulfur subunit of succinate dehydrogenase, putative
PBANKA_1300700	E005	1.08443948437887e-05	8.78666300362325	3.9002142053863	-2.39563290862416	LCCL domain-containing protein (CCp1)
PBANKA_1215000	E001	1.09298712729639e-05	18.6709639461745	21.9778531838754	0.578933225152349	survival motor neuron-like protein, putative (SMN)
PBANKA_1460300	E002	1.11181968462712e-05	9.28343693760278	12.0866104852294	0.811306155911381	GPI mannosyltransferase 2, putative
PBANKA_0622300	E002	1.13154397029353e-05	22.8643620815776	20.3738250275458	-0.419136059641721	kelch protein, putative
PBANKA_0501800	E002	1.13800598603927e-05	4.16478133837946	10.1399311959548	2.63919967756999	conserved Plasmodium protein, unknown function
PBANKA_1304600	E001	1.14803446161218e-05	28.9425403949399	34.6459269653248	0.794220547244738	adaptor complexes medium subunit family
PBANKA_0926100	E004	1.17646362451781e-05	11.5596933742364	15.0191010177281	0.831507298307234	cupin-like protein, putative
PBANKA_0808600	E005	1.18480793901295e-05	15.1122954362408	13.2024527666161	-0.434490409821062	conserved Plasmodium protein, unknown function
PBANKA_1018100	E003	1.18846891347848e-05	24.2463063798973	27.628800878273	0.51455557645091	ABC transporter G family member 2, putative (ABCG2)
PBANKA_1242100	E007	1.18846891347848e-05	9.38295826525162	3.960313522792	-2.54963542235316	methionine aminopeptidase 1a, putative (METAP1a)
PBANKA_1004300	E002	1.23471958885747e-05	15.9420956291313	12.0165914523075	-0.906282967343463	conserved Plasmodium protein, unknown function
PBANKA_1010600	E002	1.23572288820851e-05	3.36923010285774	8.65748788973713	2.77653732742948	calmodulin, putative (CAM)
PBANKA_1430200	E003	1.26112532348716e-05	1.41056216921653	5.25348510979332	3.8156138608777	ER membrane protein complex subunit 6, putative (EMC6)
PBANKA_0720900	E012	1.26905036239301e-05	10.081102330989	1.49246770796372	-5.59526069571865	conserved Plasmodium protein, unknown function
PBANKA_0512700	E013	1.28368232825507e-05	16.9294357422069	4.89517380437042	-3.79824695341771	conserved Plasmodium protein, unknown function
PBANKA_1018100	E001	1.29817239470059e-05	45.5847133794795	40.4376169119851	-0.657626854743995	ABC transporter G family member 2, putative (ABCG2)
PBANKA_1135800	E001	1.32128205344838e-05	9.59888529372972	1.16623253539768	-6.15832247517396	conserved Plasmodium protein, unknown function
PBANKA_1445700	E009	1.32178415559843e-05	9.9318748365463	19.2599878832619	2.13499218114414	conserved Plasmodium protein, unknown function
PBANKA_1316900	E006	1.33046799105709e-05	9.38156601698187	12.475369255085	0.878710340485601	conserved Plasmodium protein, unknown function
PBANKA_1329100	E024	1.3497275568256e-05	20.2200061779793	13.5022746728144	-1.35030139056116	plasmepsin VIII, putative
PBANKA_0213700	E007	1.38079893943719e-05	7.44880645037567	2.76629136030408	-2.89838616504102	conserved Plasmodium protein, unknown function
PBANKA_1427600	E006	1.42454069074578e-05	8.26063811695115	3.62856076334011	-2.42003167462338	conserved Plasmodium protein, unknown function
PBANKA_1351700	E016	1.42813117203901e-05	5.012564563931	0.967436966339868	-4.76703006755181	conserved Plasmodium protein, unknown function
PBANKA_1351700	E017	1.42813117203901e-05	5.012564563931	0.967436966339868	-4.76703006755181	conserved Plasmodium protein, unknown function
PBANKA_1351700	E018	1.42813117203901e-05	5.012564563931	0.967436966339868	-4.76703006755181	conserved Plasmodium protein, unknown function
PBANKA_1414500	E012	1.44173749189838e-05	16.9095980843009	8.6026494514066	-2.12542292193491	protein kinase, putative
PBANKA_1432700	E006	1.45479373865078e-05	5.93150643225276	1.78248331502039	-3.49600681980876	meiotic recombination protein SPO11, putative (SPO11)
PBANKA_0919400	E009	1.48540675528834e-05	12.4613804922675	15.6441359164039	0.73019834773027	conserved Plasmodium protein, unknown function
PBANKA_0522200	E002	1.49872880701005e-05	6.17599552809325	0.00611428685505189	-19.9927057782986	conserved Plasmodium protein, unknown function
PBANKA_1351400	E004	1.50559790028824e-05	20.6353161269568	17.6000834809385	-0.553161769818585	conserved Plasmodium protein, unknown function
PBANKA_1140600	E008	1.51378195806218e-05	33.3194725134624	30.6545932963298	-0.369817143691451	DNA-directed RNA polymerase II, putative
PBANKA_0602900	E015	1.52362288929766e-05	3.4825767044669	7.37919849288269	2.20224694716054	conserved Plasmodium protein, unknown function
PBANKA_0814800	E003	1.52362288929766e-05	8.24646522495865	4.28507709856676	-1.93065080731102	conserved Plasmodium protein, unknown function
PBANKA_1205100	E005	1.52362288929766e-05	48.1439349952432	51.3922787353303	0.40524808534385	PPPDE peptidase, putative
PBANKA_1414800	E006	1.52362288929766e-05	8.68538065835762	1.53221149568194	-5.06743390795412	conserved Plasmodium protein, unknown function
PBANKA_1457900	E004	1.53543098303637e-05	18.7098912673898	15.2220919406223	-0.692034684438231	conserved Plasmodium protein, unknown function
PBANKA_0937300	E009	1.55645686075736e-05	6.66704115461219	1.90100268928278	-3.65498502626602	conserved Plasmodium protein, unknown function
PBANKA_0314100	E006	1.57148874688713e-05	28.6324491551069	30.4144607428172	0.25519784744637	conserved Plasmodium protein, unknown function
PBANKA_1344100	E005	1.58265369030366e-05	27.9518227667772	26.0785492050963	-0.279164259276577	myosin C, putative
PBANKA_0504200	E007	1.58896041187858e-05	18.8180685898152	21.8604476207864	0.532231732568452	large subunit rRNA processing RRM protein, putative
PBANKA_1012500	E015	1.60176644044781e-05	16.5857568743895	13.427331408939	-0.687596029228882	leucine-rich repeat protein (LRR5)
PBANKA_0812600	E008	1.62491152654593e-05	12.4215864905137	4.90795751251596	-2.78821623295019	conserved Plasmodium protein, unknown function
PBANKA_1400900	E009	1.6321876314856e-05	16.3977579491238	11.5847653856457	-1.11375846337866	conserved Plasmodium protein, unknown function
PBANKA_1012500	E027	1.65079995491578e-05	25.7100286779292	32.5620806094801	0.989444966369541	leucine-rich repeat protein (LRR5)
PBANKA_1447400	E001	1.65228696045088e-05	5.22524918052251	1.08169543741865	-4.56645900136108	conserved Plasmodium protein, unknown function
PBANKA_0907500	E012	1.68549504499577e-05	13.7801715109928	9.68146429117386	-1.09854102213014	conserved Plasmodium protein, unknown function
PBANKA_0817100	E002	1.68698630396898e-05	2.19617613160346	6.88590541484965	3.33318994037061	thioredoxin 3, putative (TRX3)
PBANKA_0619400	E003	1.70570151269285e-05	35.8663302327073	34.1699869283973	-0.228209697326049	V-type ATPase V0 subunit e, putative
PBANKA_1201900	E003	1.70570151269285e-05	8.4980113948908	4.25731995124563	-2.03983150851274	40S ribosomal protein S20e, putative
PBANKA_0620200	E003	1.70639110608241e-05	24.8370118349122	19.0301892832173	-0.972275105295856	conserved Plasmodium protein, unknown function
PBANKA_0822800	E007	1.72914349378929e-05	23.972808567533	23.3065474902211	-0.106353133180151	conserved Plasmodium protein, unknown function
PBANKA_0822100	E010	1.73219732958963e-05	18.1194768797427	13.7971625500717	-0.899530218923426	conserved Plasmodium protein, unknown function
PBANKA_0306800	E006	1.73428810060954e-05	3.62411945130131	10.6493793680173	3.19425461469554	ATP-dependent RNA helicase UAP56, putative (UAP56)
PBANKA_1419600	E004	1.73994917456159e-05	17.5796719231458	14.4553383501952	-0.646735601338469	conserved Plasmodium protein, unknown function
PBANKA_0932600	E012	1.7544262744892e-05	18.117375728188	24.3405700675346	1.06410581898745	conserved Plasmodium protein, unknown function
PBANKA_1231900	E003	1.76736509505739e-05	10.9659491425824	7.63687955869142	-1.09574815739488	conserved Plasmodium protein, unknown function
PBANKA_0515350	E006	1.77230970230181e-05	3.58105190813325	8.18524931425374	2.43085538964256	OTU-like cysteine protease, putative
PBANKA_1012500	E018	1.81860345693214e-05	14.4532148676049	10.7529166015046	-0.930688322943616	leucine-rich repeat protein (LRR5)
PBANKA_0830600	E005	1.82281849729806e-05	18.1042809225809	20.7614540697568	0.478780683927301	conserved Plasmodium protein, unknown function
PBANKA_1038600	E011	1.91167532622179e-05	5.95576865153586	1.30148275708896	-4.41674585068628	conserved Plasmodium protein, unknown function
PBANKA_0932600	E013	1.92913043897538e-05	17.8493532069612	24.1286201030573	1.08159133287503	conserved Plasmodium protein, unknown function
PBANKA_1427000	E006	1.93437389998154e-05	22.4708743369304	25.0058700528761	0.403977425028817	protein phosphatase PPM7 (PPM7)
PBANKA_0719500	E006	1.93670068433991e-05	29.758484763303	35.2851349871331	0.763124601660415	conserved Plasmodium protein, unknown function
PBANKA_0103900	E003	1.96321919375396e-05	18.715516458265	14.5803641172259	-0.833109587953406	RNA-binding protein, putative
PBANKA_0719800	E003	1.96500073636921e-05	5.27498777184346	0.620151896842835	-6.20010014098769	conserved Plasmodium protein, unknown function
PBANKA_1233600	E002	1.96500073636921e-05	36.9751436786147	31.6353128754919	-0.723791867796871	secreted ookinete protein, putative (PSOP13)
PBANKA_0712200	E004	2.00720942285378e-05	12.1721594341063	5.05026253449507	-2.64092778249869	BEM46-like protein, putative (PBLP)
PBANKA_1222100	E002	2.03101484169608e-05	44.4205047836874	46.4178806631936	0.252575669547005	regulator of chromosome condensation, putative
PBANKA_1236900	E013	2.04795871014512e-05	38.4502838085248	37.4010141980658	-0.137936859138151	transcription initiation factor TFIID subunit 10, putative (TAF10)
PBANKA_0926100	E005	2.07275701662304e-05	8.55372699799488	13.1191826593944	1.31654793478992	cupin-like protein, putative
PBANKA_0822100	E007	2.0833356585604e-05	14.3097723674905	10.8792407718405	-0.862525894824217	conserved Plasmodium protein, unknown function
PBANKA_1455000	E001	2.10124174444687e-05	23.9002587873146	20.7915840539042	-0.513096710210998	mitochondrial carrier protein, putative
PBANKA_0931100	E008	2.14678982009266e-05	33.53033736692	30.6846053000237	-0.394386158008768	conserved Plasmodium protein, unknown function
PBANKA_1029000	E027	2.16934041881782e-05	6.87797922309434	3.08703941559639	-2.34334060026871	conserved Plasmodium protein, unknown function
PBANKA_0306800	E009	2.20806774631133e-05	4.92264393733183	12.8915657910561	2.89649928903365	ATP-dependent RNA helicase UAP56, putative (UAP56)
PBANKA_0501300	E004	2.25333265857671e-05	0.543301509899109	4.68258857085196	6.23321933164922	DNA polymerase delta catalytic subunit, putative
PBANKA_0823000	E013	2.25521072090305e-05	10.6110684973032	6.43420455533317	-1.50310361327218	ubiquitin-like protein, putative
PBANKA_1206000	E001	2.25835543105616e-05	41.3055169249053	38.4093669837871	-0.376072982073831	conserved Plasmodium protein, unknown function
PBANKA_1222100	E001	2.25835543105616e-05	25.9676601006517	23.3657496694919	-0.406080928670558	regulator of chromosome condensation, putative
PBANKA_0507800	E002	2.26255177884804e-05	16.3766445824705	25.8898432940992	1.64403906527972	conserved Plasmodium protein, unknown function
PBANKA_0821200	E002	2.29533721048877e-05	34.8920168344579	37.7965678164331	0.386460118080786	conserved Plasmodium protein, unknown function
PBANKA_0606200	E008	2.30585513933592e-05	33.9291773248888	37.9045456669242	0.530907284958884	blood stage antigen 41-3 precursor, putative
PBANKA_1414800	E005	2.32390485032019e-05	8.68813853730042	1.61953763366342	-4.90822449181462	conserved Plasmodium protein, unknown function
PBANKA_1232300	E003	2.33181702269136e-05	15.2050920185383	21.3055824740329	1.15444954628226	UTP--glucose-1-phosphate uridylyltransferase, putative
PBANKA_1204300	E010	2.33580748196694e-05	8.08290717768484	3.97602050866408	-2.08875328877904	CCR4-NOT transcription complex subunit 5, putative (NOT5)
PBANKA_0809700	E008	2.34980019181342e-05	14.549104796086	11.2077223739044	-0.824208664725318	conserved Plasmodium protein, unknown function
PBANKA_1455800	E005	2.38124496056583e-05	26.5631882149122	30.0177531426367	0.504250751742154	GAS8-like protein, putative
PBANKA_0819100	E007	2.40977348499467e-05	17.2441918742176	11.8443342991906	-1.21328945975157	cytochrome b5, putative
PBANKA_0943400	E023	2.42317870269537e-05	36.5565286136606	32.0580392421804	-0.609551262619133	CPW-WPC family protein, putative
PBANKA_1416200	E002	2.43990479548609e-05	9.53176553937696	7.3558522210621	-0.778494964926849	conserved Plasmodium protein, unknown function
PBANKA_0401900	E001	2.44422839922947e-05	40.2621635635161	41.2313107763682	0.125186547981112	DNA-directed RNA polymerase subunit I, putative
PBANKA_0310300	E001	2.44701652103857e-05	17.260108073261	26.7001485427323	1.59043646687895	protein kinase 7 (PK7)
PBANKA_0606200	E010	2.44860214664759e-05	26.0620700090382	30.8721818317616	0.700680703892171	blood stage antigen 41-3 precursor, putative
PBANKA_1001400	E004	2.53783179236053e-05	40.4898760246283	41.6214895996041	0.145928043048784	splicing factor, putative
PBANKA_1218500	E009	2.59839474020574e-05	14.1129584266555	7.16047860555584	-2.08098390790547	protein phosphatase inhibitor 2, putative
PBANKA_0719600	E008	2.62962713266705e-05	1.77812721099467	5.7558357946713	3.41460558501043	memo-like protein
PBANKA_1403300	E006	2.63151594517867e-05	15.7812426108176	13.3788028958325	-0.534293470118051	NLI interacting factor-like phosphatase (NIF1)
PBANKA_0401900	E002	2.68657114037168e-05	27.3211351826263	25.29436985838	-0.305961668726502	DNA-directed RNA polymerase subunit I, putative
PBANKA_1023800	E002	2.68657114037168e-05	21.743726664387	23.2050071581673	0.24014911010665	conserved Plasmodium protein, unknown function
PBANKA_1418400	E005	2.70997855841785e-05	31.1755674891029	33.3393437079742	0.29931747484598	ATP-dependent Clp protease adaptor protein ClpS, putative
PBANKA_0206500	E004	2.72736756090745e-05	15.6918389746645	9.60772543485397	-1.54307130660767	ras-related protein Rab-5C, putative (RAB5c)
PBANKA_1426200	E004	2.73219156966089e-05	9.04217275300093	5.88041989858242	-1.2811040732292	CCR4-associated factor 1, putative (CAF1)
PBANKA_0923900	E007	2.76935678072697e-05	18.2242294758892	14.7930361085907	-0.694665637174451	U6 snRNA-associated Sm-like protein LSm1, putative (LSM1)
PBANKA_1353800	E002	2.78458109831465e-05	54.4563750122588	48.8643323306473	-0.694592660325517	conserved Plasmodium protein, unknown function
PBANKA_1428100	E001	2.82580544677837e-05	11.0621108389557	7.59735570374649	-1.13818257582002	asparagine-rich antigen, putative
PBANKA_0606400	E004	2.82698188287773e-05	18.576666416765	15.8066803301583	-0.543730305679386	conserved Plasmodium protein, unknown function
PBANKA_1329100	E002	2.84260123336282e-05	9.77416784818354	2.99516696487756	-3.48538522907822	plasmepsin VIII, putative
PBANKA_1109300	E009	2.84465767809021e-05	22.0482583740042	25.7977479499104	0.595441264916569	conserved Plasmodium protein, unknown function
PBANKA_1413400	E005	2.84844577791893e-05	29.2556491538715	31.3139130036199	0.291700621871085	general transcription factor IIH subunit 2, putative (P44)
PBANKA_0612100	E001	2.87152501015443e-05	26.0506535481531	21.3958110442553	-0.743285577963467	conserved Plasmodium protein, unknown function
PBANKA_1142700	E011	2.93347981933484e-05	28.5594286053868	30.7315789182291	0.310559663095685	phosphatidylserine synthase, putative
PBANKA_0514100	E003	2.93502815350763e-05	4.4775810505268	8.31937439100772	1.82884266916009	pre-mRNA-splicing factor ATP-dependent RNA helicase PRP22, putative (PRP22)
PBANKA_1349300	E003	2.93580008901974e-05	6.05781785208388	11.1426097104374	1.83165948061524	conserved Plasmodium protein, unknown function
PBANKA_0943400	E001	2.94045827720666e-05	9.9366762663359	3.0218482822304	-3.50991571225364	CPW-WPC family protein, putative
PBANKA_1361800	E013	2.94162273607785e-05	4.98168506310994	10.4142518994213	2.19784449557179	conserved Plasmodium protein, unknown function
PBANKA_0510300	E001	2.94504493216107e-05	4.82046548476335	0.483785534036194	-6.65287856082848	conserved Plasmodium protein, unknown function
PBANKA_0621300	E003	2.95629867500925e-05	5.14848765357652	1.39596842118373	-3.78648408359403	conserved Plasmodium protein, unknown function
PBANKA_1355600	E001	2.96172139248012e-05	13.0682780261421	10.1286463880811	-0.791980288436549	sporozoite protein essential for cell traversal (SPECT1)
PBANKA_1210300	E007	2.9773982259798e-05	12.78774603773	7.8241105987446	-1.50287126156308	heme oxygenase, putative (HO)
PBANKA_1123800	E007	3.01719102715077e-05	11.3829993030511	7.40249087146289	-1.30411643765581	conserved Plasmodium protein, unknown function
PBANKA_0705900	E003	3.02188863694075e-05	10.9184138662065	7.25512635822984	-1.23508481484978	lipase maturation factor, putative (LMF1)
PBANKA_1419700	E008	3.02441698425418e-05	10.7577280582063	6.89571246103649	-1.34027668413196	palmitoyltransferase, putative (DHHC8)
PBANKA_1216300	E024	3.05028744727683e-05	17.8242187722615	14.4860261025097	-0.686806635014827	conserved Plasmodium protein, unknown function
PBANKA_1144200	E002	3.13413075403815e-05	27.4712350487236	23.5278616684031	-0.605320085712002	conserved Plasmodium protein, unknown function
PBANKA_0522100	E005	3.21014177124995e-05	2.7552087931546	6.81076624986143	2.64399320142508	conserved Plasmodium protein, unknown function
PBANKA_0102600	E008	3.23975390437531e-05	15.7165268113523	20.3032499051691	0.873370257035681	centrosomal protein CEP76, putative (CEP76)
PBANKA_0508100	E005	3.30341371686576e-05	7.52756942035619	4.6154197398989	-1.44119303770847	SNF2 helicase, putative (CHD1)
PBANKA_0815200	E004	3.34655284385676e-05	31.038912953165	33.0697193203697	0.281566965738694	phospholipid or glycerol acyltransferase, putative
PBANKA_0310200	E005	3.36554131630548e-05	19.472421656394	9.94216143298788	-2.17015140461211	conserved Plasmodium protein, unknown function
PBANKA_0203750	E024	3.37864435570057e-05	9.11306612503989	12.2704124545072	0.914641163773328	phosphatidate cytidylyltransferase, putative
PBANKA_0720400	E003	3.42025620872724e-05	25.2982319386838	20.8010460795895	-0.729865395774738	conserved Plasmodium protein, unknown function
PBANKA_1123100	E005	3.42025620872724e-05	19.6842820585227	22.1468422238056	0.422997068816627	conserved Plasmodium protein, unknown function
PBANKA_1138600	E005	3.42025620872724e-05	43.2961483847119	44.4841451062291	0.151137073498431	conserved Plasmodium protein, unknown function
PBANKA_0507800	E001	3.42457027016642e-05	14.1793871316153	24.9465632949308	1.97012202481185	conserved Plasmodium protein, unknown function
PBANKA_1451600	E001	3.4251038313254e-05	4.84969784010805	10.5466169538315	2.3151731415835	SUMO-activating enzyme subunit 2, putative (UBA2)
PBANKA_0209300	E018	3.45715157211117e-05	13.9332831874848	9.182618155669	-1.29444176934694	actin-related protein (ARP1)
PBANKA_1034700	E002	3.52045439801476e-05	6.65451949979092	2.93263085162614	-2.39433968346618	nucleolar preribosomal GTPase, putative
PBANKA_0502100	E010	3.58114894769748e-05	8.73358830113006	4.83171576817309	-1.75254963662123	conserved Plasmodium protein, unknown function
PBANKA_0111300	E005	3.58721856517484e-05	22.1107537821814	19.4258243434822	-0.463332469842237	conserved Plasmodium protein, unknown function
PBANKA_0609300	E002	3.61355726093058e-05	5.70701384550687	1.13347690731638	-4.69034857790756	GPI mannosyltransferase I, putative (PIGM)
PBANKA_1210300	E008	3.62864970212414e-05	28.8664611134414	26.9803198192856	-0.276786398389232	heme oxygenase, putative (HO)
PBANKA_1205100	E004	3.64329139859158e-05	53.0997140923024	57.1983625334439	0.505636230312806	PPPDE peptidase, putative
PBANKA_1238900	E001	3.66205561807732e-05	0.991880430199586	4.79545965432322	4.56543843520466	conserved Plasmodium protein, unknown function
PBANKA_1350900	E008	3.73839020321801e-05	14.8671535092773	11.5418588065323	-0.803224356897377	protein kinase 6 (PK6)
PBANKA_0103900	E008	3.74533569305866e-05	46.3856513629108	49.2686609461029	0.361633443341638	RNA-binding protein, putative
PBANKA_1346500	E004	3.74536734108667e-05	15.260846128742	11.2409537297385	-0.970333788492514	protein tyrosine phosphatase-like protein (PTPLA)
PBANKA_0720900	E006	3.7520412497663e-05	38.2018035826529	40.8937657030741	0.350203294981165	conserved Plasmodium protein, unknown function
PBANKA_0931200	E005	3.7520412497663e-05	7.18622261540894	0.045331736042165	-14.6606455290694	heat shock protein 101 (HSP101)
PBANKA_0205800	E013	3.75434718042834e-05	11.1546576772782	6.25864681622374	-1.73881518950878	serine/threonine protein kinase, putative (IK2)
PBANKA_1121200	E002	3.81391792583826e-05	8.95735038015437	4.79243751079294	-1.8527302492037	vacuolar transporter chaperone, putative
PBANKA_1246800	E004	3.82711689324438e-05	0.014305919427045	4.42387564140381	16.5616293952239	BIR protein
PBANKA_1246800	E005	3.82711689324438e-05	0.0143059194270307	4.42387564140381	16.5616293952262	BIR protein
PBANKA_1222200	E005	3.85240727043057e-05	4.79165070226919	8.25797973592634	1.60855667320485	conserved rodent malaria protein, unknown function
PBANKA_0713400	E007	3.86486141758399e-05	10.2445682590333	14.1527378358141	1.01161799443516	phosphatase, putative
PBANKA_0705500	E010	3.90862111139383e-05	1.35437581682914	5.12258256435781	3.85907819433548	conserved Plasmodium protein, unknown function
PBANKA_0801300	E019	3.90883713874141e-05	13.2413490918072	16.5884866295047	0.732496773163038	conserved Plasmodium protein, unknown function
PBANKA_0415700	E012	3.94909096690624e-05	7.119157213335	2.43395992803546	-3.13450190674439	autophagy-related protein 3, putative (ATG3)
PBANKA_1215500	E004	3.94961820511751e-05	0.0258322737126591	4.10095885506339	14.6354836409279	translation machinery-associated protein 7, putative (TMA7)
PBANKA_0510900	E001	3.94980100347813e-05	2.98427843147615	7.7908367596205	2.81238304986728	40S ribosomal protein S2, putative (RPS2)
PBANKA_1129400	E003	3.97009471673815e-05	41.4511411307616	40.6385585494439	-0.104791972132436	conserved Plasmodium protein, unknown function
PBANKA_0705400	E002	4.0422317250496e-05	8.25854553093964	4.46727631143406	-1.81354843430605	translation initiation factor IF-3, putative (IF3a)
PBANKA_0316700	E004	4.19365440009847e-05	23.5583894368276	28.8839848168617	0.80688322911852	fam-b protein
PBANKA_0103900	E004	4.20384899131708e-05	20.2526172861685	16.013682150189	-0.802720595984706	RNA-binding protein, putative
PBANKA_0507800	E010	4.20384899131708e-05	7.52424658535917	1.89433100996029	-4.0243716520881	conserved Plasmodium protein, unknown function
PBANKA_1026000	E012	4.25563477939617e-05	26.5618884081809	21.1192560719166	-0.867425634262633	conserved Plasmodium protein, unknown function
PBANKA_0608100	E003	4.26400825342473e-05	26.573792113066	23.9889745776418	-0.398223853968572	conserved Plasmodium protein, unknown function
PBANKA_1038500	E004	4.28318417265724e-05	8.73369860889932	4.83643829627743	-1.74973040546973	conserved Plasmodium protein, unknown function
PBANKA_1015400	E007	4.31946594764688e-05	24.9457621387674	29.3299319449438	0.65271599536876	CPW-WPC family protein, putative
PBANKA_0920800	E003	4.34189681178847e-05	30.5040510879403	34.5202822451843	0.554270843031881	CRAL/TRIO domain-containing protein, putative
PBANKA_0106000	E016	4.36293416306143e-05	12.9940277242711	7.741703971919	-1.58508156712975	G-protein associated signal transduction protein, putative
PBANKA_1214100	E017	4.37097342332285e-05	10.5273908963812	6.26712459911339	-1.55648521113449	tubulin binding cofactor c, putative
PBANKA_0102600	E019	4.39957696220756e-05	11.3356565834796	8.02088820325544	-1.05168843572885	centrosomal protein CEP76, putative (CEP76)
PBANKA_1448100	E005	4.49960620939901e-05	21.7632253300488	17.981427464032	-0.672234796668784	conserved Plasmodium protein, unknown function
PBANKA_0106000	E020	4.5332188823998e-05	11.0791054435285	6.81436011615176	-1.46624236640432	G-protein associated signal transduction protein, putative
PBANKA_0919400	E008	4.53723966030293e-05	13.2123825141229	16.1465521265013	0.649679806203607	conserved Plasmodium protein, unknown function
PBANKA_1445800	E015	4.54459497060588e-05	8.94146279875543	3.75256339800558	-2.56062911968728	ras-related protein Rab-2, putative (RAB2)
PBANKA_1114000	E003	4.56752038780485e-05	20.4050748585039	23.6470397447717	0.539779263931303	aspartate--tRNA ligase, putative
PBANKA_0206400	E001	4.56837806641532e-05	15.6658658274679	18.1515475679831	0.49369141777077	2-C-methyl-D-erythritol 4-phosphate cytidylyltransferase, putative (IspD)
PBANKA_0300700	E001	4.58831510194063e-05	14.175354349688	11.7248533862995	-0.60023243259725	conserved Plasmodium protein, unknown function
PBANKA_0603600	E004	4.60499789193834e-05	21.3496144893947	24.5003092383775	0.512322057831515	conserved Plasmodium protein, unknown function
PBANKA_0609000	E001	4.60499789193834e-05	13.1827183148208	11.0735090076305	-0.545574283583425	conserved Plasmodium protein, unknown function
PBANKA_1231900	E002	4.71552866410314e-05	7.62863667104381	10.4265280846116	0.943802540174525	conserved Plasmodium protein, unknown function
PBANKA_0940400	E001	4.73112040082054e-05	12.1853721384305	7.36405447627794	-1.53187991249418	conserved Plasmodium protein, unknown function
PBANKA_1318900	E014	4.73141653865761e-05	24.8188633163468	24.9283844515478	0.0170064677401776	methyltransferase, putative
PBANKA_1360400	E014	4.73141653865761e-05	17.1200130679678	12.3664676631607	-1.05397209668359	conserved Plasmodium protein, unknown function
PBANKA_1218100	E002	4.76908291242718e-05	31.8317555874452	30.4671751107548	-0.191228617671584	oocyst capsule protein (Cap380)
PBANKA_0209200	E005	4.81802630402486e-05	2.85752073833725	5.53436680958414	1.92624942805173	parasite-infected erythrocyte surface protein (PIESP15)
PBANKA_0943400	E007	4.91473497340911e-05	35.9684053179895	39.8010629016438	0.504167813263555	CPW-WPC family protein, putative
PBANKA_1358200	E009	5.16260981915782e-05	36.203127492183	38.5134034284096	0.304980952635002	conserved Plasmodium protein, unknown function
PBANKA_0515400	E002	5.22688188946877e-05	4.51780140975635	8.16484475152477	1.74650010332143	conserved Plasmodium protein, unknown function
PBANKA_0705400	E003	5.24267343205044e-05	8.37864890855698	4.46752401204086	-1.8567214878389	translation initiation factor IF-3, putative (IF3a)
PBANKA_0407200	E006	5.24914342236216e-05	23.2490361425617	24.0161141444335	0.122468638845315	dual specificity protein phosphatase (YVH1)
PBANKA_1450400	E003	5.28365912459447e-05	12.6051643513563	15.6019697494985	0.685234664709585	conserved Plasmodium protein, unknown function
PBANKA_0212100	E005	5.35077774459502e-05	8.54987252885338	11.3025157866778	0.850985085255866	eukaryotic translation initiation factor 2 alpha subunit, putative
PBANKA_1430600	E002	5.35077774459502e-05	34.0083568935287	35.4952726083141	0.200512583511188	conserved Plasmodium protein, unknown function
PBANKA_1012500	E017	5.39697241458748e-05	12.8308850914898	9.50412220952364	-0.927865704348207	leucine-rich repeat protein (LRR5)
PBANKA_1104500	E004	5.39697241458748e-05	10.6495368099002	6.22068803512769	-1.61387537739195	conserved protein, unknown function
PBANKA_0704200	E003	5.46575781029595e-05	8.96498630783596	14.8048315681741	1.56269289494538	dehydrodolichyl diphosphate synthetase, putative
PBANKA_1301400	E008	5.5036335195517e-05	18.6375399425745	13.2741618321557	-1.11957745164101	proteasome subunit alpha type-1, putative
PBANKA_0817100	E001	5.57199026152536e-05	4.0895345499334	8.83304291364898	2.27346513654065	thioredoxin 3, putative (TRX3)
PBANKA_1138900	E002	5.57199026152536e-05	34.7115656525645	28.9649097931719	-0.79984769051284	conserved Plasmodium protein, unknown function
PBANKA_0306800	E008	5.57404178318232e-05	6.65012996267488	18.42352058885	3.18425933769083	ATP-dependent RNA helicase UAP56, putative (UAP56)
PBANKA_1361500	E010	5.61583699110013e-05	15.1987926522289	11.7379316446243	-0.822689487753564	WD repeat-containing protein 16, putative (WDR16)
PBANKA_1329200	E014	5.63766151659634e-05	12.1375762972217	14.895244931414	0.652420881244652	dynein beta chain, putative
PBANKA_1004300	E018	5.64320173065563e-05	6.79959340739915	2.92328156650746	-2.46746803625755	conserved Plasmodium protein, unknown function
PBANKA_0719100	E002	5.65401138605452e-05	5.06243372504857	0.71005274134685	-5.68886560604329	conserved Plasmodium protein, unknown function
PBANKA_0605800	E003	5.71217986092502e-05	10.2089534447446	18.2295043989229	1.86089703082523	conserved Plasmodium protein, unknown function
PBANKA_1135000	E015	5.71853228097805e-05	17.4532091503802	9.57661010408079	-1.90770086413702	HVA22-like protein, putative
PBANKA_1114300	E002	5.73938293862739e-05	22.2535571273127	23.050011914977	0.130266635502313	conserved Plasmodium protein, unknown function
PBANKA_0823200	E013	5.78796181108488e-05	23.6030431296395	13.7647871291929	-1.85393006204448	conserved Plasmodium protein, unknown function
PBANKA_1026000	E014	5.79595160597224e-05	17.3164756792675	13.2650469101654	-0.870931717282398	conserved Plasmodium protein, unknown function
PBANKA_1138900	E001	5.79595160597224e-05	28.8970888302435	34.6809762544845	0.805515780181416	conserved Plasmodium protein, unknown function
PBANKA_0301600	E002	5.87829577154584e-05	38.5990912016199	34.2918797790499	-0.572803215083137	conserved Plasmodium protein, unknown function
PBANKA_0214700	E004	5.88260690649399e-05	54.6262791188526	56.2627303120817	0.201769600042716	Plasmodium exported protein, unknown function
PBANKA_0514300	E007	5.97323347935544e-05	10.4824393754222	7.70325393543837	-0.931163693162034	conserved Plasmodium protein, unknown function
PBANKA_1337100	E020	5.99402304127552e-05	10.7816892694706	6.60026674130617	-1.47682901037217	splicing factor 1, putative (SF1)
PBANKA_0829000	E001	6.00806869635835e-05	25.0929679933599	26.8756626379825	0.270754251853246	conserved Plasmodium protein, unknown function
PBANKA_1434300	E004	6.0111840955831e-05	7.08596636017571	3.45567930098716	-2.10421423541808	conserved Plasmodium protein, unknown function
PBANKA_1001500	E004	6.04330937813045e-05	20.8146810261056	19.5556181955997	-0.221069749801195	alpha/beta hydrolase, putative
PBANKA_0819200	E004	6.05029881924694e-05	13.4869160736591	9.78193140193549	-0.998436956995437	50S ribosomal protein L3, apicoplast, putative
PBANKA_0512700	E011	6.06606853687077e-05	11.2145286316263	3.20104198507456	-3.71436735584351	conserved Plasmodium protein, unknown function
PBANKA_1245200	E011	6.07952353988889e-05	45.3134950631879	44.7394528562326	-0.0726941697034018	conserved Plasmodium protein, unknown function
PBANKA_1364900	E002	6.07952353988889e-05	11.3108985325144	14.5636551745155	0.799066527569525	U3 small nucleolar RNA-associated protein 15, putative (UTP15)
PBANKA_1038600	E016	6.15289326828778e-05	8.11527892880148	3.88907374247572	-2.165099934566	conserved Plasmodium protein, unknown function
PBANKA_1445800	E012	6.17368868759566e-05	8.14856321748612	4.32483198346393	-1.86791012851386	ras-related protein Rab-2, putative (RAB2)
PBANKA_0808600	E010	6.37685628896542e-05	9.54922558024189	6.05852596142637	-1.35853466628551	conserved Plasmodium protein, unknown function
PBANKA_0812600	E012	6.3995244723653e-05	19.1095351505411	25.0084124744791	0.984402461364297	conserved Plasmodium protein, unknown function
PBANKA_1128500	E004	6.42640659703818e-05	20.3708131413294	22.3533760551109	0.335997182521818	SET domain protein, putative
PBANKA_1106100	E010	6.58069986947868e-05	33.5322207635929	30.5467042536201	-0.414097460000798	conserved Plasmodium protein, unknown function
PBANKA_0510300	E003	6.60850991603839e-05	6.42053982263552	1.98857567259845	-3.41333070484015	conserved Plasmodium protein, unknown function
PBANKA_0922400	E003	6.62054376794771e-05	24.5382752844713	22.3114546208965	-0.357460408345522	conserved Plasmodium protein, unknown function
PBANKA_0510100	E001	6.64613107304826e-05	19.7020316903559	16.541747245244	-0.597707885959942	conserved Plasmodium protein, unknown function
PBANKA_1407800	E005	6.73021565005519e-05	7.74709260371186	10.7487776272103	0.991334250756688	U4/U6 small nuclear ribonucleoprotein PRP3, putative (PRPF3)
PBANKA_1038500	E003	6.75350053904499e-05	8.25207494498375	3.8673802997719	-2.23149172207287	conserved Plasmodium protein, unknown function
PBANKA_0105100	E009	6.7812598572975e-05	21.4043764124617	8.27769297250672	-3.0608196036031	conserved Plasmodium protein, unknown function
PBANKA_0933000	E013	6.81786144423399e-05	21.629274455776	18.0720481352827	-0.632593452162663	serine/threonine protein kinase, putative (CLK3)
PBANKA_0806800	E029	6.85592625370381e-05	12.736464212144	15.6139446071714	0.655095471355025	conserved Plasmodium protein, unknown function
PBANKA_1414100	E015	6.8675243372836e-05	36.8918455591897	38.3880585159969	0.197096042705233	CDP-diacylglycerol--inositol 3-phosphatidyltransferase, putative (PIS)
PBANKA_1243100	E014	6.89460750421648e-05	8.68996161592419	4.10669084078367	-2.21204572865451	F-actin-capping protein subunit alpha (CPalpha)
PBANKA_1325400	E009	6.89460750421648e-05	8.92169529481546	2.60929408664379	-3.60852031716509	conserved Plasmodium protein, unknown function
PBANKA_0933600	E006	6.92806094822622e-05	11.1785052592611	14.6516181163873	0.855013083747299	dynein light chain 2, putative
PBANKA_1460000	E001	6.95650314609867e-05	10.1957509034205	9.32066645311602	-0.273200030469821	rac-beta serine/threonine protein kinase, putative (PKB)
PBANKA_0932300	E005	6.97536748752645e-05	23.0073486670423	25.0483895326742	0.323013346107023	transcription factor with AP2 domain(s), putative (ApiAP2)
PBANKA_1361200	E006	6.98545372999718e-05	44.1173690688696	42.9940954272889	-0.143108054858809	conserved Plasmodium protein, unknown function
PBANKA_0833700	E001	7.04599529148049e-05	12.5477015566519	9.5603169014704	-0.839602712135442	conserved Plasmodium protein, unknown function
PBANKA_1412600	E002	7.12172011449145e-05	27.3697191656763	29.9337926693377	0.372034309469806	telomerase reverse transcriptase (TERT)
PBANKA_0205800	E012	7.2127335585815e-05	10.7550690756244	6.25924203042079	-1.62597901841418	serine/threonine protein kinase, putative (IK2)
PBANKA_1029000	E019	7.21496535890204e-05	21.1031610491404	24.5664264124392	0.564573548566522	conserved Plasmodium protein, unknown function
PBANKA_1010500	E001	7.28108107256721e-05	59.7191905420456	49.9022071825751	-1.21236411408519	Hsp70/Hsp90 organizing protein, putative (HOP)
PBANKA_0716000	E027	7.28660937616861e-05	9.95717109106647	6.00624796484185	-1.51142637201312	chromosome associated protein, putative
PBANKA_0110100	E003	7.44431397185589e-05	34.7506885189487	34.3336704411414	-0.0563400517164485	conserved Plasmodium protein, unknown function
PBANKA_0931100	E007	7.53473871344073e-05	36.7584925852303	34.2579796373274	-0.334992512234461	conserved Plasmodium protein, unknown function
PBANKA_1012800	E001	7.54453329045284e-05	17.3575728099738	10.8028498754217	-1.52061290437974	voltage-dependent anion-selective channel protein, putative
PBANKA_0414100	E011	7.70982931579456e-05	30.8279289478935	23.3281053532365	-1.12091493938056	inorganic pyrophosphatase, putative
PBANKA_0704300	E004	7.75346757740164e-05	3.99750039218553	7.87431627124705	1.99483149207299	SPRY domain, putative
PBANKA_0616700	E014	7.77756375867284e-05	28.378204832803	22.8480295200111	-0.848091580474252	NIMA related kinase 4 (NEK4)
PBANKA_0911800	E005	7.78356212322529e-05	3.53234925441573	7.0870409161201	2.04089511349223	DnaJ protein, putative
PBANKA_0830300	E001	7.87979984187956e-05	12.3450281962556	15.756916150537	0.783298432369867	conserved protein, unknown function
PBANKA_1242400	E008	7.88734034106603e-05	38.2168126794052	39.7698607786993	0.202717842851097	conserved Plasmodium protein, unknown function
PBANKA_0622400	E003	7.93194511205029e-05	62.7974831844615	52.5838435593496	-1.25578336139147	kinesin-19, putative
PBANKA_1324100	E002	7.93469047649365e-05	17.5724568323051	14.4545634174351	-0.645517341910343	ubiquitin carboxyl-terminal hydrolase isozyme L3, putative (UCHL3)
PBANKA_1218100	E001	7.96434694279447e-05	5.4384245230912	9.23277077124455	1.57388048328077	oocyst capsule protein (Cap380)
PBANKA_1460700	E020	8.12627561710605e-05	40.0316742377258	33.3467251185207	-0.887999413592182	dipeptidyl aminopeptidase 2 (DPAP2)
PBANKA_0515400	E001	8.12715900611664e-05	5.06918408537403	8.60701624882772	1.56817111105479	conserved Plasmodium protein, unknown function
PBANKA_0814100	E002	8.18553126203468e-05	13.8356778592744	19.4334345495654	1.13267666726364	conserved Plasmodium protein, unknown function
PBANKA_0904300	E005	8.21885570903804e-05	11.0633981906917	7.43919353671844	-1.20124095865139	apicoplast import protein Tic20, putative (TIC20)
PBANKA_1438000	E008	8.21885570903804e-05	17.673720050501	26.3430573914475	1.45663661443012	CAMP-dependent protein kinase regulatory subunit, putative (PKAr)
PBANKA_1418400	E016	8.25711979725849e-05	6.61299539655693	2.93394460985693	-2.37451647685638	ATP-dependent Clp protease adaptor protein ClpS, putative
PBANKA_0515350	E005	8.449578414592e-05	3.58085849702197	7.87176757759224	2.31411291508866	OTU-like cysteine protease, putative
PBANKA_1224500	E014	8.45546226314293e-05	11.4418572839993	14.3542565636525	0.716586451743847	conserved Plasmodium protein, unknown function
PBANKA_0604900	E001	8.45793842225225e-05	22.8661303395461	21.5183019477725	-0.223153506777845	conserved Plasmodium protein, unknown function
PBANKA_0621100	E003	8.50234482770224e-05	4.85163961920659	11.3754062121311	2.54741972526059	conserved Plasmodium protein, unknown function
PBANKA_1204300	E005	8.56089351138999e-05	32.0799081884672	34.2244068009879	0.293777993168586	CCR4-NOT transcription complex subunit 5, putative (NOT5)
PBANKA_0719600	E010	8.59207897419126e-05	17.6357409355001	13.5784201806515	-0.858419746481842	memo-like protein
PBANKA_1329200	E012	8.59207897419126e-05	12.9367237866938	17.2622365715359	0.939790529802285	dynein beta chain, putative
PBANKA_1337800	E015	8.59207897419126e-05	29.7213746807922	34.3179428012908	0.638059722503856	palmitoyltransferase (DHHC5)
PBANKA_1406400	E013	8.60341971961889e-05	8.22364458150432	3.33163484418439	-2.65464806716451	tripartite motif protein, putative
PBANKA_1211900	E002	8.72184577796856e-05	8.43930130026711	4.11545155685241	-2.11778603451496	phosphoinositide-specific phospholipase C (PI-PLC)
PBANKA_1412600	E001	8.74109810459245e-05	15.8827270746636	12.4754416062209	-0.776505730044461	telomerase reverse transcriptase (TERT)
PBANKA_1218500	E010	8.79372921601176e-05	26.0759166540883	16.9951779853285	-1.54842164419642	protein phosphatase inhibitor 2, putative
PBANKA_1140600	E004	8.93191440835703e-05	35.3035221245982	36.8872094912538	0.211100312799276	DNA-directed RNA polymerase II, putative
PBANKA_0206400	E002	9.03761821561364e-05	10.6873824443572	7.46101167730069	-1.08592815036699	2-C-methyl-D-erythritol 4-phosphate cytidylyltransferase, putative (IspD)
PBANKA_0815300	E002	9.05973081824602e-05	29.4396148099387	27.3607503127825	-0.30276738262603	met-10+ like protein, putative
PBANKA_1304100	E007	9.12681107699901e-05	8.28053502271649	4.67827205445888	-1.68673858302598	delta-aminolevulinic acid dehydratase, putative (PBGS)
PBANKA_1361800	E011	9.20424544017987e-05	13.2070234598738	17.3995158394943	0.901010733172147	conserved Plasmodium protein, unknown function
PBANKA_0902000	E011	9.24102997769309e-05	12.5900645118319	20.0998215141701	1.55074499066733	dynein light chain, putative
PBANKA_0108900	E003	9.27983342572487e-05	10.6267742339953	5.94051322145104	-1.74313771048776	peptidyl-tRNA hydrolase PTRHD1, putative
PBANKA_0925800	E002	9.28653608103973e-05	16.6232393118033	20.0913878228342	0.650303936512016	conserved Plasmodium protein, unknown function
PBANKA_1112500	E002	9.29460141145431e-05	16.5704910887528	18.556195072492	0.383483178596751	conserved Plasmodium protein, unknown function
PBANKA_1201500	E010	9.30468430291308e-05	6.72659310657094	3.17766989555179	-2.19342195972227	conserved Plasmodium protein, unknown function
PBANKA_1102000	E002	9.34367335461782e-05	7.04689385715165	3.35571883648581	-2.17306561728861	conserved Plasmodium protein, unknown function
PBANKA_0902400	E001	9.60834934761674e-05	7.42525995391682	3.8297582241273	-1.94443594069708	kinesin-like protein, putative
PBANKA_0716900	E010	9.67580544934481e-05	18.3186297608908	15.6299743766468	-0.532630248441878	armadillo-domain containing rhoptry protein, putative (ARO)
PBANKA_1312000	E001	9.67580544934481e-05	15.3418920532149	18.5162720011379	0.630529844741272	conserved Plasmodium protein, unknown function
PBANKA_0825200	E008	9.69174174342134e-05	10.0634964980142	6.8663107210912	-1.14839914585852	thiamine pyrophosphokinase, putative (TPK)
PBANKA_0414100	E010	9.74073335808745e-05	30.8198905987572	23.3452554301128	-1.11702661192335	inorganic pyrophosphatase, putative
PBANKA_0517600	E018	9.74579226179791e-05	41.9112834154443	36.4383437507345	-0.714022881288772	plasmepsin VII
PBANKA_0507800	E015	9.94172636124702e-05	7.04474682389773	3.27407767098783	-2.24368436512664	conserved Plasmodium protein, unknown function
PBANKA_1350100	E005	0.000100094148036816	19.4203560462737	14.3160116278007	-1.0206794249962	conserved Plasmodium protein, unknown function
PBANKA_1115200	E009	0.000100215799183461	12.3068041783564	7.70904539858975	-1.42649257223619	conserved Plasmodium protein, unknown function
PBANKA_0808100	E003	0.000100876863889118	1.34326646020737	4.87786546550753	3.73956386609248	6-cysteine protein (B9)
PBANKA_1039400	E003	0.000101103793861499	16.7983662596718	25.7033651765389	1.5308000930975	ubiquitin-40S ribosomal protein S27a, putative
PBANKA_0719100	E003	0.000102481752884947	4.64017952159491	0.502008688683198	-6.43475265604181	conserved Plasmodium protein, unknown function
PBANKA_1233500	E001	0.000102481752884947	33.5308452486824	28.3618401101047	-0.727137946499996	mRNA-binding protein PUF1 (PUF1)
PBANKA_1444600	E025	0.000102481752884947	12.6193277025021	16.7962590350525	0.926256043424569	conserved Plasmodium protein, unknown function
PBANKA_1214100	E016	0.000105204757866815	12.9287726091507	9.43471429014852	-0.97413407116209	tubulin binding cofactor c, putative
PBANKA_1328200	E010	0.000105457979141168	11.6964058392032	8.33757035336286	-1.03292395019001	conserved Plasmodium protein, unknown function
PBANKA_0815300	E001	0.000105555857486267	15.7830946286442	18.5991413890702	0.552818736166195	met-10+ like protein, putative
PBANKA_0716000	E012	0.000105855306636741	10.514503681264	6.98385997515146	-1.23229764654159	chromosome associated protein, putative
PBANKA_0700100	E002	0.000106843797850183	15.9410748175005	18.3763393268703	0.478494068644014	BIR protein
PBANKA_0212100	E006	0.000107588333289848	8.2481864745087	10.8770398876106	0.840306474441449	eukaryotic translation initiation factor 2 alpha subunit, putative
PBANKA_0701800	E005	0.000108036396332021	4.77210659548675	8.09659786614625	1.56134787376327	conserved Plasmodium protein, unknown function
PBANKA_0704200	E014	0.000109352983416703	15.7003881520946	12.9267195165121	-0.626418809739191	dehydrodolichyl diphosphate synthetase, putative
PBANKA_1450400	E006	0.000109416921003839	9.48849453761987	12.3815685364345	0.82060932146001	conserved Plasmodium protein, unknown function
PBANKA_1436300	E012	0.000109805213354931	26.7383027131789	22.3800883698941	-0.682601035066675	conserved Plasmodium protein, unknown function
PBANKA_1444600	E027	0.000109912404948984	11.8493955236681	15.3927884226854	0.834711249203491	conserved Plasmodium protein, unknown function
PBANKA_0205900	E001	0.000110248111659134	23.1287009573736	29.7557970111065	1.00115488016078	lipid/sterol:H+ symporter, putative
PBANKA_0709900	E005	0.000110801906722917	5.33614458949312	0.0605782675465747	-12.94572747361	conserved Plasmodium protein, unknown function
PBANKA_0203750	E016	0.00011126088123517	9.48990927506744	12.3257074888769	0.80596339190825	phosphatidate cytidylyltransferase, putative
PBANKA_0815200	E009	0.000111482688534355	22.6135491765687	20.0417462781676	-0.436459052415525	phospholipid or glycerol acyltransferase, putative
PBANKA_0111600	E002	0.000111868540721283	13.6552340928357	16.5092647443644	0.618514179588853	rhoptry protein ROP14, putative (ROP14)
PBANKA_0501800	E001	0.000113275788226517	4.16964179669383	8.68476789056176	2.1659114818326	conserved Plasmodium protein, unknown function
PBANKA_0820300	E001	0.00011590808816234	0.783370903286119	4.60690492329978	5.12945564835559	protein disulfide isomerase, putative
PBANKA_0620600	E001	0.000116690170978619	19.2163517667347	15.1290977993668	-0.804693176530388	conserved Plasmodium protein, unknown function
PBANKA_1218500	E008	0.000116690170978619	28.8030475984349	19.6413115839352	-1.45557821428782	protein phosphatase inhibitor 2, putative
PBANKA_1461500	E008	0.000116690170978619	20.7409151186183	25.890466581251	0.830845097196791	conserved Plasmodium protein, unknown function
PBANKA_0207400	E006	0.000117447087191746	7.49156552831638	8.09999123323712	0.233266373399747	DNA binding protein, putative
PBANKA_0604900	E002	0.000117447087191746	10.2956908277603	13.0347114373046	0.733786264855377	conserved Plasmodium protein, unknown function
PBANKA_0311500	E015	0.00011745676724761	4.95762084581214	10.2062145171631	2.15021421763705	conserved Plasmodium protein, unknown function
PBANKA_1239600	E001	0.000118285154655259	22.536744692831	19.6944474378747	-0.485468156858725	ubiquitin fusion degradation protein UFD1, putative
PBANKA_1440500	E006	0.000118714993408408	23.0596190629417	19.8271210896491	-0.547052490789751	conserved Plasmodium protein, unknown function
PBANKA_0410400	E003	0.000119196399833884	12.8679580594151	9.65349281454136	-0.889592614267795	glycogen synthase kinase 3 (GSK3)
PBANKA_0507800	E004	0.000119207062631624	6.46253752895486	2.6763890862263	-2.57278344044886	conserved Plasmodium protein, unknown function
PBANKA_0606200	E001	0.00012064501627517	45.8919712643999	42.6945292327041	-0.406150473019785	blood stage antigen 41-3 precursor, putative
PBANKA_1224500	E009	0.000121519157278715	14.0835158428682	17.0045057669306	0.618454632578461	conserved Plasmodium protein, unknown function
PBANKA_0826400	E001	0.000122898893555737	28.0762497285389	30.2788566785295	0.317042114263232	zinc binding protein (Yippee), putative
PBANKA_1038600	E008	0.00012333111968844	10.2161975560572	6.3044364957056	-1.44699624321907	conserved Plasmodium protein, unknown function
PBANKA_1339800	E001	0.000123806300272925	6.06081494847503	9.44147112219414	1.32296592662004	conserved Plasmodium protein, unknown function
PBANKA_1411500	E001	0.000124506490923622	6.3228225286705	3.26217522578081	-1.93418740033605	conserved Plasmodium protein, unknown function
PBANKA_0306700	E014	0.00012510563066433	17.5811177879412	21.0415897276174	0.626703809664202	transporter, putative
PBANKA_1201900	E004	0.000125790864841628	8.10050111074391	4.25731234950621	-1.89607704250853	40S ribosomal protein S20e, putative
PBANKA_1310700	E002	0.000125799447161426	41.0953026675472	42.4237652952234	0.170686473989679	glutaminyl-peptide cyclotransferase, putative
PBANKA_0202000	E003	0.000127275976383445	20.2099619613974	23.3782732096243	0.530866340438459	conserved Plasmodium protein, unknown function
PBANKA_0316700	E007	0.000128296457547637	17.1598699918656	13.7339614658436	-0.729593523565584	fam-b protein
PBANKA_1026300	E006	0.000129826867822819	10.0211869480345	14.7421882926429	1.21080241780135	conserved Plasmodium protein, unknown function
PBANKA_0306800	E007	0.000129890923058982	3.84152041025639	11.2333739475963	3.18948642360518	ATP-dependent RNA helicase UAP56, putative (UAP56)
PBANKA_0211700	E002	0.000130804309607768	5.06706616429154	1.44941487901679	-3.63125013329888	conserved Plasmodium protein, unknown function
PBANKA_1311200	E008	0.000131006773482654	17.4900377609319	15.3963645612292	-0.424304356188046	conserved Plasmodium protein, unknown function
PBANKA_0210500	E007	0.000131388061867254	7.7445547684338	4.03312776160758	-1.91934293490277	conserved Plasmodium protein, unknown function
PBANKA_1445700	E008	0.0001325624823594	10.8678485926296	20.7427066165468	2.12080264506522	conserved Plasmodium protein, unknown function
PBANKA_0612100	E003	0.000132851738163512	20.6861320638291	24.0093849761314	0.548582356339575	conserved Plasmodium protein, unknown function
PBANKA_1450200	E002	0.000133613259549019	9.79420013847924	4.79710884019872	-2.12071908380806	serine hydroxymethyltransferase, putative (SHMT)
PBANKA_1038600	E009	0.000134832348454288	11.2938971265857	6.67716524388013	-1.58588996632879	conserved Plasmodium protein, unknown function
PBANKA_0803500	E001	0.00013509434598454	5.62946086791704	9.02677493868502	1.40422992277321	ATP synthase subunit C, putative
PBANKA_0933400	E006	0.000135413182185544	15.571962090714	11.4786748673447	-0.971574773505027	GTPase-activating protein, putative
PBANKA_1003700	E001	0.000137772690457817	5.12860634730708	8.46889463972595	1.48537861323144	conserved Plasmodium protein, unknown function
PBANKA_1004500	E006	0.000137840821316881	0.0216952014088392	6.37844303013406	16.4336689665314	conserved Plasmodium protein, unknown function
PBANKA_0720900	E008	0.000139247664365152	26.6183969915141	13.0301609737367	-2.49477743225084	conserved Plasmodium protein, unknown function
PBANKA_1204300	E007	0.000139247664365152	21.0206699638735	15.0857050113147	-1.13163219637405	CCR4-NOT transcription complex subunit 5, putative (NOT5)
PBANKA_0938000	E001	0.000140076071343061	20.6673923845525	39.8052456845988	2.77180246776479	conserved Plasmodium protein, unknown function
PBANKA_1306400	E006	0.000142144573307765	17.2811188998355	19.5184296901571	0.418237763437483	protein prenyltransferase alpha subunit, putative
PBANKA_1406400	E009	0.000142760855455258	7.71093556169547	3.59084981129633	-2.24434638229248	tripartite motif protein, putative
PBANKA_1325400	E012	0.000142930277024036	5.32462700870088	0.34300000837451	-7.93662037549767	conserved Plasmodium protein, unknown function
PBANKA_0939700	E006	0.000146159130326254	13.5966353486654	10.6689309456376	-0.758680609599025	conserved Plasmodium protein, unknown function
PBANKA_1031400	E008	0.000148424276461525	17.2867326371631	14.2913382327405	-0.626724381345093	conserved Plasmodium protein, unknown function
PBANKA_1327251	E002	0.000148529653508581	22.7812035898953	19.8012621273022	-0.506422081535758	fam-a protein
PBANKA_1347000	E003	0.000149112652399245	17.9266564543541	12.2309962819078	-1.24444058692735	conserved Plasmodium protein, unknown function
PBANKA_0605800	E004	0.000151157811553358	13.3264083710361	6.93711404737304	-1.99175683639917	conserved Plasmodium protein, unknown function
PBANKA_0932500	E003	0.000152097648105101	56.8831930491705	52.7868110905545	-0.505622707713885	SET domain protein, putative
PBANKA_1116800	E010	0.000152185556523941	43.6392768265653	42.7640489011884	-0.111680127631546	conserved Plasmodium protein, unknown function
PBANKA_1419600	E002	0.000154389008662623	15.1989930813132	22.3450069522187	1.3295612807234	conserved Plasmodium protein, unknown function
PBANKA_0914800	E001	0.000154423397003679	17.4380222128375	14.8530167497497	-0.531425870650395	conserved Plasmodium protein, unknown function
PBANKA_0301100	E001	0.000154759818876241	6.72793747571947	3.39630347591783	-2.00080845152319	conserved Plasmodium protein, unknown function
PBANKA_0921700	E025	0.000154931679133611	28.8876909858131	25.9825222098927	-0.429959899428892	autophagy-related protein 23, putative (ATG23)
PBANKA_0920900	E015	0.00015578618778521	36.1467015316762	37.3297587448137	0.156889442257373	conserved Plasmodium protein, unknown function
PBANKA_0522100	E010	0.000156200892399392	7.35242156078495	3.81149474308969	-1.92899857322727	conserved Plasmodium protein, unknown function
PBANKA_1222600	E005	0.000156663527282364	13.6291391183261	7.46202983900613	-1.84650938218826	AP-3 complex subunit delta, putative
PBANKA_1004000	E008	0.000157012368586938	13.2966568474877	9.58630659049353	-1.01468036428322	cytosolic glyoxalase II, putative
PBANKA_0929300	E003	0.000157899165554004	26.7475686632904	29.5679105568007	0.412437097437104	actin-related protein 2/3 complex subunit 1, putative (ARC40)
PBANKA_1223400	E002	0.000157899165554004	8.28086033194462	12.9813272221593	1.38048145999216	conserved Plasmodium protein, unknown function
PBANKA_0829100	E003	0.000160672725222547	25.2061856169465	27.3708498913806	0.326912322963071	conserved Plasmodium protein, unknown function
PBANKA_1014000	E004	0.000161751612118457	4.27310900820328	7.6609843622252	1.71850219938455	NADP-specific glutamate dehydrogenase, putative (GDH2)
PBANKA_1014000	E005	0.000161751612118457	4.27310900820328	7.6609843622252	1.71850219938455	NADP-specific glutamate dehydrogenase, putative (GDH2)
PBANKA_1460000	E002	0.000162002234503798	1.24602760167652	4.56527224346598	3.76300935870334	rac-beta serine/threonine protein kinase, putative (PKB)
PBANKA_0515400	E007	0.000163172637250027	24.1539182350412	22.1652945040444	-0.321254602325775	conserved Plasmodium protein, unknown function
PBANKA_1245200	E004	0.000165170150382846	40.5886620407243	44.7680880918357	0.534736028822557	conserved Plasmodium protein, unknown function
PBANKA_0402500	E007	0.00016791505059546	7.54026614701145	0.973789196323054	-5.95295559790855	phosphatidylethanolamine-binding protein, putative
PBANKA_0622000	E005	0.00016880019429444	29.2057583656866	30.6761723432591	0.209337328939572	conserved Plasmodium protein, unknown function
PBANKA_0413000	E010	0.000169022939187705	6.15857891544436	0.0200276942635256	-16.5608959040584	conserved Plasmodium protein, unknown function
PBANKA_1301400	E004	0.000169214878619686	10.1820817422826	5.94185113150936	-1.61140962688511	proteasome subunit alpha type-1, putative
PBANKA_0905600	E006	0.00017061942841694	46.1448491834827	47.6950427118223	0.194996321621506	translation initiation factor eIF-1A, putative
PBANKA_1117700	E006	0.000170819595143497	48.5409768629353	48.9648424935303	0.0530194118951854	malate dehydrogenase, putative (MDH)
PBANKA_0209400	E010	0.000171286209573343	5.77738106570605	1.52026367020154	-3.87838770688262	L-seryl-tRNA(Sec) kinase, putative (PSTK)
PBANKA_1402300	E006	0.000171286209573343	7.80831528527591	6.13724867791275	-0.714419529499967	conserved Plasmodium protein, unknown function
PBANKA_1229800	E005	0.00017480232989053	10.8248514756562	14.0628022219211	0.821951470795888	enoyl-acyl carrier reductase (FABI)
PBANKA_1342200	E002	0.000176083838279362	6.01265246739785	7.78456590441669	0.765774107937821	conserved Plasmodium protein, unknown function
PBANKA_0102600	E011	0.000177204733818302	13.4862428726702	17.2144218444384	0.798381242829366	centrosomal protein CEP76, putative (CEP76)
PBANKA_0928800	E002	0.000177553667857246	13.853552257543	11.0759619306482	-0.703114650346334	splicing factor U2AF small subunit, putative (U2AF1)
PBANKA_1012500	E013	0.000180189304771083	12.1618331125	9.68930921350015	-0.700814116361247	leucine-rich repeat protein (LRR5)
PBANKA_0212000	E001	0.000180604619921438	7.21651225784679	4.61171739415969	-1.31792131181908	conserved Plasmodium protein, unknown function
PBANKA_1413400	E006	0.000180855059976038	25.2824474222725	27.3748252984706	0.315750066500481	general transcription factor IIH subunit 2, putative (P44)
PBANKA_1010500	E002	0.000181214462908857	3.16484380118084	7.25737233678891	2.43054002201092	Hsp70/Hsp90 organizing protein, putative (HOP)
PBANKA_0914800	E002	0.000181874477298339	10.4440827357854	13.5378065565252	0.810268526124206	conserved Plasmodium protein, unknown function
PBANKA_1241700	E001	0.000182306568973683	11.3853375330759	5.09698992012542	-2.40572288337885	transmembrane emp24 domain-containing protein, putative
PBANKA_1308000	E014	0.000184124874921174	20.1106637201612	25.5289155514691	0.885454376226946	conserved Plasmodium protein, unknown function
PBANKA_0932600	E014	0.00018505814684684	22.4248231326829	27.1316185442595	0.733919370971014	conserved Plasmodium protein, unknown function
PBANKA_0810900	E005	0.000185177190060667	5.16933698539727	2.61490974148661	-1.98320719729245	FHA domain protein, putative
PBANKA_0710800	E009	0.000186394512177303	25.4815223702961	24.4273446356165	-0.163431155069139	Snf2-related CBP activator, putative (SRCAP)
PBANKA_1117000	E009	0.000191288447858197	3.98124139618032	10.3922232341659	2.84574296687833	histone H2A, putative (H2A)
PBANKA_0105700	E022	0.000191546479214891	16.0591755546583	18.2491215579028	0.430258431275746	MYND finger protein, putative
PBANKA_0300700	E003	0.000193305311816528	21.957375480996	20.896949540721	-0.179310668324693	conserved Plasmodium protein, unknown function
PBANKA_1110200	E001	0.000193305311816528	9.23138076676534	3.1184001317934	-3.19492818922197	conserved Plasmodium protein, unknown function
PBANKA_0413000	E016	0.000194238889603559	6.56898729701739	0.0208601410935145	-16.6339311687764	conserved Plasmodium protein, unknown function
PBANKA_1129600	E008	0.000198378256584778	9.16968930242256	12.2876810596737	0.900312196992856	conserved Plasmodium protein, unknown function
PBANKA_1444600	E023	0.000199342204644872	15.0625589626293	19.6005955405983	0.88827259511686	conserved Plasmodium protein, unknown function
PBANKA_1112300	E003	0.000199829997164147	10.2376977166106	6.73803627893095	-1.25675236413895	ras-related protein Rab-1B, putative (RAB1b)
PBANKA_0718400	E001	0.000201080511688834	5.25300768449964	1.6092198412119	-3.43465821569115	histone acetyltransferase, putative (HAT1)
PBANKA_1246800	E003	0.000201206763064022	0.0143132340457726	3.90766420638682	16.1985186308024	BIR protein
PBANKA_0205100	E006	0.000201537964733842	15.9718085364868	12.3228349532559	-0.833628829594184	mitochondrial carrier protein, putative
PBANKA_1039000	E001	0.000202179118739772	15.4136773750163	13.8182863653244	-0.3537215206208	conserved Plasmodium protein, unknown function
PBANKA_1004500	E003	0.000203107760366083	17.837284907533	15.1536564194741	-0.542985135726127	conserved Plasmodium protein, unknown function
PBANKA_1326100	E007	0.000203107760366083	11.4122410899974	6.20331795123241	-1.83572902331488	conserved Plasmodium protein, unknown function
PBANKA_0102600	E030	0.000205669139409222	10.5028798330389	6.4635056762698	-1.45820003114691	centrosomal protein CEP76, putative (CEP76)
PBANKA_0903100	E006	0.000207330838181058	5.58655149036923	1.87172867167747	-3.17854001708112	conserved Plasmodium protein, unknown function
PBANKA_1222600	E004	0.000207544737186995	11.9263429198422	7.58406254994226	-1.37699005221754	AP-3 complex subunit delta, putative
PBANKA_0605600	E002	0.000207563376726296	14.5710585968012	14.6690332363164	0.0216986533876327	conserved Plasmodium protein, unknown function
PBANKA_0606700	E002	0.000207761014915148	0.0385446362795392	4.87746882605457	13.9869925823434	cysteine repeat modular protein 3 (CRMP3)
PBANKA_1444600	E021	0.000212052821460286	13.0351859566103	17.5464193935961	0.970984960673852	conserved Plasmodium protein, unknown function
PBANKA_0920300	E003	0.000213047997626653	18.8189745062181	21.2070031750172	0.42191773031558	conserved Plasmodium protein, unknown function
PBANKA_0812600	E013	0.000213348466374795	19.3512124704149	24.9621822387567	0.933443540694538	conserved Plasmodium protein, unknown function
PBANKA_0202400	E001	0.000214579075634835	7.39614723468625	4.23695961082566	-1.6384156907096	conserved Plasmodium protein, unknown function
PBANKA_1110300	E017	0.000218890534899557	3.61826799060243	7.16956176091965	2.00542561066856	WD repeat-containing protein, putative
PBANKA_1338000	E003	0.000220921483839021	4.32753598327852	7.75827413921611	1.71925903222909	conserved Plasmodium protein, unknown function
PBANKA_0616700	E013	0.000221269991196908	19.2270860342542	15.085173064682	-0.81612111380704	NIMA related kinase 4 (NEK4)
PBANKA_0102600	E024	0.00022221842974748	11.8364911902747	8.30144252926828	-1.08305198445334	centrosomal protein CEP76, putative (CEP76)
PBANKA_1461500	E003	0.00022221842974748	13.4259676703415	9.40173689400831	-1.10449273575925	conserved Plasmodium protein, unknown function
PBANKA_0833900	E001	0.000222631938584319	10.0022665647592	19.9550670552281	2.23779838333376	conserved Plasmodium protein, unknown function
PBANKA_0830300	E006	0.000223871806290042	27.2308744837418	29.3173539099684	0.304481004776235	conserved protein, unknown function
PBANKA_0833600	E003	0.000224771764731215	12.2186995936551	9.24409130222893	-0.858200494387583	conserved Plasmodium protein, unknown function
PBANKA_0817100	E006	0.000227755165260226	5.95735071475156	2.41830387245614	-2.62634017441365	thioredoxin 3, putative (TRX3)
PBANKA_0921700	E012	0.000228329934104029	22.2019587433024	25.5025086563806	0.524831598361056	autophagy-related protein 23, putative (ATG23)
PBANKA_0811700	E003	0.000235246434500682	6.20820894274822	1.21179667918541	-4.74531598648453	SNARE protein, putative
PBANKA_1347800	E010	0.000236887980434316	24.0142564095602	22.1479077628077	-0.302070298510018	20 kDa chaperonin, putative (CPN20)
PBANKA_0407600	E003	0.000238385682860337	15.4050905704714	11.6034045215933	-0.90265726705255	asparagine synthetase, putative
PBANKA_0515400	E003	0.00023853684753176	35.6669667174645	38.1928955922096	0.334529164491721	conserved Plasmodium protein, unknown function
PBANKA_1230100	E009	0.00023853684753176	10.5798444720106	6.92968172936512	-1.2744274106534	ribonuclease, putative
PBANKA_1315400	E012	0.000239580659458446	7.30903893342812	3.54835205769359	-2.11943840246229	calcineurin subunit B, putative (CNB)
PBANKA_0712200	E006	0.000241358471142825	6.69511741209074	2.76766895630834	-2.58018712208343	BEM46-like protein, putative (PBLP)
PBANKA_0311500	E017	0.000246520783268637	8.00032449204256	3.95361717975661	-2.07446161680445	conserved Plasmodium protein, unknown function
PBANKA_1012500	E012	0.00025186781006073	10.7387150268262	8.13212387438837	-0.843368013062521	leucine-rich repeat protein (LRR5)
PBANKA_1242100	E002	0.000252890942150685	28.2802884415773	30.3947448665825	0.303638622981355	methionine aminopeptidase 1a, putative (METAP1a)
PBANKA_0604400	E002	0.000254254797102886	24.3099764463848	25.7503675089883	0.222972426506789	targeted glyoxalase II, putative (tGloII)
PBANKA_0209400	E001	0.000254537111579489	16.5455142799712	19.6468914393556	0.587106600445921	L-seryl-tRNA(Sec) kinase, putative (PSTK)
PBANKA_1347800	E011	0.000255268806638607	27.2839343544822	25.7123569146512	-0.236377286388752	20 kDa chaperonin, putative (CPN20)
PBANKA_0819600	E003	0.000255529051875483	16.4138841963293	18.3731821486657	0.381020334136577	conserved Plasmodium protein, unknown function
PBANKA_0301600	E016	0.000262327811001865	30.6577172167736	36.0455574627899	0.737295198012095	conserved Plasmodium protein, unknown function
PBANKA_0834400	E002	0.000262520647544267	24.6149153350219	18.8230800084093	-0.97561645374498	mitochondrial-processing peptidase subunit beta, putative (MAS1)
PBANKA_1458300	E012	0.000264395069261802	33.6684355439691	35.1356261122808	0.198494913454565	kinesin-13, putative
PBANKA_1344100	E008	0.000267752394996449	30.9821526040846	35.3493451704605	0.598541705726637	myosin C, putative
PBANKA_0103800	E001	0.000268261676115692	31.1717029770359	33.4165624513293	0.31041043799887	50S ribosomal protein L24, putative
PBANKA_1128500	E006	0.000268380548572116	21.4717729248435	23.4541781788724	0.325961112042859	SET domain protein, putative
PBANKA_0932500	E005	0.000269703722138723	42.3414020511296	42.7964169442917	0.0582293875071169	SET domain protein, putative
PBANKA_1306400	E001	0.000270572080477841	19.5110573353934	22.2400326219463	0.469421514139352	protein prenyltransferase alpha subunit, putative
PBANKA_1337000	E005	0.000274747232210059	5.53326025307057	5.83240528199237	0.154784837998272	conserved Plasmodium protein, unknown function
PBANKA_0409700	E010	0.000274849040999725	22.4654611587223	17.4196564918012	-0.896526980102184	plasmepsin VI
PBANKA_1346100	E002	0.000274988196589518	1.78951750613621	4.67869775384056	2.78884241259315	conserved Plasmodium protein, unknown function
PBANKA_1437500	E003	0.000275396717900815	39.2600265244666	33.7674663067721	-0.730300915753118	transcription factor with AP2 domain(s) (AP2-G)
PBANKA_0212000	E004	0.000276290386613099	16.9780198381236	22.4709572414863	0.983939968443234	conserved Plasmodium protein, unknown function
PBANKA_0300700	E002	0.000283408262567736	15.7960954181805	13.9651933009013	-0.400357610730391	conserved Plasmodium protein, unknown function
PBANKA_1453200	E003	0.000287985663916726	21.2716156788749	16.3722469028212	-0.905016559614971	conserved Plasmodium protein, unknown function
PBANKA_1130400	E003	0.000289810214760225	12.8984741607817	5.03439994617828	-2.8324822784589	proteasome subunit alpha type-4, putative
PBANKA_0513900	E002	0.000290769992924758	46.9357017746119	43.917552116246	-0.38167235515083	conserved Plasmodium protein, unknown function
PBANKA_0620400	E001	0.000290769992924758	42.1568434884779	32.1815738645801	-1.32226690783548	conserved Plasmodium protein, unknown function
PBANKA_0902500	E006	0.000291649469920226	8.33609455863051	5.25092604652029	-1.36882433224014	CCAAT-box DNA binding protein subunit B, putative (NFYB)
PBANKA_1244300	E006	0.000292673465544281	2.22888390866981	6.12269422935356	2.94310397951503	zinc finger protein, putative
PBANKA_0622100	E008	0.000293929170857418	9.43610817835314	15.1551415841167	1.48378038316415	protein kinase, putative
PBANKA_1350100	E003	0.000293970247139982	8.10306372098286	3.97911213785466	-2.09394985581906	conserved Plasmodium protein, unknown function
PBANKA_1439900	E008	0.000296847809728215	20.6055023735511	15.5211095461466	-0.967097207700685	conserved Plasmodium protein, unknown function
PBANKA_1400900	E016	0.000297271263058038	7.91737626338751	3.36760157103425	-2.50980524808738	conserved Plasmodium protein, unknown function
PBANKA_0605900	E007	0.000298279870704596	4.62305036504313	1.0281908104637	-4.35461986956148	conserved Plasmodium protein, unknown function
PBANKA_1105200	E002	0.000298482112838793	28.5710185492543	31.790181631814	0.457017143037081	conserved Plasmodium protein, unknown function
PBANKA_1315400	E011	0.000301207957333583	12.5726101845454	8.03277043967469	-1.37067200938189	calcineurin subunit B, putative (CNB)
PBANKA_1209800	E007	0.000302023255875655	4.14710849823915	7.09769324529766	1.57841741093261	proteasome subunit beta type-5, putative
PBANKA_0940600	E005	0.000302678681839369	3.13520111827153	7.28035816791323	2.46725520978386	exonuclease, putative
PBANKA_0815400	E007	0.000306492385118231	40.9420815620977	37.9182366556669	-0.393680259345336	conserved Plasmodium protein, unknown function
PBANKA_0407200	E010	0.000307796673363422	20.0445581503587	22.7397960739733	0.456597182344741	dual specificity protein phosphatase (YVH1)
PBANKA_1342300	E006	0.000307796673363422	9.7045980001709	3.38010549730495	-3.11270656310973	conserved Plasmodium protein, unknown function
PBANKA_0919400	E010	0.000309670755298453	9.26271803724665	12.2527512338194	0.860825988315484	conserved Plasmodium protein, unknown function
PBANKA_0212800	E011	0.000309881328966274	17.3071544834916	13.8454610382763	-0.732528040537241	alpha/beta hydrolase, putative
PBANKA_1437500	E001	0.000312180236650354	8.55600017150627	12.3542144881382	1.12623688136068	transcription factor with AP2 domain(s) (AP2-G)
PBANKA_0513900	E001	0.000316624193029004	15.8355637575596	18.8987100077396	0.597107069763069	conserved Plasmodium protein, unknown function
PBANKA_1400900	E011	0.000316659868385367	16.6417482308393	12.3309947971019	-0.96802381102944	conserved Plasmodium protein, unknown function
PBANKA_0615300	E004	0.000316988603292415	38.3702311764321	35.8750986278798	-0.329968369204328	conserved Plasmodium protein, unknown function
PBANKA_1329200	E018	0.000317404022694873	1.48403121306916	4.73838579011301	3.36683673929965	dynein beta chain, putative
PBANKA_0719600	E016	0.000321827621277947	20.5124654307021	16.177249132878	-0.814407267566763	memo-like protein
PBANKA_1347800	E016	0.00032196726310749	31.0798380235883	33.8819838569632	0.386710482168848	20 kDa chaperonin, putative (CPN20)
PBANKA_1325800	E006	0.000324071990668366	14.6443920549604	16.7681486221449	0.445556665722967	conserved Plasmodium protein, unknown function
PBANKA_1115600	E003	0.000324373634364626	9.93758311324343	6.95150426148977	-1.07339654647026	conserved Plasmodium protein, unknown function
PBANKA_1329100	E025	0.000329313161586151	18.8904394371794	13.0838546582202	-1.21199662237493	plasmepsin VIII, putative
PBANKA_1142100	E009	0.000330546973853241	9.01131208855944	6.25151718313805	-1.09041034599328	conserved Plasmodium protein, unknown function
PBANKA_0707400	E002	0.000332936078998727	5.35974573817439	9.69037027158901	1.76346280632317	RNA-binding protein, putative
PBANKA_1111600	E001	0.000334865273229854	25.4136079591615	21.5539993829216	-0.61937074881557	prefoldin subunit, putative
PBANKA_0602900	E006	0.000334960155738407	1.56293421273785	5.04876419351606	3.40279160423037	conserved Plasmodium protein, unknown function
PBANKA_1336000	E005	0.000335347722362937	16.048093198988	12.7226963219825	-0.748929758974469	conserved Plasmodium protein, unknown function
PBANKA_1400900	E018	0.000336694498465596	12.720609423319	17.5052327793639	1.04023019682251	conserved Plasmodium protein, unknown function
PBANKA_1336000	E002	0.000337194823720867	15.4988907803356	18.746026051974	0.639709565123959	conserved Plasmodium protein, unknown function
PBANKA_0105700	E012	0.000337398815285376	13.9096349951248	16.3489663928103	0.526985437527807	MYND finger protein, putative
PBANKA_0409700	E013	0.000337761458145425	24.5981471827487	20.268178092328	-0.713841914934915	plasmepsin VI
PBANKA_1012700	E004	0.000339169093529559	2.21976845486884	5.56696889460578	2.67494557861182	conserved Plasmodium protein, unknown function
PBANKA_1326700	E009	0.000340254623834735	5.5443350122554	1.6735852101225	-3.47970925980471	conserved Plasmodium protein, unknown function
PBANKA_1453200	E005	0.000346846077864017	13.455955871427	10.2930074773001	-0.835598961730156	conserved Plasmodium protein, unknown function
PBANKA_1406400	E002	0.000349385895186235	9.23156517457478	15.801197032337	1.68710615812334	tripartite motif protein, putative
PBANKA_0833900	E002	0.000350517489439492	8.08106570060574	13.1564186153621	1.49614297561878	conserved Plasmodium protein, unknown function
PBANKA_1444600	E002	0.000356652154845569	11.7344514881377	7.28149308962966	-1.44766175006055	conserved Plasmodium protein, unknown function
PBANKA_0926800	E001	0.000362696892717739	26.1254461434968	28.0782210278451	0.290576053888962	conserved Plasmodium protein, unknown function
PBANKA_1353000	E003	0.00036344434265295	16.3667671280489	19.4158057796744	0.581821947940751	conserved Plasmodium protein, unknown function
PBANKA_0712200	E007	0.000364274757326257	6.69501596595414	2.8676428865176	-2.47727862958025	BEM46-like protein, putative (PBLP)
PBANKA_0312600	E010	0.000369837624827755	7.56057529351704	10.6428569426457	1.03358475088612	palmitoyltransferase, putative (DHHC11)
PBANKA_1338100	E018	0.000369837624827755	24.1128858247465	28.8647110989728	0.715990323116232	conserved Plasmodium protein, unknown function
PBANKA_0519400	E015	0.000371109201331022	7.63825758547114	4.27925044609609	-1.70544966654074	conserved Plasmodium protein, unknown function
PBANKA_1228000	E002	0.000371109201331022	2.70615960900159	4.64968209078503	1.57383140931706	1-cys peroxiredoxin, putative (1-CysPxn)
PBANKA_0817300	E002	0.000375208536944958	12.2979896972524	9.57629985677141	-0.771375247222763	conserved Plasmodium protein, unknown function
PBANKA_1313600	E002	0.000376503290158915	1.69326187207527	5.27371438671661	3.29907148110416	conserved Plasmodium protein, unknown function
PBANKA_0917800	E005	0.00037712465893069	2.23815429930199	5.17286369559643	2.43565317038752	conserved Plasmodium protein, unknown function
PBANKA_0917800	E006	0.00037712465893069	2.23815429930199	5.17286369559643	2.43565317038752	conserved Plasmodium protein, unknown function
PBANKA_1210300	E009	0.000379462912346578	29.7481881161591	27.3415057417722	-0.349755885044122	heme oxygenase, putative (HO)
PBANKA_0510900	E002	0.000383234080639636	2.98977460132003	7.18356833105987	2.56525623068311	40S ribosomal protein S2, putative (RPS2)
PBANKA_0920800	E010	0.000388880496599901	27.8020146436918	25.0198537035923	-0.419312104545506	CRAL/TRIO domain-containing protein, putative
PBANKA_0609100	E001	0.000391606725777049	50.1002949846609	37.2049608756242	-1.64659905244926	conserved Plasmodium protein, unknown function
PBANKA_1001800	E005	0.000391606725777049	12.8213593952586	15.6635174190825	0.644547766268914	transcription factor with AP2 domain(s), putative (ApiAP2)
PBANKA_1233500	E007	0.000391606725777049	19.2339752537616	21.1242743495269	0.332075105942812	mRNA-binding protein PUF1 (PUF1)
PBANKA_1039000	E007	0.000394291019113255	13.2028136624693	20.4447733975021	1.46090813267472	conserved Plasmodium protein, unknown function
PBANKA_1008900	E003	0.00039521168055942	9.66910397137557	6.04368678230799	-1.40368480105723	conserved Plasmodium protein, unknown function
PBANKA_0929300	E004	0.000395487285864566	24.7804811273162	27.2531767194905	0.375409100743283	actin-related protein 2/3 complex subunit 1, putative (ARC40)
PBANKA_0620400	E009	0.000396065784772043	29.5227328294217	31.1136919362496	0.225352099277286	conserved Plasmodium protein, unknown function
PBANKA_1414100	E014	0.000397529115821531	38.6569311167827	39.9790659861007	0.172221334965473	CDP-diacylglycerol--inositol 3-phosphatidyltransferase, putative (PIS)
PBANKA_1361500	E007	0.000398888242710079	19.231448513275	16.6094697933975	-0.499489666511921	WD repeat-containing protein 16, putative (WDR16)
PBANKA_1105200	E001	0.000398911768928102	13.4813050308774	10.2657357231219	-0.849717836798638	conserved Plasmodium protein, unknown function
PBANKA_1004300	E015	0.000402138259034107	22.4163780055201	24.5059368268078	0.335112110402885	conserved Plasmodium protein, unknown function
PBANKA_1316900	E008	0.000403402837695927	12.3793734166646	14.7694498788714	0.563034597582929	conserved Plasmodium protein, unknown function
PBANKA_0806800	E007	0.00040530780183871	5.56457347160636	1.76921913872967	-3.32979228342449	conserved Plasmodium protein, unknown function
PBANKA_0510200	E001	0.000408013772882222	29.2651174860438	30.8850900887336	0.230213517694954	conserved Plasmodium protein, unknown function
PBANKA_1403300	E007	0.000408564019882063	15.6578511222215	13.7943149164212	-0.410866124139108	NLI interacting factor-like phosphatase (NIF1)
PBANKA_1208900	E008	0.000413501455019308	14.1463406130712	17.2987422409092	0.661896555918625	conserved Plasmodium protein, unknown function
PBANKA_1331300	E008	0.00041618451118684	9.33068472616664	12.2552333145289	0.839308938765472	conserved Plasmodium protein, unknown function
PBANKA_1453200	E010	0.000418723346269956	40.9610682286317	41.9397280142929	0.125940001883487	conserved Plasmodium protein, unknown function
PBANKA_0307000	E004	0.000419726109869797	25.6528572136571	19.453422417665	-1.02132123808244	60S ribosomal protein L37ae, putative
PBANKA_1015400	E008	0.00042015707937071	24.8820756852299	29.0115058147461	0.616771392524365	CPW-WPC family protein, putative
PBANKA_1346800	E003	0.00042015707937071	9.4587216762616	4.70054949835163	-2.07419867087992	Qa-SNARE protein, putative
PBANKA_1445700	E004	0.000423547969454332	9.62978319845183	17.2220605314395	1.84585502001041	conserved Plasmodium protein, unknown function
PBANKA_1004300	E001	0.000427018410908334	11.1097688685102	8.05890935146148	-0.975229352673939	conserved Plasmodium protein, unknown function
PBANKA_1441200	E002	0.000427018410908334	12.5294388531171	9.16981714978707	-0.961469373927559	conserved Plasmodium protein, unknown function
PBANKA_0801300	E004	0.000430549591165443	4.76058784717375	1.10926221890433	-4.22116577236232	conserved Plasmodium protein, unknown function
PBANKA_1026300	E014	0.000431153830622648	12.921557990931	16.5996288224481	0.812209945164968	conserved Plasmodium protein, unknown function
PBANKA_0105700	E014	0.000433773216171333	14.8683940049733	17.2320149992512	0.487940082508824	MYND finger protein, putative
PBANKA_1142400	E001	0.000436000095682321	4.00159310196086	0.0424845699016174	-13.1285013516074	nucleoside diphosphate kinase b, putative
PBANKA_0608100	E007	0.000438331990287353	22.0156489167776	20.0092758753908	-0.343536798278625	conserved Plasmodium protein, unknown function
PBANKA_1413200	E007	0.000438331990287353	8.16684314599349	3.82446327947892	-2.23283869890875	conserved Plasmodium protein, unknown function
PBANKA_1439400	E003	0.000438331990287353	24.4363492549139	16.7043457885664	-1.35361026754513	histone chaperone ASF1, putative (ASF1)
PBANKA_0701800	E003	0.000439414637452439	1.24109723623993	4.43131158747196	3.68750914724733	conserved Plasmodium protein, unknown function
PBANKA_0511700	E010	0.000443278057757908	16.598805684674	10.9078868745258	-1.34074915076926	topoisomerase, putative
PBANKA_0822000	E005	0.000444447999336374	18.5173650058563	21.7551581080976	0.570221433093143	conserved Plasmodium protein, unknown function
PBANKA_0210500	E003	0.000444448830176845	13.6676598858641	16.8100398562786	0.675909410226627	conserved Plasmodium protein, unknown function
PBANKA_0417800	E024	0.000445818754597795	6.99676275718206	3.64727230622338	-1.9097591285695	conserved Plasmodium protein, unknown function
PBANKA_1324100	E013	0.000445818754597795	9.89271822075246	5.97712991565672	-1.50593550714564	ubiquitin carboxyl-terminal hydrolase isozyme L3, putative (UCHL3)
PBANKA_1026000	E004	0.000447358828596907	35.4592154557092	37.3813626408339	0.255556022730696	conserved Plasmodium protein, unknown function
PBANKA_0623450	E004	0.000447864868973061	29.3165806367482	31.6101020079491	0.324291901118565	fam-a protein, pseudogene
PBANKA_0937300	E014	0.000456617826960721	17.10851184495	19.5480771262758	0.457370312979938	conserved Plasmodium protein, unknown function
PBANKA_0811700	E002	0.00045814261436115	6.45820034280733	1.21215556273729	-4.86103447266236	SNARE protein, putative
PBANKA_1108000	E005	0.000464117571372814	19.1595029554097	16.491136745283	-0.510274702501423	transcription factor IIb, putative
PBANKA_1457900	E007	0.000465159530955876	25.1074366736888	27.1202376995883	0.304967489599322	conserved Plasmodium protein, unknown function
PBANKA_0941200	E003	0.000465167285692653	7.13740071257071	3.89324027640672	-1.7789799020066	tRNA-splicing ligase RtcB, putative (RTCB)
PBANKA_0212600	E009	0.00046528661790374	1.11349641709052	4.67139991158386	4.15488627332913	conserved Plasmodium protein, unknown function
PBANKA_1428800	E004	0.000469619670123915	13.6308583734212	12.6429058181344	-0.238601085132887	iron-sulfur subunit of succinate dehydrogenase, putative
PBANKA_1112800	E004	0.000471972846965862	11.8722203188872	6.19099477161781	-1.96452104593835	conserved Plasmodium protein, unknown function
PBANKA_0933000	E011	0.000473811649957127	19.6550037371077	17.0452091262594	-0.488966326407026	serine/threonine protein kinase, putative (CLK3)
PBANKA_1427600	E007	0.000473952381295193	9.90469276790133	6.72393235508738	-1.16194140366704	conserved Plasmodium protein, unknown function
PBANKA_1229800	E004	0.000475662968930374	9.28416694244703	12.4940280914723	0.915042912631239	enoyl-acyl carrier reductase (FABI)
PBANKA_1038600	E014	0.00047657100136681	5.06232035797744	0.0418863978420774	-13.8559695265402	conserved Plasmodium protein, unknown function
PBANKA_0510200	E003	0.000477055099082377	24.5591144754853	17.51644154278	-1.2131385401345	conserved Plasmodium protein, unknown function
PBANKA_1436300	E007	0.000481273746758559	20.9835346704993	25.2105341741312	0.685015126737842	conserved Plasmodium protein, unknown function
PBANKA_0506400	E001	0.000483983288231979	16.2312222046295	19.9633485955023	0.707128551019724	conserved Plasmodium membrane protein, unknown function
PBANKA_1016700	E006	0.000485949515693529	34.1156736697571	26.9857578298723	-1.00944133312213	conserved Plasmodium protein, unknown function
PBANKA_0816100	E008	0.000486725772455127	0.97918251708407	7.45814197988807	5.90437759410156	SUMO-conjugating enzyme UBC9, putative (UBC9)
PBANKA_1349300	E002	0.000487367014836744	16.0457881335114	17.9924523644738	0.384572772514717	conserved Plasmodium protein, unknown function
PBANKA_1039300	E006	0.000487482737598177	14.4889416603336	9.96957650947589	-1.17046114947544	U2 snRNP-associated SURP motif-containing protein, putative (SR140)
PBANKA_1233300	E006	0.000490071774336289	1.70842153088226	5.51255451669277	3.40328304173486	ATP-dependent RNA helicase DDX23, putative (DDX23)
PBANKA_1023800	E001	0.000495275480128143	42.8760142641059	35.8174488225497	-0.920322442562655	conserved Plasmodium protein, unknown function
PBANKA_0906800	E007	0.000496023649021558	7.56400464407781	8.77098881965715	0.443710801865676	conserved Plasmodium protein, unknown function
PBANKA_1110600	E003	0.000502279172997907	29.2785753287849	26.8248917356227	-0.359383322171594	conserved Plasmodium protein, unknown function
PBANKA_0510300	E004	0.000503472642710966	7.95780804412263	3.81636404604617	-2.16136606601631	conserved Plasmodium protein, unknown function
PBANKA_0517600	E006	0.000503472642710966	21.1032718351681	27.2474926599425	0.972501269175201	plasmepsin VII
PBANKA_1360400	E009	0.000503531967422611	11.4796584364971	19.3925315750226	1.71341293811546	conserved Plasmodium protein, unknown function
PBANKA_1418400	E010	0.000509195233713055	12.553305118504	8.78547764062219	-1.09677909216448	ATP-dependent Clp protease adaptor protein ClpS, putative
PBANKA_1325200	E004	0.00051386625334193	8.05735879641371	2.16533261915063	-3.84213211493688	meiotic nuclear division protein 1, putative (MND1)
PBANKA_1342200	E001	0.0005148686563421	0.904529523523436	3.6406761155219	4.02843492868866	conserved Plasmodium protein, unknown function
PBANKA_0903700	E001	0.000516152412539085	26.9391392546679	28.7705281451129	0.269049375068287	cysteine-rich PDZ-binding protein, putative (CRIPT)
PBANKA_1354100	E018	0.000518454714862627	3.67094076389931	6.96674519170831	1.87819137744198	ras-related protein Rab-11B, putative (RAB11b)
PBANKA_1439900	E001	0.000521754616222098	15.398173831947	17.9510253052828	0.512309369850859	conserved Plasmodium protein, unknown function
PBANKA_0209200	E004	0.000521805513182013	2.85790267273414	5.43029237620308	1.87012419031108	parasite-infected erythrocyte surface protein (PIESP15)
PBANKA_0929300	E010	0.000523156786556667	37.3705133306476	35.4695952933875	-0.252733381067932	actin-related protein 2/3 complex subunit 1, putative (ARC40)
PBANKA_0206500	E003	0.000528189645778124	12.282419960656	7.48815391207166	-1.50697410544131	ras-related protein Rab-5C, putative (RAB5c)
PBANKA_0926800	E002	0.000528189645778124	12.3077188643514	9.49057663449683	-0.801167783517719	conserved Plasmodium protein, unknown function
PBANKA_1135800	E002	0.000528189645778124	5.20196727981421	0.672927894696727	-5.92351657265447	conserved Plasmodium protein, unknown function
PBANKA_0705900	E008	0.000529540858578406	24.9356303122638	27.5331851439671	0.392754667153342	lipase maturation factor, putative (LMF1)
PBANKA_1012500	E007	0.000534772699536881	14.2539991905906	10.984714361383	-0.820181729981208	leucine-rich repeat protein (LRR5)
PBANKA_1436300	E009	0.000535301323182315	16.4076271244132	21.4203392261887	0.92304033474325	conserved Plasmodium protein, unknown function
PBANKA_1407600	E004	0.000539972247215158	22.5034421526611	17.4159543633617	-0.903484132117681	60S ribosomal protein L24, putative
PBANKA_1038600	E004	0.000540563245733863	10.5540865334449	13.3164485396917	0.725619589472316	conserved Plasmodium protein, unknown function
PBANKA_0916650	E005	0.000543704365949691	13.7495748920992	9.63845989036856	-1.10497067731928	conserved Plasmodium protein, unknown function
PBANKA_1142400	E003	0.000549919876231817	13.0701445287736	6.2545554712979	-2.23655493417059	nucleoside diphosphate kinase b, putative
PBANKA_1333200	E002	0.000550487789066591	6.20573280637745	2.86067772169788	-2.26004886195627	autophagy-related protein 12, putative (ATG12)
PBANKA_0708500	E004	0.000551700478657449	14.5319353159098	16.8160875093704	0.480060601836005	conserved Plasmodium protein, unknown function
PBANKA_1207800	E002	0.000554814494657423	21.164772145201	22.8623409185384	0.282455328652506	metallopeptidase, putative
PBANKA_0507800	E005	0.00056068030299249	11.7371809565924	6.73924214082749	-1.678070234824	conserved Plasmodium protein, unknown function
PBANKA_1448100	E007	0.000560940721979662	3.41017096203303	7.23457027431385	2.20440158006988	conserved Plasmodium protein, unknown function
PBANKA_1224500	E018	0.000561221706126526	10.2460914077614	13.0063925929067	0.741684058675669	conserved Plasmodium protein, unknown function
PBANKA_1418400	E013	0.000561221706126526	11.5027079139891	7.00186814051815	-1.50197164077882	ATP-dependent Clp protease adaptor protein ClpS, putative
PBANKA_0105700	E021	0.000566902656343134	17.3659837388541	19.2962884494545	0.361689804657315	MYND finger protein, putative
PBANKA_1011600	E002	0.000566902656343134	38.892430175257	39.6178714048793	0.0945303218246192	chromatin assembly factor 1 P55 subunit, putative
PBANKA_1450400	E011	0.000568006535208401	8.98275950868149	3.48901113537983	-2.78627141523414	conserved Plasmodium protein, unknown function
PBANKA_1012500	E001	0.000571505217865151	8.58265092474736	5.80294421778204	-1.16285907092261	leucine-rich repeat protein (LRR5)
PBANKA_1233600	E001	0.000574158404558895	32.6674318311087	27.7295504474002	-0.701393838746156	secreted ookinete protein, putative (PSOP13)
PBANKA_1413400	E007	0.000574158404558895	32.6793260946107	34.1376438483107	0.199227695041326	general transcription factor IIH subunit 2, putative (P44)
PBANKA_1414500	E009	0.000574158404558895	17.3316196907829	24.4304536073345	1.22886169565642	protein kinase, putative
PBANKA_0519900	E003	0.000574255847090204	16.4172096028543	13.6003551120576	-0.612753449316717	conserved Plasmodium protein, unknown function
PBANKA_0921700	E008	0.000574424776463309	18.2165771488426	20.8177490734435	0.467315867270116	autophagy-related protein 23, putative (ATG23)
PBANKA_1039300	E009	0.000574424776463309	14.1521248395989	10.7191687607935	-0.87250922629709	U2 snRNP-associated SURP motif-containing protein, putative (SR140)
PBANKA_1221100	E008	0.000581735969585423	7.71626705001383	2.89988197617821	-2.86685738270544	conserved Plasmodium protein, unknown function
PBANKA_0922900	E002	0.000582886436052879	39.7720658734118	42.815377469293	0.392017131341785	mitochondrial import inner membrane translocase subunit TIM44, putative (TIM44)
PBANKA_0205900	E006	0.000586075746304762	21.7488764052368	18.8800902371578	-0.50217554763637	lipid/sterol:H+ symporter, putative
PBANKA_1004800	E003	0.000586098060694703	24.787378838025	26.9091038234125	0.323133061492319	peptidyl-tRNA hydrolase 2, putative (PTH2)
PBANKA_1239500	E005	0.000586282088502345	9.47293355578321	4.26814756130826	-2.36046410891807	mitochondrial import receptor subunit TOM22, putative
PBANKA_0602000	E005	0.000586399326024353	9.53610117143003	10.9712720742098	0.429088441422357	origin recognition complex subunit 1, putative (ORC1)
PBANKA_0832400	E016	0.000593218684233832	21.96752257225	27.5895812868873	0.877432073200904	conserved protein, unknown function
PBANKA_0921700	E009	0.000597785992857584	19.2236470128674	22.0816598655655	0.495023301189645	autophagy-related protein 23, putative (ATG23)
PBANKA_1418400	E011	0.000599745764111343	13.2922490449546	9.15153331261141	-1.15436470897055	ATP-dependent Clp protease adaptor protein ClpS, putative
PBANKA_1414200	E002	0.000599888823327269	33.7412180195698	36.6124503736616	0.385795181687802	tRNA (adenine(58)-N(1))-methyltransferase catalytic subunit TRM61, putative (GCD14)
PBANKA_0711000	E029	0.000600953608628497	13.2211207870512	16.0543210143809	0.628615069873939	conserved Plasmodium protein, unknown function
PBANKA_0935600	E003	0.000612692077650322	7.12571509502339	3.95458630256941	-1.72859503386179	conserved Plasmodium protein, unknown function
PBANKA_0821000	E012	0.000615236083172947	10.2956796561692	6.98938223828585	-1.16546844269428	chaperone protein, putative
PBANKA_1236900	E014	0.000617156772261443	32.2850855867464	30.4685031063571	-0.253879878497662	transcription initiation factor TFIID subunit 10, putative (TAF10)
PBANKA_1217400	E002	0.000617374316015391	14.7535495334712	16.3674396573474	0.340818215700181	conserved Plasmodium protein, unknown function
PBANKA_1332800	E003	0.000617374316015391	1.7680970044267	8.74462570540695	4.67409237857496	biotin carboxylase subunit of acetyl CoA carboxylase, putative (ACC)
PBANKA_0706100	E001	0.000620847952343446	20.3110951800617	21.7690639716898	0.249363371154243	conserved Plasmodium protein, unknown function
PBANKA_0716900	E012	0.000621086341568424	19.4732850672678	17.436105696198	-0.379974290538287	armadillo-domain containing rhoptry protein, putative (ARO)
PBANKA_0108100	E020	0.000623735602292808	27.7063165994594	21.3290935098721	-1.00190532892742	conserved Plasmodium protein, unknown function
PBANKA_0612400	E010	0.000626352894253045	51.5480878404405	50.376886331665	-0.145672310954572	conserved Plasmodium protein, unknown function
PBANKA_0915300	E001	0.000627013170895477	21.8244295478822	23.9081963504427	0.339110547471764	conserved Plasmodium protein, unknown function
PBANKA_0517000	E006	0.000628975777160028	10.208007656971	4.21780095286271	-2.6227879143811	early transcribed membrane protein (ETRAMP10.2)
PBANKA_0207700	E008	0.000629478531449921	1.47571699027446	4.86406588938165	3.45961960973561	conserved Plasmodium protein, unknown function
PBANKA_1024800	E003	0.000632892883058082	7.45772140461889	3.58348341275575	-2.1507500018213	conserved Plasmodium protein, unknown function
PBANKA_1224500	E017	0.000632892883058082	9.66067677452341	12.4199242971333	0.775676686052568	conserved Plasmodium protein, unknown function
PBANKA_1338100	E015	0.000639398855176958	28.6798937847998	32.4495941776591	0.532562312897047	conserved Plasmodium protein, unknown function
PBANKA_0719700	E001	0.000640275429585763	34.5993961412202	32.3625938671924	-0.305389426992232	conserved Plasmodium protein, unknown function
PBANKA_0523300	E005	0.000640960876129554	12.8804467494756	7.76852084199577	-1.54698663087317	conserved Plasmodium protein, unknown function
PBANKA_0611000	E005	0.000642167430241697	25.4922187219345	23.9725922437401	-0.236730960112427	trafficking protein particle complex subunit 5, putative
PBANKA_0102600	E029	0.0006431152342023	9.16935655795263	5.92730490581016	-1.29996461304158	centrosomal protein CEP76, putative (CEP76)
PBANKA_0922900	E001	0.000643465678616348	21.2564512087198	18.1810279528966	-0.549024116938642	mitochondrial import inner membrane translocase subunit TIM44, putative (TIM44)
PBANKA_1458500	E002	0.000651480912719671	6.10240981736546	2.9307815657095	-2.14033415759941	NEDD8-conjugating enzyme UBC12, putative (UBC12)
PBANKA_0605600	E006	0.000652324785303284	15.760340901486	16.1444347035967	0.0795362062988962	conserved Plasmodium protein, unknown function
PBANKA_0212100	E004	0.000652586883123522	8.58568671061895	10.9488390001562	0.740121424547513	eukaryotic translation initiation factor 2 alpha subunit, putative
PBANKA_0417800	E023	0.000657136072162147	6.03849107256946	2.72418378008141	-2.32120840884175	conserved Plasmodium protein, unknown function
PBANKA_1341900	E004	0.000662477122321102	28.3300672029851	30.6077165806046	0.326469779664114	conserved Plasmodium protein, unknown function
PBANKA_1326000	E005	0.000666132796493652	2.02963281018449	5.19845586192305	2.73304988957469	conserved Plasmodium protein, unknown function
PBANKA_1040000	E001	0.000666854920786329	9.64202548815443	15.0198365909027	1.38896862791442	conserved Plasmodium protein, unknown function
PBANKA_0503500	E006	0.00066910477413602	16.6746889251014	19.4420899920576	0.524436603930582	zinc finger protein, putative
PBANKA_0706100	E002	0.000680251477856877	15.7111045191092	13.397760934376	-0.515120493957248	conserved Plasmodium protein, unknown function
PBANKA_0514300	E009	0.000681061232350551	5.93308122077056	2.77448485472947	-2.21630799797514	conserved Plasmodium protein, unknown function
PBANKA_0920800	E011	0.000681313782837214	9.19733560062252	5.79256712656041	-1.37686159990221	CRAL/TRIO domain-containing protein, putative
PBANKA_1222600	E002	0.000681907100820928	19.3517067099177	22.0999636818645	0.474900477175889	AP-3 complex subunit delta, putative
PBANKA_0712400	E001	0.00068474306926051	2.10412511393696	5.71292076249987	2.90580444299899	rRNA-processing protein FCF1, putative (FCF1)
PBANKA_0907900	E001	0.000693411385806686	6.09259806017766	0.634920178606208	-6.55578162222521	conserved Plasmodium protein, unknown function
PBANKA_0933600	E008	0.000697860953514765	8.24401904069195	4.94256318702411	-1.51277009327726	dynein light chain 2, putative
PBANKA_1217400	E001	0.000697860953514765	12.0210898327479	9.59151625279541	-0.695246068888859	conserved Plasmodium protein, unknown function
PBANKA_1022000	E004	0.000704343639877708	0.983292218759047	4.22020344039227	4.21745919164252	40S ribosomal protein S25, putative
PBANKA_0510300	E002	0.000711931014422733	5.70354352484077	1.52494095163762	-3.83168412387727	conserved Plasmodium protein, unknown function
PBANKA_0933000	E012	0.000725857926696032	20.2529840764689	16.6607896745314	-0.67114811195279	serine/threonine protein kinase, putative (CLK3)
PBANKA_1004400	E009	0.000727652140508589	10.4528761412358	5.4658728535068	-1.93730112416043	conserved Plasmodium protein, unknown function
PBANKA_1032300	E001	0.000727652140508589	42.1524335552588	43.470959177909	0.168547718163641	cytidine triphosphate synthetase, putative
PBANKA_1329400	E006	0.000729760347654915	23.9225857929284	15.8492861847942	-1.44704864257128	conserved Plasmodium protein, unknown function
PBANKA_1354300	E014	0.000729760347654915	39.3296784813934	40.514717471594	0.153797558667403	sodium-dependent phosphate transporter, putative (PiT)
PBANKA_0705900	E001	0.000737718650712645	21.6989617518381	25.1742470393876	0.5581555803462	lipase maturation factor, putative (LMF1)
PBANKA_0902000	E008	0.000754915856164007	8.67916418601896	6.48741560332598	-0.867724976611797	dynein light chain, putative
PBANKA_0924000	E003	0.000761828107081219	40.8154377973186	39.6198337608292	-0.154901430150293	conserved Plasmodium protein, unknown function
PBANKA_0622400	E001	0.000768607525174715	6.46045297208772	10.9942583425735	1.60033518231703	kinesin-19, putative
PBANKA_0906800	E010	0.00076948003670304	7.23860944943097	0.0454573037509363	-14.6742567656984	conserved Plasmodium protein, unknown function
PBANKA_0939700	E005	0.00076948003670304	12.9607306496077	10.2925236753646	-0.716711294890459	conserved Plasmodium protein, unknown function
PBANKA_1117100	E010	0.00076948003670304	31.469437091961	24.0514477058672	-1.09547857067438	histone H3 variant, putative (H3.3)
PBANKA_0921600	E005	0.00077477621406931	1.96654383616855	6.23707439434526	3.35994694179528	RNA-binding protein, putative
PBANKA_0931800	E007	0.000776520074924389	26.8632681432456	24.8294668134823	-0.309744140318077	pyridoxine biosynthesis protein PDX2, putative (PDX2)
PBANKA_0932500	E009	0.000777733687186087	34.7202816819652	36.8454094293943	0.284023767278207	SET domain protein, putative
PBANKA_1229900	E011	0.000778544355224226	26.9435938165815	22.0785010058167	-0.763153094471667	conserved Plasmodium protein, unknown function
PBANKA_1005300	E015	0.000779631969410169	12.4513678677444	7.85072978320002	-1.40876136738866	conserved Plasmodium protein, unknown function
PBANKA_0105700	E020	0.000781311596049403	18.0326206857406	19.8536805369483	0.333582638878662	MYND finger protein, putative
PBANKA_1235700	E023	0.000784195878508359	5.68262978775044	1.42798536284982	-4.010670326156	conserved Plasmodium protein, unknown function
PBANKA_1032300	E002	0.000784919778131895	20.5547811967025	18.0202913365667	-0.45892261739503	cytidine triphosphate synthetase, putative
PBANKA_0928400	E003	0.00078872459488095	13.6205299938431	10.7690892803416	-0.73553310276183	conserved Plasmodium protein, unknown function
PBANKA_1102300	E007	0.0007957285606562	5.70082989090361	2.5806627832492	-2.30864742946566	conserved Plasmodium protein, unknown function
PBANKA_0902200	E016	0.000795779430931349	10.2119815082109	7.16369195536586	-1.06733355446303	protein YIPF6, putative
PBANKA_0407200	E005	0.000796909608120334	22.846860453663	18.7708325710707	-0.703524784354769	dual specificity protein phosphatase (YVH1)
PBANKA_0829900	E005	0.000796991284036393	11.7057619941595	8.61566806884745	-0.936790818607	conserved Plasmodium protein, unknown function
PBANKA_1007300	E002	0.000799833030216214	35.0638107937314	36.3451982737915	0.171354536655381	peptide chain release factor 2, putative
PBANKA_0705900	E007	0.000800696691674833	28.6195921393156	31.8128282851426	0.453114751168741	lipase maturation factor, putative (LMF1)
PBANKA_1118200	E016	0.000800696691674833	6.65835180721653	3.49218269592973	-1.88914227090375	conserved Plasmodium protein, unknown function
PBANKA_1329900	E003	0.000808104914738774	23.1526408882635	26.4981253260736	0.520575588058711	conserved Plasmodium protein, unknown function
PBANKA_1116700	E008	0.00080999928549805	22.7247648562291	24.8376044153753	0.336294895055091	AP-2 complex subunit alpha, putative
PBANKA_0835500	E002	0.000810858775830851	28.4495675183294	30.159643675973	0.24566333707928	conserved Plasmodium protein, unknown function
PBANKA_0111300	E008	0.000813225403889631	14.1471766557063	17.0602134425005	0.614945856990627	conserved Plasmodium protein, unknown function
PBANKA_1338000	E004	0.000814484310194284	3.38847054148226	6.82236721090406	2.04880737878391	conserved Plasmodium protein, unknown function
PBANKA_0411800	E007	0.000815767314124001	12.5316911921746	15.7410259426448	0.732819141262234	vesicle transport v-SNARE protein, putative
PBANKA_1117800	E009	0.000821900224940842	23.2638971258708	20.8402024209938	-0.403009716132905	rhomboid protease ROM10 (ROM10)
PBANKA_1418400	E012	0.000821972993127144	11.805960346052	7.65022044801131	-1.31943503047763	ATP-dependent Clp protease adaptor protein ClpS, putative
PBANKA_1440800	E003	0.000824605597260375	23.5902241439181	25.6111764230972	0.315779135688094	conserved Plasmodium protein, unknown function
PBANKA_1326100	E003	0.000826072769210631	9.51709579096805	3.46795390449601	-2.97885853035807	conserved Plasmodium protein, unknown function
PBANKA_0721500	E002	0.000827643307032128	27.6417575335416	27.8626017536411	0.032491604937448	conserved Plasmodium protein, unknown function
PBANKA_0708500	E003	0.000840384483763062	14.992135700409	17.3038427407974	0.475010618130494	conserved Plasmodium protein, unknown function
PBANKA_1331300	E012	0.000840669510255617	11.5507091795313	14.7041871554604	0.765067808758126	conserved Plasmodium protein, unknown function
PBANKA_1337000	E002	0.000841702043760552	3.23553125699129	5.75626762896333	1.68136804236294	conserved Plasmodium protein, unknown function
PBANKA_1217300	E002	0.000850188014077044	12.7936387868327	10.3029764606558	-0.672594017635314	UDP-N-acetylglucosamine--dolichyl-phosphate N-acetylglucosaminephosphotransferase, putative (ALG7)
PBANKA_0403600	E010	0.000851162383824965	6.72076151344516	14.4007070900001	2.3339883095745	conserved Plasmodium protein, unknown function
PBANKA_0927600	E002	0.000851162383824965	16.3652754463128	22.563601596769	1.12193334983754	conserved Plasmodium protein, unknown function
PBANKA_1222500	E002	0.000871334182475781	4.60662925669891	2.75527722283303	-1.49452670416734	plasmepsin X
PBANKA_1221100	E001	0.00087255767069542	15.802192312772	18.75956663814	0.57848418039752	conserved Plasmodium protein, unknown function
PBANKA_1029000	E024	0.000872663490674904	16.7875182234519	14.2074758797068	-0.547217785111259	conserved Plasmodium protein, unknown function
PBANKA_1211800	E022	0.000902623378424063	11.6880812058557	15.0417430942874	0.802061167982058	conserved Plasmodium protein, unknown function
PBANKA_1302700	E004	0.000907426577292783	11.9941317831395	17.3769255156824	1.19993585830992	conserved Plasmodium protein, unknown function
PBANKA_1217900	E005	0.000908459863112802	30.2587226323618	32.7464377730569	0.347195457884599	conserved Plasmodium protein, unknown function
PBANKA_1427700	E007	0.000909593799166824	17.0914527417146	17.507507638174	0.0811561610097353	RuvB-like helicase 1, putative (RUVB1)
PBANKA_0707400	E001	0.00091625546254081	5.48698183715087	8.90153470600921	1.43733854944624	RNA-binding protein, putative
PBANKA_0929200	E001	0.00091912047500146	29.7427992272257	27.5550422157255	-0.317410003640557	conserved Plasmodium protein, unknown function
PBANKA_0512700	E005	0.00091978879062244	29.918884052178	31.3191600054742	0.197555103400168	conserved Plasmodium protein, unknown function
PBANKA_0809900	E005	0.000923130037691697	16.3934172745418	13.8237505748306	-0.555852704810119	tRNA pseudouridine synthase, putative
PBANKA_0521900	E006	0.000933033537957901	8.0937760562377	5.03736120801557	-1.40202720199983	conserved Plasmodium protein, unknown function
PBANKA_0814800	E001	0.000935574261942482	2.58495876790989	5.62571240652385	2.264840794151	conserved Plasmodium protein, unknown function
PBANKA_1403300	E004	0.000935574261942482	6.54934697087232	3.3605875604697	-1.95189582785634	NLI interacting factor-like phosphatase (NIF1)
PBANKA_0801600	E003	0.000938879728010031	12.5853305767174	11.3671780938885	-0.317990035779029	conserved Plasmodium protein, unknown function
PBANKA_0902000	E005	0.000941591954527527	10.1372129477688	8.46629781708893	-0.545720687746529	dynein light chain, putative
PBANKA_1443700	E006	0.000943202455232548	12.2068448408504	5.99647429856634	-2.14552678717318	conserved Plasmodium protein, unknown function
PBANKA_1029000	E023	0.00094416434253532	16.9252714973078	14.5152337742115	-0.505466870663932	conserved Plasmodium protein, unknown function
PBANKA_0301600	E015	0.000946829483960843	10.4305550526704	4.08656617507188	-2.78097405782225	conserved Plasmodium protein, unknown function
PBANKA_0303400	E006	0.000949566000772829	24.4638406952298	26.795413969708	0.356652728631646	conserved Plasmodium protein, unknown function
PBANKA_0616700	E011	0.000950057611147176	34.9224195090572	32.9227294153152	-0.271803984814884	NIMA related kinase 4 (NEK4)
PBANKA_1414200	E001	0.000955871656613959	8.25573384174912	4.87141748673548	-1.55945336025565	tRNA (adenine(58)-N(1))-methyltransferase catalytic subunit TRM61, putative (GCD14)
PBANKA_1135200	E009	0.000958566683311439	8.79498624752754	5.27108923675122	-1.51879352641899	GTP-binding protein, putative
PBANKA_1441600	E014	0.000960122573078025	8.58730164525984	4.9952771671085	-1.60427484844187	ataxin-3, putative (ATX3)
PBANKA_1028000	E002	0.000961400835196262	4.51248727714614	7.58347366467829	1.52912173017365	ubiquitin carboxyl-terminal hydrolase, putative
PBANKA_1224500	E003	0.000966526951336868	19.525534385692	13.2681383384776	-1.2828072044109	conserved Plasmodium protein, unknown function
PBANKA_0409700	E018	0.000966766190901452	16.2701333997204	22.0569815959383	1.05770363836096	plasmepsin VI
PBANKA_0707300	E002	0.000966766190901452	12.830378423969	9.42927743759306	-0.95173846668161	histone acetyltransferase GCN5, putative (GCN5)
PBANKA_0934500	E004	0.000966766190901452	31.6966821992499	27.8543510406745	-0.548667947285512	protein tyrosine phosphatase (PRL)
PBANKA_1040000	E019	0.000971000068628576	10.3832067810719	6.29640632931749	-1.50041825160758	conserved Plasmodium protein, unknown function
PBANKA_1401000	E012	0.000972099580393257	19.5307120309912	14.2127073210834	-1.06383960875815	conserved Plasmodium protein, unknown function
PBANKA_0405500	E010	0.00097276598677083	6.15090162583585	9.45066819700318	1.28242271231398	60S ribosomal protein L7, putative
PBANKA_1114700	E001	0.000973526498233279	8.45687737006477	11.2275621997891	0.863261378727927	rhomboid protease ROM9 (ROM9)
[truncated: 1,974 more rows]
