# Supplementary material for: Alternative splicing is required for stage differentiation in malaria parasites
Source: Genome Biol. 2019 Aug 1;20:151. doi: 10.1186/s13059-019-1756-6 (PMC6669979; doi:10.1186/s13059-019-1756-6)
Supplement: Supplementary file 2 — Table S2. A tab-delimited text file containing a list of genes where alternative splicing has changed in male gametocytes compared to asexual erythrocytic stages (in wild-type parasites). (TSV 487 kb) [file 13059_2019_1756_MOESM2_ESM.tsv]

geneID	featureID	padj	asexual	male	log2fold_male_asexual	gene_name
PBANKA_1352100	E011	1.44201525926533e-207	35.8818195642131	12.127632563489	-4.14224607733072	conserved Plasmodium protein, unknown function
PBANKA_1222400	E002	6.66694737495297e-151	31.4108372456474	19.9510686747085	-1.83278194127883	ubiquitin regulatory protein, putative
PBANKA_1352100	E008	5.06372590816333e-149	34.9319055711237	19.3836183063395	-2.44158083977311	conserved Plasmodium protein, unknown function
PBANKA_1352100	E012	1.9240921544529e-147	34.2875971966701	15.7943781223448	-3.05857346838814	conserved Plasmodium protein, unknown function
PBANKA_0713400	E003	1.67183672685533e-97	31.1217658795053	24.6289486114877	-0.993337356966595	phosphatase, putative
PBANKA_1437800	E005	4.96913112448783e-96	4.56120491263813	20.375515168173	4.68976164997419	conserved Plasmodium protein, unknown function
PBANKA_1008700	E001	3.19678677840546e-85	18.843965936072	26.0966567707077	1.23507480086365	conserved Plasmodium protein, unknown function
PBANKA_1352100	E007	1.28615630503494e-78	34.2456614022877	22.3610541218011	-1.81832535215499	conserved Plasmodium protein, unknown function
PBANKA_1040000	E019	1.3881090217399e-69	24.3639705893035	9.11747893738779	-3.30929158050295	conserved Plasmodium protein, unknown function
PBANKA_1243900	E006	1.14559396309958e-67	28.373721191195	13.792081468381	-2.64056706668579	conserved Plasmodium protein, unknown function
PBANKA_1040000	E017	2.21192539514024e-64	20.3597673609773	6.9430433854197	-3.4482379778813	conserved Plasmodium protein, unknown function
PBANKA_0816100	E008	5.86675733911474e-60	2.06155940305641	16.0371089587631	6.15985366086299	SUMO-conjugating enzyme UBC9, putative (UBC9)
PBANKA_0610800	E005	3.59105997447994e-59	5.32089941244705	7.5399081951941	1.03321702368728	eukaryotic initiation factor 2a, putative
PBANKA_0619100	E009	1.26843494357512e-52	3.17605128581458	26.0922243339316	6.69804944364336	40S ribosomal protein S5, putative
PBANKA_0111300	E018	3.50368923204232e-51	2.67397459687955	14.6452902018304	5.104516087854	conserved Plasmodium protein, unknown function
PBANKA_0614700	E008	1.60579578612313e-50	26.379512783962	10.4383156137405	-3.21494229287803	conserved Plasmodium membrane protein, unknown function
PBANKA_1008700	E002	3.73873242719569e-49	18.1192058396687	25.876958587267	1.33849442108858	conserved Plasmodium protein, unknown function
PBANKA_0815600	E004	8.6154441487109e-46	5.02685650689909	16.0104918876639	3.56211867278569	zinc binding protein, putative
PBANKA_0816100	E007	3.17666735180166e-45	3.97650943659203	15.2326036251723	4.08105824373018	SUMO-conjugating enzyme UBC9, putative (UBC9)
PBANKA_1213200	E002	1.40027322160484e-44	21.0838532057162	9.97458599993169	-2.4820402051135	conserved Plasmodium protein, unknown function
PBANKA_1335200	E001	2.37683026052801e-44	32.6422284472725	22.4062941488032	-1.58134628226376	pre-mRNA-splicing factor ISY1, putative
PBANKA_1444600	E007	4.34983594231278e-44	18.4868146670336	6.22311651334915	-3.42768650853085	conserved Plasmodium protein, unknown function
PBANKA_0214300	E008	4.72548063255804e-44	8.95662515975555	17.4936763714111	2.14471390386437	AP-4 complex subunit beta, putative
PBANKA_0815600	E005	3.40327098807738e-43	6.3279568246211	16.7904059074701	3.04486346934869	zinc binding protein, putative
PBANKA_0822000	E001	2.527240227632e-42	19.1219095996465	10.4064199390687	-1.9970324483858	conserved Plasmodium protein, unknown function
PBANKA_0940100	E014	5.52570640871267e-42	4.16675641596157	13.7213220588473	3.60203016251465	protein kinase, putative
PBANKA_1438100	E001	1.17225952179039e-40	4.95635347948419	13.9202152925495	3.14108259165994	nucleus export protein BRR6, putative
PBANKA_1003500	E005	9.00744294097105e-40	46.5322774575497	29.1240549185516	-2.42832273945389	conserved Plasmodium protein, unknown function
PBANKA_1222400	E003	9.00744294097105e-40	28.7856213210083	16.7651660184197	-2.05425782519565	ubiquitin regulatory protein, putative
PBANKA_0614700	E007	1.30895594065131e-39	23.1210209877599	7.47617888731479	-3.70376815875476	conserved Plasmodium membrane protein, unknown function
PBANKA_1335200	E002	2.50474674104997e-39	5.57766661211712	15.9645487430368	3.24680945236277	pre-mRNA-splicing factor ISY1, putative
PBANKA_0721100	E004	1.1785323341447e-38	24.7218750508325	15.5340647162201	-1.67981819216714	conserved Plasmodium protein, unknown function
PBANKA_1343200	E009	2.67917164870501e-38	25.7206965867109	10.6849378747715	-3.03907765330825	conserved Plasmodium protein, unknown function
PBANKA_0916100	E004	5.55511656199792e-38	28.5363130285296	34.2369769273121	0.833073091574109	nucleic acid binding protein, putative
PBANKA_1343200	E007	3.5737294812588e-37	34.2181167546287	13.3622910374398	-3.59793172049986	conserved Plasmodium protein, unknown function
PBANKA_1220000	E004	3.61533919213215e-37	28.2508420921814	22.9983623462608	-0.833485862431796	conserved Plasmodium protein, unknown function
PBANKA_1444600	E012	8.63962042907983e-37	28.3767474867694	15.4610795230448	-2.26547833557898	conserved Plasmodium protein, unknown function
PBANKA_0804400	E004	2.51690356597825e-36	15.8625005058656	10.7805500554125	-1.24230110281102	conserved Plasmodium protein, unknown function
PBANKA_0815600	E003	9.91389747604357e-36	4.50356341035818	14.3083738502909	3.51132775597838	zinc binding protein, putative
PBANKA_1003500	E004	1.18405667158527e-35	5.04608717113198	10.9304318785523	2.3203417598261	conserved Plasmodium protein, unknown function
PBANKA_1118000	E006	2.01957495555391e-35	24.6692833328439	9.48577793372606	-3.23784741664754	conserved Plasmodium protein, unknown function
PBANKA_0619100	E011	3.42954619387636e-34	1.77476374369886	18.1640675247947	7.02026099486567	40S ribosomal protein S5, putative
PBANKA_0607200	E001	3.72141341574987e-34	26.3055143191944	20.8939060641826	-0.894898722727858	conserved protein, unknown function
PBANKA_0821300	E005	3.72141341574987e-34	11.0909243144801	21.0868598007931	2.15403928435277	conserved Plasmodium protein, unknown function
PBANKA_0809000	E002	5.78183411613326e-34	27.8170543533555	14.8851836079089	-2.30630459638173	translation initiation factor SUI1, putative
PBANKA_0202700	E003	6.92177460949996e-34	18.6100822191415	9.36617186341218	-2.22442757984308	kinesin-8, putative
PBANKA_0619100	E010	1.05180186361168e-33	1.37113729991162	20.2529351149623	8.15414962908777	40S ribosomal protein S5, putative
PBANKA_1335100	E007	1.17479553958626e-33	18.3130465367612	6.7655952321518	-3.14657178372175	conserved Plasmodium protein, unknown function
PBANKA_1314900	E006	1.69087030918557e-33	3.09881291744753	10.4905911167092	3.61506455330082	conserved Plasmodium protein, unknown function
PBANKA_1315400	E010	2.64904518643096e-33	31.5200832970788	22.3128300326821	-1.43463682613444	calcineurin subunit B, putative (CNB)
PBANKA_1118000	E009	2.67392524978638e-33	29.8389296351127	8.77778955479628	-4.27175119648888	conserved Plasmodium protein, unknown function
PBANKA_1115600	E002	8.19426090641121e-33	22.1316970769663	14.7309921869007	-1.42685616440664	conserved Plasmodium protein, unknown function
PBANKA_1222400	E004	1.0119788020431e-32	32.0923503642102	37.9725011233992	0.830689780062462	ubiquitin regulatory protein, putative
PBANKA_0941900	E002	1.06783340261726e-32	6.03753838588289	15.211747823083	2.85168768018075	histone H4, putative
PBANKA_1333000	E001	1.77460829116172e-32	31.2388457491784	35.4004398854204	0.596147898304855	conserved Plasmodium protein, unknown function
PBANKA_0507000	E003	5.85830917823143e-32	48.9781977392696	34.7091683015756	-1.94225252551397	4-hydroxy-3-methylbut-2-en-1-yl diphosphate synthase, putative (GcpE)
PBANKA_1402200	E001	5.85830917823143e-32	20.7815078427524	13.3438911126687	-1.51441642531528	conserved Plasmodium protein, unknown function
PBANKA_0102600	E024	6.56371276820689e-32	15.8875565754608	4.19838154106431	-4.06322842478974	centrosomal protein CEP76, putative (CEP76)
PBANKA_0930900	E004	1.27258643019816e-31	9.32026467102432	16.2411487225296	1.76974978936656	deubiquinating/deneddylating enzyme, putative (UCH54)
PBANKA_0614700	E006	1.98565191651241e-31	13.3281101616583	3.12075920638657	-4.34950537264807	conserved Plasmodium membrane protein, unknown function
PBANKA_0619100	E008	3.99722190964322e-31	5.23557531263338	22.2490671843871	4.61228675682301	40S ribosomal protein S5, putative
PBANKA_0613000	E002	7.15449767079542e-31	21.6336041263722	15.5501609517041	-1.16187142891561	conserved Plasmodium protein, unknown function
PBANKA_0823000	E005	1.22258524546834e-30	40.2896610928215	27.3468192790734	-1.85601665198587	ubiquitin-like protein, putative
PBANKA_0613000	E001	1.27226918639511e-30	12.4504557666814	19.2229970358889	1.45393705399035	conserved Plasmodium protein, unknown function
PBANKA_0911800	E005	1.73616941008861e-30	3.99913062790475	20.1680022645781	5.03660109362004	DnaJ protein, putative
PBANKA_0507000	E001	1.911051566039e-30	5.76444996046177	14.7028155781003	2.87585022453326	4-hydroxy-3-methylbut-2-en-1-yl diphosphate synthase, putative (GcpE)
PBANKA_0607400	E009	4.35989059604717e-30	17.3432755734012	11.9710900644554	-1.21770933640918	protein phosphatase, putative
PBANKA_1003500	E003	6.03302097013805e-30	4.04049929813564	9.79386258292024	2.63114852196914	conserved Plasmodium protein, unknown function
PBANKA_0102600	E022	1.06254323935231e-29	14.8900277648465	4.62450541602303	-3.56475656392793	centrosomal protein CEP76, putative (CEP76)
PBANKA_0822000	E002	1.46564555422189e-29	17.8016957780583	10.2992733853116	-1.77743751569667	conserved Plasmodium protein, unknown function
PBANKA_0937100	E004	2.18951148584015e-29	2.8236312491594	12.2392730859259	4.3676257280263	vacuolar protein sorting-associated protein 35, putative (VPS35)
PBANKA_1011400	E006	2.37612465015852e-29	35.7012421642092	18.0077949406434	-2.80994170853142	DNA topoisomerase 2, putative (TOP2)
PBANKA_0940700	E004	3.54399986356762e-29	21.1686935475645	25.981697958124	0.795828569060653	conserved Plasmodium protein, unknown function
PBANKA_0941900	E003	5.32352204460814e-29	63.418471992084	54.8077296689195	-1.12601498501661	histone H4, putative
PBANKA_1427200	E008	5.83778364944309e-29	26.9337750243378	14.1917376655948	-2.32714728593142	protein phosphatase PPM5 (PPM5)
PBANKA_0710700	E001	1.70748424629067e-28	26.9223261994201	21.540556278684	-0.877861951101832	conserved Plasmodium protein, unknown function
PBANKA_0214300	E010	2.14091370706162e-28	3.04053575947231	11.5734830761677	3.97639912639347	AP-4 complex subunit beta, putative
PBANKA_1443600	E007	3.36909514891297e-28	20.2046018319747	14.1377477092343	-1.22414979253747	conserved Plasmodium protein, unknown function
PBANKA_1008700	E006	5.13232452733346e-28	36.1802749309084	15.8004373449791	-3.32398898088674	conserved Plasmodium protein, unknown function
PBANKA_1315400	E009	5.87105286712558e-28	29.107795891661	21.7096395020582	-1.18147830099079	calcineurin subunit B, putative (CNB)
PBANKA_0102600	E030	9.30457060511825e-28	14.2355842233901	3.41486519498189	-4.3014559944761	centrosomal protein CEP76, putative (CEP76)
PBANKA_0305200	E029	1.14880834440785e-27	14.7629766941303	40.2501154119349	4.11205285692705	conserved Plasmodium protein, unknown function
PBANKA_1314900	E011	1.2785431186682e-27	2.77316966292025	11.2823686493427	4.16364542690284	conserved Plasmodium protein, unknown function
PBANKA_0937300	E007	3.47293365585718e-27	15.4177247615977	5.31576649799534	-3.27167962955733	conserved Plasmodium protein, unknown function
PBANKA_0804400	E003	4.2445068874533e-27	14.6983046895897	10.6335454582963	-1.03157736119465	conserved Plasmodium protein, unknown function
PBANKA_1449000	E009	6.29151439042833e-27	7.92111146176252	18.2308617725836	2.65953108753057	aspartyl protease, putative
PBANKA_0829100	E008	6.73467837111475e-27	31.5099068502725	26.4741834610181	-0.75741048473213	conserved Plasmodium protein, unknown function
PBANKA_1333000	E004	6.73467837111475e-27	25.903118903684	18.8042726143656	-1.21210517342279	conserved Plasmodium protein, unknown function
PBANKA_1221100	E003	6.90822502361419e-27	25.8809938541809	29.7750481027421	0.595113129160483	conserved Plasmodium protein, unknown function
PBANKA_1224800	E011	6.99492507245883e-27	18.521443242105	27.6318611807925	1.53400351612638	conserved protein, unknown function
PBANKA_1422500	E002	7.28876183008038e-27	18.2184361047605	14.1645476954847	-0.848966378316877	RAP protein, putative
PBANKA_0902900	E009	7.66127879229515e-27	30.6918757335548	27.0461135715318	-0.54887707266292	conserved Plasmodium protein, unknown function
PBANKA_1017800	E003	7.90325352501799e-27	24.343528944901	18.2935405027538	-1.05982052724512	conserved Plasmodium protein, unknown function
PBANKA_0713400	E005	8.84782117619655e-27	9.09517750672337	16.7931681995456	1.95773094348891	phosphatase, putative
PBANKA_0203900	E002	1.07848126151773e-26	28.1694381701696	34.9235214469478	0.985890936250318	conserved protein, unknown function
PBANKA_1211800	E025	1.22923015323849e-26	15.3321646195097	7.06667407563635	-2.4107727871423	conserved Plasmodium protein, unknown function
PBANKA_1329200	E015	1.95481194178825e-26	11.8434948727892	3.18343798577429	-3.91557243605362	dynein beta chain, putative
PBANKA_0203900	E001	2.59717493483556e-26	23.3336412969724	15.9164242817461	-1.37157627478862	conserved protein, unknown function
PBANKA_1006100	E002	3.75059746805564e-26	31.4540117880156	13.843451985507	-3.08589964327576	flap endonuclease 1, putative (FEN1)
PBANKA_0925800	E002	4.37136401983726e-26	19.2258523358147	12.065831422041	-1.55395660181418	conserved Plasmodium protein, unknown function
PBANKA_1458300	E013	4.67661897898721e-26	27.054656238069	17.4861261057018	-1.64579782172807	kinesin-13, putative
PBANKA_1040000	E012	1.08445114246034e-25	18.6112521766908	7.07527425035053	-3.07011723692431	conserved Plasmodium protein, unknown function
PBANKA_1102300	E003	1.5037806824902e-25	22.7148074857432	14.5821994027944	-1.55904184209449	conserved Plasmodium protein, unknown function
PBANKA_1427200	E007	2.16126462111207e-25	19.5512860152901	7.48753275612045	-3.07624884293861	protein phosphatase PPM5 (PPM5)
PBANKA_0408300	E001	2.61891141801588e-25	40.469865454585	22.6612803585871	-2.6325722428123	phd finger protein, putative
PBANKA_1217100	E013	3.92425232470868e-25	16.4677419463784	4.22579154491809	-4.16528004020186	protein kinase, putative
PBANKA_1222200	E005	4.20214709514112e-25	4.65671211066959	12.4306196587684	2.96009988778231	conserved rodent malaria protein, unknown function
PBANKA_0827100	E002	4.47165657732822e-25	26.1788830967035	10.3513154962263	-3.20941905613985	protein kinase, putative
PBANKA_1408800	E001	1.17135294096026e-24	34.2775494314655	30.5299023702168	-0.541470289208441	zinc finger protein, putative
PBANKA_1233300	E005	2.26347244545519e-24	7.10991875987305	16.2993086066673	2.59773735680531	ATP-dependent RNA helicase DDX23, putative (DDX23)
PBANKA_0826800	E011	2.49733551976165e-24	29.9496064681938	38.439677145993	1.20921033955533	protein kinase, putative
PBANKA_1447600	E003	2.6596019777519e-24	1.97899326540595	11.4978370712957	5.20008833129936	nucleotidyltransferase, putative
PBANKA_0807600	E009	3.17835102904262e-24	6.02484773453042	26.9412287501743	4.95772074305668	40S ribosomal protein S11, putative (RPS11)
PBANKA_0815600	E006	3.17835102904262e-24	6.45542518668098	14.1544184013325	2.41647639091039	zinc binding protein, putative
PBANKA_1222200	E004	3.17835102904262e-24	4.89268825167376	12.685458063158	2.87991640558795	conserved rodent malaria protein, unknown function
PBANKA_0608100	E008	3.61096409218224e-24	18.208423002705	28.8636027328094	1.78076245289795	conserved Plasmodium protein, unknown function
PBANKA_0822000	E005	4.17018378360099e-24	21.4602836607024	27.2200388618526	0.937771115665022	conserved Plasmodium protein, unknown function
PBANKA_1039300	E006	4.91824293872509e-24	22.4451765047501	14.1655191876959	-1.60847023201546	U2 snRNP-associated SURP motif-containing protein, putative (SR140)
PBANKA_0804400	E005	7.04195786960102e-24	17.3609378068187	11.6470126715033	-1.30767873430337	conserved Plasmodium protein, unknown function
PBANKA_0826400	E003	8.83522686168064e-24	23.4144903253596	14.5659039627224	-1.67946490144823	zinc binding protein (Yippee), putative
PBANKA_0702400	E002	1.0473060511727e-23	24.612259615344	15.2850900863753	-1.71596577642999	conserved Plasmodium protein, unknown function
PBANKA_0408300	E004	1.14128634943035e-23	39.4627032570691	41.8203994136929	0.321564582399736	phd finger protein, putative
PBANKA_0315300	E002	1.20238091106401e-23	31.1087311358878	35.5615228097936	0.637832062603069	conserved Plasmodium protein, unknown function
PBANKA_0717800	E004	1.31961470262126e-23	7.47327769850959	20.8944480926391	3.3235630464284	60S ribosomal protein L15, putative
PBANKA_1303600	E017	1.58669146004311e-23	10.6080279844645	21.7710215966954	2.41136989777087	leucine carboxyl methyltransferase, putative
PBANKA_0804400	E001	1.81206847206419e-23	35.9872452268544	49.7724453053956	1.86761127454209	conserved Plasmodium protein, unknown function
PBANKA_0315300	E001	2.1420272201883e-23	24.6385234559658	18.9965872471859	-0.974475137240072	conserved Plasmodium protein, unknown function
PBANKA_1224800	E012	3.33259556117426e-23	16.068117382646	24.8104914503298	1.5807348180165	conserved protein, unknown function
PBANKA_0911800	E006	3.35174238124194e-23	2.70165489769656	15.4827039076662	5.25880293815001	DnaJ protein, putative
PBANKA_1354700	E001	4.68729054460986e-23	24.4313352925969	18.9111446547852	-0.95698280735633	GPI mannosyltransferase 3, putative (GPI10)
PBANKA_1463700	E003	4.73293727826434e-23	15.0198865051653	6.26595540351547	-2.69976065782944	DNA repair protein rhp16, putative
PBANKA_1422500	E001	4.88306970040888e-23	24.1906424235784	34.8271770418408	1.59679632634285	RAP protein, putative
PBANKA_0804400	E006	8.53390266524275e-23	34.7120986185738	25.0126910378158	-1.44780588924701	conserved Plasmodium protein, unknown function
PBANKA_0911800	E002	1.04512131344522e-22	2.25560789510058	13.1969446339216	5.25893719821079	DnaJ protein, putative
PBANKA_0927000	E001	1.14511238977376e-22	4.31376349287912	12.6853424750645	3.24839155261508	tyrosine kinase-like protein, putative (TKL2)
PBANKA_1118000	E002	1.16298303648898e-22	28.9540207381644	32.071756541073	0.459639898340644	conserved Plasmodium protein, unknown function
PBANKA_0930900	E006	1.41445191455227e-22	3.80231098943101	14.0741019062511	3.95143111376078	deubiquinating/deneddylating enzyme, putative (UCH54)
PBANKA_1444600	E027	1.41445191455227e-22	20.9265490895926	27.0408619998097	1.00347002696423	conserved Plasmodium protein, unknown function
PBANKA_0938000	E004	2.70298932337077e-22	26.1363534356879	21.8299638718619	-0.705419312320982	conserved Plasmodium protein, unknown function
PBANKA_0102600	E023	2.82755996383396e-22	13.1328589001837	3.41593931789853	-4.03940096348781	centrosomal protein CEP76, putative (CEP76)
PBANKA_0817100	E001	3.21919596984032e-22	2.78034013867814	12.9800281412956	4.59969766684169	thioredoxin 3, putative (TRX3)
PBANKA_1220000	E003	3.69884373885454e-22	25.4936675538494	21.0801770567009	-0.734230974693685	conserved Plasmodium protein, unknown function
PBANKA_1316400	E013	6.26466015806569e-22	31.0905999896656	22.251894220979	-1.38227014720407	U1 snRNA associated protein, putative
PBANKA_1308600	E002	6.33641999239126e-22	53.5844937494521	35.3627366034202	-2.45845733314852	fructose-bisphosphate aldolase 2 (ALDO2)
PBANKA_0610800	E004	6.59950336642826e-22	3.9772390021467	6.45385197504568	1.42169303059793	eukaryotic initiation factor 2a, putative
PBANKA_1029700	E004	9.26405569746318e-22	37.9767482060702	33.1282230268662	-0.681992032917682	ubiquitin-conjugating enzyme, putative
PBANKA_1417900	E023	1.19768129271205e-21	16.3417050004973	8.25384457856436	-2.15918470602687	conserved Plasmodium protein, unknown function
PBANKA_0826300	E002	1.42554399454278e-21	5.59515571393635	26.5874157354493	5.12110072754102	thioredoxin-like protein 2, putative (TLP2)
PBANKA_1350300	E010	1.89284688836886e-21	32.7461316985495	29.8674947339338	-0.420571863710446	RanBPM and CLTH-like protein, putative
PBANKA_0912000	E005	2.15935797706205e-21	4.12817559427174	9.6910440292489	2.53614900924639	conserved Plasmodium protein, unknown function
PBANKA_0212300	E002	2.38331614324355e-21	5.77699428420203	12.3268764770169	2.30019617995703	actin-like protein, putative (ALP3)
PBANKA_1447900	E002	2.6599019085358e-21	26.4799975476843	15.2574753786167	-2.0181832222684	conserved Plasmodium protein, unknown function
PBANKA_0922100	E001	2.78988881135009e-21	20.4838843183154	37.8217030894777	2.64583189867025	40S ribosomal protein S18, putative
PBANKA_0942600	E003	2.81649760184274e-21	11.3437637678189	7.74524230130436	-1.1666899329624	conserved Plasmodium protein, unknown function
PBANKA_1350300	E003	3.01032247469967e-21	22.191425072386	28.6272949081467	1.02660082669463	RanBPM and CLTH-like protein, putative
PBANKA_1011300	E004	3.12266668806079e-21	30.7053048157106	27.8569724748799	-0.426341814737164	microsomal signal peptidase protein, putative
PBANKA_0600900	E005	4.24728054225554e-21	17.6507778279406	5.58355331676004	-3.58630430388452	conserved Plasmodium protein, unknown function
PBANKA_0214500	E001	4.28670577620579e-21	15.3919437972172	8.233725334296	-1.96554992503995	conserved Plasmodium protein, unknown function
PBANKA_1115600	E001	4.81820750297515e-21	17.0518764274451	7.91513882862558	-2.43022288029626	conserved Plasmodium protein, unknown function
PBANKA_0507000	E002	5.1081637553293e-21	3.10946936451882	7.84285952028708	2.71935833967235	4-hydroxy-3-methylbut-2-en-1-yl diphosphate synthase, putative (GcpE)
PBANKA_1314900	E005	5.25909901174374e-21	0.0257829189115952	7.23873344792642	16.3168910086542	conserved Plasmodium protein, unknown function
PBANKA_1356500	E002	5.88234079056392e-21	26.9170573952286	27.4186334430017	0.077357985731112	conserved Plasmodium protein, unknown function
PBANKA_1358300	E010	6.90727523930105e-21	20.4026004219262	9.08460977736956	-2.64725971434382	conserved Plasmodium protein, unknown function
PBANKA_0807600	E007	8.02423674416944e-21	6.15862046911395	29.3507106136836	5.25907462386974	40S ribosomal protein S11, putative (RPS11)
PBANKA_0807600	E008	1.19287220504307e-20	6.27763294608435	27.9021813262229	4.98376214418799	40S ribosomal protein S11, putative (RPS11)
PBANKA_0713400	E007	1.22624648941389e-20	16.4604031579792	24.0549368160059	1.37680778527098	phosphatase, putative
PBANKA_1350300	E004	1.38194560739052e-20	22.924006088036	28.6521458941354	0.906641194081803	RanBPM and CLTH-like protein, putative
PBANKA_1138000	E002	1.53914379822334e-20	3.31551241034599	14.6187426241179	4.47434334565267	conserved Plasmodium protein, unknown function
PBANKA_0201600	E004	2.31461142119951e-20	4.43749495522841	21.3964174387404	4.95028225974008	early transcribed membrane protein (ETRAMP)
PBANKA_0102600	E020	2.50047323421561e-20	10.3178983508331	2.82324543637735	-3.83404230203932	centrosomal protein CEP76, putative (CEP76)
PBANKA_0102600	E021	2.56215933896649e-20	10.8435985775375	3.35169432883546	-3.48981330244164	centrosomal protein CEP76, putative (CEP76)
PBANKA_0711500	E003	3.5289498633889e-20	16.4168291529667	6.22444850843346	-3.01719427551097	conserved Plasmodium protein, unknown function
PBANKA_1231800	E007	3.60051462766158e-20	2.00659365279067	9.62637513441948	4.60972642697582	60S ribosomal protein L12, putative
PBANKA_1355000	E006	3.97409731207393e-20	25.2793252694971	16.1609042648562	-1.6363573723453	V-type proton ATPase subunit D, putative
PBANKA_1029700	E007	4.50516263921468e-20	38.5201618513594	41.1798618207352	0.364165096077921	ubiquitin-conjugating enzyme, putative
PBANKA_0815600	E011	7.30684861334826e-20	35.7716359972446	29.6188244857042	-0.887297197324324	zinc binding protein, putative
PBANKA_0721100	E008	8.80797496588158e-20	19.9300917174379	12.1326157475761	-1.66570596944589	conserved Plasmodium protein, unknown function
PBANKA_1315400	E013	9.12175170735517e-20	13.215337753804	20.8579292569135	1.55908296147856	calcineurin subunit B, putative (CNB)
PBANKA_0911800	E007	1.05053324751422e-19	1.70917311155097	10.4022220348213	5.31219004015399	DnaJ protein, putative
PBANKA_1308600	E005	1.13012800738726e-19	4.62304350060361	13.9428013906376	3.35030719191307	fructose-bisphosphate aldolase 2 (ALDO2)
PBANKA_0912700	E002	1.45693181953776e-19	2.6036478070429	14.1500309781157	5.06908185164246	3-oxo-5-alpha-steroid 4-dehydrogenase, putative
PBANKA_1435400	E005	2.46825625181095e-19	22.8011240599443	14.8633382071097	-1.5106596586101	conserved Plasmodium protein, unknown function
PBANKA_1404900	E004	2.4826873056134e-19	0.0339726744306148	8.45049439283049	15.9858178099696	26S protease regulatory subunit 10B, putative (RPT4)
PBANKA_1304100	E001	2.5239328469725e-19	1.77279451154084	9.76582290706066	5.01211022664329	delta-aminolevulinic acid dehydratase, putative (PBGS)
PBANKA_1358300	E009	5.59302086108476e-19	23.2678607850007	10.7438233127721	-2.62495769018073	conserved Plasmodium protein, unknown function
PBANKA_1328200	E009	5.6635223441711e-19	24.911931962936	19.0478174716143	-1.00889063782078	conserved Plasmodium protein, unknown function
PBANKA_0102600	E025	7.5436981693311e-19	13.5417000624527	4.08582783275224	-3.61662118564554	centrosomal protein CEP76, putative (CEP76)
PBANKA_0943300	E005	7.5436981693311e-19	1.79213204138264	10.7245916021462	5.26970898765706	actin-like protein, putative (ALP2a)
PBANKA_1138000	E003	7.59438672882024e-19	2.71138908137375	12.5203002646652	4.55736767863764	conserved Plasmodium protein, unknown function
PBANKA_0102600	E018	8.36615031767983e-19	11.3114056508598	3.48689077802617	-3.50655724813932	centrosomal protein CEP76, putative (CEP76)
PBANKA_1417900	E024	9.8681561231777e-19	15.4598045026391	7.27397174309823	-2.35210086893444	conserved Plasmodium protein, unknown function
PBANKA_0413000	E021	1.22840221960706e-18	15.3462707273223	6.03218198876801	-2.88357449225303	conserved Plasmodium protein, unknown function
PBANKA_0608100	E010	1.36731957686497e-18	24.9822929959626	30.2891965447408	0.814108044194439	conserved Plasmodium protein, unknown function
PBANKA_1314900	E010	1.36800976135662e-18	3.09880117472833	8.00966667240289	2.79260156999257	conserved Plasmodium protein, unknown function
PBANKA_0411950	E005	1.47841281921463e-18	15.3945375672091	4.51672284712779	-3.74424827410625	conserved Plasmodium protein, unknown function
PBANKA_0913000	E015	1.61425438736686e-18	17.9456438156848	7.58514255056207	-2.73451431345415	conserved Plasmodium protein, unknown function
PBANKA_1315400	E012	2.02057805582268e-18	11.1416007590643	17.5177062735409	1.47766888550616	calcineurin subunit B, putative (CNB)
PBANKA_1146200	E013	2.22018108252549e-18	26.168898878379	19.8496689575295	-1.06048878125199	Plasmodium exported protein, unknown function
PBANKA_1230100	E009	2.3613415025167e-18	16.0433139614423	7.69436682401523	-2.30806291999578	ribonuclease, putative
PBANKA_0812400	E007	2.5850311997745e-18	8.03583062098403	18.4341633820777	2.65519269102703	cysteine repeat modular protein 1 (CRMP1)
PBANKA_1439400	E005	2.70247945258803e-18	24.4543037524033	28.2601144335164	0.595477339238608	histone chaperone ASF1, putative (ASF1)
PBANKA_1438100	E006	2.71748244703757e-18	6.68416303720418	9.8352075817329	1.16432403694714	nucleus export protein BRR6, putative
PBANKA_1206600	E001	2.91066332413455e-18	57.9881375516961	54.5978826201145	-0.444520700228797	26S protease regulatory subunit 4, putative
PBANKA_1003500	E001	3.22436237217039e-18	3.41604894360707	8.54368969882662	2.70407899330121	conserved Plasmodium protein, unknown function
PBANKA_1206600	E002	3.2681871441208e-18	34.2915658628629	38.239710415907	0.552363143541475	26S protease regulatory subunit 4, putative
PBANKA_0821300	E002	3.66275117084037e-18	17.6122171539136	12.232366771959	-1.20255432724169	conserved Plasmodium protein, unknown function
PBANKA_0913000	E013	4.72318284671804e-18	19.2502344569524	7.60817274184533	-2.97283278286	conserved Plasmodium protein, unknown function
PBANKA_0214300	E006	5.44530650917769e-18	11.6493146714435	18.2800467902525	1.48633675141675	AP-4 complex subunit beta, putative
PBANKA_1422500	E003	5.62839944758521e-18	18.9574683548633	15.5579377878714	-0.679461113648864	RAP protein, putative
PBANKA_1115600	E004	5.86333518570045e-18	10.4209597800673	16.9555002976287	1.57324404269038	conserved Plasmodium protein, unknown function
PBANKA_1421000	E002	5.89627299436373e-18	21.0892418600491	10.9654742814867	-2.18991510476764	calmodulin, putative
PBANKA_0941900	E001	5.91117548378659e-18	2.9539345312995	10.6431018170506	3.79878684683624	histone H4, putative
PBANKA_0406500	E009	6.24988082287483e-18	5.03258375123702	13.1545441005461	2.91348087594524	T-complex protein 1 subunit eta, putative (CCT7)
PBANKA_1221100	E001	7.42043879560744e-18	26.512175987255	30.7723665590289	0.643573679573191	conserved Plasmodium protein, unknown function
PBANKA_1003700	E001	7.64246844098186e-18	7.99299928341121	16.9093546200952	2.37205906357661	conserved Plasmodium protein, unknown function
PBANKA_1229600	E006	7.78823294898105e-18	31.348558811793	38.796542597733	1.05254766741502	conserved Plasmodium protein, unknown function
PBANKA_1128600	E002	7.8850720026315e-18	10.5752903537404	4.5568239964654	-2.51656199916194	cullin-like protein, putative
PBANKA_1230100	E019	7.8850720026315e-18	3.19723252676017	18.3113196737127	5.34330588761124	ribonuclease, putative
PBANKA_0823000	E013	8.01423694359267e-18	15.2842835338938	8.72464621070854	-1.76711393819961	ubiquitin-like protein, putative
PBANKA_1231800	E006	8.34064873750579e-18	2.16880856907066	9.55556749825801	4.36216208849579	60S ribosomal protein L12, putative
PBANKA_1040000	E015	8.50334604336482e-18	18.5360636470769	5.44737131143938	-3.82992762648689	conserved Plasmodium protein, unknown function
PBANKA_0524200	E007	1.16156109576066e-17	6.40033347169841	24.7527154624465	4.43355226923637	small exported protein (SEP2)
PBANKA_0111300	E022	1.25946046713318e-17	1.33981856913174	8.82288617528732	5.51163755343672	conserved Plasmodium protein, unknown function
PBANKA_1011300	E005	1.25946046713318e-17	23.5242801412652	19.6410160420498	-0.67341712337932	microsomal signal peptidase protein, putative
PBANKA_0504800	E003	1.35173557710459e-17	11.2280406428109	4.34196176358013	-2.84414785780082	conserved Plasmodium protein, unknown function
PBANKA_1233300	E006	1.35173557710459e-17	2.25273373868644	14.2694225299323	5.51588655572389	ATP-dependent RNA helicase DDX23, putative (DDX23)
PBANKA_1402400	E003	1.41844592128686e-17	19.4524792298127	3.56800638766376	-5.23856781232546	conserved Plasmodium protein, unknown function
PBANKA_0516600	E002	1.54637381317223e-17	21.7624911645841	17.6643991584961	-0.750713846302568	leucine-rich repeat protein (LRR1)
PBANKA_0607400	E012	1.79567923287328e-17	14.1789975929557	8.47967285378062	-1.60610715478928	protein phosphatase, putative
PBANKA_1326400	E003	2.27447678207988e-17	16.5226424277698	24.3792714062898	1.41677172602599	glyceraldehyde-3-phosphate dehydrogenase, putative (GAPDH)
PBANKA_0514300	E005	2.32582611924594e-17	14.8947559474435	10.1796118698347	-1.21024849330706	conserved Plasmodium protein, unknown function
PBANKA_1352100	E005	2.92038550707537e-17	22.1934132810342	13.9201327277391	-1.62263067640365	conserved Plasmodium protein, unknown function
PBANKA_1314900	E004	3.40575726922021e-17	0.0257829434247014	6.51986948125061	16.0055879716232	conserved Plasmodium protein, unknown function
PBANKA_0608100	E011	3.46122852673666e-17	25.5132076401703	31.3119977928922	0.879689457213994	conserved Plasmodium protein, unknown function
PBANKA_0708500	E007	4.08073085056887e-17	21.0660993647355	3.76955365676586	-5.36856832054041	conserved Plasmodium protein, unknown function
PBANKA_0822000	E004	5.48672173913243e-17	23.861633862881	28.2910890635644	0.696727563257001	conserved Plasmodium protein, unknown function
PBANKA_1314900	E009	5.73265827070952e-17	3.65050995706879	11.8191571037883	3.51098075800314	conserved Plasmodium protein, unknown function
PBANKA_1350300	E011	7.53967529300933e-17	32.9794286893813	29.9384040394878	-0.443585652691763	RanBPM and CLTH-like protein, putative
PBANKA_0510300	E007	8.62330568018405e-17	11.7362650010386	5.40644445027067	-2.34030562501768	conserved Plasmodium protein, unknown function
PBANKA_1003700	E002	9.03968625390525e-17	11.679468096824	21.2895285911707	2.02754979713742	conserved Plasmodium protein, unknown function
PBANKA_0108700	E005	1.64341294592278e-16	4.55706786844577	16.3143434573747	3.91299922353465	conserved Plasmodium protein, unknown function
PBANKA_1328200	E010	1.66660951906462e-16	20.0780221550198	13.6750331458338	-1.30949013783135	conserved Plasmodium protein, unknown function
PBANKA_0607200	E002	2.40242374079612e-16	18.7885565646283	22.8395800978527	0.717742509157215	conserved protein, unknown function
PBANKA_0806900	E001	2.42550304546499e-16	16.8080253527636	10.8388464663941	-1.42147675880982	conserved Plasmodium protein, unknown function
PBANKA_1210300	E002	2.78458855848024e-16	9.78989030823538	18.6815509016339	2.1025268990584	heme oxygenase, putative (HO)
PBANKA_1427100	E004	3.5667736501398e-16	4.13613066611306	11.9615609570959	3.18473503488479	aquaporin, putative (AQP2)
PBANKA_0721100	E002	3.76289981872114e-16	24.3805917480042	13.7634284868992	-2.02266976457271	conserved Plasmodium protein, unknown function
PBANKA_1011200	E001	3.94701628794186e-16	17.3398988113397	9.81440944262992	-1.83495873618057	conserved Plasmodium protein, unknown function
PBANKA_1408800	E002	4.01097456376714e-16	9.74528675477737	14.3890886181284	1.23073262229222	zinc finger protein, putative
PBANKA_1345300	E001	4.12514906816194e-16	23.4134103920645	29.4941151465258	0.951495300694862	DNAJ like protein, putative
PBANKA_1337000	E004	4.54446999949211e-16	5.7331590200091	9.18326603531204	1.40877420239715	conserved Plasmodium protein, unknown function
PBANKA_1315000	E006	4.87475415454913e-16	1.229971072687	11.0721576870778	6.45670291120003	E3 SUMO-protein ligase NSE2, putative (NSE2)
PBANKA_1102300	E012	5.4937779673512e-16	13.4172785969121	4.01844417413998	-3.63532786919983	conserved Plasmodium protein, unknown function
PBANKA_0102600	E007	6.25910213507653e-16	33.0340191925491	36.1905223857403	0.44705897285426	centrosomal protein CEP76, putative (CEP76)
PBANKA_1235300	E004	6.25910213507653e-16	14.0585051244211	23.8584925423481	1.86859388543042	bis(5'-nucleosyl)-tetraphosphatase [asymmetrical], putative
PBANKA_0906700	E003	7.02612906885039e-16	28.8873404396141	25.7121911029591	-0.489023204444528	conserved Plasmodium protein, unknown function
PBANKA_1029700	E013	9.47073579556141e-16	27.0024198755237	14.8357946916855	-2.19210408112322	ubiquitin-conjugating enzyme, putative
PBANKA_0203000	E001	1.0648082780146e-15	37.6186133985493	46.4932249456615	1.20431759556446	chromatin assembly factor 1 protein WD40 domain, putative
PBANKA_0516600	E006	1.11220103194379e-15	16.7269921663375	12.485949268521	-0.960290369337238	leucine-rich repeat protein (LRR1)
PBANKA_1402200	E002	1.25213921490151e-15	23.6417556630522	17.2745687021741	-1.14413693666811	conserved Plasmodium protein, unknown function
PBANKA_1117500	E006	1.25741682041633e-15	9.82912001887934	18.5953701816522	2.07393753838854	ribosomal protein L27a, putative
PBANKA_1215700	E004	1.48237181554515e-15	17.3663089397513	8.55670591094018	-2.25800680318444	conserved Plasmodium protein, unknown function
PBANKA_1336900	E003	1.56075980156633e-15	16.0442127834086	5.763830579748	-3.16679183093892	conserved Plasmodium protein, unknown function
PBANKA_0934700	E016	1.58355206887649e-15	23.2883588504198	6.24028227936287	-4.2692823386194	conserved Plasmodium protein, unknown function
PBANKA_0712400	E001	1.63935898612456e-15	2.07807479519609	11.4002390356657	5.03201512912411	rRNA-processing protein FCF1, putative (FCF1)
PBANKA_0712200	E015	1.73084176952092e-15	25.8097626615261	30.4784796776474	0.710479414602187	BEM46-like protein, putative (PBLP)
PBANKA_0833300	E002	2.04278924422013e-15	13.6780725423426	4.4037093028262	-3.43025251280431	palmitoyltransferase, putative (DHHC6)
PBANKA_1405200	E006	2.28414120644682e-15	29.820330544848	26.5151068150933	-0.502463669806374	conserved Plasmodium protein, unknown function
PBANKA_1034100	E001	3.01571045822298e-15	12.2157781083538	1.03060780185788	-7.27633310395818	DNA repair helicase, putative
PBANKA_1336500	E004	3.40416320429797e-15	11.9312717965145	5.34456574997461	-2.42609578552583	conserved Plasmodium protein, unknown function
PBANKA_1460400	E007	3.97160391667083e-15	6.37862938428441	19.8497077574063	3.60805899760249	FK506-binding protein (FKBP)-type peptidyl-prolyl isomerase, putative (FKBP35)
PBANKA_0605600	E007	5.50422902936933e-15	14.958504117577	21.2180760173816	1.21852860659465	conserved Plasmodium protein, unknown function
PBANKA_1019200	E001	5.98836910352619e-15	17.9320892702523	11.9101248059688	-1.34946857868206	conserved Plasmodium protein, unknown function
PBANKA_1435400	E002	6.08774022289134e-15	20.2608996862612	27.984286167628	1.26661169172163	conserved Plasmodium protein, unknown function
PBANKA_0934700	E013	6.13842598540174e-15	23.3889674363326	14.7246303455414	-1.63959123882671	conserved Plasmodium protein, unknown function
PBANKA_0912000	E009	6.36435526978384e-15	4.46215552441742	9.08793159541652	2.11267231528841	conserved Plasmodium protein, unknown function
PBANKA_0915300	E001	6.76435851484918e-15	23.6944908838834	27.2273292684979	0.561588784158747	conserved Plasmodium protein, unknown function
PBANKA_0111300	E020	7.07822420394513e-15	1.54619568064039	8.65465759307751	5.03932603106744	conserved Plasmodium protein, unknown function
PBANKA_0111300	E021	7.07822420394513e-15	1.54619568064039	8.65465759307751	5.03932603106744	conserved Plasmodium protein, unknown function
PBANKA_1327600	E006	7.60661074203389e-15	9.87438189667571	14.4196449781046	1.19729079988094	zinc finger protein, putative
PBANKA_1138200	E003	9.19102095059273e-15	52.2668540622466	53.3076431150799	0.137107057503908	RuvB-like helicase 3, putative (RUVB3)
PBANKA_1329000	E002	9.73828945541417e-15	15.4038607877055	7.17333080557647	-2.38161846057237	conserved Plasmodium protein, unknown function
PBANKA_0209400	E010	1.16537673208251e-14	12.3778679164605	5.25415128963592	-2.59258412091618	L-seryl-tRNA(Sec) kinase, putative (PSTK)
PBANKA_1106100	E007	1.16537673208251e-14	6.35933774285129	14.4215033747491	2.52206281434166	conserved Plasmodium protein, unknown function
PBANKA_1301800	E009	1.29459491007014e-14	12.1532451226875	5.1201640728002	-2.61038921798983	conserved Plasmodium protein, unknown function
PBANKA_0203200	E003	1.37536441933416e-14	31.5742332415563	32.1140908916476	0.078397187679986	bromodomain protein, putative
PBANKA_0611700	E004	1.57417149531046e-14	18.3125312708164	10.9971735782628	-1.67283939845834	conserved Plasmodium protein, unknown function
PBANKA_0816100	E006	1.74407440588615e-14	4.69814763501759	11.0307658872708	2.55822273891902	SUMO-conjugating enzyme UBC9, putative (UBC9)
PBANKA_1352100	E017	1.84506470954601e-14	36.3700483608009	39.5769913723024	0.443676462822944	conserved Plasmodium protein, unknown function
PBANKA_0612600	E001	1.89980532288318e-14	24.1360683020706	29.8283381863322	0.882566351301252	conserved Plasmodium protein, unknown function
PBANKA_1138200	E002	1.93549646254305e-14	24.4680326697612	20.677939686112	-0.640835497348098	RuvB-like helicase 3, putative (RUVB3)
PBANKA_1244100	E012	1.99995244085657e-14	2.24854273273539	11.5612117871847	4.84778892913237	conserved Plasmodium protein, unknown function
PBANKA_1229600	E004	2.36361039358747e-14	19.7776583975522	11.8381794003125	-1.7155720406204	conserved Plasmodium protein, unknown function
PBANKA_1221100	E007	2.37530062320882e-14	24.2731674453236	10.4788030949772	-2.86752384789168	conserved Plasmodium protein, unknown function
PBANKA_1335600	E002	3.65264515143618e-14	13.3112652333997	7.94541587162145	-1.5975588743546	M1-family alanyl aminopeptidase, putative
PBANKA_1435500	E004	3.68419196082171e-14	13.2037763147006	5.04528631312206	-2.9180899664835	conserved Plasmodium protein, unknown function
PBANKA_0102300	E011	3.97248421073298e-14	23.5457043164483	19.3036596286328	-0.73905666925394	cation/H+ antiporter (CAX)
PBANKA_0302200	E005	4.13773706559296e-14	21.9041785240194	13.7163426810911	-1.62104279549199	dynein light chain, putative
PBANKA_0915300	E002	4.28351170603493e-14	38.3842753804359	36.6153014589636	-0.245400407853209	conserved Plasmodium protein, unknown function
PBANKA_1231600	E006	4.46174137351749e-14	32.4127691025495	35.0700599695801	0.379083236633637	transcription factor with AP2 domain(s), putative (ApiAP2)
PBANKA_0810400	E001	4.55523720654266e-14	18.8040540963107	15.3496251737458	-0.695595423139429	GDP-fucose protein O-fucosyltransferase 2, putative (POFUT2)
PBANKA_1108800	E006	4.87594527885526e-14	18.8811084891782	12.3852133870542	-1.40681989121451	leucine-rich repeat protein (LRR2)
PBANKA_0610800	E003	4.97806039723977e-14	5.28390192323343	6.9910510131915	0.827988453193575	eukaryotic initiation factor 2a, putative
PBANKA_1146700	E002	5.23304618150721e-14	0.0155016760884692	7.53684875044242	17.9055546604076	BIR protein
PBANKA_1011300	E003	6.12011106969352e-14	36.7962901799956	34.4549586910037	-0.328973957163123	microsomal signal peptidase protein, putative
PBANKA_1437800	E006	6.12011106969352e-14	30.0739099194439	32.6939157627869	0.382440588760693	conserved Plasmodium protein, unknown function
PBANKA_1414700	E003	7.33890109885352e-14	16.8775168714892	13.3482269774785	-0.777082788594886	ADP-ribosylation factor, putative
PBANKA_0509700	E016	8.00099057822315e-14	26.7760925768056	21.4328075541547	-0.873888761228921	conserved Plasmodium protein, unknown function
PBANKA_0920800	E011	8.03160679233395e-14	14.1202786810445	8.26691340853096	-1.66930255568587	CRAL/TRIO domain-containing protein, putative
PBANKA_0715300	E005	8.7193982351506e-14	32.3029444635469	15.7637636042794	-2.78085555144028	conserved Plasmodium protein, unknown function
PBANKA_1438100	E007	8.82314975299506e-14	8.92448026299887	13.7007073184989	1.3395794772914	nucleus export protein BRR6, putative
PBANKA_1215500	E004	1.06499085169776e-13	0.0194345525641069	7.27224392248348	17.1462686293123	translation machinery-associated protein 7, putative (TMA7)
PBANKA_1402400	E002	1.15125224516857e-13	13.7159109165202	1.78095216944452	-6.06701839000311	conserved Plasmodium protein, unknown function
PBANKA_0608100	E009	1.1614130356125e-13	12.5947153595339	21.2160172231581	1.77593819433161	conserved Plasmodium protein, unknown function
PBANKA_1328700	E005	1.16337304536811e-13	26.1654256776996	27.9166217621308	0.270685978375292	tRNA 3'-trailer sequence RNase, putative
PBANKA_0832500	E008	1.40510170031447e-13	22.6897875598375	17.6360294327092	-0.91415805030502	PIH1 domain-containing protein, putative
PBANKA_1117500	E005	1.43843108626688e-13	9.76521122298227	17.9820864328611	1.97639562797102	ribosomal protein L27a, putative
PBANKA_1447600	E001	1.57099848692186e-13	18.8112938383021	28.5150708523811	1.61354830122113	nucleotidyltransferase, putative
PBANKA_0704200	E012	1.65685500161736e-13	22.5809230949904	18.4286628895038	-0.742429202764423	dehydrodolichyl diphosphate synthetase, putative
PBANKA_1318900	E003	1.88319580097753e-13	7.56256832272299	18.4674943372302	2.84377305700972	methyltransferase, putative
PBANKA_1352100	E014	1.88319580097753e-13	39.4661015300531	42.6671386782995	0.435769817661539	conserved Plasmodium protein, unknown function
PBANKA_1236400	E005	1.93292439278441e-13	17.5049024947102	8.68483130879751	-2.24043802867058	nucleotide binding protein, putative
PBANKA_0711500	E001	1.95649917675803e-13	18.0365345266299	28.6433085075666	1.7807176446164	conserved Plasmodium protein, unknown function
PBANKA_1206000	E006	1.99836456326725e-13	15.5225334265618	7.94788467924191	-2.10010097570713	conserved Plasmodium protein, unknown function
PBANKA_0111300	E019	2.06337396473509e-13	1.89225387798446	9.09167254471426	4.60497501540937	conserved Plasmodium protein, unknown function
PBANKA_0607400	E015	2.29442875524326e-13	16.9079372045671	10.6619165654953	-1.49283460532791	protein phosphatase, putative
PBANKA_1327600	E001	2.32892043493408e-13	36.1146082730555	26.457019042764	-1.41691184687339	zinc finger protein, putative
PBANKA_1315000	E004	2.41963002327427e-13	0.0233285332395212	9.66957566196478	17.4803565881472	E3 SUMO-protein ligase NSE2, putative (NSE2)
PBANKA_1315000	E005	2.49099821847039e-13	1.23009265617198	10.1082877207559	6.17415532288353	E3 SUMO-protein ligase NSE2, putative (NSE2)
PBANKA_1238000	E004	2.83338456365105e-13	20.7876262604009	25.8330828271554	0.839464357158187	conserved Plasmodium protein, unknown function
PBANKA_0521900	E006	2.83866452998739e-13	12.5812389735286	5.92267443445999	-2.29163602047903	conserved Plasmodium protein, unknown function
PBANKA_0831100	E001	3.08182640262809e-13	29.5199298251106	19.8727940921162	-1.56815071090352	conserved Plasmodium protein, unknown function
PBANKA_1358300	E008	3.20692429989236e-13	22.7560903090398	13.7130782790258	-1.76647942589181	conserved Plasmodium protein, unknown function
PBANKA_0601100	E002	3.28774327438696e-13	28.3316137173573	22.4635118020418	-0.935677534623217	mitochondrial phosphate carrier protein, putative
PBANKA_1356500	E003	3.28774327438696e-13	26.1955594100522	27.6169663403902	0.220170466410805	conserved Plasmodium protein, unknown function
PBANKA_1112900	E004	3.80819405901622e-13	17.6246604191914	7.51227826235251	-2.70073827057891	conserved Plasmodium protein, unknown function
PBANKA_0612600	E003	3.96075574202053e-13	14.7950155268094	8.36119675621227	-1.78813599281263	conserved Plasmodium protein, unknown function
PBANKA_0111300	E023	4.07344584881542e-13	1.34036627183347	8.37767488581564	5.35371643795286	conserved Plasmodium protein, unknown function
PBANKA_0831500	E004	4.07344584881542e-13	36.6581119649109	41.6317115713774	0.683745235760609	conserved Plasmodium protein, unknown function
PBANKA_1001500	E002	4.13199921834638e-13	22.6163180458535	19.1651459732885	-0.609727010426399	alpha/beta hydrolase, putative
PBANKA_1112200	E009	4.65961172436994e-13	5.97909398780044	11.7377693384668	2.0439326964555	conserved Plasmodium protein, unknown function
PBANKA_0913900	E001	5.19780338510331e-13	1.53775596747163	9.90703056329175	5.46733696878587	conserved Plasmodium protein, unknown function
PBANKA_0408300	E002	5.29750043450858e-13	31.6916766897137	16.9532063989354	-2.44596052686672	phd finger protein, putative
PBANKA_1427200	E005	5.29750043450858e-13	8.31099863361003	2.25794691596219	-3.8216307486918	protein phosphatase PPM5 (PPM5)
PBANKA_0708400	E001	5.51816495143161e-13	2.36358849793313	14.1000338443102	5.33780091173752	small nuclear ribonucleoprotein G, putative (SNRPG)
PBANKA_1137900	E002	5.63669889144898e-13	26.1409194392347	28.2861738996998	0.330724715289325	proliferating cell nuclear antigen 1, putative (PCNA1)
PBANKA_0715300	E003	5.65835629121815e-13	35.3447035964448	36.6475180842328	0.182544064749029	conserved Plasmodium protein, unknown function
PBANKA_0700071	E013	6.01680114216605e-13	1.19392006542513	8.05480633931791	5.56942878093533	BIR protein
PBANKA_1233300	E007	6.01680114216605e-13	2.39730569185129	14.9453272459984	5.48788231035824	ATP-dependent RNA helicase DDX23, putative (DDX23)
PBANKA_1146200	E003	6.20408365102272e-13	4.09788992649278	11.7183717768878	3.14710177731107	Plasmodium exported protein, unknown function
PBANKA_0826300	E001	6.59021013898328e-13	5.41851239237721	26.3895316835947	5.18467991452476	thioredoxin-like protein 2, putative (TLP2)
PBANKA_1228000	E002	6.59021013898328e-13	3.5598383774573	6.73874717461544	1.87289930690732	1-cys peroxiredoxin, putative (1-CysPxn)
PBANKA_0520700	E004	6.87449421396138e-13	15.2614391650137	9.09185117808044	-1.63692280019802	conserved Plasmodium protein, unknown function
PBANKA_1315000	E003	7.61396091714917e-13	0.0233282136853674	8.62790408584596	17.1332691645682	E3 SUMO-protein ligase NSE2, putative (NSE2)
PBANKA_0705100	E002	8.44121615712695e-13	36.7946202605749	31.691850793873	-0.725307736580918	protein KRI1, putative (KRI1)
PBANKA_0705100	E001	8.4644051989741e-13	31.6700467918433	36.7739413851732	0.72559777678153	protein KRI1, putative (KRI1)
PBANKA_1449000	E007	8.6297104989795e-13	4.39282821370778	19.7286619106143	4.68281127874564	aspartyl protease, putative
PBANKA_1449200	E003	9.49418909360506e-13	14.2284810470202	8.03821468767184	-1.77874487374483	conserved Plasmodium protein, unknown function
PBANKA_0607400	E013	9.98653050102566e-13	13.4608913300507	7.79829422490753	-1.6897497027474	protein phosphatase, putative
PBANKA_0515400	E001	1.24830315504861e-12	4.02136324458718	9.69994361435898	2.61544243039359	conserved Plasmodium protein, unknown function
PBANKA_1314900	E008	1.36137678392542e-12	3.64662925833949	11.0813920467134	3.31203038156133	conserved Plasmodium protein, unknown function
PBANKA_0610800	E006	1.41048913595731e-12	64.3834814213302	28.9313463473234	-4.8036972311134	eukaryotic initiation factor 2a, putative
PBANKA_0826400	E002	1.41048913595731e-12	18.9948047385206	14.1321097346619	-1.00360136348712	zinc binding protein (Yippee), putative
PBANKA_0826800	E006	1.41048913595731e-12	12.3254133787475	9.84687831424947	-0.700114668296718	protein kinase, putative
PBANKA_0922400	E007	1.45059396868799e-12	8.47685102719893	15.3873703320155	1.87669846066077	conserved Plasmodium protein, unknown function
PBANKA_0209600	E015	1.57162074324924e-12	19.787549954117	9.03656772276169	-2.5523524280589	conserved Plasmodium protein, unknown function
PBANKA_1356500	E001	1.59207410027749e-12	36.9677727891946	22.435333004576	-2.18828574171083	conserved Plasmodium protein, unknown function
PBANKA_0506600	E004	1.67637099720266e-12	30.0321511432179	28.6909781326146	-0.200467128251084	serine/arginine-rich splicing factor 4, putative (SRSF4)
PBANKA_0701700	E003	1.72228331495506e-12	21.5821211506103	15.9830864427473	-1.06094274597586	conserved Plasmodium protein, unknown function
PBANKA_1352100	E015	1.85415204023434e-12	37.6811386635352	40.6486032254808	0.407769497868209	conserved Plasmodium protein, unknown function
PBANKA_1327600	E005	1.86552905916333e-12	9.15500522308677	13.4399799305767	1.19988035639558	zinc finger protein, putative
PBANKA_1337000	E006	1.98433089756802e-12	45.3297941327916	27.7631048065959	-2.47349570064171	conserved Plasmodium protein, unknown function
PBANKA_1117700	E004	2.13715626267595e-12	5.11847008487043	11.7490198239773	2.50458185952277	malate dehydrogenase, putative (MDH)
PBANKA_0212300	E001	2.18548551666765e-12	2.33289298664124	8.08665450473919	3.64459451806148	actin-like protein, putative (ALP3)
PBANKA_1222200	E008	2.4599368301757e-12	26.0288609554261	23.2527721081541	-0.448135034647311	conserved rodent malaria protein, unknown function
PBANKA_1444600	E022	2.50355220825193e-12	19.3081192195069	11.5192296451121	-1.71521820555629	conserved Plasmodium protein, unknown function
PBANKA_1008700	E003	2.5711328976723e-12	23.2622166378379	25.4412777816805	0.353724026140572	conserved Plasmodium protein, unknown function
PBANKA_1308600	E001	2.6309826253741e-12	84.2914385887033	85.3453054291981	0.13654979492388	fructose-bisphosphate aldolase 2 (ALDO2)
PBANKA_1200800	E001	2.71009187726487e-12	0.771601515810907	9.49582884895428	7.32890294965358	RNA-binding protein, putative
PBANKA_1137000	E001	2.94827182780199e-12	9.90664702680797	13.3350743659908	0.933242494271073	bergheilysin (BLN)
PBANKA_1343200	E011	3.18381355615371e-12	28.0105467061231	11.9900841608307	-3.03339912506832	conserved Plasmodium protein, unknown function
PBANKA_1305400	E004	3.24371093300267e-12	22.7806900836816	11.79069535249	-2.25286066647544	conserved Plasmodium protein, unknown function
PBANKA_1214600	E003	3.29248096950158e-12	3.9911066824162	10.0003465479656	2.73112600311626	conserved Plasmodium protein, unknown function
PBANKA_1335200	E006	3.41740148663458e-12	35.5341053323307	37.2626539576601	0.241524497051703	pre-mRNA-splicing factor ISY1, putative
PBANKA_1000300	E003	3.42153834224033e-12	40.0753879809008	42.7013884249262	0.356954469320362	Plasmodium exported protein, unknown function
PBANKA_1016700	E006	3.48446742960145e-12	44.3462059652749	32.4359118489808	-1.64879185545341	conserved Plasmodium protein, unknown function
PBANKA_1005700	E002	3.59371874352635e-12	24.3087578896183	20.0205211869302	-0.732798824020355	conserved Plasmodium protein, unknown function
PBANKA_0607400	E014	3.62105065539652e-12	12.6180336961922	7.21757531332286	-1.71403785131283	protein phosphatase, putative
PBANKA_0942600	E006	3.62105065539652e-12	30.6718793316997	43.2570047818761	1.75913348824079	conserved Plasmodium protein, unknown function
PBANKA_1427200	E006	3.7544691631281e-12	10.9066119551743	3.78920333010779	-3.15081152934858	protein phosphatase PPM5 (PPM5)
PBANKA_0506600	E001	3.830885544294e-12	45.2877817297795	50.284481859532	0.664960548749077	serine/arginine-rich splicing factor 4, putative (SRSF4)
PBANKA_0908100	E006	3.94495532736981e-12	14.9817435831235	10.7297843817316	-1.06664302297375	conserved Plasmodium protein, unknown function
PBANKA_1223400	E001	4.05140413861282e-12	9.38398861815334	3.54803787215857	-2.87891401748811	conserved Plasmodium protein, unknown function
PBANKA_1224800	E006	4.20245828131785e-12	12.0526816911477	5.87686415568662	-2.17836949984183	conserved protein, unknown function
PBANKA_1029000	E018	4.85997283151196e-12	2.412586299441	8.30656820088431	3.62818513614046	conserved Plasmodium protein, unknown function
PBANKA_0835600	E001	5.10130351959563e-12	14.9081144949419	6.75949180168958	-2.4501172042821	cAMP-dependent protein kinase catalytic subunit (PKAc)
PBANKA_1108800	E008	5.65240685881629e-12	16.0018014491146	10.3650995290968	-1.39345670031186	leucine-rich repeat protein (LRR2)
PBANKA_1428300	E012	5.85730815206954e-12	12.0461511497245	5.13786632903641	-2.57225653107909	WD repeat-containing protein, putative
PBANKA_0507800	E011	6.16457718685901e-12	21.5772236027218	24.8275833573016	0.541247941096175	conserved Plasmodium protein, unknown function
PBANKA_0209400	E005	6.23574760374217e-12	23.2122710227562	16.709565821709	-1.18691244822471	L-seryl-tRNA(Sec) kinase, putative (PSTK)
PBANKA_0815600	E009	6.27438702418754e-12	32.1553174067763	27.5094246709425	-0.691024757013922	zinc binding protein, putative
PBANKA_0516600	E005	6.31797135836915e-12	29.8036187938113	27.5879312871115	-0.334202027002702	leucine-rich repeat protein (LRR1)
PBANKA_1029000	E017	6.41984496112751e-12	2.82627995926392	8.81923631636417	3.35065901904557	conserved Plasmodium protein, unknown function
PBANKA_0940600	E016	7.09478871827132e-12	21.027039284778	27.7457447982229	1.09412250085706	exonuclease, putative
PBANKA_0912000	E001	7.12472949641663e-12	52.2956102571858	44.3997911085954	-1.04970092044723	conserved Plasmodium protein, unknown function
PBANKA_0601000	E015	7.29825926408266e-12	26.4695316680167	18.928410951436	-1.27757607211974	ATP dependent RNA helicase, putative
PBANKA_0501300	E004	7.44879244794958e-12	1.45431242615052	8.2293981888784	5.06410106538845	DNA polymerase delta catalytic subunit, putative
PBANKA_1444600	E021	7.69048419394042e-12	22.6884571251614	29.5223543766837	1.07671301459048	conserved Plasmodium protein, unknown function
PBANKA_1238000	E002	7.72116187328963e-12	13.887606424593	7.39627568863316	-1.94940436469625	conserved Plasmodium protein, unknown function
PBANKA_1306200	E001	8.71152528127456e-12	48.8154326102629	52.0757636826257	0.431292415594609	tRNA binding protein, putative
PBANKA_0718800	E002	8.7606923043069e-12	7.59505177721125	13.8263609089938	1.85566539350476	small GTP-binding protein sar1, putative (SAR1)
PBANKA_1230100	E018	9.72031714395532e-12	3.81932125453557	15.0590506405232	4.16061298156844	ribonuclease, putative
PBANKA_1306200	E002	1.08744282016989e-11	27.9161125011357	23.8997659541792	-0.633461016142697	tRNA binding protein, putative
PBANKA_1408800	E003	1.08893988914925e-11	7.76291445256125	12.0647426155147	1.35368736755446	zinc finger protein, putative
PBANKA_0608100	E004	1.09991493538778e-11	30.8956309527809	22.2226840330547	-1.35866845506727	conserved Plasmodium protein, unknown function
PBANKA_1316500	E006	1.14143144227349e-11	19.0654043447431	10.6211900109157	-1.92325020153422	conserved Plasmodium protein, unknown function
PBANKA_1008700	E005	1.14636052929962e-11	31.7399075077597	22.7748023405709	-1.38859467613188	conserved Plasmodium protein, unknown function
PBANKA_0922400	E013	1.17759570835472e-11	7.99954974465155	12.7685119396971	1.44362723472501	conserved Plasmodium protein, unknown function
PBANKA_1452300	E005	1.2059152007142e-11	6.24416872680998	13.1547815818768	2.277952029186	conserved protein, unknown function
PBANKA_1223700	E004	1.27583463878981e-11	28.5896285368707	37.1225304336194	1.23033291503898	conserved Plasmodium protein, unknown function
PBANKA_1102300	E007	1.42319778133769e-11	9.16885483047118	3.03628261425069	-3.26086260461913	conserved Plasmodium protein, unknown function
PBANKA_1437800	E001	1.42732003482308e-11	32.9815411019703	26.5933676047106	-0.951693474961337	conserved Plasmodium protein, unknown function
PBANKA_0937300	E008	1.48617962632916e-11	12.9533479278496	4.77566039127897	-3.01766632049955	conserved Plasmodium protein, unknown function
PBANKA_1228000	E003	1.57621526450959e-11	1.60636420164634	3.37303135341729	2.14899928524691	1-cys peroxiredoxin, putative (1-CysPxn)
PBANKA_1327600	E007	1.61905265764901e-11	8.76808423850277	12.8804025956743	1.19447867857846	zinc finger protein, putative
PBANKA_1443700	E005	1.63688073537263e-11	24.5161014467482	15.9026049388922	-1.56809670887338	conserved Plasmodium protein, unknown function
PBANKA_1443700	E012	1.80357757868857e-11	25.9121149416129	16.733308828412	-1.61857222682571	conserved Plasmodium protein, unknown function
PBANKA_0212300	E003	1.85552939169121e-11	6.41798537595632	10.8719570951789	1.59458512941863	actin-like protein, putative (ALP3)
PBANKA_1354700	E002	1.87716879974511e-11	17.1063763705833	20.3399628301196	0.611555975581915	GPI mannosyltransferase 3, putative (GPI10)
PBANKA_1337000	E001	1.95921888336955e-11	3.84676642446857	6.39800907812025	1.49315536065044	conserved Plasmodium protein, unknown function
PBANKA_1001500	E004	2.0880525975942e-11	23.6626540025134	22.0504764821813	-0.270379181311529	alpha/beta hydrolase, putative
PBANKA_0808600	E009	2.52066667756071e-11	14.8295778378607	10.354533385241	-1.14318481781958	conserved Plasmodium protein, unknown function
PBANKA_1335600	E004	2.52066667756071e-11	11.8659692963725	16.4459172322366	1.06396582725531	M1-family alanyl aminopeptidase, putative
PBANKA_0937300	E014	2.56152995213219e-11	21.6534926875693	24.3588731168301	0.452377935111288	conserved Plasmodium protein, unknown function
PBANKA_1117100	E015	2.60392786331753e-11	25.1824790534925	21.3677398225843	-0.634452015019393	histone H3 variant, putative (H3.3)
PBANKA_0110200	E001	2.70654284035008e-11	2.47817029344066	8.85542966373463	3.744132410046	lsm12, putative
PBANKA_1146200	E001	2.70654284035008e-11	2.90579038416923	10.5157087621389	3.80915845594954	Plasmodium exported protein, unknown function
PBANKA_0515400	E002	2.71165520538635e-11	3.58199309305278	8.98531899014597	2.71892609912034	conserved Plasmodium protein, unknown function
PBANKA_1434200	E011	2.7207011675009e-11	18.6139391693713	11.1710920024303	-1.68130675334363	arginine--tRNA ligase, putative
PBANKA_1034100	E003	2.8067255580301e-11	11.1224597675938	1.79252343591385	-5.38246468413921	DNA repair helicase, putative
PBANKA_1441600	E015	2.8595938116753e-11	13.9916361029894	8.08416734385408	-1.70684967192708	ataxin-3, putative (ATX3)
PBANKA_1215500	E008	3.00196504858324e-11	5.58924369483164	12.6070886860066	2.46906536053371	translation machinery-associated protein 7, putative (TMA7)
PBANKA_0613200	E009	3.08504246924721e-11	19.488517789997	6.32287070176215	-3.568000827381	DNA polymerase alpha, putative
PBANKA_0102600	E019	3.21027141095239e-11	15.1075282718993	4.50294560661149	-3.69066163152622	centrosomal protein CEP76, putative (CEP76)
PBANKA_1112900	E003	3.44894642721602e-11	18.726015008432	8.72433475091156	-2.46229675254271	conserved Plasmodium protein, unknown function
PBANKA_0214300	E011	3.55495044425727e-11	1.4656727479366	7.65960223211279	4.82589375729892	AP-4 complex subunit beta, putative
PBANKA_0102600	E026	3.57960414081932e-11	11.0590564144464	3.40032814264267	-3.50919394022747	centrosomal protein CEP76, putative (CEP76)
PBANKA_0713400	E004	3.59407661658118e-11	7.67474253235627	12.9860815491197	1.62217294782473	phosphatase, putative
PBANKA_0411300	E009	3.83898542485622e-11	21.414111033469	6.21946125927706	-3.96096306091408	conserved Plasmodium protein, unknown function
PBANKA_0208200	E004	3.85911796622159e-11	11.4804997751632	18.8271142027485	1.63604840322148	conserved Plasmodium protein, unknown function
PBANKA_0913000	E011	3.89634763440091e-11	17.1346807168135	8.09664655821701	-2.37862993328842	conserved Plasmodium protein, unknown function
PBANKA_1034100	E002	3.97246820242109e-11	12.0158127639401	1.57693940763988	-5.99546832554715	DNA repair helicase, putative
PBANKA_1230600	E005	4.01798577302214e-11	13.8556810454145	5.71826116591345	-2.70554715187232	conserved Plasmodium protein, unknown function
PBANKA_1447600	E002	4.21077416462327e-11	20.4940189559232	29.2332108523002	1.41345157737473	nucleotidyltransferase, putative
PBANKA_1230600	E006	4.44433159267148e-11	17.4644737427703	5.00019556639714	-3.87395389262688	conserved Plasmodium protein, unknown function
PBANKA_0808600	E010	4.64973288796221e-11	13.9837519313043	8.92173359922756	-1.4069125053135	conserved Plasmodium protein, unknown function
PBANKA_0209400	E006	4.8108253145362e-11	19.8332334637677	13.9059342273002	-1.21078526580936	L-seryl-tRNA(Sec) kinase, putative (PSTK)
PBANKA_0407500	E004	4.93723131526721e-11	2.23650337653275	6.91811426403699	3.29960072764488	N2227-like protein, putative
PBANKA_0102300	E010	5.01767313832604e-11	19.8760307253589	15.5931790758726	-0.841323211040229	cation/H+ antiporter (CAX)
PBANKA_1137900	E001	5.01767313832604e-11	71.7130950755976	61.0009455730913	-1.39410275472146	proliferating cell nuclear antigen 1, putative (PCNA1)
PBANKA_0821200	E001	5.07540366444501e-11	10.570870445159	5.66810652931576	-1.87463193677054	conserved Plasmodium protein, unknown function
PBANKA_1209800	E009	5.51202905359617e-11	3.30533396808448	8.30418840355549	2.71395461656916	proteasome subunit beta type-5, putative
PBANKA_1315000	E008	5.56455035135164e-11	6.84529471402424	12.4233491776221	1.8223867629766	E3 SUMO-protein ligase NSE2, putative (NSE2)
PBANKA_0316700	E007	5.56557752829197e-11	22.7585839041431	16.7667316920887	-1.09943290224123	fam-b protein
PBANKA_1328700	E006	6.04972051979363e-11	28.787833320993	30.5007651813375	0.255126018640718	tRNA 3'-trailer sequence RNase, putative
PBANKA_0902900	E008	6.32452122597041e-11	23.6378609461474	21.1804573463383	-0.416754072506289	conserved Plasmodium protein, unknown function
PBANKA_1236900	E003	6.56887061902769e-11	2.63737727939798	8.57705994166068	3.46688008616839	transcription initiation factor TFIID subunit 10, putative (TAF10)
PBANKA_0214300	E012	6.72566635225545e-11	1.19684295870365	6.33168727750418	4.84402235119412	AP-4 complex subunit beta, putative
PBANKA_0610800	E002	6.7517193473381e-11	4.32430941964954	5.39087131430416	0.646093827940576	eukaryotic initiation factor 2a, putative
PBANKA_0108400	E001	7.36827803125911e-11	32.2628828478413	29.0144720453378	-0.478223524695265	conserved Plasmodium protein, unknown function
PBANKA_1001300	E001	7.62862679967487e-11	28.9997671291393	35.3021750516479	0.913888580734467	conserved Plasmodium protein, unknown function
PBANKA_1146700	E003	7.65883071180513e-11	0.0156903264792447	6.76443669386169	17.5480508994688	BIR protein
PBANKA_0108400	E002	7.79066300881615e-11	25.3331579593183	28.8094739450311	0.53742670235264	conserved Plasmodium protein, unknown function
PBANKA_0102600	E016	7.90877720041199e-11	12.2581818901843	6.95468052394158	-1.732706557084	centrosomal protein CEP76, putative (CEP76)
PBANKA_0803500	E001	7.9340495341064e-11	5.19676379181111	10.5737652808693	2.13092386219411	ATP synthase subunit C, putative
PBANKA_1234500	E002	8.06794474475757e-11	22.0598644026211	29.0242167482239	1.10879971584308	conserved Plasmodium protein, unknown function
PBANKA_0501100	E002	8.08508139317599e-11	54.4584415906905	55.1893954841467	0.0960091965082093	early transcribed membrane protein (SEP3)
PBANKA_0212100	E004	8.09058204455689e-11	10.3258674005479	19.0938620381254	2.01582242932297	eukaryotic translation initiation factor 2 alpha subunit, putative
PBANKA_0916100	E003	8.09445172614185e-11	27.9399944509452	29.0019915715191	0.160650560728632	nucleic acid binding protein, putative
PBANKA_0712200	E016	8.39831411707004e-11	29.0212282659257	34.8609908912065	0.848431800697627	BEM46-like protein, putative (PBLP)
PBANKA_1236900	E007	8.64105662433455e-11	1.18195787781365	7.6779514275418	5.4545635422228	transcription initiation factor TFIID subunit 10, putative (TAF10)
PBANKA_1236900	E008	8.64105662433455e-11	1.18195787781365	7.6779514275418	5.4545635422228	transcription initiation factor TFIID subunit 10, putative (TAF10)
PBANKA_0102600	E029	9.08767251278521e-11	12.4728333597462	3.10827263550798	-4.14888835456555	centrosomal protein CEP76, putative (CEP76)
PBANKA_1001300	E002	9.37663400251241e-11	24.4156909611673	18.4280593969888	-1.04580520900711	conserved Plasmodium protein, unknown function
PBANKA_0814100	E002	9.42940813518337e-11	15.9867789528514	23.2051259699599	1.33540545758386	conserved Plasmodium protein, unknown function
PBANKA_1315400	E011	9.94205930001964e-11	18.4228291470443	25.2915055573063	1.1874998999078	calcineurin subunit B, putative (CNB)
PBANKA_0613200	E008	1.03345439769838e-10	16.1573195324544	5.30227391450213	-3.43622625937549	DNA polymerase alpha, putative
PBANKA_0212100	E006	1.04498319591524e-10	9.93062126097375	18.6189829947614	2.04685297975215	eukaryotic translation initiation factor 2 alpha subunit, putative
PBANKA_1040000	E018	1.0498069536616e-10	29.3684900452527	26.7842018041294	-0.393282183652628	conserved Plasmodium protein, unknown function
PBANKA_1421000	E003	1.10092230513412e-10	39.9046056538381	41.6659876667879	0.240061977849733	calmodulin, putative
PBANKA_1223700	E003	1.14306572567859e-10	12.902007498661	10.4004487854679	-0.677303690040763	conserved Plasmodium protein, unknown function
PBANKA_0719500	E002	1.14640296290543e-10	11.386218864008	6.82557361239886	-1.55598422742109	conserved Plasmodium protein, unknown function
PBANKA_1443700	E007	1.16859441406679e-10	21.4668319572617	13.3716622371431	-1.62780981821705	conserved Plasmodium protein, unknown function
PBANKA_0939800	E013	1.17274625357892e-10	3.25791091534845	11.3923937629255	3.72637265688633	nucleic acid binding protein, putative
PBANKA_1449200	E001	1.21495374788353e-10	24.8373067514826	30.6116258629292	0.884919567818391	conserved Plasmodium protein, unknown function
PBANKA_0942600	E004	1.23080399348207e-10	17.369663064396	15.6596203442999	-0.351799222107988	conserved Plasmodium protein, unknown function
PBANKA_0507800	E007	1.30354968706606e-10	17.0700833409706	7.74759622133532	-2.4981319346124	conserved Plasmodium protein, unknown function
PBANKA_0831500	E002	1.37032833186966e-10	21.2729311041521	16.3915464005595	-0.922027976714529	conserved Plasmodium protein, unknown function
PBANKA_0600051	E023	1.38065324441643e-10	1.12902385872724	7.88663537767275	5.66738252818737	BIR protein
PBANKA_0708500	E006	1.38065324441643e-10	21.6754676736293	7.39881116815477	-3.48978645691525	conserved Plasmodium protein, unknown function
PBANKA_1342300	E009	1.38280096369924e-10	8.17972488436641	2.83115837192087	-3.1180329004043	conserved Plasmodium protein, unknown function
PBANKA_0923900	E009	1.50843572570388e-10	23.723836802067	26.6332356905237	0.46478641024682	U6 snRNA-associated Sm-like protein LSm1, putative (LSM1)
PBANKA_1039300	E003	1.56637179530697e-10	15.2243346526722	10.4161210813499	-1.2118051241782	U2 snRNP-associated SURP motif-containing protein, putative (SR140)
PBANKA_1444600	E016	1.70578597980345e-10	11.220857832692	6.00915364385456	-1.88787768587903	conserved Plasmodium protein, unknown function
PBANKA_0507300	E007	1.84773670463367e-10	11.5386842976332	2.53056188311857	-4.49942797024571	dynein heavy chain, putative
PBANKA_1238300	E004	1.89930773969823e-10	13.9129217030769	5.84931710861805	-2.65209865170722	conserved Plasmodium protein, unknown function
PBANKA_0925800	E003	1.95194141048e-10	19.75792874358	25.6671439501355	0.998178347771302	conserved Plasmodium protein, unknown function
PBANKA_0918700	E007	2.08492087176543e-10	22.3534132761443	18.5496506650338	-0.680903009335979	A/G-specific adenine glycosylase, putative
PBANKA_1341800	E014	2.08492087176543e-10	30.818806770461	14.1895328197683	-2.91255834227312	conserved Plasmodium protein, unknown function
PBANKA_1421000	E004	2.15009578122857e-10	26.3787240434117	19.5707028378399	-1.14429473839016	calmodulin, putative
PBANKA_1010300	E008	2.18216246742766e-10	29.9967049826215	31.9636060431663	0.288345554647515	dynein-related AAA-type ATPase, putative
PBANKA_1352100	E013	2.18553698328106e-10	33.7020925499264	36.9181447845257	0.453013367786175	conserved Plasmodium protein, unknown function
PBANKA_1448100	E007	2.21695841022059e-10	4.01614128472189	9.41854787749371	2.52914482760944	conserved Plasmodium protein, unknown function
PBANKA_1039000	E001	2.2941919422001e-10	26.2158262089098	23.7018483142694	-0.403238755465809	conserved Plasmodium protein, unknown function
PBANKA_1335600	E001	2.33202845655848e-10	11.6887451740089	6.4890600639812	-1.78847764904746	M1-family alanyl aminopeptidase, putative
PBANKA_1238000	E003	2.38635734301934e-10	30.5904932494945	26.191523952598	-0.666945649382177	conserved Plasmodium protein, unknown function
PBANKA_1223700	E002	2.46153752625987e-10	13.5882477373203	10.7070991583882	-0.754007740564413	conserved Plasmodium protein, unknown function
PBANKA_0716000	E012	2.50186884823228e-10	11.2215889024929	5.53646420902878	-2.12973343900849	chromosome associated protein, putative
PBANKA_0704200	E011	2.58029887759358e-10	17.2090035423775	12.9401849360018	-0.943464742918477	dehydrodolichyl diphosphate synthetase, putative
PBANKA_1214600	E004	2.60622648393439e-10	45.3336002527032	31.276486567076	-1.9496182242988	conserved Plasmodium protein, unknown function
PBANKA_1308600	E008	2.6565577714815e-10	14.686704514597	8.07578225257224	-1.86864569439798	fructose-bisphosphate aldolase 2 (ALDO2)
PBANKA_0901000	E009	2.66293115343142e-10	8.0987476585223	2.66648414533446	-3.26184407002817	fam-a protein
PBANKA_1010300	E004	2.66293115343142e-10	7.99990657361784	1.91715614418102	-4.18014945344106	dynein-related AAA-type ATPase, putative
PBANKA_1314200	E003	2.66293115343142e-10	19.9794101341473	24.5301360313442	0.776112365689271	conserved Plasmodium protein, unknown function
PBANKA_0830000	E003	2.67808951068357e-10	0.964714421273257	6.52527129191157	5.55591925232733	RNA-binding protein, putative
PBANKA_1010300	E005	2.73445498796116e-10	15.4828850624547	7.03774142523019	-2.45558675309664	dynein-related AAA-type ATPase, putative
PBANKA_0901300	E001	2.76655585942372e-10	25.3545228969975	27.0299086806535	0.262646743056761	merozoite adhesive erythrocytic binding protein (MAEBL)
PBANKA_0707200	E003	2.85403054554911e-10	21.2815483529466	15.4801310777373	-1.11579948897855	alpha/beta hydrolase, putative
PBANKA_0710700	E002	3.0112745760436e-10	19.8959033935118	23.0269575327124	0.544352909614966	conserved Plasmodium protein, unknown function
PBANKA_1305400	E005	3.21925308916435e-10	15.4596512284583	5.89243934304924	-2.97732628296129	conserved Plasmodium protein, unknown function
PBANKA_1011300	E009	3.35788172028388e-10	7.01835811441676	21.4804329291838	3.61361938413798	microsomal signal peptidase protein, putative
PBANKA_1221100	E008	3.38994377450315e-10	14.3637546752429	4.83948605225216	-3.31336775918921	conserved Plasmodium protein, unknown function
PBANKA_1404900	E002	3.38994377450315e-10	17.9619613104074	14.2858480580243	-0.771591331266072	26S protease regulatory subunit 10B, putative (RPT4)
PBANKA_0707200	E004	3.4346526225302e-10	20.2148389189792	14.8317690046069	-1.06878316551544	alpha/beta hydrolase, putative
PBANKA_1215500	E003	3.54953141072112e-10	0.0194345413865875	6.0888380656185	16.6185918085973	translation machinery-associated protein 7, putative (TMA7)
PBANKA_0212100	E005	4.13032547490028e-10	10.2925051827905	19.1423542663829	2.03484736690927	eukaryotic translation initiation factor 2 alpha subunit, putative
PBANKA_1439400	E003	4.56555074870342e-10	32.2913287300039	14.1399113333319	-3.13849537480172	histone chaperone ASF1, putative (ASF1)
PBANKA_0826300	E005	4.75912282742366e-10	11.9323673932232	7.97028669717688	-1.23963891743267	thioredoxin-like protein 2, putative (TLP2)
PBANKA_1236900	E004	5.15448269940958e-10	1.66939119630608	8.20058696905684	4.65490783981821	transcription initiation factor TFIID subunit 10, putative (TAF10)
PBANKA_1000300	E002	5.31311837231734e-10	32.1997236437532	28.5743769793591	-0.535360960517174	Plasmodium exported protein, unknown function
PBANKA_1235900	E004	5.33937714662878e-10	28.2898271146504	24.7762906301664	-0.5480171975089	conserved Plasmodium protein, unknown function
PBANKA_0826300	E011	5.68416284375587e-10	24.6689227793069	24.2900718604263	-0.0613117853338476	thioredoxin-like protein 2, putative (TLP2)
PBANKA_0931700	E002	6.15769023121877e-10	28.0889823057683	36.7465408229733	1.25386020437649	peptidyl-prolyl cis-trans isomerase, putative (CYP19C)
PBANKA_1040000	E010	6.3625122733756e-10	21.7937808976078	11.7690538723975	-2.09087375459815	conserved Plasmodium protein, unknown function
PBANKA_1230300	E009	6.77075424056981e-10	12.9283448450606	8.25547788318811	-1.38855442688828	conserved Plasmodium protein, unknown function
PBANKA_1011300	E006	6.99861419457888e-10	18.9183333237848	10.5298617872044	-1.92250407242354	microsomal signal peptidase protein, putative
PBANKA_1325800	E008	7.30092237981402e-10	25.0623183981257	17.308840572004	-1.36785081737466	conserved Plasmodium protein, unknown function
PBANKA_0942600	E002	7.4670801992922e-10	11.0186511791603	7.09940384771257	-1.33630105983563	conserved Plasmodium protein, unknown function
PBANKA_1328700	E001	7.94982460778009e-10	41.3737753657492	18.077717766445	-3.57901882153605	tRNA 3'-trailer sequence RNase, putative
PBANKA_1337000	E002	8.13060159571275e-10	5.39495591708404	8.49036436685953	1.34974863589665	conserved Plasmodium protein, unknown function
PBANKA_0203200	E004	8.64201464819685e-10	35.2805286514558	21.2224876557805	-2.16068236183008	bromodomain protein, putative
PBANKA_1336500	E002	8.71789547606817e-10	16.036623427098	8.60365611849889	-1.97014784790118	conserved Plasmodium protein, unknown function
PBANKA_1117100	E013	8.95549156888848e-10	26.2294054356214	23.2811154940672	-0.474894156932523	histone H3 variant, putative (H3.3)
PBANKA_1129600	E008	9.68421229207677e-10	23.0950759944102	15.0912180740656	-1.50952120258649	conserved Plasmodium protein, unknown function
PBANKA_1038500	E013	9.74639364937523e-10	18.7306873262356	13.2095370914875	-1.17260218764911	conserved Plasmodium protein, unknown function
PBANKA_1229600	E001	1.01320385195919e-09	11.7106904048093	5.92571865539643	-2.06315054124463	conserved Plasmodium protein, unknown function
PBANKA_1002000	E018	1.05018748862241e-09	20.3068242959559	24.3387976308206	0.686096870890688	conserved Plasmodium protein, unknown function
PBANKA_0826800	E005	1.06043346232417e-09	8.16730485842699	4.95704075430741	-1.48129127018253	protein kinase, putative
PBANKA_0821300	E001	1.08450734222435e-09	13.1539311648952	8.02855323191832	-1.52800421885448	conserved Plasmodium protein, unknown function
PBANKA_1222400	E001	1.12379471267945e-09	47.2328214644376	50.5593601774102	0.44148087233401	ubiquitin regulatory protein, putative
PBANKA_0937300	E010	1.22329268373902e-09	21.6616549798937	10.8781423773881	-2.31442497928906	conserved Plasmodium protein, unknown function
PBANKA_1318800	E006	1.24932439856756e-09	13.6871994215799	8.09473169851522	-1.63148965873877	protein tyrosine phosphatase (PTP1)
PBANKA_1459400	E001	1.25602549699653e-09	5.67114550782072	18.6443633201268	3.73190645623352	conserved Plasmodium protein, unknown function
PBANKA_1005700	E003	1.27198851197237e-09	28.3599796591575	34.507169689548	0.898084298410188	conserved Plasmodium protein, unknown function
PBANKA_0407500	E006	1.34023273407782e-09	41.520013768528	33.3820517335279	-1.13107926721883	N2227-like protein, putative
PBANKA_0600051	E018	1.3881787886892e-09	6.01074767504626	10.9507738355138	1.81109151189726	BIR protein
PBANKA_0815200	E007	1.44793042370318e-09	25.1702161924681	21.5201071465571	-0.606026764274105	phospholipid or glycerol acyltransferase, putative
PBANKA_0934700	E012	1.44793042370318e-09	16.9714836812509	9.12788285471484	-1.98289569741438	conserved Plasmodium protein, unknown function
PBANKA_0600051	E019	1.45574882112246e-09	5.24898050774019	10.2382077697347	2.00183570525214	BIR protein
PBANKA_1438100	E008	1.48075929263243e-09	8.52153019004658	12.6686563010024	1.2279088203888	nucleus export protein BRR6, putative
PBANKA_1428300	E011	1.49129091334199e-09	12.3028631492345	6.95480633548695	-1.74419206072934	WD repeat-containing protein, putative
PBANKA_1316400	E012	1.50316058333586e-09	23.8760902298935	16.3145683786736	-1.37769985987352	U1 snRNA associated protein, putative
PBANKA_0712400	E004	1.56973338713725e-09	26.2960192183287	24.7499068551764	-0.245282538105794	rRNA-processing protein FCF1, putative (FCF1)
PBANKA_1227400	E010	1.63667002309987e-09	12.9484546058175	5.55666031161305	-2.571638648759	serine/threonine protein phosphatase 2B catalytic subunit A (CNA)
PBANKA_1441100	E002	1.64570951126861e-09	9.0339729164818	18.6049943471918	2.33351087120402	haloacid dehalogenase-like hydrolase, putative (HAD2)
PBANKA_0201800	E010	1.68964563698467e-09	18.4992693990303	23.3337345487182	0.854908679133962	TatD-like deoxyribonuclease, putative
PBANKA_1223400	E011	1.7223345686918e-09	18.466231568645	9.18548007899062	-2.25651539537816	conserved Plasmodium protein, unknown function
PBANKA_1350300	E001	1.7223345686918e-09	27.2841501189021	35.838499236765	1.25004005590761	RanBPM and CLTH-like protein, putative
PBANKA_1117100	E014	1.75520422677423e-09	26.0954534622183	22.9549429904151	-0.508245010455618	histone H3 variant, putative (H3.3)
PBANKA_0809000	E006	1.7770688302334e-09	45.7651111365498	49.658742090226	0.518211448913073	translation initiation factor SUI1, putative
PBANKA_1448000	E001	1.83266724139287e-09	4.17518480909288	14.9904023983215	3.88569599951351	conserved Plasmodium protein, unknown function
PBANKA_0704300	E004	1.98521949342365e-09	3.93010790384967	8.34909532967402	2.22632009684117	SPRY domain, putative
PBANKA_1115700	E006	2.07531877780406e-09	15.4562672194365	10.0448599388922	-1.37408141020851	kinetochore protein NDC80, putative (NDC80)
PBANKA_0619100	E012	2.21527808660696e-09	1.58237457514195	9.93472971318936	5.39325417279477	40S ribosomal protein S5, putative
PBANKA_0207700	E012	2.24290134957999e-09	3.04551343308052	11.017839745814	3.8177409409233	conserved Plasmodium protein, unknown function
PBANKA_1114500	E002	2.25286268278248e-09	31.9019099545621	31.0912667678026	-0.11815276738605	conserved Plasmodium protein, unknown function
PBANKA_1112900	E005	2.25486638605441e-09	17.6211245129633	8.07553114638554	-2.48300138382603	conserved Plasmodium protein, unknown function
PBANKA_1318800	E005	2.34642155764219e-09	11.1833904209899	5.56349950391894	-2.1047353956016	protein tyrosine phosphatase (PTP1)
PBANKA_0614700	E009	2.38026036234217e-09	4.50312212334318	10.5655169984647	2.54837282308917	conserved Plasmodium membrane protein, unknown function
PBANKA_1011300	E011	2.42729326352803e-09	7.98995260192926	27.4347020690692	4.19280356227683	microsomal signal peptidase protein, putative
PBANKA_0826800	E007	2.45914008933243e-09	14.8582576620641	12.2639923632688	-0.620133598745333	protein kinase, putative
PBANKA_1117700	E003	2.51664995662638e-09	5.03628694102401	11.1107888676273	2.37705413569431	malate dehydrogenase, putative (MDH)
PBANKA_0501300	E005	2.73572794060017e-09	4.3273723945402	11.7290553411351	2.9908823789637	DNA polymerase delta catalytic subunit, putative
PBANKA_1440800	E002	2.73572794060017e-09	13.9622468537037	9.58899906275565	-1.18197375012214	conserved Plasmodium protein, unknown function
PBANKA_0920700	E004	2.73900260542854e-09	17.5112296535073	11.9926870694079	-1.24527235513491	conserved Plasmodium protein, unknown function
PBANKA_1039000	E004	2.74089297711158e-09	26.4430361106433	24.8065132410336	-0.259148700264618	conserved Plasmodium protein, unknown function
PBANKA_0316700	E004	2.78534980393483e-09	29.8902465743135	34.2752635044705	0.635743088560245	fam-b protein
PBANKA_1117100	E012	2.81585037585805e-09	27.328208418336	24.8327099271679	-0.392081134295037	histone H3 variant, putative (H3.3)
PBANKA_1338000	E003	2.84812396579096e-09	4.24215357204547	9.19527315481452	2.29616819604946	conserved Plasmodium protein, unknown function
PBANKA_0937600	E001	2.87741587408983e-09	19.192550346167	21.9692314914684	0.494652932452039	conserved Plasmodium protein, unknown function
PBANKA_0504900	E002	2.92057635624054e-09	24.8025928761224	16.1221192227165	-1.56815719932037	histone acetyltransferase, putative
PBANKA_0831500	E003	3.02339988037516e-09	11.7815790071132	7.24784102294501	-1.48426612720457	conserved Plasmodium protein, unknown function
PBANKA_1209800	E010	3.07369871779114e-09	2.56114530137589	7.1998647504146	3.02601232651888	proteasome subunit beta type-5, putative
PBANKA_0720000	E002	3.19277092701287e-09	30.9882560165729	43.4785942215104	1.74256190622241	conserved Plasmodium protein, unknown function
PBANKA_0940700	E005	3.20959527779839e-09	36.0162029271233	22.9953004235847	-1.96121670739647	conserved Plasmodium protein, unknown function
PBANKA_1221100	E005	3.26871516222287e-09	21.3882261864685	15.5776382829674	-1.11342689755097	conserved Plasmodium protein, unknown function
PBANKA_1211800	E023	3.27962643193252e-09	18.605256771822	14.0524877582411	-0.948685038765362	conserved Plasmodium protein, unknown function
PBANKA_0920600	E001	3.30485591534478e-09	10.3336393149596	5.53325278859153	-1.87534365349185	conserved Plasmodium protein, unknown function
PBANKA_0918000	E002	3.37940238819605e-09	32.2794049853734	29.1131389740912	-0.465808299916876	60S acidic ribosomal protein P0, putative
PBANKA_0812500	E001	3.44548671530549e-09	15.4102346861276	21.1544087580884	1.1086621531915	conserved Plasmodium protein, unknown function
PBANKA_0810200	E006	3.51086866787841e-09	5.79263661265658	11.7236517071732	2.13367333356454	conserved Plasmodium protein, unknown function
PBANKA_0826800	E010	3.51893615012307e-09	7.77481000713506	4.67232506305004	-1.50650327457899	protein kinase, putative
PBANKA_0918700	E001	3.58042406830513e-09	12.159935642394	16.19554622543	0.934742662929562	A/G-specific adenine glycosylase, putative
PBANKA_0820300	E001	3.59981250474622e-09	1.57533356474452	7.35368794500935	4.49536771331884	protein disulfide isomerase, putative
PBANKA_0305200	E024	3.62675897081131e-09	16.0376734134204	16.0477672239077	0.00211856524521625	conserved Plasmodium protein, unknown function
PBANKA_1117700	E007	3.89137628958544e-09	15.5504680508394	8.4771990602121	-1.91173053098868	malate dehydrogenase, putative (MDH)
PBANKA_0922400	E009	3.91274377010730e-09	11.6487050593031	21.1253846852805	2.00714554349923	conserved Plasmodium protein, unknown function
PBANKA_1443600	E001	3.93664569644182e-09	24.1225217267754	29.6142579650112	0.852924966450088	conserved Plasmodium protein, unknown function
PBANKA_1121500	E001	3.99081407585752e-09	2.40210086237036	7.486450173959	3.32842866593033	conserved Plasmodium protein, unknown function
PBANKA_1228000	E004	3.99885197451695e-09	3.17374557844281	4.93307357069878	1.2863724583189	1-cys peroxiredoxin, putative (1-CysPxn)
PBANKA_0206300	E006	4.01207051875267e-09	25.2145011090164	18.0289747042796	-1.25089142494203	centrin-1, putative (CEN1)
PBANKA_1004500	E004	4.02735018196451e-09	32.8514336513585	31.0345798672072	-0.263606061993034	conserved Plasmodium protein, unknown function
PBANKA_0608100	E003	4.06039322984048e-09	30.0822275531842	21.7192162086873	-1.32503442879086	conserved Plasmodium protein, unknown function
PBANKA_1444600	E025	4.06039322984048e-09	22.0656609976983	27.8413865837084	0.928780515140433	conserved Plasmodium protein, unknown function
PBANKA_0922400	E012	4.23904068802434e-09	9.47226197734289	16.4906409655318	1.77196230803922	conserved Plasmodium protein, unknown function
PBANKA_0708200	E001	4.8884937893719e-09	33.9298204868764	32.5810247167904	-0.193215172293208	conserved Plasmodium protein, unknown function
PBANKA_1011300	E008	4.9252658373025e-09	8.26578140122664	25.9551077487387	3.86059365056364	microsomal signal peptidase protein, putative
PBANKA_0209400	E007	5.03461902233622e-09	16.9120316339921	11.7095199127318	-1.20092259254842	L-seryl-tRNA(Sec) kinase, putative (PSTK)
PBANKA_0204700	E009	5.1214885512682e-09	14.2561384059318	10.201703386308	-1.05959773596255	conserved Plasmodium protein, unknown function
PBANKA_0102600	E028	5.16721308779416e-09	11.0974114649941	2.95798517338257	-3.92482963143265	centrosomal protein CEP76, putative (CEP76)
PBANKA_0407500	E003	5.21184136081631e-09	4.77271320096886	13.7953998220264	3.22249183708608	N2227-like protein, putative
PBANKA_0941200	E002	5.29652798994359e-09	14.1041107095697	9.42175596165804	-1.26870721529778	tRNA-splicing ligase RtcB, putative (RTCB)
PBANKA_1114500	E001	5.46987298161931e-09	3.24890753718297	8.32270909471522	2.77071813206744	conserved Plasmodium protein, unknown function
PBANKA_0409400	E002	5.51313984417698e-09	62.8916761302591	57.0515042937808	-0.763037670950753	protein kinase, putative (PKRP)
PBANKA_0934700	E010	5.69367992833572e-09	11.5472057207971	4.01873348118365	-3.15776027146665	conserved Plasmodium protein, unknown function
PBANKA_0700600	E003	5.84699226129279e-09	1.93612999135326	9.29160307049877	4.6049532350981	Plasmodium exported protein, unknown function
PBANKA_0409400	E001	6.1364330091794e-09	20.3715339646439	25.8282731869513	0.912749956885952	protein kinase, putative (PKRP)
PBANKA_1246400	E002	6.1364330091794e-09	0.0426668562833115	6.26587256090263	14.434407934482	BIR protein
PBANKA_1003700	E004	6.14818420838464e-09	19.5466352694445	15.2716884671543	-0.850567540927974	conserved Plasmodium protein, unknown function
PBANKA_1314200	E004	6.14818420838464e-09	35.4371809429407	30.581273465612	-0.69777687649434	conserved Plasmodium protein, unknown function
PBANKA_1444600	E013	6.20399876343831e-09	25.8363845389201	20.701125964382	-0.855304658981846	conserved Plasmodium protein, unknown function
PBANKA_0822000	E003	6.20522634516416e-09	22.7604338948675	17.8417685432628	-0.885790905271145	conserved Plasmodium protein, unknown function
PBANKA_1029700	E010	6.29628567749558e-09	31.4648208062718	26.2882171873657	-0.77989171682937	ubiquitin-conjugating enzyme, putative
PBANKA_1345700	E001	6.34836343607857e-09	18.236472851079	11.6464108477817	-1.47875909927749	GPI transamidase subunit PIG-U, putative
PBANKA_1414700	E002	6.37307370908052e-09	16.2681848316221	13.2270946793015	-0.681469814175351	ADP-ribosylation factor, putative
PBANKA_1432000	E005	6.61361881263833e-09	0.91635132438217	6.15111200039009	5.52946244814971	signal recognition particle subunit SRP19, putative (SRP19)
PBANKA_1354400	E005	6.67541701144783e-09	6.33411836869741	19.8202886726982	3.62345532868934	60S ribosomal protein L18, putative
PBANKA_1230100	E017	7.37345605923182e-09	7.47204122156202	16.5157980972557	2.49403541052733	ribonuclease, putative
PBANKA_0925500	E008	7.67365702425736e-09	29.5278738008246	30.4797793224974	0.141130755762582	calcium-dependent protein kinase 6 (CDPK6)
PBANKA_1202500	E002	7.8752741916545e-09	19.6499562436633	18.0218349375696	-0.306270252325773	WD repeat-containing protein, putative
PBANKA_1235300	E005	8.17107066067841e-09	38.4167970110097	33.1350395938988	-0.741800041854246	bis(5'-nucleosyl)-tetraphosphatase [asymmetrical], putative
PBANKA_1426500	E006	8.19775526738725e-09	9.20320319040847	4.67910101585112	-2.01216345590446	cullin-1, putative (CUL1)
PBANKA_0940100	E011	8.81299160674382e-09	23.2720796131501	24.4454011393635	0.192377033438801	protein kinase, putative
PBANKA_1360300	E008	9.60202429806702e-09	22.8141032737984	32.5606715560057	1.50081605210155	DNA/RNA-binding protein Alba 4, putative (ALBA4)
PBANKA_0922400	E001	1.04180636223316e-08	34.9371940636789	31.1058641035139	-0.550295129736353	conserved Plasmodium protein, unknown function
PBANKA_1443700	E003	1.04741849587066e-08	16.8368951188894	8.31406246474569	-2.23873157148453	conserved Plasmodium protein, unknown function
PBANKA_1011300	E015	1.07555077303502e-08	6.08011168186735	23.2233543283427	4.33541056730074	microsomal signal peptidase protein, putative
PBANKA_0204700	E011	1.21105386008042e-08	19.2176297182274	16.0756461201782	-0.618168203032809	conserved Plasmodium protein, unknown function
PBANKA_0938000	E002	1.25831693531238e-08	17.2079660534757	29.8061253663228	2.11767326757204	conserved Plasmodium protein, unknown function
PBANKA_1243900	E008	1.26368630158673e-08	12.3175577124065	7.32520334536187	-1.59317825263139	conserved Plasmodium protein, unknown function
PBANKA_1023600	E001	1.26941709776983e-08	19.6439502146857	15.9696556053823	-0.719020483605847	conserved Plasmodium protein, unknown function
PBANKA_0600900	E004	1.29120955908758e-08	7.97055410479429	2.06090706513088	-3.95991697732209	conserved Plasmodium protein, unknown function
PBANKA_1421000	E005	1.31082064900236e-08	23.9656705196132	18.1448001308586	-1.02684253683705	calmodulin, putative
PBANKA_1012500	E004	1.35785592508376e-08	10.6539030496811	5.76771248544013	-1.84752573395632	leucine-rich repeat protein (LRR5)
PBANKA_1213100	E002	1.47617957020608e-08	5.41111349688961	20.1528540449096	4.14857302663023	prohibitin, putative
PBANKA_1115900	E002	1.48897130627087e-08	15.3519443200952	19.5487049642182	0.833516981194249	conserved Plasmodium protein, unknown function
PBANKA_0614700	E011	1.49327236649794e-08	24.145363234987	19.5912752364812	-0.784405787948292	conserved Plasmodium membrane protein, unknown function
PBANKA_1223400	E013	1.54872827881496e-08	11.385981666053	6.05157282661597	-1.91279201240971	conserved Plasmodium protein, unknown function
PBANKA_0913900	E002	1.62375011805551e-08	0.044704531235908	6.39871620375907	14.3619509351193	conserved Plasmodium protein, unknown function
PBANKA_1011300	E002	1.72079543559615e-08	32.3074147160174	30.1552150305012	-0.314645042220592	microsomal signal peptidase protein, putative
PBANKA_0300300	E013	1.78043705181452e-08	0.0191203232019106	6.64297153772911	16.9237388732743	BIR protein
PBANKA_1115900	E001	1.80650592859219e-08	16.3277236101484	12.0014369034282	-1.00370832476416	conserved Plasmodium protein, unknown function
PBANKA_1314900	E001	1.85171545801244e-08	56.8964212328747	45.1340594340997	-1.5557204943784	conserved Plasmodium protein, unknown function
PBANKA_1137000	E002	1.90714735684279e-08	8.3796819237529	16.9513618287119	2.23815474637726	bergheilysin (BLN)
PBANKA_0720000	E001	2.0200942335792e-08	9.42958474537977	3.16748447800764	-3.22355784246747	conserved Plasmodium protein, unknown function
PBANKA_1428300	E005	2.19797397339826e-08	11.3611716975928	5.82455648967448	-2.01888191692515	WD repeat-containing protein, putative
PBANKA_1407600	E002	2.21378090825374e-08	3.34029605607551	10.0157040681201	3.25408244357412	60S ribosomal protein L24, putative
PBANKA_1001800	E009	2.29531527711169e-08	27.1111473475551	30.1850011028478	0.464075691289743	transcription factor with AP2 domain(s), putative (ApiAP2)
PBANKA_1310900	E003	2.30073912939546e-08	13.6216238637608	8.79128503903861	-1.36648368831389	conserved Plasmodium protein, unknown function
PBANKA_1402400	E017	2.30346125982977e-08	17.7819888406111	9.83207584889054	-1.91652045651345	conserved Plasmodium protein, unknown function
PBANKA_1423900	E009	2.32749852354647e-08	5.57483732527571	18.6901451890605	3.79102940422641	translation initiation factor SUI1, putative
PBANKA_1449200	E002	2.37325081303613e-08	22.9040867934077	21.7153288939702	-0.201984619519956	conserved Plasmodium protein, unknown function
PBANKA_1112200	E010	2.44461921357074e-08	5.61564687470337	10.1610834972224	1.77984575874278	conserved Plasmodium protein, unknown function
PBANKA_1443700	E018	2.50705788340445e-08	28.719093789616	31.2457255845835	0.374807565865998	conserved Plasmodium protein, unknown function
PBANKA_1339500	E006	2.54159229533086e-08	15.5694977745065	11.1627293186089	-1.07136803382006	conserved Plasmodium protein, unknown function
PBANKA_0606400	E001	2.5559166613755e-08	15.1783718642422	18.8448532324022	0.74055059297467	conserved Plasmodium protein, unknown function
PBANKA_0506600	E002	2.56690482557676e-08	29.2187216418341	28.8320390060101	-0.0580486483873557	serine/arginine-rich splicing factor 4, putative (SRSF4)
PBANKA_1222500	E001	2.56690482557676e-08	9.94423543085056	5.44357134586284	-1.80507038402194	plasmepsin X
PBANKA_0823000	E008	2.73037788208996e-08	8.50338259722248	3.85924071761942	-2.33468376883812	ubiquitin-like protein, putative
PBANKA_0412200	E001	2.77416523036667e-08	6.84508375917546	14.979840433601	2.42855438744576	conserved Plasmodium protein, unknown function
PBANKA_1443700	E019	2.78740850202955e-08	29.8839314907406	32.1295552482438	0.329126376987386	conserved Plasmodium protein, unknown function
PBANKA_1311200	E005	2.90996654330069e-08	19.8974410443244	14.325645023522	-1.12548736391273	conserved Plasmodium protein, unknown function
PBANKA_1456800	E010	3.01153720514472e-08	27.4375125553463	24.0308980895449	-0.538775909099749	vacuolar-sorting protein SNF7, putative (SNF7)
PBANKA_1137000	E008	3.29127244873066e-08	66.2311470614698	55.6715418964343	-1.37887504398632	bergheilysin (BLN)
PBANKA_1011300	E016	3.36619523971386e-08	6.15929377261179	23.3951420033581	4.32564709220853	microsomal signal peptidase protein, putative
PBANKA_1311500	E003	3.39369556183875e-08	0.784018672762066	5.55081899918519	5.67664521176449	conserved Plasmodium protein, unknown function
PBANKA_0937300	E006	3.44145490207629e-08	17.622735532158	7.25545989655089	-2.80437091321808	conserved Plasmodium protein, unknown function
PBANKA_1117500	E010	3.44145490207629e-08	23.0880711597346	15.3522788558231	-1.45140317357399	ribosomal protein L27a, putative
PBANKA_1145300	E002	3.5760265640965e-08	9.26513979974624	6.60607513539065	-1.01653288438263	conserved Plasmodium protein, unknown function
PBANKA_1246800	E015	3.61112169803903e-08	16.220300086444	12.9985383046083	-0.727474548658796	BIR protein
PBANKA_1328700	E004	3.76783501829219e-08	26.3843531280822	28.3256196498191	0.298597124922239	tRNA 3'-trailer sequence RNase, putative
PBANKA_1350300	E012	3.79961114613763e-08	27.7883585981849	24.540748522731	-0.509675067440837	RanBPM and CLTH-like protein, putative
PBANKA_1302600	E003	4.08430688289815e-08	25.2367100290401	19.2647126564564	-1.02049780545508	DNA primase small subunit, putative
PBANKA_1421000	E006	4.12077130134151e-08	22.1363129204787	16.5618821797271	-1.03591488968995	calmodulin, putative
PBANKA_1441200	E002	4.21287418320157e-08	16.8313579436708	12.5276899502471	-0.970885862880944	conserved Plasmodium protein, unknown function
PBANKA_1118000	E007	4.30557685681287e-08	6.4885650390596	1.26509423233765	-4.75639254148141	conserved Plasmodium protein, unknown function
PBANKA_0608100	E005	4.44591586737807e-08	24.1086775027724	17.3088950813898	-1.21382398324146	conserved Plasmodium protein, unknown function
PBANKA_1106100	E005	4.4909943626349e-08	7.63306486050462	17.3709715196765	2.60286450090975	conserved Plasmodium protein, unknown function
PBANKA_1040000	E001	4.53299935288796e-08	23.078264627857	34.201570756993	1.69141798221403	conserved Plasmodium protein, unknown function
PBANKA_1203900	E003	4.56549985224166e-08	19.8398345451498	14.0963880417196	-1.16770604695909	DnaJ protein, putative
PBANKA_1028700	E004	4.61723394499017e-08	3.17655936111876	7.90223081613823	2.68001531225866	26S proteasome regulatory subunit RPN13, putative (RPN13)
PBANKA_0316000	E005	4.64975191950572e-08	4.1739611392991	12.4278565429197	3.27929739784709	replication factor C subunit 1, putative (RFC1)
PBANKA_0910300	E004	5.16479355032911e-08	29.7993684753057	28.3744856448761	-0.213750845211209	guanylyl cyclase, putative (GCalpha)
PBANKA_1329200	E012	5.19061923030388e-08	20.4594520271091	15.138287381505	-1.04496625199049	dynein beta chain, putative
PBANKA_1412200	E003	5.20432153030909e-08	12.1409545351517	9.27272641343988	-0.836165586878452	conserved Plasmodium protein, unknown function
PBANKA_0306000	E003	5.24018262754615e-08	42.0989350356668	20.4130025683427	-3.24393609068324	6-cysteine protein (P230p)
PBANKA_0517600	E016	5.51255449051123e-08	7.08480825570642	1.87403390148047	-3.88218196448721	plasmepsin VII
PBANKA_1142100	E004	5.65108967367119e-08	13.4475275857376	10.7264009480042	-0.714784773809814	conserved Plasmodium protein, unknown function
PBANKA_0604900	E001	5.72915415213376e-08	24.893818768957	23.3330991332788	-0.254545564843951	conserved Plasmodium protein, unknown function
PBANKA_1037500	E033	5.79406911523595e-08	15.5966452884999	7.24881641540312	-2.39186087558821	adenylyl cyclase alpha (ACalpha)
PBANKA_1444600	E031	5.81903360942104e-08	22.0402928570354	28.7874259287398	1.07654241611781	conserved Plasmodium protein, unknown function
PBANKA_1117700	E005	6.00572640950058e-08	7.64478907577876	13.8350738329728	1.83814884279414	malate dehydrogenase, putative (MDH)
PBANKA_0600051	E025	6.02786724013072e-08	1.12930558337571	6.28609011376046	4.9903622857225	BIR protein
PBANKA_1037500	E020	6.13914238652591e-08	14.2307738058303	8.46839622245699	-1.6220336744745	adenylyl cyclase alpha (ACalpha)
PBANKA_1444600	E020	6.30164735606734e-08	22.8080111612017	30.0912625399887	1.14116667926039	conserved Plasmodium protein, unknown function
PBANKA_0901000	E008	6.3040310483853e-08	35.9313067343036	30.3606976870085	-0.79968363288352	fam-a protein
PBANKA_1438100	E005	6.46135257712709e-08	5.32385581519058	7.14471699307828	0.870667520741093	nucleus export protein BRR6, putative
PBANKA_0305200	E022	6.71388004967874e-08	13.6011110683136	12.3374426168014	-0.312390055979228	conserved Plasmodium protein, unknown function
PBANKA_1452300	E004	6.73287807521069e-08	8.66703830071468	17.210999083888	2.18829769913094	conserved protein, unknown function
PBANKA_1019400	E007	6.81711268411571e-08	8.66877849586234	16.0175134248289	1.94329846516896	60S ribosomal protein L7-3, putative
PBANKA_1218500	E009	6.83813866382173e-08	16.7419184215974	7.21509496695331	-2.64488775220315	protein phosphatase inhibitor 2, putative
PBANKA_1004800	E017	6.99098775193003e-08	1.83225683581852	6.51439797155437	3.69772721093649	peptidyl-tRNA hydrolase 2, putative (PTH2)
PBANKA_0937300	E005	7.30120107257175e-08	16.0810981012795	6.69867012925658	-2.72961621799326	conserved Plasmodium protein, unknown function
PBANKA_0810500	E011	7.3169464429046e-08	1.57399974537385	9.00313108771761	5.10761133311495	apoptosis-related protein, putative (ARP)
PBANKA_0916200	E004	7.34201750878489e-08	19.2464731644937	13.7811926153505	-1.13226049512271	T-complex protein 1 subunit alpha, putative (TCP1)
PBANKA_1358000	E002	7.34201750878489e-08	28.1200376175257	30.7118951871937	0.387242526822176	thioredoxin 2 (TRX2)
PBANKA_0708200	E008	7.58538947808728e-08	11.8744492114041	18.0068584949892	1.37343087175226	conserved Plasmodium protein, unknown function
PBANKA_1120600	E006	7.71192184621663e-08	22.7226267534623	23.6905985773361	0.161000826404368	conserved Plasmodium protein, unknown function
PBANKA_0829100	E003	8.11750872966757e-08	29.5531254744859	31.8141898475001	0.332607142901253	conserved Plasmodium protein, unknown function
PBANKA_0826800	E008	8.26075497076173e-08	13.6778778233046	11.8493893759453	-0.458275469893681	protein kinase, putative
PBANKA_1021700	E010	8.26075497076173e-08	12.1573029849593	3.65073459968616	-3.59989309008148	conserved Plasmodium protein, unknown function
PBANKA_0604900	E002	8.63824310991668e-08	11.6092056402348	14.9900711457632	0.822482767414479	conserved Plasmodium protein, unknown function
PBANKA_0907500	E004	8.69691539914614e-08	15.5376934910292	9.73149398659274	-1.48897851984665	conserved Plasmodium protein, unknown function
PBANKA_0934700	E007	8.71123587859991e-08	15.106893158287	9.12885948648971	-1.59078047915978	conserved Plasmodium protein, unknown function
PBANKA_1438100	E014	8.86725949719191e-08	51.7124627554326	40.4985575800972	-1.50079862048521	nucleus export protein BRR6, putative
PBANKA_1118000	E004	8.89808511169051e-08	13.9903151374759	18.1666886568001	0.879351095456758	conserved Plasmodium protein, unknown function
PBANKA_1228000	E001	8.97112203185714e-08	54.6886331459615	22.8137342601862	-4.50348338499475	1-cys peroxiredoxin, putative (1-CysPxn)
PBANKA_1318900	E006	9.15017185053354e-08	11.6228404751086	20.8378198500165	1.96354257834049	methyltransferase, putative
PBANKA_1444600	E002	9.21338975859901e-08	20.6771066284809	14.7541898442892	-1.16865746883663	conserved Plasmodium protein, unknown function
PBANKA_1220000	E005	9.40854397084198e-08	24.8336886201098	28.1560166112021	0.518476430200314	conserved Plasmodium protein, unknown function
PBANKA_0401800	E010	9.46321495418918e-08	18.0160726058579	13.621927041374	-0.936869919224598	HAD superfamily protein, putative
PBANKA_0901000	E010	9.58691534512358e-08	8.22126686729334	3.39265133827204	-2.60788406185117	fam-a protein
PBANKA_0411300	E007	9.65964368175526e-08	18.6894998789755	21.9407614960936	0.584022392640971	conserved Plasmodium protein, unknown function
PBANKA_1035400	E001	1.02903588322266e-07	13.9001419434895	2.25621804210878	-5.42594780731599	glideosome associated protein with multiple membrane spans 3, putative (GAPM3)
PBANKA_0826300	E007	1.04552265449847e-07	21.7947253742611	20.6717874359651	-0.19621232520078	thioredoxin-like protein 2, putative (TLP2)
PBANKA_1135300	E002	1.07555988807383e-07	35.3974140758004	38.0984628456737	0.376561450303889	conserved Plasmodium protein, unknown function
PBANKA_1412200	E001	1.08193011880681e-07	31.2278870873724	46.8916512253532	2.16494703270743	conserved Plasmodium protein, unknown function
PBANKA_0826200	E002	1.09587514592912e-07	13.007182256817	8.03272765177952	-1.49043593217845	protein phosphatase-beta, putative
PBANKA_1443700	E008	1.09971592485846e-07	24.7171567159848	16.3316954267219	-1.51078023707257	conserved Plasmodium protein, unknown function
PBANKA_1333000	E003	1.1121536033301e-07	12.777139261542	6.56049460781317	-2.03814765886845	conserved Plasmodium protein, unknown function
PBANKA_0210300	E004	1.13114564858461e-07	6.50213988112624	10.5914976006303	1.47480253931554	conserved Plasmodium protein, unknown function
PBANKA_1117200	E001	1.13479837022784e-07	17.6121528265735	21.5632757196559	0.726568769252568	conserved Plasmodium protein, unknown function
PBANKA_1003500	E002	1.13670044867345e-07	1.53446646277767	4.63747967302795	3.20971340049612	conserved Plasmodium protein, unknown function
PBANKA_1313600	E001	1.15737420789802e-07	23.9051892544095	19.3616132827388	-0.787442740882161	conserved Plasmodium protein, unknown function
PBANKA_1230300	E013	1.20470793107717e-07	14.311321384371	10.1783915506503	-1.0792849723278	conserved Plasmodium protein, unknown function
PBANKA_1144200	E009	1.2323384047013e-07	17.8733039793816	20.8964528234478	0.558974633674958	conserved Plasmodium protein, unknown function
PBANKA_1236900	E013	1.32344598467281e-07	42.164333916655	41.2550131895241	-0.123420468098148	transcription initiation factor TFIID subunit 10, putative (TAF10)
PBANKA_0206400	E001	1.33954605295448e-07	14.7308612199364	17.8269186963945	0.644660051168221	2-C-methyl-D-erythritol 4-phosphate cytidylyltransferase, putative (IspD)
PBANKA_1012800	E021	1.34166123468219e-07	0.0360112961001278	5.03113625017668	14.277036871227	voltage-dependent anion-selective channel protein, putative
PBANKA_1001500	E005	1.35360594096478e-07	21.5720922689913	20.0441160780053	-0.270210956353838	alpha/beta hydrolase, putative
PBANKA_1355000	E005	1.3810050067968e-07	32.5900222084949	28.4168051985658	-0.615551480007012	V-type proton ATPase subunit D, putative
PBANKA_1308600	E003	1.40283407296282e-07	9.0994433391034	26.2622146741091	3.61767273223206	fructose-bisphosphate aldolase 2 (ALDO2)
PBANKA_1360300	E009	1.41948549717044e-07	0.791935843023005	10.3996912618164	7.53334361680616	DNA/RNA-binding protein Alba 4, putative (ALBA4)
PBANKA_1426500	E005	1.4244873671703e-07	9.07802771331343	4.92102408714254	-1.82276356282394	cullin-1, putative (CUL1)
PBANKA_0903100	E006	1.43613770328303e-07	10.9271761183858	5.0136599574322	-2.33833099056095	conserved Plasmodium protein, unknown function
PBANKA_0911800	E008	1.44407611751384e-07	2.69526387766187	9.6842609603742	3.77360607184975	DnaJ protein, putative
PBANKA_1344100	E009	1.44895034200167e-07	8.82712220908266	4.42361492919311	-2.04954116455831	myosin C, putative
PBANKA_1245200	E002	1.50504616358073e-07	8.36855900050601	15.3707353184075	1.91194462457813	conserved Plasmodium protein, unknown function
PBANKA_1229600	E002	1.52296381945426e-07	9.93242625426488	2.9883797546667	-3.55178176696582	conserved Plasmodium protein, unknown function
PBANKA_1145300	E004	1.52985363420532e-07	22.6039851679263	31.6983466141684	1.41130444843262	conserved Plasmodium protein, unknown function
PBANKA_1028700	E003	1.53710153071831e-07	2.59775587285795	7.29835928730227	3.02545331874651	26S proteasome regulatory subunit RPN13, putative (RPN13)
PBANKA_1011300	E014	1.55354521463766e-07	6.22721774417033	24.3358262735401	4.44739545477121	microsomal signal peptidase protein, putative
PBANKA_0305200	E026	1.55401948257562e-07	13.8717248226934	13.4315401124624	-0.104395698389935	conserved Plasmodium protein, unknown function
PBANKA_1353800	E002	1.60227513197481e-07	31.0335614741128	28.0681539355326	-0.442337340271109	conserved Plasmodium protein, unknown function
PBANKA_1339500	E007	1.60344921011385e-07	13.7075202795246	9.14293879039525	-1.26763187606541	conserved Plasmodium protein, unknown function
PBANKA_0807600	E006	1.75018783255842e-07	5.76032481214236	12.8708953146276	2.44632214135908	40S ribosomal protein S11, putative (RPS11)
PBANKA_0832500	E004	1.89197074333816e-07	11.5328642086682	6.86864954142994	-1.57738565508515	PIH1 domain-containing protein, putative
PBANKA_1354700	E003	1.98363945176712e-07	15.4856306791104	18.1314869334175	0.538104981175175	GPI mannosyltransferase 3, putative (GPI10)
PBANKA_1326100	E003	1.98931232143705e-07	22.5087740547287	7.29762272211071	-3.67329680272173	conserved Plasmodium protein, unknown function
PBANKA_1403300	E008	2.08622774913522e-07	8.91138209353107	4.26516973161768	-2.18495905925637	NLI interacting factor-like phosphatase (NIF1)
PBANKA_1439400	E004	2.09060148233579e-07	20.7858433180089	9.79753936332159	-2.48456424623866	histone chaperone ASF1, putative (ASF1)
PBANKA_0602800	E011	2.09600522699402e-07	17.9625789025393	14.5134168459133	-0.719936917374048	ubiquitin-conjugating enzyme E2, putative (UBC)
PBANKA_0601000	E007	2.23520018016152e-07	10.4738467103566	6.03712367013931	-1.65992870743668	ATP dependent RNA helicase, putative
PBANKA_0934700	E009	2.2651444640889e-07	18.2881609117479	5.63219042375293	-3.68437469455106	conserved Plasmodium protein, unknown function
PBANKA_1223400	E014	2.26635209343529e-07	11.50198278479	16.134394487357	1.09727541382711	conserved Plasmodium protein, unknown function
PBANKA_0822800	E007	2.29839897887954e-07	23.1461117767572	21.5425233477535	-0.272274940578241	conserved Plasmodium protein, unknown function
PBANKA_0600051	E024	2.30975518186873e-07	1.12868454226968	6.93556996604163	5.28391624689606	BIR protein
PBANKA_1019400	E008	2.31446692220826e-07	5.62644965067553	12.1996748917595	2.34514953388553	60S ribosomal protein L7-3, putative
PBANKA_1137000	E003	2.31446692220826e-07	11.3633082176312	21.6613541616261	2.17819745908623	bergheilysin (BLN)
PBANKA_1444600	E032	2.42260971802737e-07	19.7580769542387	26.6567296009007	1.15334569913312	conserved Plasmodium protein, unknown function
PBANKA_1329200	E011	2.53625634477104e-07	17.2195854916746	12.5256331656468	-1.04952873279434	dynein beta chain, putative
PBANKA_0812600	E005	2.56321109017976e-07	11.1975014420507	5.86790075240968	-1.95161774821825	conserved Plasmodium protein, unknown function
PBANKA_1238200	E002	2.63357535707409e-07	12.645332204715	17.5631243768218	1.08734926745159	DnaJ protein, putative
PBANKA_0204700	E014	2.67567722020876e-07	21.2828566577768	18.222293920809	-0.559261704591503	conserved Plasmodium protein, unknown function
PBANKA_1325800	E001	2.6757550218438e-07	13.2103321224821	19.1316190184834	1.24754935502446	conserved Plasmodium protein, unknown function
PBANKA_1230600	E001	2.68737293937463e-07	22.2889805317338	25.9101972323879	0.591398177021643	conserved Plasmodium protein, unknown function
PBANKA_1011300	E012	2.74442593631507e-07	5.11021759237791	21.2973196780248	4.51954738701245	microsomal signal peptidase protein, putative
PBANKA_1118000	E008	2.74442593631507e-07	9.42272804489777	1.26234982494345	-5.8839483732702	conserved Plasmodium protein, unknown function
PBANKA_1120600	E001	2.74442593631507e-07	34.3831538447559	22.2504122312943	-1.85663764427941	conserved Plasmodium protein, unknown function
PBANKA_1230100	E004	2.75962891933201e-07	13.9345201669295	7.65204940093896	-1.85857521119769	ribonuclease, putative
PBANKA_0502900	E007	2.7886344307907e-07	13.8131191088367	12.3827883720171	-0.350858439886616	conserved Plasmodium protein, unknown function
PBANKA_0716100	E009	2.83812892819394e-07	13.9335090708055	9.55131213809559	-1.18732470995146	conserved Plasmodium protein, unknown function
PBANKA_1246700	E002	2.84442217192311e-07	1.645923523139	6.59538824315051	4.04447626527518	BIR protein
PBANKA_0712200	E005	2.92610300744634e-07	24.2962881421671	20.250401069635	-0.689324416702205	BEM46-like protein, putative (PBLP)
PBANKA_0833900	E004	2.9376336301372e-07	34.4935082567096	31.3911345752954	-0.445838487718616	conserved Plasmodium protein, unknown function
PBANKA_1223100	E003	2.96919729862919e-07	44.9016528395391	43.2768122747357	-0.218539957234265	proteasome subunit alpha type-6, putative
PBANKA_1329200	E013	3.02699685226406e-07	19.6316995158267	13.7555523534535	-1.20929177874441	dynein beta chain, putative
PBANKA_1360600	E008	3.05717670523887e-07	10.2395435124007	5.15639934657664	-2.05451368643872	leucine-rich repeat protein (LRR4.1)
PBANKA_1142100	E003	3.11202319147954e-07	15.2446494238003	13.4586397666626	-0.407831545813632	conserved Plasmodium protein, unknown function
PBANKA_0602000	E005	3.18781325924288e-07	15.8210114166777	18.2701951882304	0.493111055284943	origin recognition complex subunit 1, putative (ORC1)
PBANKA_0922400	E003	3.21847500178052e-07	30.1686533042773	21.1947261095643	-1.42890847178506	conserved Plasmodium protein, unknown function
PBANKA_1418400	E016	3.25934470974646e-07	8.02419284750846	3.76998362560268	-2.22790234938574	ATP-dependent Clp protease adaptor protein ClpS, putative
PBANKA_1310800	E003	3.37414515037561e-07	1.71568824908611	8.34444557399645	4.62828620762724	40S ribosomal protein S5, putative
PBANKA_1420400	E002	3.37414515037561e-07	13.8875318059139	9.45711996781742	-1.20688915558936	negative elongation factor A, putative (NELFA)
PBANKA_1129600	E003	3.39127250036416e-07	11.4509999834483	5.17535329840286	-2.39142036623997	conserved Plasmodium protein, unknown function
PBANKA_1236900	E006	3.42351404530494e-07	1.66962166627368	7.46149100560988	4.37087037492533	transcription initiation factor TFIID subunit 10, putative (TAF10)
PBANKA_0206400	E002	3.51312811797287e-07	10.0526999962866	5.93496193813651	-1.58368468458302	2-C-methyl-D-erythritol 4-phosphate cytidylyltransferase, putative (IspD)
PBANKA_1137900	E003	3.51312811797287e-07	20.916613845937	26.5350523775713	0.926731889086684	proliferating cell nuclear antigen 1, putative (PCNA1)
PBANKA_1458400	E001	3.65290319526417e-07	19.1104557754614	24.589298462651	0.945278217617921	conserved Plasmodium protein, unknown function
PBANKA_0605600	E004	3.90528313443483e-07	17.2307713614596	8.38884551997365	-2.29092636530886	conserved Plasmodium protein, unknown function
PBANKA_1458400	E002	3.99091681446212e-07	22.0686137313629	16.7310848035865	-0.989766170509365	conserved Plasmodium protein, unknown function
PBANKA_0102500	E001	4.11740642825917e-07	2.49447233727602	7.60258946990886	3.26521678338542	phenylalanine--tRNA ligase, putative
PBANKA_1330900	E002	4.19983132494591e-07	15.0937648439094	9.3390208776227	-1.51851203582173	conserved Plasmodium protein, unknown function
PBANKA_1443700	E016	4.2351581250664e-07	29.1655603874425	30.8651756318876	0.251977772068743	conserved Plasmodium protein, unknown function
PBANKA_1017800	E002	4.26787421823307e-07	41.1501893213547	43.8724455022728	0.368310047742913	conserved Plasmodium protein, unknown function
PBANKA_0912700	E003	4.44902294572984e-07	3.00513788113796	16.0675402344651	5.07422488356373	3-oxo-5-alpha-steroid 4-dehydrogenase, putative
PBANKA_1213100	E006	4.5230037582213e-07	5.16008045825379	9.90114052275431	1.94894012839037	prohibitin, putative
PBANKA_0416700	E002	4.53503294519142e-07	39.0243423422344	35.4972895323722	-0.490141509965376	bacterial histone-like protein, putative (HU)
PBANKA_0600900	E002	4.56568737570904e-07	17.5502227781587	21.3935651193839	0.709304499299307	conserved Plasmodium protein, unknown function
PBANKA_0416700	E001	4.57558276807725e-07	33.0051242119245	36.5539829237745	0.501997150499438	bacterial histone-like protein, putative (HU)
PBANKA_1314200	E002	4.69882775666629e-07	21.7110909450826	26.7271208121834	0.818108929213298	conserved Plasmodium protein, unknown function
PBANKA_0943300	E001	4.72514125610736e-07	37.0679542307849	31.6303586376605	-0.772307399032849	actin-like protein, putative (ALP2a)
PBANKA_1000600	E013	4.86210426592722e-07	1.99908277311397	6.38690844134356	3.387064783802	erythrocyte membrane antigen 1
PBANKA_0209400	E002	4.88207017210802e-07	31.1860849512143	33.308386141405	0.306991775597908	L-seryl-tRNA(Sec) kinase, putative (PSTK)
PBANKA_0400600	E001	4.88207017210802e-07	10.8666111774011	14.6980011418235	0.964174475320362	BIR protein
PBANKA_1137000	E004	4.89640327721652e-07	9.3166858414002	17.5114617870305	2.0282043011622	bergheilysin (BLN)
PBANKA_0937300	E013	4.99539167446919e-07	23.9938141399859	25.7526609669814	0.282504847399865	conserved Plasmodium protein, unknown function
PBANKA_0704200	E005	5.09104016172641e-07	6.94606584338327	13.0878486014476	1.9452900422211	dehydrodolichyl diphosphate synthetase, putative
PBANKA_0902000	E001	5.1961506585333e-07	5.95485595270976	0.819881878911268	-5.75474458566291	dynein light chain, putative
PBANKA_1336400	E002	5.22689006123459e-07	42.4869969464829	47.6375873096413	0.690736023698511	DnaJ protein, putative
PBANKA_1211800	E005	5.33963078504128e-07	13.5625242243898	17.4488936497844	0.840014864251377	conserved Plasmodium protein, unknown function
PBANKA_1352100	E018	5.58084200731406e-07	37.1489804630513	40.0905562754119	0.405424292990984	conserved Plasmodium protein, unknown function
PBANKA_1329200	E014	5.80740534144222e-07	19.2540725608498	14.3982104776869	-0.990896380108883	dynein beta chain, putative
PBANKA_0937300	E004	5.81408831682305e-07	11.4000874137913	5.35868770323066	-2.27514927709139	conserved Plasmodium protein, unknown function
PBANKA_0711800	E001	6.16288667842379e-07	33.4315716223123	27.8424855755798	-0.82366838893663	conserved Plasmodium protein, unknown function
PBANKA_1146200	E004	6.77676575352701e-07	6.10441685879309	10.9692821396004	1.77063958048592	Plasmodium exported protein, unknown function
PBANKA_0510100	E018	6.99352316566491e-07	24.9088386439897	29.9980536558143	0.782796179733349	conserved Plasmodium protein, unknown function
PBANKA_1328200	E002	7.07451713219497e-07	23.4342867527302	19.1491068988894	-0.749323899048836	conserved Plasmodium protein, unknown function
PBANKA_0605600	E006	7.11609217941452e-07	21.2771696421132	25.414229955228	0.687148695853216	conserved Plasmodium protein, unknown function
PBANKA_0204700	E003	7.14710831092144e-07	24.6358964026311	29.2347312397628	0.712994974545184	conserved Plasmodium protein, unknown function
PBANKA_1010300	E001	7.19650377260454e-07	8.32754187425	2.46769176724716	-3.57037260478662	dynein-related AAA-type ATPase, putative
PBANKA_0622100	E006	7.27258216985048e-07	40.5191120457519	45.6856949217562	0.697619205839231	protein kinase, putative
PBANKA_0607200	E003	7.3071003521794e-07	16.8091386744224	19.6292007812411	0.542776149048658	conserved protein, unknown function
PBANKA_0204700	E007	7.6114864880092e-07	13.4873204124404	10.0249658061436	-0.9333485724107	conserved Plasmodium protein, unknown function
PBANKA_1224800	E004	7.62466777405056e-07	22.4343339042483	20.0901193726449	-0.409522226142586	conserved protein, unknown function
PBANKA_1418400	E015	7.66602460574844e-07	10.4443646961202	5.45592675085397	-1.94971749806195	ATP-dependent Clp protease adaptor protein ClpS, putative
PBANKA_0925700	E017	7.70584262342033e-07	11.5566641280916	16.7211248645255	1.20347078623349	conserved Plasmodium protein, unknown function
PBANKA_1329200	E010	8.0009084711845e-07	16.0602793713319	11.521120928737	-1.07654163969477	dynein beta chain, putative
PBANKA_0506600	E005	8.0399989105422e-07	27.5220782628878	26.088481816873	-0.222424305909415	serine/arginine-rich splicing factor 4, putative (SRSF4)
PBANKA_1108900	E001	8.14885100314355e-07	29.0789974699639	31.7472913804478	0.393790219454518	conserved Plasmodium protein, unknown function
PBANKA_1351700	E030	8.14885100314355e-07	24.5477756177941	21.7716169943649	-0.46259106118589	conserved Plasmodium protein, unknown function
PBANKA_1002000	E017	8.26311913337323e-07	22.1014043611505	15.3794509523985	-1.27904031859406	conserved Plasmodium protein, unknown function
PBANKA_1108900	E002	8.30865211674151e-07	30.4319290277438	27.70333531268	-0.409557284521215	conserved Plasmodium protein, unknown function
PBANKA_0605600	E002	8.39387681739188e-07	19.7945130611744	23.777889330821	0.687144120442035	conserved Plasmodium protein, unknown function
PBANKA_1039000	E002	8.64266094075041e-07	24.0518500408184	22.2475590451106	-0.300570309034794	conserved Plasmodium protein, unknown function
PBANKA_1007300	E006	8.92471501752373e-07	23.4757154858399	20.615372804034	-0.489645746189373	peptide chain release factor 2, putative
PBANKA_1327100	E009	9.08474073301596e-07	13.5205446771353	5.1334966646383	-2.9436211019146	conserved Plasmodium protein, unknown function
PBANKA_1128600	E005	9.16096909783217e-07	4.84402797788706	12.5218760389285	2.86785582526118	cullin-like protein, putative
PBANKA_1354800	E002	9.18457513193634e-07	16.4367863318434	7.65576059145013	-2.40500994184753	conserved Plasmodium protein, unknown function
PBANKA_1215800	E001	9.25490585590205e-07	1.15090515844035	6.4559615183892	5.01467015286524	conserved Plasmodium protein, unknown function
PBANKA_0210000	E003	9.39027468781269e-07	27.2399518722758	31.0053540631097	0.564985544670156	vacuolar protein sorting-associated protein 51, putative (VPS51)
PBANKA_0912000	E014	9.64352492226253e-07	3.37848314472231	8.35881443241128	2.67011408195333	conserved Plasmodium protein, unknown function
PBANKA_0912000	E006	9.68396158189793e-07	5.43437072004802	13.1893161140428	2.69628180769404	conserved Plasmodium protein, unknown function
PBANKA_0522900	E001	9.68546052998139e-07	37.431280740614	34.2243778244889	-0.449991488324295	pre-mRNA-splicing helicase BRR2, putative (BRR2)
PBANKA_0522900	E002	9.70079842042029e-07	34.2866498400224	37.4936469668201	0.449802017699824	pre-mRNA-splicing helicase BRR2, putative (BRR2)
PBANKA_0822100	E010	9.70079842042029e-07	21.7601914969853	11.3099352781398	-2.20998160651878	conserved Plasmodium protein, unknown function
PBANKA_1213100	E004	9.70079842042029e-07	3.68913507671022	14.8016007053014	4.20464253514101	prohibitin, putative
PBANKA_0902200	E026	9.70737956356771e-07	4.34337978997074	8.55820580086478	2.00928647805083	protein YIPF6, putative
PBANKA_1233300	E001	9.70737956356771e-07	50.4473300877456	48.954105669722	-0.197814634911584	ATP-dependent RNA helicase DDX23, putative (DDX23)
PBANKA_1441600	E020	9.84461322761651e-07	16.0105699671413	12.0729258988172	-0.918745231909913	ataxin-3, putative (ATX3)
PBANKA_1209800	E012	1.00085400114021e-06	0.00593246814072046	4.48059782423625	19.1410897004554	proteasome subunit beta type-5, putative
PBANKA_1108800	E003	1.01881289602182e-06	16.1972239682572	12.1872893735113	-0.92797691063005	leucine-rich repeat protein (LRR2)
PBANKA_0503700	E022	1.03890705458747e-06	22.6154761506576	25.3074002788794	0.440660710028077	conserved Plasmodium protein, unknown function
PBANKA_1335200	E005	1.0421137800632e-06	32.3507209467299	33.576782340063	0.176104832871214	pre-mRNA-splicing factor ISY1, putative
PBANKA_1118100	E015	1.0908028372867e-06	12.3623991199705	18.4875333480888	1.33828495261708	phosphatidylinositol N-acetylglucosaminyltransferase subunit GPI1, putative (GPI1)
PBANKA_0306800	E010	1.12132998638877e-06	7.70198064251263	15.4203133025739	2.1724470244943	ATP-dependent RNA helicase UAP56, putative (UAP56)
PBANKA_0418200	E005	1.14914684856696e-06	6.73474760648386	11.6382895150788	1.66452197615748	ras-related protein RAB7, putative (RAB7)
PBANKA_1039000	E003	1.17393095576263e-06	24.5235337035709	22.8088351956337	-0.282358448464617	conserved Plasmodium protein, unknown function
PBANKA_1446200	E009	1.19653218869051e-06	2.11607479630828	6.29881572809354	3.18134418413637	mitosis protein dim1, putative
PBANKA_1310500	E010	1.22515432859271e-06	11.0567085106858	5.66115903945646	-2.01791543331293	conserved Plasmodium protein, unknown function
PBANKA_1401600	E002	1.25191940386799e-06	19.4917519771304	15.7813055156077	-0.730923561097216	methyltransferase-like protein, putative
PBANKA_0935300	E001	1.27279080145531e-06	36.7904267011503	34.4562870069295	-0.327968609433972	conserved Plasmodium protein, unknown function
PBANKA_0403600	E009	1.2793269849703e-06	4.45294795467152	14.005643234538	3.4745940097457	conserved Plasmodium protein, unknown function
PBANKA_0623450	E009	1.2793269849703e-06	28.0640197473184	23.764419962925	-0.678189474783522	fam-a protein, pseudogene
PBANKA_0940400	E001	1.28654959594285e-06	16.6147808829904	11.7433846511099	-1.13136959482718	conserved Plasmodium protein, unknown function
PBANKA_1011300	E010	1.30471278654924e-06	5.98056367210662	14.0453171109492	2.61739591044008	microsomal signal peptidase protein, putative
PBANKA_1132900	E007	1.31061355044168e-06	8.60571936207525	5.20020773270794	-1.49865081981895	regulator of chromosome condensation, putative
PBANKA_1443700	E020	1.31277828412838e-06	26.7024560658049	28.5221334410342	0.278780840280429	conserved Plasmodium protein, unknown function
PBANKA_1101900	E003	1.31987098242349e-06	9.48170888060771	6.90491096153793	-0.95554259677579	HCNGP-like protein, putative
PBANKA_1138600	E001	1.34638707689125e-06	12.9845729437909	19.9499914164713	1.45321535459762	conserved Plasmodium protein, unknown function
PBANKA_1328700	E003	1.34638707689125e-06	28.03382598749	29.9142073969976	0.282531833465715	tRNA 3'-trailer sequence RNase, putative
PBANKA_1435400	E004	1.34820373524316e-06	20.1031625678569	14.5473299215509	-1.11239688605703	conserved Plasmodium protein, unknown function
PBANKA_1315000	E002	1.3642996804175e-06	0.0233279124453247	5.5676484972652	15.8276726775184	E3 SUMO-protein ligase NSE2, putative (NSE2)
PBANKA_0614200	E028	1.38054364726489e-06	19.706653816145	22.6933488711227	0.522899480141403	conserved Plasmodium protein, unknown function
PBANKA_0826400	E004	1.39156663839827e-06	39.8265156830936	41.5706470046495	0.237806395122359	zinc binding protein (Yippee), putative
PBANKA_0906700	E002	1.39224452103578e-06	38.1491920354743	41.1922833856104	0.417057244284155	conserved Plasmodium protein, unknown function
PBANKA_0212800	E004	1.43233321510621e-06	1.73506678172023	6.66712038320083	3.92412463028878	alpha/beta hydrolase, putative
PBANKA_0600900	E003	1.43729810024659e-06	10.1388942756743	5.19619294415011	-2.00147429268778	conserved Plasmodium protein, unknown function
PBANKA_1038500	E009	1.43729810024659e-06	13.8883342525285	6.2537271808561	-2.4487398467941	conserved Plasmodium protein, unknown function
PBANKA_0925700	E014	1.44312786636433e-06	14.5268304098904	18.3828180362562	0.7977976239833	conserved Plasmodium protein, unknown function
PBANKA_0712200	E008	1.45990039622773e-06	25.8140935023431	22.866247521098	-0.478814991195771	BEM46-like protein, putative (PBLP)
PBANKA_0935300	E002	1.49811973381772e-06	19.85173731467	22.897917671582	0.530798912690936	conserved Plasmodium protein, unknown function
PBANKA_1444600	E026	1.50106817759123e-06	17.3896130172728	13.7496047981697	-0.783918979094768	conserved Plasmodium protein, unknown function
PBANKA_0708200	E002	1.54609273614169e-06	32.9050259697525	31.7312797101756	-0.169641093846037	conserved Plasmodium protein, unknown function
PBANKA_1135100	E004	1.54609273614169e-06	5.59764984215848	10.9107149286555	2.00974950638784	40S ribosomal protein S15, putative (RPS15)
PBANKA_0908100	E004	1.55365738971263e-06	13.9381472826888	10.1306977516011	-1.00758603882882	conserved Plasmodium protein, unknown function
PBANKA_1029700	E012	1.5936308569782e-06	8.01778694320869	13.0818444815022	1.51439630821827	ubiquitin-conjugating enzyme, putative
PBANKA_1350800	E004	1.5936308569782e-06	14.9147092737919	11.6719689714241	-0.788875101626422	endopeptidase, putative
PBANKA_1117100	E008	1.6017386625356e-06	52.4279874633453	56.6965124336396	0.56090677986208	histone H3 variant, putative (H3.3)
PBANKA_1021700	E008	1.60721754499084e-06	7.65103649214328	2.99551088752806	-2.75346082806425	conserved Plasmodium protein, unknown function
PBANKA_1135100	E005	1.72933170773325e-06	7.74619791686786	13.8320241014533	1.79791107616539	40S ribosomal protein S15, putative (RPS15)
PBANKA_0937700	E004	1.74616792412617e-06	7.6029478359899	18.2886884522332	2.79365668912469	60S ribosomal protein L36, putative (RPL36)
PBANKA_0615300	E003	1.80912883011123e-06	7.45044431994624	2.9067212429401	-2.76121909566509	conserved Plasmodium protein, unknown function
PBANKA_0309200	E007	1.81514873083375e-06	15.757448849605	8.26967235981191	-2.03080444299062	conserved Plasmodium protein, unknown function
PBANKA_1304500	E011	1.81729283006711e-06	14.7575308870095	9.78055078268844	-1.30271335107726	conserved Plasmodium protein, unknown function
PBANKA_0938000	E003	1.81739850198872e-06	26.0824880815783	25.0811575633274	-0.158666043164549	conserved Plasmodium protein, unknown function
PBANKA_0912000	E013	1.82899892378583e-06	2.9261535350842	7.41344417539064	2.7269906379988	conserved Plasmodium protein, unknown function
PBANKA_0912100	E001	1.82899892378583e-06	23.166686738198	31.7298362712324	1.32160057806929	casein kinase 1 (CK1)
PBANKA_0943400	E024	1.82899892378583e-06	37.8521591835763	35.5289627833837	-0.323991536264666	CPW-WPC family protein, putative
PBANKA_1121500	E002	1.93292289729456e-06	2.01516221037641	6.5508691263867	3.43906551846343	conserved Plasmodium protein, unknown function
PBANKA_1231000	E007	1.98605658452117e-06	1.78484015321384	10.0302488902922	5.07461818774043	40S ribosomal protein S11, putative
PBANKA_1037500	E018	1.99437140992376e-06	13.8066923964387	7.73923711093254	-1.79465862575785	adenylyl cyclase alpha (ACalpha)
PBANKA_1211800	E024	2.00762178772043e-06	10.0275172344709	5.74491505517184	-1.67200954479268	conserved Plasmodium protein, unknown function
PBANKA_1117100	E001	2.02626911538379e-06	3.46994437019582	13.5952743093645	4.10531427040828	histone H3 variant, putative (H3.3)
PBANKA_1115600	E006	2.03695548069799e-06	21.865096293329	24.1343419595993	0.379414741129121	conserved Plasmodium protein, unknown function
PBANKA_0823600	E008	2.05970227605265e-06	9.23683158377542	5.30773751167319	-1.65349379408303	pre-mRNA-splicing factor 18, putative (PRP18)
PBANKA_0512700	E009	2.06536841569422e-06	20.7518646081232	15.5480270195929	-1.00810151672044	conserved Plasmodium protein, unknown function
PBANKA_0305200	E021	2.07738366479336e-06	15.717218945771	14.6130156406383	-0.241637875289631	conserved Plasmodium protein, unknown function
PBANKA_1022000	E005	2.16190668609996e-06	2.29885058412017	11.2857124674188	4.7081449541506	40S ribosomal protein S25, putative
PBANKA_1327100	E010	2.16277620352759e-06	23.044497382059	10.5807390192886	-2.63521671168965	conserved Plasmodium protein, unknown function
PBANKA_0205800	E016	2.16568656549184e-06	18.1275160175583	9.51993376625738	-2.0824317256946	serine/threonine protein kinase, putative (IK2)
PBANKA_1039000	E009	2.16568656549184e-06	8.51565290833761	16.4702229043413	2.09141758298442	conserved Plasmodium protein, unknown function
PBANKA_1337000	E005	2.20844692320939e-06	9.02869844315872	7.90403278614589	-0.4021134003497	conserved Plasmodium protein, unknown function
PBANKA_0712200	E001	2.21825561200128e-06	20.3242268170345	15.6674700534225	-0.906333379776749	BEM46-like protein, putative (PBLP)
PBANKA_1444600	E029	2.22939359206001e-06	5.69174065833699	10.4914355217406	1.83900728706521	conserved Plasmodium protein, unknown function
PBANKA_1438100	E003	2.2430244716578e-06	2.28957807841008	5.03078825670066	2.29078662453078	nucleus export protein BRR6, putative
PBANKA_1314200	E006	2.26347063365701e-06	16.9681582650055	12.0503555766208	-1.12177516046591	conserved Plasmodium protein, unknown function
PBANKA_0623450	E011	2.307937066877e-06	24.0889583605087	18.285936690369	-1.01985709443205	fam-a protein, pseudogene
PBANKA_0927000	E002	2.307937066877e-06	1.9444504799219	7.30805553186718	3.86809691538907	tyrosine kinase-like protein, putative (TKL2)
PBANKA_1326100	E031	2.33165556651854e-06	23.6721840908975	27.7472379147317	0.645047147315539	conserved Plasmodium protein, unknown function
PBANKA_1450200	E002	2.33165556651854e-06	16.3336871813236	11.8386768778323	-1.04802833053405	serine hydroxymethyltransferase, putative (SHMT)
PBANKA_0806800	E023	2.33391669054285e-06	14.533855823916	8.25875192192312	-1.76674511665904	conserved Plasmodium protein, unknown function
PBANKA_1341400	E004	2.33860606292622e-06	15.2858513078582	10.505863689536	-1.19865842165561	conserved Plasmodium protein, unknown function
PBANKA_1326100	E006	2.34970771633487e-06	25.0211377841774	16.4977965867533	-1.52530246518208	conserved Plasmodium protein, unknown function
PBANKA_1145300	E003	2.36324728536529e-06	18.2058081713451	16.1162790071808	-0.418564375716016	conserved Plasmodium protein, unknown function
PBANKA_0934400	E004	2.36351195820775e-06	1.87247445598923	6.86145015353392	3.7891637934609	conserved Plasmodium protein, unknown function
PBANKA_1444600	E024	2.37310916728297e-06	19.6090696666124	13.9787301536948	-1.15286584948539	conserved Plasmodium protein, unknown function
PBANKA_1037500	E032	2.44810101669701e-06	15.1374202129984	6.92704786842648	-2.42777728845803	adenylyl cyclase alpha (ACalpha)
PBANKA_0608100	E006	2.51243799073933e-06	12.4910374707422	8.28086785129364	-1.26947060679098	conserved Plasmodium protein, unknown function
PBANKA_0920800	E016	2.59250171336946e-06	1.14417077452509	6.06450508670717	4.84641537505355	CRAL/TRIO domain-containing protein, putative
PBANKA_1305400	E002	2.596507157041e-06	23.6834210113077	26.3294820443755	0.424059556733543	conserved Plasmodium protein, unknown function
PBANKA_0608100	E001	2.63291902134479e-06	17.0543841668757	11.7897102966869	-1.20813238134195	conserved Plasmodium protein, unknown function
PBANKA_0928800	E002	2.65685303353954e-06	19.2735860595476	17.3358592997237	-0.371479770408233	splicing factor U2AF small subunit, putative (U2AF1)
PBANKA_1145200	E004	2.67255521963073e-06	6.34598352895409	2.27386421193165	-2.99526376516954	conserved Plasmodium protein, unknown function
PBANKA_1447600	E012	2.73435515853561e-06	24.0919817095441	18.9990184925331	-0.885363474688813	nucleotidyltransferase, putative
PBANKA_1008800	E003	2.74325581197649e-06	12.3472729137886	19.1203866401197	1.46130050895666	glucose-6-phosphate isomerase, putative
PBANKA_1336400	E001	2.74530209457074e-06	7.97224962750106	3.66283135144733	-2.29233356192754	DnaJ protein, putative
PBANKA_0204700	E004	2.76021579758666e-06	23.8371125796079	28.3369725403738	0.707704128693878	conserved Plasmodium protein, unknown function
PBANKA_0303800	E001	2.77090898859587e-06	22.9781652687373	20.0993640198987	-0.499360260982281	cysteine desulfuration protein SufE (SufE)
PBANKA_1019200	E003	2.77090898859587e-06	11.0400862123968	14.7622763877172	0.929227583434897	conserved Plasmodium protein, unknown function
PBANKA_1455700	E001	2.77090898859587e-06	30.1283590258001	32.6094807479999	0.362214808750167	conserved Plasmodium protein, unknown function
PBANKA_1364600	E001	2.7709596962114e-06	1.67802220789962	6.17516524224918	3.79351878365212	conserved Plasmodium protein, unknown function
PBANKA_1202500	E001	2.77746129428771e-06	25.5739062848981	32.6396461254055	1.06261563856251	WD repeat-containing protein, putative
PBANKA_0207700	E010	2.87756011523336e-06	2.78187382108953	9.31188100149227	3.5619831894182	conserved Plasmodium protein, unknown function
PBANKA_0802900	E003	2.90750525276158e-06	22.863157305769	26.7456385135214	0.625127149659905	conserved Plasmodium protein, unknown function
PBANKA_1106100	E004	2.90750525276158e-06	14.3482985168777	28.4892168580314	2.52920729921125	conserved Plasmodium protein, unknown function
PBANKA_1205400	E004	2.90903984952534e-06	30.4325560548078	26.3803452831103	-0.61412516518339	rhoGAP GTPase, putative
PBANKA_1434200	E012	2.90903984952534e-06	26.5481166609543	20.8161331202843	-0.94650131898401	arginine--tRNA ligase, putative
PBANKA_1444600	E003	2.90903984952534e-06	31.9626653560328	28.7620594414371	-0.472708045121207	conserved Plasmodium protein, unknown function
PBANKA_0615600	E010	2.91046225383972e-06	25.3435826210783	22.72495902037	-0.42798353175979	conserved Plasmodium protein, unknown function
PBANKA_0712200	E003	2.91216778189825e-06	23.2161521579726	18.4433941123239	-0.84602378267867	BEM46-like protein, putative (PBLP)
PBANKA_0507800	E001	2.94963266076848e-06	38.2987732870428	28.7109096052983	-1.37498861658624	conserved Plasmodium protein, unknown function
PBANKA_0908800	E011	2.97580209286382e-06	12.9272963775145	7.52897995335295	-1.66509586984466	conserved Plasmodium protein, unknown function
PBANKA_1218500	E008	3.02615025405042e-06	32.1759010556342	20.4383227759024	-1.85624197752509	protein phosphatase inhibitor 2, putative
PBANKA_1350800	E003	3.03180915300227e-06	19.5934398241944	14.9443824024711	-0.930959793719524	endopeptidase, putative
PBANKA_0213900	E006	3.03442559712497e-06	19.2276748707955	24.0248643093474	0.831816224812433	dynein light chain, putative
PBANKA_1443700	E009	3.05383837239415e-06	23.5899092594297	15.7764940861283	-1.44358656884959	conserved Plasmodium protein, unknown function
PBANKA_0608100	E007	3.07212150808395e-06	25.3310271623089	18.8213607346652	-1.11830216810898	conserved Plasmodium protein, unknown function
PBANKA_1243900	E005	3.08131116636109e-06	19.3144945270592	26.9020700094459	1.27291180060307	conserved Plasmodium protein, unknown function
PBANKA_0601000	E011	3.16799543325031e-06	16.1406682872782	12.2561119806737	-0.898328893928267	ATP dependent RNA helicase, putative
PBANKA_1222500	E004	3.27287572954968e-06	28.7853095033628	52.5586526250957	3.27804587898899	plasmepsin X
PBANKA_0604200	E012	3.33570880620897e-06	7.866899120797	11.85031580639	1.25712017701863	zinc finger protein, putative
PBANKA_1441300	E001	3.34289570238479e-06	15.2117257721687	10.7116224576441	-1.12238252247262	RAP protein, putative
PBANKA_0623450	E010	3.35874571022038e-06	27.2209253828911	23.243037908603	-0.635244637928725	fam-a protein, pseudogene
PBANKA_0513500	E003	3.41900237939665e-06	17.0213940468667	13.7715248599662	-0.705197867789018	conserved Plasmodium protein, unknown function
PBANKA_0607400	E011	3.41900237939665e-06	14.5855940460932	11.6136111362017	-0.73111298451191	protein phosphatase, putative
PBANKA_0111300	E017	3.44060982314261e-06	30.4687946436936	26.940212565409	-0.532408686523636	conserved Plasmodium protein, unknown function
PBANKA_1428300	E013	3.44060982314261e-06	11.9744766251824	5.61014792747483	-2.29476964309345	WD repeat-containing protein, putative
PBANKA_0907200	E020	3.48340878289136e-06	18.2275319401668	23.5813047568664	0.947797638648527	phd finger protein, putative
PBANKA_1444600	E006	3.50485442665515e-06	31.2956771826665	28.55184766091	-0.407345718043345	conserved Plasmodium protein, unknown function
PBANKA_1203900	E001	3.5247310110473e-06	13.2375376033652	18.0781166548374	1.04121832098202	DnaJ protein, putative
PBANKA_0814600	E001	3.53315151092441e-06	15.019315606493	11.035670786521	-0.987479608254268	conserved Plasmodium protein, unknown function
PBANKA_1438100	E004	3.63015901549294e-06	2.28962513626151	5.1109805359937	2.33714278639671	nucleus export protein BRR6, putative
PBANKA_0107400	E002	3.63997047785541e-06	16.5726275281244	11.3727937244655	-1.22340254009173	ornithine aminotransferase, putative (OAT)
PBANKA_1218500	E010	3.66462394463402e-06	29.4216618776075	17.5946931844922	-1.98374426823564	protein phosphatase inhibitor 2, putative
PBANKA_0503700	E044	3.67188022475269e-06	20.7604745326774	15.9601919133521	-0.921963869872537	conserved Plasmodium protein, unknown function
PBANKA_1028500	E001	3.68784103789509e-06	1.48408005966342	5.47019254572504	3.79081621428272	conserved Plasmodium protein, unknown function
PBANKA_0305200	E025	3.79184800764232e-06	14.0416447631179	13.5889555442436	-0.106361120008381	conserved Plasmodium protein, unknown function
PBANKA_0716500	E003	3.9515109525883e-06	42.6676238546657	39.4705811789256	-0.435220948074639	RNA-binding protein, putative
PBANKA_0829800	E003	4.00762169509563e-06	37.0269846185101	39.6210609227137	0.358118498115063	transcription initiation factor TFIID subunit 7, putative (TAF7)
PBANKA_0701700	E001	4.13140205914978e-06	32.4682171595211	38.1783651492866	0.804805143754114	conserved Plasmodium protein, unknown function
PBANKA_1011300	E013	4.13277062652407e-06	6.67397971870664	25.6039103035301	4.44519867232271	microsomal signal peptidase protein, putative
PBANKA_1419600	E004	4.26359977189761e-06	20.598744946168	17.5593039796607	-0.567734943470549	conserved Plasmodium protein, unknown function
PBANKA_1235300	E006	4.26754278454823e-06	28.8650135985807	22.546454153835	-1.00219532132347	bis(5'-nucleosyl)-tetraphosphatase [asymmetrical], putative
PBANKA_0608100	E002	4.29924216509218e-06	19.3061951399858	13.1978483472966	-1.28299271713754	conserved Plasmodium protein, unknown function
PBANKA_0702600	E002	4.35384772404718e-06	15.4378900069861	18.2936309223952	0.579564302822401	conserved Plasmodium protein, unknown function
PBANKA_1318900	E002	4.35486050583311e-06	1.99894361093168	7.89444444797164	4.01940022796081	methyltransferase, putative
PBANKA_1231600	E007	4.44926309373656e-06	6.45866164127067	11.839484422627	1.84274779720343	transcription factor with AP2 domain(s), putative (ApiAP2)
PBANKA_1029700	E011	4.46431857281013e-06	28.0508221116386	21.7509617085177	-1.01470560631056	ubiquitin-conjugating enzyme, putative
PBANKA_0408300	E006	4.49866549166251e-06	40.0571461773989	42.7367935835175	0.364234810469039	phd finger protein, putative
PBANKA_1360800	E001	4.49866549166251e-06	10.7824437371531	17.4914339470789	1.57452796123004	conserved Plasmodium protein, unknown function
PBANKA_1112900	E010	4.54400609286165e-06	17.9625683259274	21.6604625932052	0.674949300694394	conserved Plasmodium protein, unknown function
PBANKA_0833300	E003	4.69068591474858e-06	14.4275546016639	8.25436906479892	-1.74426580954205	palmitoyltransferase, putative (DHHC6)
PBANKA_1020200	E004	4.82119568081124e-06	18.6943350265502	21.7912298241812	0.557419981136936	peptidyl-prolyl cis-trans isomerase, putative (CYP52)
PBANKA_0614200	E026	4.89517048262287e-06	19.0693543994746	22.2681572815274	0.568611739067409	conserved Plasmodium protein, unknown function
PBANKA_0823600	E009	4.89977746814167e-06	9.17207372574916	5.37542050324711	-1.59479440175512	pre-mRNA-splicing factor 18, putative (PRP18)
PBANKA_1444600	E005	4.92405380527106e-06	35.0736429729893	32.6332352404797	-0.347790568979613	conserved Plasmodium protein, unknown function
PBANKA_1118000	E003	4.93700361585131e-06	35.2588900078672	35.4976564008984	0.0336047173430103	conserved Plasmodium protein, unknown function
PBANKA_1438000	E008	4.96235392928648e-06	22.9645470123307	32.1350937684905	1.41412434142974	CAMP-dependent protein kinase regulatory subunit, putative (PKAr)
PBANKA_1240300	E002	4.96570483988832e-06	14.2469895914001	12.3575495396806	-0.458056433523923	WD repeat-containing protein, putative
PBANKA_1308600	E004	4.96597318358818e-06	24.3344294764637	51.2696551413809	3.80229405676462	fructose-bisphosphate aldolase 2 (ALDO2)
PBANKA_1327100	E012	4.9740871760599e-06	17.7124140970097	12.3809332073422	-1.18391104856684	conserved Plasmodium protein, unknown function
PBANKA_1427600	E005	4.9740871760599e-06	12.2055037980322	6.96050050375068	-1.71656583987862	conserved Plasmodium protein, unknown function
PBANKA_0930900	E005	4.97977401487631e-06	4.86047535765333	7.89036657389066	1.43516664749247	deubiquinating/deneddylating enzyme, putative (UCH54)
PBANKA_1137900	E004	5.01463999141844e-06	11.1501521889244	14.6953542247471	0.883313259732851	proliferating cell nuclear antigen 1, putative (PCNA1)
PBANKA_1443700	E004	5.0181667960237e-06	21.4235898362308	12.0968639626831	-1.94014777804643	conserved Plasmodium protein, unknown function
PBANKA_0203200	E002	5.03783610522112e-06	23.2582104775904	24.294004731665	0.170124737053455	bromodomain protein, putative
PBANKA_0815600	E010	5.11732375184742e-06	12.878504306053	8.48914429940995	-1.29190506318793	zinc binding protein, putative
PBANKA_1136900	E004	5.14451471791057e-06	18.3610311350952	26.8122447315052	1.43827801229423	E3 SUMO-protein ligase PIAS, putative (PIAS)
PBANKA_0305800	E002	5.17533498163455e-06	19.1606543792193	22.4713251587499	0.586070798847763	conserved Plasmodium protein, unknown function
PBANKA_0921700	E001	5.17533498163455e-06	0.0229563732729474	5.31716149060645	15.738545614054	autophagy-related protein 23, putative (ATG23)
PBANKA_1109400	E005	5.17533498163455e-06	2.26873271709126	6.25586571267008	2.95944345287567	phosphatidylinositol 4-kinase, putative (PI4K)
PBANKA_0922400	E006	5.20403111086124e-06	9.47378904959682	14.2275632267711	1.28031875977833	conserved Plasmodium protein, unknown function
PBANKA_0204700	E018	5.24871651599868e-06	19.4580506527088	13.9327046662761	-1.1358483948898	conserved Plasmodium protein, unknown function
PBANKA_1308300	E003	5.25792373304906e-06	13.9932219075581	15.9522954193747	0.433205321588183	conserved Plasmodium protein, unknown function
PBANKA_1315000	E019	5.3069498079591e-06	13.3456598282163	8.91381350346671	-1.25837961142782	E3 SUMO-protein ligase NSE2, putative (NSE2)
PBANKA_0912600	E002	5.32631748546644e-06	8.73500170556755	4.07815043324277	-2.25517827094379	conserved Plasmodium protein, unknown function
PBANKA_1117500	E007	5.36990994581019e-06	8.85683386156641	14.6299202153058	1.5768454852829	ribosomal protein L27a, putative
PBANKA_1021700	E005	5.37413698480183e-06	37.352662376517	37.4914578842008	0.0192622080326519	conserved Plasmodium protein, unknown function
PBANKA_1404800	E001	5.40222098915342e-06	27.5811907634195	17.6560787224048	-1.69335153415687	SAM dependent methyltransferase, putative
PBANKA_1209800	E008	5.48983176737966e-06	4.29611745394236	7.88348768450622	1.79366108802006	proteasome subunit beta type-5, putative
PBANKA_1028700	E002	5.53719042217618e-06	2.37042806821295	6.62475032294825	3.00235147917486	26S proteasome regulatory subunit RPN13, putative (RPN13)
PBANKA_1245200	E003	5.56710065364594e-06	13.6459530796217	8.90906679457999	-1.33186188389811	conserved Plasmodium protein, unknown function
PBANKA_0931700	E003	5.58890084791136e-06	27.5482920134408	29.6798219947564	0.321864662198445	peptidyl-prolyl cis-trans isomerase, putative (CYP19C)
PBANKA_0831500	E001	5.72404626942687e-06	12.8072759387386	8.16306571854577	-1.39239263623977	conserved Plasmodium protein, unknown function
PBANKA_1001500	E008	5.72404626942687e-06	30.3373143091255	38.8181471915902	1.20397809633373	alpha/beta hydrolase, putative
PBANKA_0711800	E002	5.72664607509954e-06	32.0427036525125	28.5638834154885	-0.514208575148469	conserved Plasmodium protein, unknown function
PBANKA_1305400	E003	5.72664607509954e-06	23.8494080771518	25.9432215455937	0.336194854837744	conserved Plasmodium protein, unknown function
PBANKA_0111700	E005	5.80110115243991e-06	16.2160536777897	14.5876972274829	-0.352404763585987	apicoplast ribosomal protein L18 precursor, putative
PBANKA_1353200	E001	5.87296541338565e-06	15.8428851430196	12.4869819441932	-0.77641716065594	mitotic-spindle organizing protein 1, putative
PBANKA_1404800	E003	5.8965103339867e-06	29.6796211597284	31.127834292991	0.213698953532976	SAM dependent methyltransferase, putative
PBANKA_1423900	E007	5.90549876060738e-06	3.32401349905525	8.58912166495449	2.7995319777711	translation initiation factor SUI1, putative
PBANKA_1350300	E013	6.16659315166835e-06	27.539880850455	24.0661080438863	-0.548736193759927	RanBPM and CLTH-like protein, putative
PBANKA_0409700	E018	6.1760249064791e-06	6.32218168353573	10.8036242781429	1.61955205308422	plasmepsin VI
PBANKA_1224800	E010	6.193941674938e-06	21.9441082371653	26.3393771985671	0.717616224779101	conserved protein, unknown function
PBANKA_1331800	E005	6.193941674938e-06	24.078309416159	20.0547679442638	-0.68909194189987	derlin-1, putative (DER1-1)
PBANKA_0826300	E009	6.19424329511234e-06	24.9121602518103	24.7703455423426	-0.022786076399008	thioredoxin-like protein 2, putative (TLP2)
PBANKA_1308000	E012	6.19424329511234e-06	21.9826928659706	27.5529163172124	0.898848079456189	conserved Plasmodium protein, unknown function
PBANKA_0406300	E007	6.19948012318535e-06	39.3496128590679	37.8266840980256	-0.209906093756519	DNA polymerase epsilon subunit b, putative
PBANKA_1301800	E008	6.22743558974414e-06	9.15244491279817	4.41876106197899	-2.16277885200065	conserved Plasmodium protein, unknown function
PBANKA_0510100	E003	6.24840845292421e-06	21.1524001281129	17.999150378868	-0.579511120727541	conserved Plasmodium protein, unknown function
PBANKA_1211800	E022	6.25614580639126e-06	20.7570687342811	16.8311734156058	-0.741352678318269	conserved Plasmodium protein, unknown function
PBANKA_0614700	E023	6.30362561604396e-06	27.9889744061158	31.8113451952672	0.567843495111781	conserved Plasmodium membrane protein, unknown function
PBANKA_0611700	E002	6.47407908294699e-06	25.9327456294988	28.1203609069291	0.33826417640984	conserved Plasmodium protein, unknown function
PBANKA_1311300	E002	6.51331752674481e-06	15.9265861009908	17.4130231244505	0.303720707716923	inner membrane complex protein, putative
PBANKA_0940100	E013	6.60859169562266e-06	18.9552662183524	20.0987389970611	0.210170093587138	protein kinase, putative
PBANKA_1003700	E003	6.65143561964206e-06	10.1218009650561	6.18359881568506	-1.48346400272673	conserved Plasmodium protein, unknown function
PBANKA_1221100	E009	6.67603254056583e-06	15.1502249334155	4.3535701695709	-3.79863548111938	conserved Plasmodium protein, unknown function
PBANKA_1426500	E004	6.76429695956291e-06	12.7485540037648	7.76012099142802	-1.52993235451824	cullin-1, putative (CUL1)
PBANKA_0204700	E002	6.87061132262669e-06	24.9478594716946	29.4117891246648	0.689297092907815	conserved Plasmodium protein, unknown function
PBANKA_0812500	E007	6.98724008755817e-06	10.9709102782529	5.77456517540471	-1.93515854558342	conserved Plasmodium protein, unknown function
PBANKA_1344200	E001	6.98724008755817e-06	9.54220202531212	1.71426636519032	-5.03820956402041	conserved Plasmodium protein, unknown function
PBANKA_0316700	E005	7.02803597087327e-06	13.2306972783969	9.06566247968149	-1.17917389934181	fam-b protein
PBANKA_1021700	E006	7.02803597087327e-06	21.8417433695093	12.5780418307889	-1.88861202165591	conserved Plasmodium protein, unknown function
PBANKA_1349200	E009	7.02803597087327e-06	4.78650112976545	9.23233338269606	1.95533475827607	MSP7-like protein (MSRP1)
PBANKA_0719500	E001	7.05517001762272e-06	13.8122895003465	8.80881363588569	-1.40548739646537	conserved Plasmodium protein, unknown function
PBANKA_1341800	E011	7.05517001762272e-06	28.2714762116416	30.8081551467919	0.378390011938162	conserved Plasmodium protein, unknown function
PBANKA_1412200	E004	7.05517001762272e-06	8.66415628718293	6.09057149540265	-1.05344037316833	conserved Plasmodium protein, unknown function
PBANKA_1327600	E002	7.2567309063179e-06	21.4726548932257	14.0210131444169	-1.47520050124318	zinc finger protein, putative
PBANKA_1443700	E024	7.29951533377568e-06	30.7860476636777	32.1925405208631	0.205027120612055	conserved Plasmodium protein, unknown function
PBANKA_1000400	E005	7.30433176118708e-06	7.9100713754868	3.93779716142808	-2.05791566566122	fam-a protein
PBANKA_1246300	E002	7.33509051781148e-06	1.94474388382057	7.64219055860423	4.00145649193067	BIR protein
PBANKA_1129600	E015	7.52426358973569e-06	12.2994539660916	6.12974437734574	-2.11806808440237	conserved Plasmodium protein, unknown function
PBANKA_0204900	E001	7.54072175909778e-06	22.8594684881771	19.2315372929863	-0.638277077248292	conserved Plasmodium protein, unknown function
PBANKA_0805200	E004	7.56211612347024e-06	13.9467632370277	10.8342261049343	-0.801802237475455	cytoskeleton associated protein, putative
PBANKA_0614700	E022	7.67432793049638e-06	26.4556534697557	30.0621113414297	0.547608209623352	conserved Plasmodium membrane protein, unknown function
PBANKA_0702600	E001	7.71320276894572e-06	10.644722029288	7.04234900651711	-1.25302122177878	conserved Plasmodium protein, unknown function
PBANKA_0920800	E012	7.78863099188585e-06	8.69046532446303	4.01721509121839	-2.2836005465796	CRAL/TRIO domain-containing protein, putative
PBANKA_1211400	E001	7.97941247267795e-06	0.0623661864208955	4.95608218849648	12.6483139867328	zinc finger protein, putative
PBANKA_1334300	E006	8.08084463828566e-06	2.3260699117695	7.67060706507503	3.49437963543843	exported protein 2 (EXP2)
PBANKA_1443700	E011	8.15038935230242e-06	23.2745135170059	15.2014613848449	-1.515240231065	conserved Plasmodium protein, unknown function
PBANKA_0204700	E001	8.18263589547348e-06	22.4123928498694	26.6640933293669	0.688426863904327	conserved Plasmodium protein, unknown function
PBANKA_0940700	E003	8.18441172361053e-06	26.6719654092638	27.1304852282081	0.0710194388030203	conserved Plasmodium protein, unknown function
PBANKA_0600051	E015	8.4472820690558e-06	10.0125158516129	6.23187608784341	-1.42702310202874	BIR protein
PBANKA_1443700	E002	8.52105068598799e-06	15.8521043287248	8.46047745831911	-1.98200965914192	conserved Plasmodium protein, unknown function
PBANKA_1450200	E004	8.56970194829401e-06	18.4976454994821	13.8555440236766	-0.974160802131916	serine hydroxymethyltransferase, putative (SHMT)
PBANKA_0414100	E011	8.70301191140905e-06	34.1330749656645	26.9889909435319	-1.05481385076675	inorganic pyrophosphatase, putative
PBANKA_0916200	E003	8.76969626510185e-06	12.0997041544005	7.50775828740122	-1.46301290447326	T-complex protein 1 subunit alpha, putative (TCP1)
PBANKA_1408600	E003	8.76969626510185e-06	16.3770632047965	18.1499904940488	0.353581780153035	conserved Plasmodium protein, unknown function
PBANKA_1329200	E007	8.80044961966887e-06	8.49433284026877	4.52605734473815	-1.8661895207009	dynein beta chain, putative
PBANKA_0205800	E015	8.88357975235133e-06	19.0584051033581	10.2706366123043	-2.02577020951894	serine/threonine protein kinase, putative (IK2)
PBANKA_0812500	E004	8.92766109632089e-06	28.9705071348438	24.7698280954502	-0.651792531687363	conserved Plasmodium protein, unknown function
PBANKA_1040000	E007	9.1321902775597e-06	14.046493797644	26.3921088054005	2.27647061814982	conserved Plasmodium protein, unknown function
PBANKA_1039300	E009	9.13308192983621e-06	22.120188412287	17.4309905729931	-0.858045445552028	U2 snRNP-associated SURP motif-containing protein, putative (SR140)
PBANKA_0310500	E001	9.18804192699195e-06	33.4282464091384	22.7538043343649	-1.63551755580192	conserved Plasmodium protein, unknown function
PBANKA_1222300	E007	9.28142728098328e-06	19.729861614315	22.5011289903604	0.486233620364808	coatomer subunit epsilon, putative (SEC28)
PBANKA_0412200	E003	9.66738829612369e-06	41.4319268887047	37.6834770259582	-0.514076899236569	conserved Plasmodium protein, unknown function
PBANKA_0826000	E001	9.68477860446315e-06	0.789768442401815	4.89178020568275	5.28423463591661	ribosomal RNA-processing protein 8, putative (RRP8)
PBANKA_1023600	E003	9.68477860446315e-06	5.41011342663622	9.27398222638642	1.60955212180003	conserved Plasmodium protein, unknown function
PBANKA_1224800	E003	9.68477860446315e-06	13.5880208042702	8.03414623690202	-1.63056543983262	conserved protein, unknown function
PBANKA_0704200	E008	9.94414458928603e-06	10.8757274213576	6.96633218358173	-1.35204551284723	dehydrodolichyl diphosphate synthetase, putative
PBANKA_0414100	E010	1.0035726035347e-05	34.1256674469256	26.9974719312832	-1.05244924184652	inorganic pyrophosphatase, putative
PBANKA_1334700	E007	1.0126796735718e-05	7.26278364803249	11.9457721765401	1.521750728665	conserved Plasmodium protein, unknown function
PBANKA_1352100	E006	1.01350317743271e-05	40.4325564085169	42.31201001154	0.255478988223755	conserved Plasmodium protein, unknown function
PBANKA_1016700	E007	1.02374565491227e-05	28.6699055275943	45.7462043507544	2.39157210834082	conserved Plasmodium protein, unknown function
PBANKA_1422400	E002	1.03506315614043e-05	23.7418465031452	22.0315177126024	-0.286648076476411	importin beta, putative
PBANKA_0108700	E004	1.04477287348817e-05	5.47302391990617	15.3880570462061	3.17950795033435	conserved Plasmodium protein, unknown function
PBANKA_1213100	E003	1.04586823709347e-05	4.79321951366742	18.152397166691	4.13212374109008	prohibitin, putative
PBANKA_1444600	E011	1.07455812639793e-05	27.0043375228178	23.1352961913769	-0.619737350512906	conserved Plasmodium protein, unknown function
PBANKA_1435500	E005	1.07743110337507e-05	10.9175777375056	3.55379668643087	-3.340675878219	conserved Plasmodium protein, unknown function
PBANKA_1145100	E002	1.11254838515429e-05	27.7372070997436	31.8310050979446	0.609117507140953	conserved Plasmodium protein, unknown function
PBANKA_0812500	E003	1.1199603978461e-05	8.40374814219094	12.2748784223943	1.16955607172475	conserved Plasmodium protein, unknown function
PBANKA_0932500	E002	1.12032969258132e-05	32.9855140077633	26.704794898744	-0.934934017760865	SET domain protein, putative
PBANKA_1446200	E006	1.12485759583921e-05	1.89405075746303	5.76429348447415	3.23995285388384	mitosis protein dim1, putative
PBANKA_1117100	E011	1.1257829757409e-05	27.7648775041085	25.8658628546464	-0.294619392946752	histone H3 variant, putative (H3.3)
PBANKA_1326100	E028	1.12616334013161e-05	22.2479605714636	24.4801496400271	0.370119278577007	conserved Plasmodium protein, unknown function
PBANKA_1238300	E006	1.12686624246126e-05	13.463795957466	5.88940285077986	-2.52564759486512	conserved Plasmodium protein, unknown function
PBANKA_1447600	E013	1.1343630174581e-05	24.7183707491334	16.7021005651651	-1.43483568720223	nucleotidyltransferase, putative
PBANKA_0829800	E001	1.1386404057336e-05	24.4200431693051	20.8663524121529	-0.599721238940368	transcription initiation factor TFIID subunit 7, putative (TAF7)
PBANKA_0827100	E007	1.14166749792047e-05	12.2394402503806	17.1763493357809	1.11430384865826	protein kinase, putative
PBANKA_1311300	E001	1.14692377247799e-05	9.19352518333577	5.64274868827467	-1.45903176769103	inner membrane complex protein, putative
PBANKA_1145100	E001	1.16038984694957e-05	25.2859809830479	21.2582786619372	-0.670038732136822	conserved Plasmodium protein, unknown function
PBANKA_1343200	E012	1.19042810217211e-05	11.7986028403935	4.04607335216126	-3.2057076748843	conserved Plasmodium protein, unknown function
PBANKA_0621000	E007	1.19862768114122e-05	6.86367620988322	2.07777725376383	-3.48915472084296	dynactin subunit 5, putative
PBANKA_1344200	E002	1.21750082042044e-05	15.3549926723367	4.4722395754587	-3.76462949193066	conserved Plasmodium protein, unknown function
PBANKA_1451800	E003	1.21750082042044e-05	17.5413005369967	14.4074618474524	-0.661588742171483	conserved Plasmodium protein, unknown function
PBANKA_0507800	E013	1.2940529166008e-05	23.8459881184599	26.4224418324623	0.411879046800365	conserved Plasmodium protein, unknown function
PBANKA_0605600	E003	1.32308555459543e-05	17.2345935149341	6.66514763511333	-2.98028212594592	conserved Plasmodium protein, unknown function
PBANKA_1230300	E010	1.33952424203794e-05	15.0312238389548	10.4442266487759	-1.16114901560639	conserved Plasmodium protein, unknown function
PBANKA_0925300	E003	1.34373631528402e-05	52.4004336783745	53.7017234130883	0.171354031748702	conserved Plasmodium protein, unknown function
PBANKA_1444600	E030	1.35769422335111e-05	22.5079149290061	27.4801116536474	0.79830846208613	conserved Plasmodium protein, unknown function
PBANKA_0608300	E003	1.36559965633969e-05	20.2949310105488	20.3353107189302	0.0072415377693531	ABC transporter B family member 7, putative (ABCB7)
PBANKA_1112200	E007	1.38695457800846e-05	32.2425623443429	27.2386118808051	-0.745280816376992	conserved Plasmodium protein, unknown function
PBANKA_1117200	E003	1.3928153063455e-05	15.0125014778776	12.4185257985494	-0.614514927171882	conserved Plasmodium protein, unknown function
PBANKA_1024700	E005	1.41562302939218e-05	18.7758100694872	15.4853053033502	-0.660958261469143	ubiquitin fusion degradation protein UFD1, putative
PBANKA_1037500	E031	1.41707310337662e-05	16.2190307419667	7.6404575854213	-2.36587886866107	adenylyl cyclase alpha (ACalpha)
PBANKA_0204700	E012	1.41982983118876e-05	22.3333951260826	19.3585066191963	-0.526017364616379	conserved Plasmodium protein, unknown function
PBANKA_1113900	E003	1.42387216299728e-05	45.8144213271084	36.1712746254774	-1.31516496323965	conserved Plasmodium protein, unknown function
PBANKA_1419600	E002	1.42397428792108e-05	18.0282179899627	28.746062609495	1.79782128728869	conserved Plasmodium protein, unknown function
PBANKA_0831100	E004	1.43782782051897e-05	24.2346470551997	26.2177740929214	0.31639966869718	conserved Plasmodium protein, unknown function
PBANKA_1038500	E007	1.44328575082049e-05	19.9014237026719	15.9478152499288	-0.770568316822408	conserved Plasmodium protein, unknown function
PBANKA_1327100	E011	1.44328575082049e-05	14.6114850039091	8.1886582360197	-1.80994466167619	conserved Plasmodium protein, unknown function
PBANKA_1234400	E006	1.45369265215129e-05	12.285386231578	8.54741936426653	-1.12102331359422	zinc finger protein, putative
PBANKA_1349400	E005	1.45478021834178e-05	18.4133127358155	13.213425955911	-1.11143258088223	conserved Plasmodium protein, unknown function
PBANKA_1011800	E006	1.48920997362173e-05	13.4134390790211	8.80986244557762	-1.31032243597024	conserved Plasmodium protein, unknown function
PBANKA_1118300	E004	1.49794324660764e-05	7.83308338481234	4.12942024285793	-1.88993772805559	conserved Plasmodium protein, unknown function
PBANKA_1129600	E017	1.50290234708882e-05	10.7483537280257	3.87456435439024	-3.04046017186472	conserved Plasmodium protein, unknown function
PBANKA_1356500	E004	1.50344270450852e-05	29.1787735265914	29.7860293230406	0.0906190748160327	conserved Plasmodium protein, unknown function
PBANKA_1221100	E006	1.50969114908459e-05	12.3670465770966	7.8557746223289	-1.39640145055376	conserved Plasmodium protein, unknown function
PBANKA_1004300	E016	1.51963850804208e-05	11.3378453843064	7.54494276438235	-1.24359831432746	conserved Plasmodium protein, unknown function
PBANKA_1135300	E003	1.54232142370664e-05	17.2429156589567	11.2575788612196	-1.39080533766676	conserved Plasmodium protein, unknown function
PBANKA_1004800	E015	1.54451010276272e-05	3.87484932321646	7.98152591468338	2.13192536936495	peptidyl-tRNA hydrolase 2, putative (PTH2)
PBANKA_1205100	E026	1.5681459181851e-05	23.1018996962996	17.3265999660627	-1.04433004480004	PPPDE peptidase, putative
PBANKA_0622400	E003	1.59060715177998e-05	32.3154682616681	31.7687201240124	-0.0792369245421334	kinesin-19, putative
PBANKA_0601100	E003	1.60640961715543e-05	25.4642449232069	30.8627387724433	0.821689523218785	mitochondrial phosphate carrier protein, putative
PBANKA_1309900	E004	1.60911709251659e-05	7.16251147306406	14.8824825040237	2.27193728866837	M17 leucyl aminopeptidase, putative (LAP)
PBANKA_1116400	E003	1.61319729321118e-05	22.1764005103527	26.3681710683353	0.682407164162908	conserved Plasmodium protein, unknown function
PBANKA_1325800	E002	1.63446363462135e-05	14.8634185907444	21.7149655524784	1.3258589818348	conserved Plasmodium protein, unknown function
PBANKA_1426600	E001	1.64266464418869e-05	16.1833404688609	13.7124691087058	-0.547465508468905	conserved Plasmodium protein, unknown function
PBANKA_0802900	E002	1.65839623908667e-05	20.7827716775884	17.729683301759	-0.56692526746342	conserved Plasmodium protein, unknown function
PBANKA_1438000	E006	1.66415745570375e-05	18.7203921630236	8.6379141965531	-2.49139740813781	CAMP-dependent protein kinase regulatory subunit, putative (PKAr)
PBANKA_1326100	E007	1.66528587315275e-05	26.0011511018174	17.1272104413075	-1.55301201594336	conserved Plasmodium protein, unknown function
PBANKA_1224800	E002	1.6679163326905e-05	13.0056053513463	10.0448295471224	-0.810246005028236	conserved protein, unknown function
PBANKA_1029700	E015	1.67659554942772e-05	5.18943045434496	0.0474019943934181	-13.5749837114879	ubiquitin-conjugating enzyme, putative
PBANKA_1010300	E003	1.67826117076012e-05	18.4280258449453	9.20243831706049	-2.24361323433594	dynein-related AAA-type ATPase, putative
PBANKA_1344100	E010	1.72415012069986e-05	12.6548647121413	5.60466349059593	-2.47300732049079	myosin C, putative
PBANKA_1109600	E011	1.74146041049205e-05	26.5741455493147	23.3134987812791	-0.523358972769329	conserved Plasmodium protein, unknown function
PBANKA_0611000	E003	1.74393330609567e-05	20.3581591282995	23.1146957091827	0.475618494118286	trafficking protein particle complex subunit 5, putative
PBANKA_1138000	E001	1.78278572674683e-05	0.961029397361081	5.00186571608727	4.78290692768063	conserved Plasmodium protein, unknown function
PBANKA_1446900	E001	1.82433751866516e-05	1.81560203986611	5.80353383474117	3.3823013908733	dihydrolipoyl dehydrogenase, mitochondrial, putative (LPD1)
PBANKA_0623450	E002	1.83408797762438e-05	37.1271715133008	40.2698678325685	0.432964111701382	fam-a protein, pseudogene
PBANKA_1311200	E002	1.91121205691727e-05	22.1176953302088	26.3019991546706	0.682074674526207	conserved Plasmodium protein, unknown function
PBANKA_1115700	E004	1.92229585003747e-05	14.3385033853294	8.74906287956769	-1.54798413108985	kinetochore protein NDC80, putative (NDC80)
PBANKA_1444600	E023	1.98485291515592e-05	25.516211662297	31.0311724832629	0.83813885612282	conserved Plasmodium protein, unknown function
PBANKA_0901300	E005	1.98772266189559e-05	49.5203219943667	43.4855906375123	-0.80592274075507	merozoite adhesive erythrocytic binding protein (MAEBL)
PBANKA_1244100	E008	1.99044645851248e-05	25.9644921603603	22.1515372846061	-0.623347201570656	conserved Plasmodium protein, unknown function
PBANKA_0103100	E004	1.9959794200772e-05	26.7706597859183	29.4559742446355	0.408450417619328	conserved Plasmodium protein, unknown function
PBANKA_1116400	E001	2.02111292829318e-05	37.5245921983177	34.171731074704	-0.470416199403783	conserved Plasmodium protein, unknown function
PBANKA_0507800	E002	2.03958721716145e-05	41.7640305191779	34.8409857988329	-0.956776468846314	conserved Plasmodium protein, unknown function
PBANKA_0930900	E009	2.07358616841394e-05	1.63115621490083	5.05217933392373	3.28410814002915	deubiquinating/deneddylating enzyme, putative (UCH54)
PBANKA_0934700	E008	2.07643960146034e-05	29.1347889359086	31.478605660038	0.346311886582386	conserved Plasmodium protein, unknown function
PBANKA_1012800	E001	2.0994135252707e-05	18.2837514115574	13.6026979055338	-0.993008477119852	voltage-dependent anion-selective channel protein, putative
PBANKA_1238000	E005	2.1483672292994e-05	15.3559129349472	19.227064162186	0.77328520646232	conserved Plasmodium protein, unknown function
PBANKA_0901300	E002	2.22089948998221e-05	27.6333557194443	29.4484800173615	0.274345320411616	merozoite adhesive erythrocytic binding protein (MAEBL)
PBANKA_1417000	E025	2.2271319638087e-05	26.8789008493719	15.5193529093068	-2.02352545784145	conserved Plasmodium protein, unknown function
PBANKA_0401800	E016	2.24127946468471e-05	3.64132902910142	7.48587661637248	2.1206236548301	HAD superfamily protein, putative
PBANKA_1040000	E004	2.26806414317043e-05	14.7158449259942	29.550890803976	2.60556726947481	conserved Plasmodium protein, unknown function
PBANKA_1132900	E001	2.40038289150018e-05	32.5419357028673	36.4588276841132	0.5553582973817	regulator of chromosome condensation, putative
PBANKA_1231000	E005	2.40243931394351e-05	9.53780619377026	20.3073480143712	2.48165737990849	40S ribosomal protein S11, putative
PBANKA_1236900	E005	2.41102369232811e-05	1.66940160183476	6.80199866286117	4.09519868153769	transcription initiation factor TFIID subunit 10, putative (TAF10)
PBANKA_1222300	E001	2.42981794436456e-05	19.2254636075991	15.8383425567095	-0.669623645545784	coatomer subunit epsilon, putative (SEC28)
PBANKA_0930800	E006	2.43027326601157e-05	26.9402328102481	24.2938575528562	-0.419272353291353	conserved Plasmodium protein, unknown function
PBANKA_1402400	E004	2.44704459623167e-05	12.0890054449252	4.80402153523791	-2.78054020007184	conserved Plasmodium protein, unknown function
PBANKA_0406300	E002	2.462103805623e-05	15.4920888015344	25.5895754954523	1.82743167733645	DNA polymerase epsilon subunit b, putative
PBANKA_1322200	E005	2.46524193265318e-05	23.3520242544699	20.7670662825583	-0.442263675154793	spindle assembly abnormal protein 4, putative (SAS4)
PBANKA_0521500	E001	2.46698900390682e-05	16.3529244946872	9.66560655010537	-1.68169731426688	conserved Plasmodium protein, unknown function
PBANKA_1016700	E001	2.47644945237737e-05	29.3566996826441	23.8280157111923	-0.862653548259674	conserved Plasmodium protein, unknown function
PBANKA_1414700	E004	2.49769926498895e-05	31.9643196053548	36.7137690523944	0.674465035202868	ADP-ribosylation factor, putative
PBANKA_1308000	E004	2.50083292523316e-05	35.0941772041843	29.6245033265774	-0.791141539116046	conserved Plasmodium protein, unknown function
PBANKA_1358200	E013	2.50431581841453e-05	25.1854828103154	20.0432138867974	-0.869832255870564	conserved Plasmodium protein, unknown function
PBANKA_1224800	E005	2.54318005264678e-05	20.8730588294069	17.69778493479	-0.589123691734569	conserved protein, unknown function
PBANKA_1450200	E018	2.54318005264678e-05	8.20861413739085	11.9603854703766	1.15832836786279	serine hydroxymethyltransferase, putative (SHMT)
PBANKA_0203200	E001	2.58481199883572e-05	22.3247971744705	23.8457079830034	0.253711621830866	bromodomain protein, putative
PBANKA_0921700	E022	2.58538229703747e-05	16.0956287194692	12.2327221277264	-0.894962933176825	autophagy-related protein 23, putative (ATG23)
PBANKA_0305200	E027	2.59063391361338e-05	26.446820985977	26.5096297210993	0.00979635771425436	conserved Plasmodium protein, unknown function
PBANKA_1102300	E001	2.59707361675904e-05	14.2771632841807	20.4573589891798	1.23740918045666	conserved Plasmodium protein, unknown function
PBANKA_0208200	E002	2.61764174189018e-05	22.4135712348103	20.4899367288674	-0.334247804837722	conserved Plasmodium protein, unknown function
PBANKA_0301300	E005	2.64646700667547e-05	17.1705545118112	10.5716207873476	-1.57201702069667	conserved Plasmodium protein, unknown function
PBANKA_1442800	E002	2.65750065641592e-05	10.3506600037046	5.64300699457958	-1.82257342510549	leucine-rich repeat protein (LRR13)
PBANKA_1337100	E020	2.66076299280901e-05	15.6803179968072	12.477721881366	-0.744214448493048	splicing factor 1, putative (SF1)
PBANKA_0414100	E004	2.67530409468578e-05	34.2908862465413	28.9628363384157	-0.776458868406799	inorganic pyrophosphatase, putative
PBANKA_1310800	E005	2.69819272337904e-05	41.7582191112466	42.9291391142973	0.158511866829725	40S ribosomal protein S5, putative
PBANKA_1421000	E007	2.69840035559622e-05	34.9060423062388	36.3020036926092	0.196153154011249	calmodulin, putative
PBANKA_1013000	E001	2.74157874546333e-05	27.5297093184314	24.4099958956284	-0.491247784061123	inner membrane complex suture component, putative (ISC3)
PBANKA_0504900	E005	2.76006777776712e-05	15.9740809055499	18.0625467582526	0.420792028896169	histone acetyltransferase, putative
PBANKA_1040000	E009	2.76286094862269e-05	16.5442228419031	11.5382452407511	-1.1722943611096	conserved Plasmodium protein, unknown function
PBANKA_1017800	E004	2.77327786513922e-05	13.940897549661	10.5354523489694	-0.887208397706078	conserved Plasmodium protein, unknown function
PBANKA_1325800	E006	2.78938169881039e-05	21.1405829602994	18.9773022530772	-0.391252723750249	conserved Plasmodium protein, unknown function
PBANKA_0704200	E010	2.8495799779718e-05	18.4415644592956	15.7411317763039	-0.54284658595341	dehydrodolichyl diphosphate synthetase, putative
PBANKA_1104600	E002	2.90438424600545e-05	10.2456800751141	13.3526568422585	0.833870020295022	conserved Plasmodium protein, unknown function
PBANKA_1343200	E016	2.91410531265108e-05	22.5214148042762	7.65049587385232	-3.53411294458788	conserved Plasmodium protein, unknown function
PBANKA_1113900	E001	2.91610195080579e-05	7.54719191647815	12.2464558706473	1.48550319186141	conserved Plasmodium protein, unknown function
PBANKA_1352100	E022	2.93468385646978e-05	17.2821052085351	5.6700235855881	-3.46813628852017	conserved Plasmodium protein, unknown function
PBANKA_1364500	E003	2.94792471540072e-05	10.8310448895507	14.4017496980491	0.907501774080403	conserved Plasmodium protein, unknown function
PBANKA_0716900	E003	2.97412276945758e-05	4.41751177061932	8.92482912543423	2.08700084604059	armadillo-domain containing rhoptry protein, putative (ARO)
PBANKA_1458300	E002	2.98940027645123e-05	5.06443198421721	10.8247764680911	2.27947579292602	kinesin-13, putative
PBANKA_0902900	E006	3.00046578793594e-05	11.5827675241022	24.3029652427807	2.5601584121117	conserved Plasmodium protein, unknown function
PBANKA_0622100	E003	3.00340713953233e-05	29.9653768542134	27.0543795600383	-0.440310603307607	protein kinase, putative
PBANKA_1136900	E003	3.03492275241977e-05	13.5471816302919	20.359417826401	1.39049156279015	E3 SUMO-protein ligase PIAS, putative (PIAS)
PBANKA_1438000	E007	3.09099477228359e-05	18.1402467918765	10.0473834311884	-1.91943032968716	CAMP-dependent protein kinase regulatory subunit, putative (PKAr)
PBANKA_0621000	E006	3.16458116247576e-05	6.18988302048034	2.07886965378	-3.18103105372017	dynactin subunit 5, putative
PBANKA_0207400	E003	3.1656981549651e-05	4.08337723562373	6.12465627806432	1.18982600644258	DNA binding protein, putative
PBANKA_0303400	E003	3.1656981549651e-05	29.3785394429492	27.5964352874182	-0.269554113205725	conserved Plasmodium protein, unknown function
PBANKA_0714500	E018	3.21131567294942e-05	0.0666560366586708	12.2948001241767	15.1990317069053	conserved Plasmodium protein, unknown function
PBANKA_0506100	E002	3.22122011681499e-05	48.541313141492	48.1536857616939	-0.0515036836514291	conserved Plasmodium protein, unknown function
PBANKA_1417900	E021	3.22154829439275e-05	18.7913503213004	10.6857813484695	-1.85307820250754	conserved Plasmodium protein, unknown function
PBANKA_0203000	E003	3.23318909950119e-05	19.4424977527876	12.2336758757143	-1.55028430593724	chromatin assembly factor 1 protein WD40 domain, putative
PBANKA_0212300	E006	3.2362654717802e-05	36.9379982638929	29.9428469682475	-1.00214037262286	actin-like protein, putative (ALP3)
PBANKA_1423900	E008	3.23738732078739e-05	4.22826985760281	11.5712894625287	3.01597970150164	translation initiation factor SUI1, putative
PBANKA_0614700	E014	3.26918637882243e-05	27.0637693058262	23.706549794132	-0.534370814541585	conserved Plasmodium membrane protein, unknown function
PBANKA_0808100	E003	3.26918637882243e-05	1.64081642476381	5.42021995888965	3.47364745478683	6-cysteine protein (B9)
PBANKA_0937900	E004	3.27602867277822e-05	11.2336231067253	5.61099556562086	-2.09369884535617	pre-mRNA splicing factor, putative
PBANKA_0701000	E002	3.28107157233765e-05	36.0938833274955	37.1784539130486	0.151291482239019	sporozoite and liver stage tryptophan-rich protein, pseudogene (SLTRiP)
PBANKA_0717800	E003	3.28384955600081e-05	11.3701803769887	17.0316082873484	1.31733763207185	60S ribosomal protein L15, putative
PBANKA_0701000	E001	3.41918267587896e-05	28.6004034720389	26.7848603433077	-0.277809053738498	sporozoite and liver stage tryptophan-rich protein, pseudogene (SLTRiP)
PBANKA_1016700	E009	3.44344150112569e-05	18.7707184532497	32.5082409862998	2.21008324014943	conserved Plasmodium protein, unknown function
PBANKA_0805200	E003	3.55307610186043e-05	15.1095513439524	9.64263656472836	-1.42415208312746	cytoskeleton associated protein, putative
PBANKA_1213100	E013	3.59802420995155e-05	43.3147238863334	41.7888139830374	-0.206400043738808	prohibitin, putative
PBANKA_1222500	E003	3.60454383394511e-05	9.91889874139701	8.00265657585019	-0.652282234342284	plasmepsin X
PBANKA_0622300	E005	3.6129624813637e-05	3.05727975589711	9.08560948709638	3.2130829163433	kelch protein, putative
PBANKA_1210400	E009	3.6129624813637e-05	9.18561640763413	5.4592682320113	-1.55375379114925	E3 ubiquitin-protein ligase, putative
PBANKA_1337000	E003	3.6129624813637e-05	7.65968973771648	11.4436451923608	1.22746415951128	conserved Plasmodium protein, unknown function
PBANKA_0829900	E005	3.67243669596633e-05	14.0740513926943	10.5717747036093	-0.907493733574944	conserved Plasmodium protein, unknown function
PBANKA_1110300	E013	3.68283680292624e-05	7.13167143308936	2.58952358082205	-2.96567725689304	WD repeat-containing protein, putative
PBANKA_0209600	E005	3.71914555883291e-05	8.55992748197394	11.9474241212426	1.02833734164143	conserved Plasmodium protein, unknown function
PBANKA_1115600	E003	3.72856277190185e-05	13.1718690639852	16.2976605435208	0.701041901278098	conserved Plasmodium protein, unknown function
PBANKA_0708200	E006	3.73891437949309e-05	20.7517036845571	29.0436353200826	1.33923827606778	conserved Plasmodium protein, unknown function
PBANKA_1224800	E009	3.76582094581742e-05	24.765519594617	22.2148550953343	-0.42180448994131	conserved protein, unknown function
PBANKA_0931700	E005	3.90482575600482e-05	30.2162835857965	24.7186509612469	-0.845684067125548	peptidyl-prolyl cis-trans isomerase, putative (CYP19C)
PBANKA_1103700	E006	3.91861288274294e-05	9.21907177165222	5.15176835229316	-1.73525870447248	zinc finger protein, putative
PBANKA_1231000	E006	3.94471436631053e-05	2.18810459458493	9.70867660636347	4.38520869802049	40S ribosomal protein S11, putative
PBANKA_1223800	E003	3.95099888967682e-05	4.09618599960833	7.88637789743676	1.93388695474228	vacuolar proton translocating ATPase subunit A, putative
PBANKA_1218800	E007	4.0848821071463e-05	10.0931731839268	5.54653633216479	-1.79565732651648	ABC transporter I family member 1, putative (ABCI3)
PBANKA_0614200	E025	4.08791178932428e-05	20.2344278291085	23.0843762881394	0.492765678960954	conserved Plasmodium protein, unknown function
PBANKA_1308600	E007	4.08791178932428e-05	37.9487570853882	61.0936934337373	3.0813431824415	fructose-bisphosphate aldolase 2 (ALDO2)
PBANKA_0826300	E008	4.16392863466786e-05	25.4079372028498	25.0596572010249	-0.0555402588488985	thioredoxin-like protein 2, putative (TLP2)
PBANKA_1123800	E019	4.20599570532662e-05	7.93022087377966	3.13251545094808	-2.73119804607947	conserved Plasmodium protein, unknown function
PBANKA_0306800	E006	4.24632507174974e-05	4.20220128540581	8.20712226734416	1.97928949048695	ATP-dependent RNA helicase UAP56, putative (UAP56)
PBANKA_1120600	E008	4.32562806247935e-05	22.9416110675761	24.4175585632957	0.242953308192126	conserved Plasmodium protein, unknown function
PBANKA_1341600	E002	4.3378035358771e-05	21.9111349794297	24.8155893372432	0.481773958544905	translation initiation factor EIF-2B gamma subunit, putative
PBANKA_1144200	E010	4.35599827901842e-05	16.0918346283587	19.3320570514397	0.635976678657413	conserved Plasmodium protein, unknown function
PBANKA_1220000	E002	4.37610064139019e-05	33.3346347212293	36.2452912815972	0.411632197092571	conserved Plasmodium protein, unknown function
PBANKA_1222200	E003	4.37798513421341e-05	2.91686076365136	7.32277897263621	2.69943187773971	conserved rodent malaria protein, unknown function
PBANKA_0937600	E003	4.48994705938887e-05	9.63668428357664	6.68213276508996	-1.10269488654668	conserved Plasmodium protein, unknown function
PBANKA_0716900	E002	4.52556756690296e-05	3.51081853349515	7.42303675209814	2.20161730769505	armadillo-domain containing rhoptry protein, putative (ARO)
PBANKA_1235900	E002	4.54337965461894e-05	11.0203729227545	13.8159203538941	0.718147457813335	conserved Plasmodium protein, unknown function
PBANKA_0937600	E002	4.67715940992766e-05	9.50441763116923	6.57771734497353	-1.10717241152024	conserved Plasmodium protein, unknown function
PBANKA_0823000	E003	4.75292429737648e-05	30.5245342119532	22.1639826865756	-1.31411040485744	ubiquitin-like protein, putative
PBANKA_0708200	E003	4.78506566372933e-05	34.5485376117253	33.6750784842051	-0.124182633687861	conserved Plasmodium protein, unknown function
PBANKA_1019400	E010	4.78506566372933e-05	8.2692796441604	20.9130515864469	3.02277392216562	60S ribosomal protein L7-3, putative
PBANKA_0800600	E003	4.78644520557749e-05	16.3501768185568	12.5467685156216	-0.867440554058779	centrin, putative
PBANKA_0907500	E006	4.79261281749081e-05	12.2184610726879	7.42365774785024	-1.52764597150534	conserved Plasmodium protein, unknown function
PBANKA_0616700	E012	4.90832326885134e-05	23.7729385194033	21.6859143263109	-0.351141074480866	NIMA related kinase 4 (NEK4)
PBANKA_1324400	E001	4.96973588338551e-05	41.6340763915004	40.8646944364538	-0.104635493991116	60S ribosomal protein L27, putative (RPL27)
PBANKA_1011800	E005	5.0498556830203e-05	20.8770876835882	17.1497006311347	-0.698378327273368	conserved Plasmodium protein, unknown function
PBANKA_0410400	E003	5.10786525823146e-05	16.6548985059342	13.1830265132867	-0.771882532827409	glycogen synthase kinase 3 (GSK3)
PBANKA_1223700	E001	5.10786525823146e-05	9.45393548626409	7.23129644465186	-0.808876747281498	conserved Plasmodium protein, unknown function
PBANKA_1352100	E010	5.13826504744474e-05	34.3769659465289	36.3724034932485	0.280885324366212	conserved Plasmodium protein, unknown function
PBANKA_1327600	E010	5.2293202915054e-05	5.14894691748986	8.51157345745529	1.49446171213079	zinc finger protein, putative
PBANKA_1402300	E006	5.2293202915054e-05	9.97474360606008	7.68127167544518	-0.792649254642894	conserved Plasmodium protein, unknown function
PBANKA_1115200	E017	5.3344870334331e-05	10.2610554856114	5.38763956775064	-1.93206042273483	conserved Plasmodium protein, unknown function
PBANKA_0611000	E005	5.33580933390461e-05	27.4328631123043	25.8587654437681	-0.244873067887013	trafficking protein particle complex subunit 5, putative
PBANKA_0826300	E013	5.3389668488709e-05	19.3263212002376	19.1820550250034	-0.0267464333921366	thioredoxin-like protein 2, putative (TLP2)
PBANKA_1120600	E005	5.3389668488709e-05	21.2759981948589	21.4691509106475	0.03361681467522	conserved Plasmodium protein, unknown function
PBANKA_0614700	E026	5.49022331502683e-05	34.3053470213771	38.6718731227036	0.610013997802719	conserved Plasmodium membrane protein, unknown function
PBANKA_0314300	E012	5.53840821817006e-05	8.81636191699713	5.05667618745188	-1.65412173783726	conserved Plasmodium protein, unknown function
PBANKA_0940400	E003	5.56089230677702e-05	14.7111205376977	19.207897184209	0.911719201656166	conserved Plasmodium protein, unknown function
PBANKA_0214700	E003	5.60318330927016e-05	35.4336118099013	27.1405079334575	-1.21530186195708	Plasmodium exported protein, unknown function
PBANKA_1006100	E003	5.6105996918369e-05	49.0179586496556	51.227481140116	0.292460225183174	flap endonuclease 1, putative (FEN1)
PBANKA_1110300	E017	5.6105996918369e-05	10.4677097199237	5.52104301343634	-1.92170323010557	WD repeat-containing protein, putative
PBANKA_0305200	E019	5.70495944036257e-05	13.2221245144706	12.9165915567441	-0.0750148541745812	conserved Plasmodium protein, unknown function
PBANKA_0602800	E010	5.82084478500273e-05	16.6156069212844	13.2576689648799	-0.74568904474082	ubiquitin-conjugating enzyme E2, putative (UBC)
PBANKA_1213100	E009	5.82836324226715e-05	15.8937157259191	12.7027733454809	-0.732581332935001	prohibitin, putative
PBANKA_0506600	E006	5.84237753787806e-05	26.4494006355492	24.8818944140645	-0.248030763857876	serine/arginine-rich splicing factor 4, putative (SRSF4)
PBANKA_0615600	E003	5.90669254848103e-05	18.8829707715522	21.4492194924534	0.4627613351647	conserved Plasmodium protein, unknown function
PBANKA_1209800	E011	5.92656026157262e-05	1.04823140029358	4.47852247508789	4.20845351998859	proteasome subunit beta type-5, putative
PBANKA_1352100	E009	5.93450608420792e-05	39.3294726786205	40.9866516154685	0.226534003334823	conserved Plasmodium protein, unknown function
PBANKA_0209400	E001	5.93997884678957e-05	30.0056670934433	32.1502750121037	0.314065273155919	L-seryl-tRNA(Sec) kinase, putative (PSTK)
PBANKA_1212000	E002	5.94272625629562e-05	21.4260255975623	18.9285779665783	-0.450177065546544	conserved Plasmodium protein, unknown function
PBANKA_0623450	E006	5.96647553154193e-05	15.105792998775	11.6202003688001	-0.844970471233514	fam-a protein, pseudogene
PBANKA_0108800	E002	6.09734560214822e-05	51.0964382144349	48.2356838357449	-0.379023266479996	histone H3, putative
PBANKA_1361200	E012	6.17019538542774e-05	6.90241827726373	3.41483204391298	-2.06526122466281	conserved Plasmodium protein, unknown function
PBANKA_0408300	E005	6.20360103358809e-05	25.7049683463845	28.8222252403531	0.480367522286752	phd finger protein, putative
PBANKA_0623100	E001	6.25097361324335e-05	38.4293119996018	33.2018966100956	-0.733942281135015	Plasmodium exported protein, unknown function
PBANKA_1444600	E034	6.34022857025077e-05	11.736754684838	7.15825247191089	-1.50939381952933	conserved Plasmodium protein, unknown function
PBANKA_0111700	E007	6.38979378664002e-05	27.4804336733617	32.6855378336477	0.772025069143169	apicoplast ribosomal protein L18 precursor, putative
PBANKA_1346800	E007	6.42213338497152e-05	33.7866065462718	35.3825233140601	0.226026666168963	Qa-SNARE protein, putative
PBANKA_0937100	E001	6.48605278829361e-05	35.6147645036441	34.8328510171584	-0.110179587254729	vacuolar protein sorting-associated protein 35, putative (VPS35)
PBANKA_0902900	E011	6.48967558262841e-05	36.4439140247163	36.6190839406194	0.024451717013017	conserved Plasmodium protein, unknown function
PBANKA_0606200	E011	6.51568109734862e-05	10.0549578913908	13.4368832132639	0.912060172381985	blood stage antigen 41-3 precursor, putative
PBANKA_1308300	E004	6.57116126388549e-05	12.6965357432594	15.2614990380035	0.598559471796236	conserved Plasmodium protein, unknown function
PBANKA_1137000	E005	6.65508000554134e-05	9.05676230117651	14.7651495482745	1.53929558538084	bergheilysin (BLN)
PBANKA_1438400	E005	6.72751972850235e-05	31.7053776550333	27.1669636303863	-0.678419856262069	conserved Plasmodium protein, unknown function
PBANKA_1039000	E007	6.73137846199679e-05	23.2172640964381	34.3982008153044	1.6961807330868	conserved Plasmodium protein, unknown function
PBANKA_1444600	E033	6.77752383710714e-05	21.0367977738841	27.766260447684	1.09554376534425	conserved Plasmodium protein, unknown function
PBANKA_1306000	E004	6.80379821097151e-05	12.0612590931213	6.90053543088394	-1.70470533909977	replication factor A protein 3, putative (RPA3)
PBANKA_1011400	E005	7.03799964280013e-05	58.7625234755387	62.6836180181782	0.511964735018498	DNA topoisomerase 2, putative (TOP2)
PBANKA_1456800	E009	7.04286228752743e-05	24.7829412275731	22.2103617020671	-0.425372579164178	vacuolar-sorting protein SNF7, putative (SNF7)
PBANKA_0910100	E001	7.04896801405236e-05	13.7689663950349	10.3616228671837	-0.898375449432737	beta-catenin-like protein 1, putative
PBANKA_0214700	E004	7.05302839421982e-05	60.3411559163052	61.6669446449394	0.17305999100688	Plasmodium exported protein, unknown function
PBANKA_1234400	E011	7.05302839421982e-05	0.897913749191204	5.95644501683781	5.49308137755001	zinc finger protein, putative
PBANKA_0815600	E007	7.22221628801539e-05	6.59129227510984	10.5745008355587	1.42940861602525	zinc binding protein, putative
PBANKA_0614500	E010	7.23373713134267e-05	1.04185564257639	5.64095659027318	4.90324931311528	eukaryotic translation initiation factor 3 subunit I, putative (EIF3I)
PBANKA_1243900	E004	7.23373713134267e-05	23.8304562736938	28.7447248212936	0.77041359272742	conserved Plasmodium protein, unknown function
PBANKA_0410400	E012	7.26380479702394e-05	31.8810214816488	33.9851082874572	0.30234093122068	glycogen synthase kinase 3 (GSK3)
PBANKA_0940100	E016	7.26603322203138e-05	40.9295389028108	32.523499832217	-1.17409334958147	protein kinase, putative
PBANKA_0912000	E007	7.31746772957986e-05	7.69608652117005	14.1974376010462	1.90227826652333	conserved Plasmodium protein, unknown function
PBANKA_1318900	E004	7.32767115067706e-05	14.805838536441	29.8910702145646	2.6360866563174	methyltransferase, putative
PBANKA_1318900	E005	7.34951970767044e-05	17.7864013061883	32.8869029450569	2.45338233372096	methyltransferase, putative
PBANKA_0902900	E005	7.37394818150831e-05	12.8831834236147	26.1733242012108	2.52128019384291	conserved Plasmodium protein, unknown function
PBANKA_0708400	E002	7.38798254872847e-05	0.0356546369335717	3.99301892491221	13.62990616076	small nuclear ribonucleoprotein G, putative (SNRPG)
PBANKA_1408600	E001	7.38798254872847e-05	26.8927959757581	21.4129623662272	-0.895433350172356	conserved Plasmodium protein, unknown function
PBANKA_1439900	E008	7.38798254872847e-05	23.9923369677428	17.8826647926058	-1.08195725680167	conserved Plasmodium protein, unknown function
PBANKA_0614800	E004	7.39891851207365e-05	20.6957492790314	24.0408486157549	0.568223635038671	conserved Plasmodium protein, unknown function
PBANKA_0832500	E003	7.39891851207365e-05	21.5689526873381	24.0560415789831	0.417715726525608	PIH1 domain-containing protein, putative
PBANKA_1311200	E003	7.43408667757861e-05	24.0311554865782	27.4413252059305	0.53931939361852	conserved Plasmodium protein, unknown function
PBANKA_0923900	E006	7.5894380972827e-05	25.5363095617637	23.4347693799822	-0.34020102544175	U6 snRNA-associated Sm-like protein LSm1, putative (LSM1)
PBANKA_0825800	E002	7.59910582317672e-05	24.1950368632268	27.299176881774	0.490743499667204	conserved Plasmodium protein, unknown function
PBANKA_1009100	E032	7.64031464569005e-05	15.043242734186	20.3271429614575	1.042161180498	ataxin-2 like protein, putative
PBANKA_0503700	E043	7.69993405137772e-05	20.9256374062597	17.3013730793026	-0.676665561742954	conserved Plasmodium protein, unknown function
PBANKA_0933600	E006	7.72832760461426e-05	21.9484109103353	18.0493352321594	-0.707692075444841	dynein light chain 2, putative
PBANKA_0306800	E008	7.74330561255613e-05	7.72595170478543	16.884890703022	2.46918841527822	ATP-dependent RNA helicase UAP56, putative (UAP56)
PBANKA_0414500	E002	7.80860606589811e-05	1.02574811951041	4.77833249617592	4.46070717417104	HVA22/TB2/DP1 family protein, putative
PBANKA_1343300	E001	7.8595586859247e-05	17.1055086288548	26.1790631361498	1.5852969328328	proteasome subunit beta type-7, putative
PBANKA_0921600	E006	7.87197502682707e-05	2.3723200012005	6.35030428705268	2.87453301513512	RNA-binding protein, putative
PBANKA_1205100	E003	7.87197502682707e-05	23.5679158156264	28.9435882217735	0.843528109744433	PPPDE peptidase, putative
PBANKA_0918100	E001	7.89517488515659e-05	8.01974616627202	16.1362844449723	2.20311914116264	60S ribosomal protein L38, putative (RPL38)
PBANKA_1457400	E002	7.92871180735075e-05	25.2774824695681	26.2469050199254	0.153108018694846	N-alpha-acetyltransferase 15, NatA auxiliary subunit, putative
PBANKA_0925300	E002	7.93358729112583e-05	17.2422539857818	14.4199913027817	-0.599444783550962	conserved Plasmodium protein, unknown function
PBANKA_1348800	E001	7.95565501229374e-05	42.6548718105157	40.9749546835749	-0.227918011776461	conserved Plasmodium protein, unknown function
PBANKA_0835300	E003	7.95726544854132e-05	1.04096450494163	4.62920098111319	4.32534612153017	V-type proton ATPase subunit E, putative
PBANKA_0814100	E006	8.00963632378312e-05	20.4151320332584	15.4791941054483	-0.962992286283014	conserved Plasmodium protein, unknown function
PBANKA_1031000	E002	8.13566814294159e-05	12.3855968110879	15.3671685858561	0.700443319121939	conserved Plasmodium protein, unknown function
PBANKA_1236900	E002	8.19041531464276e-05	2.3630377591487	6.42834892197837	2.92209240937831	transcription initiation factor TFIID subunit 10, putative (TAF10)
PBANKA_0912000	E011	8.34829984932916e-05	0.018704445376315	4.41109762537074	15.7820321255972	conserved Plasmodium protein, unknown function
PBANKA_1016700	E010	8.34829984932916e-05	6.46460169384363	12.8183572096556	2.09212818585764	conserved Plasmodium protein, unknown function
PBANKA_1029000	E003	8.34829984932916e-05	1.20790106909651	4.95406955251806	4.09452571051312	conserved Plasmodium protein, unknown function
PBANKA_1348800	E002	8.34829984932916e-05	19.460847137486	22.2526889992363	0.493423748390183	conserved Plasmodium protein, unknown function
PBANKA_1361300	E006	8.46547379196419e-05	20.7746126764814	17.2943491714944	-0.651396633381201	TBC domain protein, putative
PBANKA_0511800	E012	8.49237082655168e-05	11.658616132428	6.39972590552202	-1.82146896801464	centrin-3, putative (CEN3)
PBANKA_1444600	E010	8.69212672863942e-05	28.8670397289858	26.0177139277878	-0.437808073725995	conserved Plasmodium protein, unknown function
PBANKA_1438500	E004	8.71276119882988e-05	16.8871490688324	13.9365224052691	-0.639427229927221	conserved Plasmodium protein, unknown function
PBANKA_1240300	E001	8.76844718228263e-05	12.3855928737002	18.5852775163207	1.3509024341317	WD repeat-containing protein, putative
PBANKA_1435400	E001	8.86784023826527e-05	9.81134043806353	14.0329030136343	1.12814140091576	conserved Plasmodium protein, unknown function
PBANKA_0108800	E001	8.90849144005079e-05	2.91391807277884	7.24407448426154	2.67007937134343	histone H3, putative
PBANKA_1402400	E018	8.91778363620129e-05	11.4595481803331	6.04196157575899	-1.93767200692738	conserved Plasmodium protein, unknown function
PBANKA_0305800	E001	8.91920150601205e-05	20.9522144783565	24.7149369343408	0.63222548340749	conserved Plasmodium protein, unknown function
PBANKA_1413300	E004	8.92910269659296e-05	8.32097017219123	1.73427264720739	-4.58863353769642	ubiquitin-like protein, putative
PBANKA_1226900	E010	8.93966229844671e-05	17.643086719155	13.5881818618949	-0.872176195262501	mitogen-activated protein kinase organizer 1, putative
PBANKA_1434200	E013	8.97784097406461e-05	20.9792383769407	14.2008263796363	-1.34742657951328	arginine--tRNA ligase, putative
PBANKA_1351700	E029	8.99005851952894e-05	23.6347059386822	20.5485526587501	-0.527771987685851	conserved Plasmodium protein, unknown function
PBANKA_0930800	E001	8.99170339128089e-05	9.93243799333521	13.5334357716273	0.972893615913121	conserved Plasmodium protein, unknown function
PBANKA_0600051	E026	9.03609097913933e-05	1.12923486359783	4.92787423951547	4.27346997667985	BIR protein
PBANKA_0710700	E003	9.08508524417901e-05	20.3087287955361	22.2968597875901	0.346858895430227	conserved Plasmodium protein, unknown function
PBANKA_1202300	E001	9.10690094731284e-05	33.4539617826372	34.8024255391865	0.191696177725353	conserved Plasmodium protein, unknown function
PBANKA_0102600	E008	9.16301244446903e-05	20.625431903742	25.2930956896153	0.782632877285868	centrosomal protein CEP76, putative (CEP76)
PBANKA_0615700	E007	9.16301244446903e-05	8.87004959065027	3.15821914548664	-3.04576276791882	dynein heavy chain, putative
PBANKA_1202300	E002	9.20911094970697e-05	31.7802783628821	30.195552210715	-0.232284023381919	conserved Plasmodium protein, unknown function
PBANKA_1441600	E014	9.26581848307947e-05	12.0490944639118	7.88494086287593	-1.30274818929386	ataxin-3, putative (ATX3)
PBANKA_1438400	E004	9.30057422613871e-05	45.0987936553906	46.7113595607143	0.215642489025095	conserved Plasmodium protein, unknown function
PBANKA_1117700	E002	9.3062834017492e-05	4.4626642376711	11.6487891087153	2.87930914952874	malate dehydrogenase, putative (MDH)
PBANKA_0510100	E002	9.3664210788452e-05	19.1019664822058	16.1470966776418	-0.581707190033071	conserved Plasmodium protein, unknown function
PBANKA_1351700	E028	9.46373581132171e-05	21.6424133052794	19.0946645104987	-0.456633562494643	conserved Plasmodium protein, unknown function
PBANKA_1239800	E002	9.67147400576231e-05	44.6427809391107	43.6170526670741	-0.13793757476321	zinc finger protein, putative
PBANKA_1104600	E004	9.71577842165909e-05	27.1985379491581	21.9858132188254	-0.843835953837005	conserved Plasmodium protein, unknown function
PBANKA_1358900	E002	9.71577842165909e-05	30.5645489556523	28.7689495588607	-0.267367056731231	dynactin subunit 2, putative
PBANKA_1230300	E011	9.84608617654605e-05	13.2992659450001	9.37187723300126	-1.09455527175286	conserved Plasmodium protein, unknown function
PBANKA_1428600	E001	9.84608617654605e-05	31.307566544891	35.864354447232	0.651277709237963	conserved protein, unknown function
PBANKA_0407600	E004	9.84878166441677e-05	13.4045959897886	10.4348502358616	-0.789864326639095	asparagine synthetase, putative
PBANKA_1308000	E009	9.87544406210863e-05	12.9385166872479	7.86444609182755	-1.53713397450238	conserved Plasmodium protein, unknown function
PBANKA_1421600	E002	9.99884976815327e-05	10.012907475441	12.3575360875113	0.656981977605127	calcium/calmodulin-dependent protein kinase, putative
PBANKA_0506100	E001	0.000100830566657436	0.988657031444824	4.53004719449104	4.41085581053991	conserved Plasmodium protein, unknown function
PBANKA_1118300	E003	0.000101639837455804	7.70481053077035	4.34947436013452	-1.68877749326351	conserved Plasmodium protein, unknown function
PBANKA_1314200	E005	0.000102340565989574	19.0582963579335	13.124540466456	-1.25482064274741	conserved Plasmodium protein, unknown function
PBANKA_1117100	E010	0.000103893946315446	28.3353937738622	26.9350392457585	-0.21444508958613	histone H3 variant, putative (H3.3)
PBANKA_1021700	E009	0.000104231156112137	12.2157660828235	4.05560559953098	-3.30861291266267	conserved Plasmodium protein, unknown function
PBANKA_1443700	E017	0.000104480960663376	26.931835793347	28.6780362350625	0.266744108396978	conserved Plasmodium protein, unknown function
PBANKA_0404200	E005	0.000105507751732767	10.0018809472663	16.4695840117952	1.60078909286192	ubiquitin-conjugating enzyme E2, putative
PBANKA_1417900	E007	0.000106059753352893	8.48688843801285	14.2267975975104	1.61452626375861	conserved Plasmodium protein, unknown function
PBANKA_1308600	E009	0.000106349758415374	13.4928363274321	7.91929982951282	-1.65114859206505	fructose-bisphosphate aldolase 2 (ALDO2)
PBANKA_0931700	E008	0.000106442149669879	26.1804017671032	19.2503790754577	-1.17234254518174	peptidyl-prolyl cis-trans isomerase, putative (CYP19C)
PBANKA_1358900	E001	0.000106561376741421	19.7168242715186	22.006717114752	0.404503560639521	dynactin subunit 2, putative
PBANKA_1450200	E003	0.000107147741582584	19.1064967879174	13.9298044819109	-1.07140748102671	serine hydroxymethyltransferase, putative (SHMT)
PBANKA_0214300	E009	0.000107541371453009	5.38637593597166	8.40938307621307	1.3254653004814	AP-4 complex subunit beta, putative
PBANKA_0937300	E015	0.000108001255086442	19.4855062580746	21.1479199818059	0.298243675271001	conserved Plasmodium protein, unknown function
PBANKA_1222500	E002	0.000108167985140645	5.79505632374508	3.58207510349736	-1.40807555910387	plasmepsin X
PBANKA_0409200	E008	0.000108476364169324	6.96278012983854	14.1294393247461	2.18586189819487	valine--tRNA ligase, putative
PBANKA_1214100	E012	0.000109222944996458	19.9724385364333	22.455458498732	0.434385056558524	tubulin binding cofactor c, putative
PBANKA_1230300	E012	0.000109310558190462	18.0320182198298	13.1290841120718	-1.05874866132113	conserved Plasmodium protein, unknown function
PBANKA_0908100	E010	0.000109829106242879	27.5851359104	37.3041446536339	1.40835653535927	conserved Plasmodium protein, unknown function
PBANKA_0303200	E009	0.000109919419003962	1.4685229494989	6.07158069916148	4.12891577451042	DNA-directed RNA polymerase II 16 kDa subunit, putative
PBANKA_0912700	E001	0.000112539217709425	0.926963987901587	4.60150084934687	4.64267040744868	3-oxo-5-alpha-steroid 4-dehydrogenase, putative
PBANKA_0401800	E009	0.000113224884650325	16.3245846136968	12.5067940487961	-0.872296005342445	HAD superfamily protein, putative
PBANKA_0204700	E015	0.00011476857164236	22.089389660435	18.4816048615853	-0.648888525934654	conserved Plasmodium protein, unknown function
PBANKA_1428300	E003	0.000116009671611268	14.1124228071703	5.4861846713537	-2.8873497289269	WD repeat-containing protein, putative
PBANKA_1242300	E006	0.000116456825236313	40.5835824569904	40.0204759747052	-0.0769183974170495	Hsc70-interacting protein (HIP)
PBANKA_1341900	E002	0.000117129890161407	10.2410085832692	7.97585347969579	-0.760785966051529	conserved Plasmodium protein, unknown function
PBANKA_1009100	E006	0.000117514060553292	2.30915195253723	10.0412713411531	4.33278580396735	ataxin-2 like protein, putative
PBANKA_0928800	E003	0.00011813313868574	40.7809426663601	44.4303202624709	0.49360650572067	splicing factor U2AF small subunit, putative (U2AF1)
PBANKA_1212000	E003	0.000119388856050489	20.2960425668923	27.9486666029761	1.25487536241213	conserved Plasmodium protein, unknown function
PBANKA_1029900	E003	0.000120993232177967	16.3515237370871	14.4856671926449	-0.403579468354542	AAA family ATPase, putative
PBANKA_1238300	E003	0.000121096354570555	14.2503724457091	5.48771616672716	-2.91828437183907	conserved Plasmodium protein, unknown function
PBANKA_1123800	E006	0.000122176706801889	16.8685978405897	12.4304515985723	-1.003218071331	conserved Plasmodium protein, unknown function
PBANKA_0826400	E001	0.000122440434184484	28.4966922149661	30.4250292789538	0.287893143230415	zinc binding protein (Yippee), putative
PBANKA_1339500	E008	0.000123698127961793	10.651880484211	7.55575963407081	-1.04486390638058	conserved Plasmodium protein, unknown function
PBANKA_0932600	E018	0.000125805408321451	10.2034647823685	6.54618956687225	-1.33937446801457	conserved Plasmodium protein, unknown function
PBANKA_1309900	E005	0.000125808182229687	4.35470462707025	10.435813093517	2.60810450600872	M17 leucyl aminopeptidase, putative (LAP)
PBANKA_0519400	E014	0.000126697485349361	15.6610145278839	12.706386664099	-0.682236213221479	conserved Plasmodium protein, unknown function
PBANKA_1308000	E014	0.000126697485349361	31.9685672288053	38.58564940389	0.933287048918915	conserved Plasmodium protein, unknown function
PBANKA_0520700	E029	0.000127012383999452	11.3865987781662	5.7467676023385	-2.06554496503926	conserved Plasmodium protein, unknown function
PBANKA_0402000	E004	0.000127471455668896	11.661292492988	17.0945550263746	1.25066261552548	palmitoyltransferase, putative (DHHC1)
PBANKA_0938000	E001	0.000127972229212393	8.60208997638327	20.3748621299876	2.80794483266766	conserved Plasmodium protein, unknown function
PBANKA_0622100	E002	0.000128896065199973	29.9752226657788	26.8899187176265	-0.467214503112242	protein kinase, putative
PBANKA_0830000	E002	0.000129924061666727	0.965069972002539	4.53261116469821	4.48222864427168	RNA-binding protein, putative
PBANKA_1106000	E006	0.000129996753301694	5.56456871013956	10.7505332484596	1.98122692233025	conserved Plasmodium protein, unknown function
PBANKA_0919400	E013	0.000131429395140085	4.99245417663428	9.56649636036535	1.9404357975212	conserved Plasmodium protein, unknown function
PBANKA_0207700	E018	0.000131908179029807	12.8377813313124	8.33470409445729	-1.33724242058925	conserved Plasmodium protein, unknown function
PBANKA_0820300	E002	0.000132251346093124	3.67064721110405	7.34879902717487	2.04199861481889	protein disulfide isomerase, putative
PBANKA_0408000	E002	0.000133409345075631	14.4910025636464	12.4238991673712	-0.496652786561301	conserved Plasmodium protein, unknown function
PBANKA_0606400	E005	0.000135195692618734	17.5793508791102	15.0253431583168	-0.530810797944318	conserved Plasmodium protein, unknown function
PBANKA_1326700	E012	0.000136334828999941	5.11796251412124	1.2993733135273	-3.97917954226194	conserved Plasmodium protein, unknown function
PBANKA_0832300	E001	0.000137408637731073	3.93484798119316	7.73408459669912	1.99253661200511	conserved Plasmodium protein, unknown function
PBANKA_1138600	E004	0.000137822996076248	9.03638115412224	6.10024620562098	-1.17642927815199	conserved Plasmodium protein, unknown function
PBANKA_0503700	E041	0.000137859968233848	21.215999512233	17.9288734925352	-0.60426884826706	conserved Plasmodium protein, unknown function
PBANKA_0411300	E004	0.000137876476936529	25.0447809183816	26.357004639386	0.207491599949385	conserved Plasmodium protein, unknown function
PBANKA_1314900	E007	0.000138831135677397	2.3924822819838	6.17751501934673	2.76833860073892	conserved Plasmodium protein, unknown function
PBANKA_1331800	E007	0.000141919803556158	36.522869844761	39.6031570686419	0.425918823546523	derlin-1, putative (DER1-1)
PBANKA_0306800	E007	0.000145813350589605	4.44969853586523	8.64988749282468	1.97086298849521	ATP-dependent RNA helicase UAP56, putative (UAP56)
PBANKA_1037100	E008	0.00014668502610965	23.208563023008	25.2491589472055	0.332068362804327	GTPase-activating protein, putative
PBANKA_1138000	E005	0.00014690776651164	25.1597647751502	22.9525566549634	-0.360504733025992	conserved Plasmodium protein, unknown function
PBANKA_1028600	E005	0.000147941395289896	19.5877918663617	18.3000216142036	-0.241309597671481	conserved Plasmodium protein, unknown function
PBANKA_1365550	E002	0.000148702927192642	6.16782392280596	2.86238081995405	-2.24389100322993	BIR protein, pseudogene
PBANKA_0921300	E004	0.000149786942146822	55.8138337132447	44.3385608862345	-1.52055136679162	deoxyuridine 5'-triphosphate nucleotidohydrolase, putative
PBANKA_0925700	E025	0.000150249505002804	12.8158831860413	18.0782098570552	1.14503758017307	conserved Plasmodium protein, unknown function
PBANKA_0623100	E002	0.00015070933267998	63.6881421260524	64.378516660927	0.0899368841544295	Plasmodium exported protein, unknown function
PBANKA_0201800	E008	0.000150903223054523	20.3333879486312	24.2098812833564	0.660383189509654	TatD-like deoxyribonuclease, putative
PBANKA_1444600	E028	0.000151099108782186	24.1205186856937	29.1714014102781	0.787089764493645	conserved Plasmodium protein, unknown function
PBANKA_0305200	E014	0.000151719354960162	13.8926680387429	12.1636438796609	-0.426132928029141	conserved Plasmodium protein, unknown function
PBANKA_1016700	E008	0.000154845659615189	18.0019618005922	30.5397553191511	2.07006808146629	conserved Plasmodium protein, unknown function
PBANKA_0917300	E005	0.000156190767319104	10.3817667825345	7.27064142109636	-1.08038255948993	conserved Plasmodium protein, unknown function
PBANKA_0940600	E001	0.00015838267277849	1.86912367712261	6.41573146671734	3.59485058744327	exonuclease, putative
PBANKA_1311200	E006	0.000160366045630039	20.636251323502	14.4079295181313	-1.23943176077492	conserved Plasmodium protein, unknown function
PBANKA_1350100	E010	0.000162068834855188	17.010237287647	20.8952002006089	0.729573294662133	conserved Plasmodium protein, unknown function
PBANKA_0914800	E001	0.000163686949798966	23.5084089506227	21.1055139571152	-0.408525462655308	conserved Plasmodium protein, unknown function
PBANKA_1326100	E030	0.000164270779622007	23.8145675841714	27.4000100709111	0.568430884567022	conserved Plasmodium protein, unknown function
PBANKA_1108800	E005	0.000164815106861242	16.2731711094377	12.3721030524252	-0.896047514214896	leucine-rich repeat protein (LRR2)
PBANKA_0815600	E002	0.000164925328268098	6.5252542147072	17.3313496830045	3.06253069945432	zinc binding protein, putative
PBANKA_0712900	E005	0.000166810473366519	33.084833509665	27.8044913924387	-0.779803649529962	high mobility group protein B2 (HMGB2)
PBANKA_0520700	E030	0.000167118438839877	15.5232629701919	8.75605915697452	-1.8078919818794	conserved Plasmodium protein, unknown function
PBANKA_1134500	E005	0.000167118438839877	15.6295371285592	19.9205747784195	0.841629057966371	conserved Plasmodium protein, unknown function
PBANKA_0302800	E002	0.000167567597113713	10.4595986301161	5.45359327327097	-1.95548565219067	conserved Plasmodium protein, unknown function
PBANKA_0817100	E002	0.000169290418844135	1.48765018101928	5.69805741536835	3.90408294855611	thioredoxin 3, putative (TRX3)
PBANKA_1417900	E005	0.000171526334723995	3.87003114536875	8.21553082823065	2.2225662247205	conserved Plasmodium protein, unknown function
PBANKA_1447600	E009	0.000173229631157992	16.3593815232474	12.3302818356256	-0.924673204764678	nucleotidyltransferase, putative
PBANKA_0940600	E008	0.000173946458175485	13.8750511490546	11.0775828159741	-0.715871584897885	exonuclease, putative
PBANKA_0400600	E002	0.000175710968951165	5.15397273597091	1.7763793986235	-3.09609991726285	BIR protein
PBANKA_0503700	E045	0.000176533077531205	20.9686357621462	16.3250609887423	-0.882462678434567	conserved Plasmodium protein, unknown function
PBANKA_1427200	E017	0.000178284281557008	17.6614094905633	14.9045685985433	-0.573621141150084	protein phosphatase PPM5 (PPM5)
PBANKA_0826300	E012	0.00017983478178693	20.8250178619885	21.1229326104719	0.0524209877266122	thioredoxin-like protein 2, putative (TLP2)
PBANKA_1320100	E002	0.000180443056374713	13.3286971407836	8.53122616917349	-1.38725584580394	conserved Plasmodium protein, unknown function (UIS25)
PBANKA_0205800	E013	0.00018484874153693	14.2224579640967	7.76923737391792	-1.87964684465858	serine/threonine protein kinase, putative (IK2)
PBANKA_1001500	E009	0.000187100615283083	13.7302361043582	18.4811800673479	1.00050428681074	alpha/beta hydrolase, putative
PBANKA_1236900	E009	0.000187100615283083	19.6223831673901	26.4224982649364	1.14165558286409	transcription initiation factor TFIID subunit 10, putative (TAF10)
PBANKA_0503700	E040	0.000189871875370157	20.0827172375349	15.8394522499381	-0.826298680193172	conserved Plasmodium protein, unknown function
PBANKA_1026000	E010	0.000191197665575206	11.298277669399	7.99495739537153	-1.05878407459347	conserved Plasmodium protein, unknown function
PBANKA_1427200	E019	0.000191717512884503	20.5726959931064	16.7572003221029	-0.723652394838839	protein phosphatase PPM5 (PPM5)
PBANKA_0914800	E002	0.000191765292239541	14.8358420072889	17.5708695589731	0.571082919818475	conserved Plasmodium protein, unknown function
PBANKA_1308300	E001	0.000192064699871443	18.2184681730684	11.5128419398273	-1.5115244845644	conserved Plasmodium protein, unknown function
PBANKA_0107400	E003	0.000192236638766793	50.7238415803045	53.3337576270733	0.34425194175296	ornithine aminotransferase, putative (OAT)
PBANKA_1230100	E007	0.000193482591405396	11.5445093063354	6.31040762704809	-1.83221889143946	ribonuclease, putative
PBANKA_1230100	E008	0.000193482591405396	11.5445093063354	6.31040762704809	-1.83221889143946	ribonuclease, putative
PBANKA_1351400	E004	0.000194669187477671	15.4526770883423	13.4537853028915	-0.454097053372704	conserved Plasmodium protein, unknown function
PBANKA_0716900	E005	0.000195197436113988	6.01873903564564	9.91371239011594	1.4994531145251	armadillo-domain containing rhoptry protein, putative (ARO)
PBANKA_1040000	E013	0.000195259665231875	29.2683996228202	32.9907641159702	0.545042751328015	conserved Plasmodium protein, unknown function
PBANKA_1233500	E001	0.000195405857701024	38.0522609030145	33.13841027125	-0.690973161824394	mRNA-binding protein PUF1 (PUF1)
PBANKA_1118200	E016	0.000195461116813853	6.93516265092367	3.81265623508312	-1.75861105751717	conserved Plasmodium protein, unknown function
PBANKA_0832500	E002	0.000195634500691718	20.2662706004197	22.9754474636476	0.468854493872068	PIH1 domain-containing protein, putative
PBANKA_1453200	E010	0.000195634500691718	43.0432706748209	43.8562016120194	0.109583421130891	conserved Plasmodium protein, unknown function
PBANKA_1444600	E014	0.000196559010370864	27.5779753896498	24.9598958241488	-0.410017481377041	conserved Plasmodium protein, unknown function
PBANKA_1243900	E007	0.000198095483072573	29.3313528310456	27.5937152865163	-0.262917893569924	conserved Plasmodium protein, unknown function
PBANKA_0414100	E013	0.000199490647701512	37.5959962469909	38.5035836399482	0.125478459701506	inorganic pyrophosphatase, putative
PBANKA_0623450	E007	0.000200697662455785	19.6152556446145	16.964795749178	-0.508721509655909	fam-a protein, pseudogene
PBANKA_0807600	E010	0.000200830359521527	0.0354153076918209	3.84904585525138	13.5422908851305	40S ribosomal protein S11, putative (RPS11)
PBANKA_0103000	E004	0.000202877901007238	14.5607552202346	11.2285094771364	-0.831182041227827	mitochondrial ribosomal protein L41, putative
PBANKA_0825500	E004	0.000202877901007238	7.86136326031811	3.88759470461937	-2.07675731574064	conserved Plasmodium protein, unknown function
PBANKA_1029700	E008	0.000202877901007238	29.029601043939	30.7025645160596	0.248481085572957	ubiquitin-conjugating enzyme, putative
PBANKA_1244900	E005	0.000203027380728144	6.92038337428586	9.86339579520951	1.06981123557757	conserved Plasmodium protein, unknown function
PBANKA_1015400	E012	0.000206157034730583	13.0370544926714	9.87363084027702	-0.870848119864569	CPW-WPC family protein, putative
PBANKA_1417900	E004	0.000206469092733005	1.58727350476261	5.99425880587329	3.86631469828291	conserved Plasmodium protein, unknown function
PBANKA_1142400	E001	0.000208412607930018	4.87776435914602	1.33397757918681	-3.76223952785565	nucleoside diphosphate kinase b, putative
PBANKA_1021700	E007	0.000209350659295614	12.0154805372644	5.22233940149569	-2.51630226265321	conserved Plasmodium protein, unknown function
PBANKA_1144200	E002	0.000211824737627428	23.8421632188698	20.2256514083588	-0.619655287540958	conserved Plasmodium protein, unknown function
PBANKA_0515400	E003	0.000213161096118001	30.015636924825	32.0689259102969	0.300806091957632	conserved Plasmodium protein, unknown function
PBANKA_1427200	E004	0.000214154260141698	17.2537880316355	27.3072144184111	1.73084906568156	protein phosphatase PPM5 (PPM5)
PBANKA_0208200	E003	0.00021520224724695	24.2232587578834	21.4417214899929	-0.467031630064513	conserved Plasmodium protein, unknown function
PBANKA_1463100	E002	0.000216379624989883	13.6705847425349	9.48109991603717	-1.14807321508395	conserved Plasmodium protein, unknown function
PBANKA_0930900	E001	0.000218674339552104	47.6434265666915	43.8421512945252	-0.508642532524707	deubiquinating/deneddylating enzyme, putative (UCH54)
PBANKA_0620200	E008	0.000221140517315611	7.07997197518549	11.4256845699859	1.45783603704334	conserved Plasmodium protein, unknown function
PBANKA_0907300	E003	0.000221912008385446	6.86238912875865	10.1175767740594	1.17312767261766	conserved Plasmodium protein, unknown function
PBANKA_1033700	E005	0.000222570055155884	39.0619955243198	40.2916979309841	0.168499644432554	conserved Plasmodium protein, unknown function
PBANKA_1244900	E001	0.00022397921069783	10.5582281425062	2.90086535423956	-3.82657857735259	conserved Plasmodium protein, unknown function
PBANKA_0510100	E004	0.000225194881817055	19.9532799428001	16.9285792183876	-0.57764413610274	conserved Plasmodium protein, unknown function
PBANKA_0300700	E003	0.000225724537137971	18.9903376681397	20.290141488368	0.238056457216369	conserved Plasmodium protein, unknown function
PBANKA_0210000	E002	0.000225793583801348	18.752457465482	17.1939278983461	-0.302364623895706	vacuolar protein sorting-associated protein 51, putative (VPS51)
PBANKA_1104600	E001	0.000226456047685054	12.4817146535502	15.7625016162056	0.760701935831859	conserved Plasmodium protein, unknown function
PBANKA_0925700	E018	0.000227331356681991	6.69097987914658	11.3858922933485	1.61510996976379	conserved Plasmodium protein, unknown function
PBANKA_1235300	E002	0.000227381913555099	39.1265492352178	40.384553509399	0.17230886506078	bis(5'-nucleosyl)-tetraphosphatase [asymmetrical], putative
PBANKA_1457400	E003	0.000228201452400146	27.8408095858038	29.2120928563387	0.207285390179688	N-alpha-acetyltransferase 15, NatA auxiliary subunit, putative
PBANKA_1029000	E026	0.000228285409368273	9.71113106601405	6.47313106345692	-1.2206122462108	conserved Plasmodium protein, unknown function
PBANKA_0507800	E015	0.000230008392547696	23.9084221618634	26.4371148658822	0.403938305876018	conserved Plasmodium protein, unknown function
PBANKA_0932500	E001	0.000230008392547696	32.3678277388272	25.5485557188508	-1.02742161732733	SET domain protein, putative
PBANKA_1012700	E003	0.000230008392547696	8.351831514992	4.19487192135543	-2.03711631499792	conserved Plasmodium protein, unknown function
PBANKA_0936100	E005	0.000230522868206633	22.4072055576674	24.2534864319312	0.306312037010019	acylphosphatase, putative
PBANKA_1118200	E015	0.000231065634203438	11.7011522430163	9.02331142190714	-0.802784017586262	conserved Plasmodium protein, unknown function
PBANKA_0403600	E010	0.000231708110526329	12.2516533325369	25.4960558973848	2.57452897583016	conserved Plasmodium protein, unknown function
PBANKA_0931700	E006	0.000231939351965244	25.8433289385726	20.0730782624798	-0.968797873972778	peptidyl-prolyl cis-trans isomerase, putative (CYP19C)
PBANKA_1014600	E007	0.000232026663115101	18.9082554008417	14.6876281354862	-0.861063857854167	serine/threonine protein phosphatase 2A activator, putative (PTPA)
PBANKA_1447600	E010	0.000233000311347989	16.0121373890494	11.6527485156787	-1.03075556722804	nucleotidyltransferase, putative
PBANKA_1448400	E006	0.00023391859066887	1.01561539498628	5.007351273364	4.62661475576899	conserved Plasmodium protein, unknown function
PBANKA_1034900	E013	0.000236346197801739	15.2364265116979	11.7525140710432	-0.83792998140639	pre-mRNA-splicing factor 38B, putative (PRP38B)
PBANKA_0906800	E010	0.000238275132636895	8.68714053431247	1.04421715752705	-6.18453554019566	conserved Plasmodium protein, unknown function
PBANKA_1222300	E002	0.000241165810615284	22.9138246833959	18.8394418607911	-0.720609921562035	coatomer subunit epsilon, putative (SEC28)
PBANKA_1011300	E001	0.000244261368019054	23.6128364382235	20.5375704693497	-0.526124835806963	microsomal signal peptidase protein, putative
PBANKA_1427200	E003	0.000244261368019054	11.2906347790376	18.8021473731508	1.68358170341258	protein phosphatase PPM5 (PPM5)
PBANKA_0937300	E009	0.000244712873532138	8.95409005182374	2.4425280963534	-3.81975412140775	conserved Plasmodium protein, unknown function
PBANKA_1135000	E020	0.000247133724515996	0.72099649131922	4.17824018398739	5.08603560938257	HVA22-like protein, putative
PBANKA_1029700	E014	0.000248277974869964	5.78611498282827	0.875330088773822	-5.48097959663155	ubiquitin-conjugating enzyme, putative
PBANKA_1114400	E003	0.00024950534874708	11.810773250976	9.06142214349065	-0.81931818464507	kinase, putative
PBANKA_1312000	E021	0.000254916580985537	12.0395178324872	7.56641742118163	-1.4239395693154	conserved Plasmodium protein, unknown function
PBANKA_0515800	E003	0.000259254596957615	3.2169350264473	7.12433182010553	2.33308364843475	ribosome maturation factor RimM, putative (RimM)
PBANKA_0715900	E004	0.000263281746001407	16.5245219989655	13.226657537549	-0.734542974163928	ubiquitin carboxyl-terminal hydrolase 13, putative (USP13)
PBANKA_1020200	E006	0.00026393085611367	18.1059170325519	21.1076129295644	0.551022477260053	peptidyl-prolyl cis-trans isomerase, putative (CYP52)
PBANKA_0807600	E001	0.000267252949441443	47.9106853597022	47.0010761435425	-0.121123077344775	40S ribosomal protein S11, putative (RPS11)
PBANKA_1136900	E005	0.000267809317607598	28.308946188281	26.7186741965489	-0.243988727260687	E3 SUMO-protein ligase PIAS, putative (PIAS)
PBANKA_1456800	E008	0.000268007586257438	24.2964508579298	26.0872329941233	0.285879693933618	vacuolar-sorting protein SNF7, putative (SNF7)
PBANKA_1138600	E005	0.000270894429442139	23.475311393215	22.1650864449042	-0.219904614897605	conserved Plasmodium protein, unknown function
PBANKA_0205800	E012	0.000271078871865483	13.7317123415588	7.89035659639791	-1.71893120259485	serine/threonine protein kinase, putative (IK2)
PBANKA_0943300	E004	0.000271242835662302	0.0426054677639982	6.18094976689596	14.3981708906099	actin-like protein, putative (ALP2a)
PBANKA_1304500	E022	0.000274466588329943	32.2033241799966	29.8387333914904	-0.346516272601958	conserved Plasmodium protein, unknown function
PBANKA_1402300	E005	0.0002749806083199	12.4761368796655	9.90688022888488	-0.720069393731939	conserved Plasmodium protein, unknown function
PBANKA_1407800	E007	0.00027543233165762	11.0484287619281	16.9070601282989	1.38191276652348	U4/U6 small nuclear ribonucleoprotein PRP3, putative (PRPF3)
PBANKA_1029700	E005	0.000276839724554847	35.2611648835395	37.2767775871142	0.281895384760663	ubiquitin-conjugating enzyme, putative
PBANKA_1024900	E002	0.000277058341436646	23.1227248396754	21.0376249649654	-0.356451896330566	DNA replication licensing factor MCM2, putative (MCM2)
PBANKA_0210000	E001	0.000277150419582553	25.5758589923138	23.7250010840652	-0.298601868542098	vacuolar protein sorting-associated protein 51, putative (VPS51)
PBANKA_1031000	E001	0.000277150419582553	12.2899104623452	16.071087877628	0.87503300749031	conserved Plasmodium protein, unknown function
PBANKA_1118200	E002	0.000280487855060796	16.8180379947076	21.5798297287077	0.888023710605003	conserved Plasmodium protein, unknown function
PBANKA_0922400	E010	0.00028193803467474	11.4621576991125	17.8673760800618	1.45745748638631	conserved Plasmodium protein, unknown function
PBANKA_1224800	E008	0.00028193803467474	22.5992541505162	20.4264880610564	-0.376971461067494	conserved protein, unknown function
PBANKA_1313600	E002	0.000282180876338492	2.13686584835085	5.71448982940987	2.86537438157358	conserved Plasmodium protein, unknown function
PBANKA_0928200	E005	0.000287226353403818	39.8524997464745	40.3031279699102	0.0616214846862988	conserved Plasmodium protein, unknown function
PBANKA_0932500	E009	0.00028836121954215	21.1113365136282	23.0888930820539	0.337878483219129	SET domain protein, putative
PBANKA_0614200	E030	0.000288535947238901	18.4565332313434	21.2048266803538	0.500817162609744	conserved Plasmodium protein, unknown function
PBANKA_1119100	E005	0.000293203878219126	20.1674457656276	18.5990664295592	-0.289668791743412	splicing factor 3A subunit 2, putative (SF3A2)
PBANKA_1342200	E003	0.0002988094210707	7.34521220987929	8.86608978937492	0.56664005187366	conserved Plasmodium protein, unknown function
PBANKA_1246300	E003	0.00029898591547663	2.75147236579669	6.35758449629169	2.4482391497148	BIR protein
PBANKA_0810200	E009	0.000300551092358488	0.974895431604345	5.12884504325068	4.81512315572818	conserved Plasmodium protein, unknown function
PBANKA_1462400	E008	0.000301286928531706	23.5324684132023	20.4084090746012	-0.535923141148513	cutA, putative
PBANKA_0814100	E005	0.000301940833226507	8.81928215080976	5.51922869756616	-1.39785531184488	conserved Plasmodium protein, unknown function
PBANKA_1310800	E007	0.000302485274973961	45.3079522732776	46.1025285053214	0.10631597121983	40S ribosomal protein S5, putative
PBANKA_0407500	E001	0.000303026118996436	1.29036379969109	5.30995938372061	4.10747149295659	N2227-like protein, putative
PBANKA_0310500	E011	0.000307624739261406	15.0849333547351	16.7103035132887	0.343653557008014	conserved Plasmodium protein, unknown function
PBANKA_1210000	E002	0.000309188669405609	26.3331603403741	25.5916885935976	-0.116685615571221	conserved Plasmodium protein, unknown function
PBANKA_0214300	E013	0.000316957357037268	0.848270248919185	4.09487018296544	4.55795744831636	AP-4 complex subunit beta, putative
PBANKA_0934400	E003	0.000322746427322803	13.0226376173565	10.0233014467256	-0.821045071592542	conserved Plasmodium protein, unknown function
PBANKA_0207400	E001	0.000323982290757556	25.5420807956033	18.8913564082164	-1.13868009902501	DNA binding protein, putative
PBANKA_0902900	E007	0.000326176690286037	13.0592423316361	26.6319742405878	2.54942101160759	conserved Plasmodium protein, unknown function
PBANKA_0930900	E008	0.000327321683035234	1.63076558516894	4.59606897134109	3.00754386782781	deubiquinating/deneddylating enzyme, putative (UCH54)
PBANKA_1007500	E013	0.000327876270880509	10.5296424181721	6.56646696664791	-1.4274418513491	actin-like protein, putative (ALP5b)
PBANKA_1223100	E001	0.000327876270880509	42.9471299559492	44.6543089311373	0.229846249690043	proteasome subunit alpha type-6, putative
PBANKA_0707400	E007	0.000329698873610086	44.4423188390779	44.9634168733899	0.0699414560129306	RNA-binding protein, putative
PBANKA_1129300	E001	0.000335713168647533	0.780423471876119	4.06216865192842	4.77520523004907	ribosome biogenesis protein YTM1, putative (YTM1)
PBANKA_1338100	E016	0.000336337180508406	7.90121112103834	4.5116825333314	-1.65731215680645	conserved Plasmodium protein, unknown function
PBANKA_1218500	E007	0.000336486123632017	26.4248734906815	33.7874207795444	1.09326260900306	protein phosphatase inhibitor 2, putative
PBANKA_0829200	E001	0.000336889702306735	23.1410313296313	24.5436484217789	0.230066813348733	conserved Plasmodium protein, unknown function
PBANKA_1456800	E006	0.000336889702306735	21.9958037420917	24.1350927311101	0.357119354974182	vacuolar-sorting protein SNF7, putative (SNF7)
PBANKA_1122000	E021	0.000340046718161317	15.6262385986762	12.9297704195029	-0.619092354121481	nuclear polyadenylated RNA-binding protein NAB2, putative (NAB2)
PBANKA_1455900	E001	0.000342524900055371	23.2947984510197	20.4794058347033	-0.483895665679976	conserved Plasmodium protein, unknown function
PBANKA_0809700	E011	0.000344766158085764	3.50596443033056	7.69900417171853	2.31497527380392	conserved Plasmodium protein, unknown function
PBANKA_1350300	E009	0.000345743155856621	25.5663044420368	24.1811632441239	-0.222454687428248	RanBPM and CLTH-like protein, putative
PBANKA_0109100	E003	0.000347018837136698	56.467609947965	56.7224833867985	0.033405182282177	transketolase, putative (TK)
PBANKA_0111300	E016	0.00034824752136866	28.8298931847293	25.3472077896533	-0.538264472068734	conserved Plasmodium protein, unknown function
PBANKA_0826800	E009	0.000349086130083619	5.30699541085884	3.31874188020338	-1.37107253299188	protein kinase, putative
PBANKA_1029900	E001	0.000349086130083619	38.1492264160018	42.0832615302098	0.538020425082175	AAA family ATPase, putative
PBANKA_0207700	E011	0.000350150319815533	2.78102776857484	8.66501691843924	3.34399120022714	conserved Plasmodium protein, unknown function
PBANKA_0916100	E002	0.000354143057584601	37.969333671534	30.7991580710088	-1.01884804681778	nucleic acid binding protein, putative
PBANKA_0829200	E002	0.000356003850932574	21.0611443230464	19.2628784649276	-0.324142906543631	conserved Plasmodium protein, unknown function
PBANKA_1334700	E008	0.000356145494606461	5.71171051007036	10.02451783035	1.68818086801169	conserved Plasmodium protein, unknown function
PBANKA_1451800	E007	0.000356177985608847	28.7003936408932	33.3398749656256	0.680407369710373	conserved Plasmodium protein, unknown function
PBANKA_1229800	E001	0.000359225313498392	14.6710468653752	12.2360680536173	-0.585573774286958	enoyl-acyl carrier reductase (FABI)
PBANKA_1309400	E002	0.000359824332528071	26.03870548846	22.6624751568468	-0.548422505232254	RNA-binding protein, putative
PBANKA_1031000	E003	0.000364689949856741	16.5802774732579	18.8503113497904	0.444977528255214	conserved Plasmodium protein, unknown function
PBANKA_0606400	E004	0.000365911612569929	17.1072739969718	14.6858423397241	-0.512452898405744	conserved Plasmodium protein, unknown function
PBANKA_0305200	E013	0.000367323151502394	11.3054869653762	10.0957693579637	-0.351223049577336	conserved Plasmodium protein, unknown function
PBANKA_1326100	E032	0.000367323151502394	19.0579411133014	22.2237263592338	0.563181154347072	conserved Plasmodium protein, unknown function
PBANKA_0614700	E005	0.000369989323219411	4.24781017877628	0.94567379129527	-4.35118621136815	conserved Plasmodium membrane protein, unknown function
PBANKA_1022000	E004	0.000370302942309801	1.1667423520148	4.52889007942757	3.93184919986927	40S ribosomal protein S25, putative
PBANKA_0507800	E010	0.000380249064373709	25.2432442744648	28.5028796896115	0.505493586504137	conserved Plasmodium protein, unknown function
PBANKA_1230600	E002	0.000380328662850975	18.4139126289063	21.8803112944676	0.625980139537621	conserved Plasmodium protein, unknown function
PBANKA_1004500	E003	0.00038688021811155	15.9506378236114	18.2552817865546	0.462848101789913	conserved Plasmodium protein, unknown function
PBANKA_1014600	E009	0.00038688021811155	15.7948229372708	11.8390430748781	-0.934930618482547	serine/threonine protein phosphatase 2A activator, putative (PTPA)
PBANKA_1417900	E006	0.00038688021811155	5.86955034380368	10.435395168447	1.7316940898674	conserved Plasmodium protein, unknown function
PBANKA_1206500	E004	0.000389904130441333	9.54070486236317	6.23081263815097	-1.27943872481039	conserved Plasmodium protein, unknown function
PBANKA_0902900	E004	0.000392423550137657	12.4155029434959	23.0260318485167	2.13060483844613	conserved Plasmodium protein, unknown function
PBANKA_1214100	E015	0.000393875726770799	22.6836040740609	24.7910498346296	0.346549090285432	tubulin binding cofactor c, putative
PBANKA_0932500	E010	0.000400305419268942	25.4840502463284	26.9121708879985	0.223847251164702	SET domain protein, putative
PBANKA_0912000	E012	0.000401062514294358	1.68819285805292	4.93216110020948	3.11422770002962	conserved Plasmodium protein, unknown function
PBANKA_0913900	E007	0.000406874042461282	16.3588945640649	9.63874191166132	-1.69145964880248	conserved Plasmodium protein, unknown function
PBANKA_0833900	E002	0.000407362271882273	11.3729799205355	16.463848742216	1.2009928225821	conserved Plasmodium protein, unknown function
PBANKA_1116700	E001	0.000407362271882273	18.6668005732994	14.1672080462488	-0.933824426967323	AP-2 complex subunit alpha, putative
PBANKA_0314300	E005	0.00040841410341276	18.6410361787635	14.2098175853663	-0.919144721285539	conserved Plasmodium protein, unknown function
PBANKA_1019500	E006	0.000410015270896989	6.65401219545911	10.6217151797255	1.41509160967704	60S ribosomal protein L5, putative
PBANKA_1011800	E003	0.000412841494565763	15.0520323738844	19.3266613421116	0.858085710250014	conserved Plasmodium protein, unknown function
PBANKA_0605500	E003	0.000414007152516904	5.50569175335044	1.59011401526099	-3.61041828014643	conserved Plasmodium protein, unknown function
PBANKA_1327100	E008	0.000414007152516904	5.86219614892777	0.735708005214171	-6.02113133753172	conserved Plasmodium protein, unknown function
PBANKA_1347800	E021	0.000414007152516904	20.1388094729973	15.8669853188398	-0.830591133671722	20 kDa chaperonin, putative (CPN20)
PBANKA_0614200	E008	0.000415325353594466	17.0107001628219	14.3139257530887	-0.57721577088678	conserved Plasmodium protein, unknown function
PBANKA_0209400	E008	0.000416339143195821	9.63553147328132	6.26475584514396	-1.29362981277958	L-seryl-tRNA(Sec) kinase, putative (PSTK)
PBANKA_0212600	E004	0.000416590289455356	16.9089586532732	13.3800429313643	-0.775770692862789	conserved Plasmodium protein, unknown function
PBANKA_0306800	E009	0.000416995240543359	5.74154290351066	12.4535055028546	2.35081621993714	ATP-dependent RNA helicase UAP56, putative (UAP56)
PBANKA_1426600	E004	0.000416995240543359	15.1291998018685	18.3410257212815	0.655777294181265	conserved Plasmodium protein, unknown function
PBANKA_0213900	E004	0.000423345113551769	35.0578611690859	32.8552330287336	-0.31361318919695	dynein light chain, putative
PBANKA_0910300	E006	0.000423345113551769	28.9172005857428	35.1963262926787	0.911382437147608	guanylyl cyclase, putative (GCalpha)
PBANKA_0504200	E001	0.000425966522291265	17.4848541178053	20.0096070313168	0.476727802652337	large subunit rRNA processing RRM protein, putative
PBANKA_0315200	E011	0.000431127546729905	16.0796553607546	12.8987823964114	-0.72277122712906	small nuclear ribonucleoprotein Sm D2, putative (SNRPD2)
PBANKA_0314300	E011	0.000435596780558033	7.05214717077152	3.59289045855465	-1.98132536098509	conserved Plasmodium protein, unknown function
PBANKA_1240000	E004	0.000435793854419814	19.3862849540605	22.1894327307172	0.496401166335263	conserved Plasmodium protein, unknown function
PBANKA_1407800	E006	0.000440581090809371	12.3029707389214	18.6481596014971	1.38406301143407	U4/U6 small nuclear ribonucleoprotein PRP3, putative (PRPF3)
PBANKA_0504200	E015	0.000442430062278524	0.0393586114001891	3.69700293280738	13.1202804824594	large subunit rRNA processing RRM protein, putative
PBANKA_0306000	E001	0.000443810199334237	45.1207578540825	48.7212229896843	0.480163870845832	6-cysteine protein (P230p)
PBANKA_0921300	E002	0.000444833532785999	5.54862879704574	8.03951105073859	1.10250245827599	deoxyuridine 5'-triphosphate nucleotidohydrolase, putative
PBANKA_0907500	E011	0.000446818347596737	7.06277296666928	2.87397339933489	-2.63450346351423	conserved Plasmodium protein, unknown function
PBANKA_1017200	E006	0.000451858148116596	19.8014166520213	15.7251885179305	-0.79954668098863	conserved Plasmodium protein, unknown function
PBANKA_1239500	E004	0.000452131855730377	10.5523435859574	7.23157763577109	-1.14690058218005	mitochondrial import receptor subunit TOM22, putative
PBANKA_1114000	E001	0.000452747751925325	24.8452943402091	20.3312494290032	-0.763502179585126	aspartate--tRNA ligase, putative
PBANKA_0902000	E010	0.000452939017191774	11.5113455689496	7.03883658684871	-1.49862831319977	dynein light chain, putative
PBANKA_1014700	E001	0.000454226825676718	3.72349999418272	6.85055060391484	1.79099298879883	conserved Plasmodium protein, unknown function
PBANKA_1301800	E005	0.000458174322014855	13.2911600583702	9.71576601907877	-0.982336437182521	conserved Plasmodium protein, unknown function
PBANKA_1403300	E018	0.000461222277486805	23.4250198355855	26.3177420434635	0.464866154416073	NLI interacting factor-like phosphatase (NIF1)
PBANKA_1431900	E002	0.000461222277486805	13.0909366283783	8.56013578321924	-1.31914458367529	glycerol-3-phosphate dehydrogenase, putative
PBANKA_0503700	E019	0.000462226601269213	24.9964518063472	26.994335795006	0.314311489026323	conserved Plasmodium protein, unknown function
PBANKA_1455700	E002	0.000466552959824098	30.6332741282331	33.5322452908131	0.420101618380068	conserved Plasmodium protein, unknown function
PBANKA_1208100	E004	0.000471009211857701	0.0321662257723077	3.64587648992822	13.6620026132424	conserved Plasmodium protein, unknown function
PBANKA_0622400	E001	0.000471511014749507	1.77601696254615	4.96314705181375	2.98596843083146	kinesin-19, putative
PBANKA_0615300	E004	0.000475011050453248	28.9330677053667	26.6900892058352	-0.342641087339262	conserved Plasmodium protein, unknown function
PBANKA_1418400	E006	0.000475048479790646	29.0268616035728	31.1014225179577	0.307405481110964	ATP-dependent Clp protease adaptor protein ClpS, putative
PBANKA_1140200	E009	0.000478958169084413	1.27391195722215	4.45648122052629	3.63090399923161	pre-mRNA-splicing factor ATP-dependent RNA helicase PRP16, putative (PRP16)
PBANKA_1347800	E020	0.000479801009694442	22.0417473210564	19.0492591503784	-0.533749681601585	20 kDa chaperonin, putative (CPN20)
PBANKA_0925700	E005	0.000479851686230274	24.2616232858671	18.8216919503437	-0.946244530996057	conserved Plasmodium protein, unknown function
PBANKA_0300700	E004	0.000482888220085249	17.6358552076002	18.879847828396	0.238784229252857	conserved Plasmodium protein, unknown function
PBANKA_1343700	E012	0.000485959407760968	19.4598198999454	16.7939636042007	-0.514750073210105	conserved Plasmodium protein, unknown function
PBANKA_1326800	E001	0.000486131401358512	14.2366773463878	5.59912436742543	-2.85596115880225	replication factor C subunit 3, putative (RFC3)
PBANKA_1463100	E003	0.000488288433820932	16.8444318495276	12.7744668526598	-0.911334512684915	conserved Plasmodium protein, unknown function
PBANKA_1118300	E002	0.000488499515967757	8.59291488008537	5.56469320279875	-1.29489491885207	conserved Plasmodium protein, unknown function
PBANKA_0407400	E004	0.000489112860025145	10.2912315260665	7.09765801402323	-1.12519206606228	serine/threonine protein kinase, putative (ARK2)
PBANKA_1414100	E002	0.000494807159563848	28.0889233443348	29.6567898950676	0.235882472387617	CDP-diacylglycerol--inositol 3-phosphatidyltransferase, putative (PIS)
PBANKA_1202500	E004	0.000497900638957788	21.3958088945964	19.5852992880109	-0.323171948256259	WD repeat-containing protein, putative
PBANKA_0102600	E011	0.000498054125213222	17.9486891707412	21.8971657579418	0.718398639031751	centrosomal protein CEP76, putative (CEP76)
PBANKA_0902200	E015	0.000500571494389323	11.717279386241	8.75229927096871	-0.899720546616982	protein YIPF6, putative
PBANKA_1403300	E004	0.000504760173035777	5.51824293006436	2.35531036620035	-2.48062768924061	NLI interacting factor-like phosphatase (NIF1)
PBANKA_0918700	E002	0.00050528727731378	10.9886509489527	13.5230216932978	0.65773948233663	A/G-specific adenine glycosylase, putative
PBANKA_0712300	E002	0.000507877959522358	36.7841545782347	37.4951870363597	0.0988558909083164	zinc finger protein, putative
PBANKA_0505000	E017	0.000508455213553127	7.52159497638418	4.51055273544879	-1.5103526506857	dihydrolipoamide acyltransferase, putative
PBANKA_1222200	E007	0.000509588293015761	22.4696159031379	20.683092404409	-0.309373367655858	conserved rodent malaria protein, unknown function
PBANKA_0807600	E002	0.000511419955767371	53.8533989015148	53.2375149367731	-0.0810387944919615	40S ribosomal protein S11, putative (RPS11)
PBANKA_0513500	E001	0.000513983583466595	18.2422189488168	20.5213301489603	0.421156592498811	conserved Plasmodium protein, unknown function
PBANKA_0905600	E013	0.000514018359623076	37.0431097364819	33.1845779395148	-0.544409128402414	translation initiation factor eIF-1A, putative
PBANKA_0105000	E005	0.000516896279601602	13.3125282955568	9.6683526959627	-1.00250287226939	ubiquitin-conjugating enzyme E2, putative
PBANKA_0205800	E014	0.000517673431589853	12.4637820492639	6.75844412000205	-1.87069592370843	serine/threonine protein kinase, putative (IK2)
PBANKA_1210000	E001	0.000517965269201618	4.46545820491817	7.60306865797219	1.57200532070658	conserved Plasmodium protein, unknown function
PBANKA_1215700	E005	0.000518422560763863	27.6338382483423	29.6402338246936	0.302863167398693	conserved Plasmodium protein, unknown function
PBANKA_1354800	E003	0.000518767235294711	28.572163100294	30.353877694236	0.265987594490776	conserved Plasmodium protein, unknown function
PBANKA_1407300	E009	0.000520462991554869	17.5485171082975	19.7004999387977	0.407949995662788	tyrosine recombinase, putative (INT)
PBANKA_0940600	E015	0.000524018764874018	24.6869903222218	28.6147254256979	0.611554333941754	exonuclease, putative
PBANKA_0901300	E006	0.000524189100385018	15.8868995906272	8.01229710108586	-2.15349776956057	merozoite adhesive erythrocytic binding protein (MAEBL)
PBANKA_0316700	E006	0.000525927577762418	15.694842557663	11.2536815905941	-1.07282303428511	fam-b protein
PBANKA_1233300	E008	0.000526341189202989	0.0163320293688969	4.08060563768237	15.9459680813988	ATP-dependent RNA helicase DDX23, putative (DDX23)
PBANKA_1439400	E002	0.000529143941370522	46.4768635657535	45.9180638862815	-0.0746613531606926	histone chaperone ASF1, putative (ASF1)
PBANKA_1424000	E002	0.000533306142074997	34.2962140904335	37.2327183595735	0.412218905013335	conserved Plasmodium protein, unknown function
PBANKA_1452000	E004	0.000536876314217301	21.5460566655555	24.2107313731117	0.446893596702528	conserved Plasmodium protein, unknown function
PBANKA_0921600	E005	0.000544074326678278	3.05535899336412	6.49012488489512	2.20543113109665	RNA-binding protein, putative
PBANKA_1350300	E005	0.000544074326678278	24.1309522841783	26.7704338198005	0.41946131604344	RanBPM and CLTH-like protein, putative
PBANKA_0519400	E013	0.000545926989865053	21.7894771587916	19.5182296115431	-0.403601890758766	conserved Plasmodium protein, unknown function
PBANKA_1011300	E007	0.00054932485317732	15.9682441494946	12.193901306466	-0.878284671657596	microsomal signal peptidase protein, putative
PBANKA_0929200	E003	0.000551303730671196	23.4119754198554	20.7910462169594	-0.447952141906779	conserved Plasmodium protein, unknown function
PBANKA_0107200	E003	0.0005519371429973	14.3207122649377	9.7171890482893	-1.22399317400499	conserved Plasmodium protein, unknown function
PBANKA_0922400	E008	0.000554526616709554	10.1474131884955	14.5662264301126	1.14655437144121	conserved Plasmodium protein, unknown function
PBANKA_1445700	E012	0.000555908520955376	3.90986511926645	8.79525455284567	2.39891537640081	conserved Plasmodium protein, unknown function
PBANKA_1000600	E006	0.000559945694115023	34.5737887337995	32.1661504580053	-0.344587704559162	erythrocyte membrane antigen 1
PBANKA_0418200	E001	0.00056151388470478	2.1541514198076	5.57505918853332	2.76926384679065	ras-related protein RAB7, putative (RAB7)
PBANKA_1236900	E010	0.000565633192514325	21.9594669076323	27.7464790149473	0.932458605017604	transcription initiation factor TFIID subunit 10, putative (TAF10)
PBANKA_0305200	E012	0.000566251747378585	11.441685887991	9.41007562801341	-0.604451156266579	conserved Plasmodium protein, unknown function
PBANKA_0614700	E025	0.000570626421158232	31.720542715778	35.8615215293003	0.590700886793254	conserved Plasmodium membrane protein, unknown function
PBANKA_0406000	E002	0.00057447076351252	14.1041961102872	9.77112146455839	-1.15725985495499	conserved Plasmodium protein, unknown function
PBANKA_1026300	E021	0.000577776254221085	8.64173398352667	11.8652212575458	0.977763659345685	conserved Plasmodium protein, unknown function
PBANKA_1029700	E006	0.000581260057749715	33.9031531983097	35.4387007413995	0.217324148743169	ubiquitin-conjugating enzyme, putative
PBANKA_0517600	E018	0.000584946185168897	18.9456533837137	15.6896328166035	-0.649068818471076	plasmepsin VII
PBANKA_1326100	E008	0.000591281511891479	23.6310147927632	16.7578124925869	-1.24639315510593	conserved Plasmodium protein, unknown function
PBANKA_0201500	E006	0.00059300754203379	50.95450333433	52.1819104458387	0.16201976889819	Plasmodium exported protein, unknown function
PBANKA_0614200	E029	0.000597522065470698	17.6834866430222	20.123999268611	0.458306596114351	conserved Plasmodium protein, unknown function
PBANKA_0712200	E014	0.000607482534792364	29.2158403718862	32.0299949318737	0.414315315545583	BEM46-like protein, putative (PBLP)
PBANKA_0413000	E007	0.000611135874111125	8.40208085523511	12.0607974128762	1.11444383014677	conserved Plasmodium protein, unknown function
PBANKA_1305100	E007	0.000611969180895834	6.88263957056944	10.2497317328999	1.20437211335203	60S ribosomal protein L10a, putative
PBANKA_0719600	E017	0.000618094212373628	22.4137636967232	18.9770199439842	-0.610579456398414	memo-like protein
PBANKA_0819900	E014	0.000620965549332489	8.63446068906786	16.8609203603054	2.12929063290477	nucleosome assembly protein (NAPS)
PBANKA_1001500	E003	0.000621536436977525	26.1735289939791	25.8051094105125	-0.0579489064346674	alpha/beta hydrolase, putative
PBANKA_1206100	E006	0.00062893132838371	2.66404525249875	3.68480991681732	0.942206667063393	eukaryotic translation initiation factor 3 subunit D, putative (EIF3D)
PBANKA_1444600	E004	0.000629659340698199	34.1988422718175	31.7559818090316	-0.350895193454379	conserved Plasmodium protein, unknown function
PBANKA_0916100	E001	0.00063812332471291	57.4723408361732	53.2630809639933	-0.552537413382371	nucleic acid binding protein, putative
PBANKA_1028600	E001	0.000641833896906557	37.5542116682512	43.3381531621906	0.790013983260511	conserved Plasmodium protein, unknown function
PBANKA_1352100	E023	0.000641878638265454	17.1472711230675	5.52038986161858	-3.51999552101682	conserved Plasmodium protein, unknown function
PBANKA_0306800	E005	0.000642552579309683	4.79060929898898	10.0362636415524	2.20853982260934	ATP-dependent RNA helicase UAP56, putative (UAP56)
PBANKA_0940600	E002	0.000644545671599851	2.28268667073652	7.02007734142358	3.2840057860784	exonuclease, putative
PBANKA_0608300	E001	0.000644739441122755	33.0589127549466	40.5537611191755	1.04584502006178	ABC transporter B family member 7, putative (ABCB7)
PBANKA_1417900	E026	0.000647932142916762	7.78684159879749	3.99817763461503	-1.96638368901401	conserved Plasmodium protein, unknown function
PBANKA_1218800	E005	0.000651983304728285	23.2515258126451	13.9372429511407	-1.79662644416514	ABC transporter I family member 1, putative (ABCI3)
PBANKA_1452000	E002	0.00065433989920941	7.60528536050329	4.45917992824021	-1.57699251627066	conserved Plasmodium protein, unknown function
PBANKA_0204700	E016	0.000659190348461271	17.5899192501046	13.6959632968511	-0.83615215517637	conserved Plasmodium protein, unknown function
PBANKA_0833600	E004	0.000661174000235181	16.670595529045	13.3607679526022	-0.731984723085477	conserved Plasmodium protein, unknown function
PBANKA_1447900	E003	0.000663300909811336	51.8892489920939	56.0122311041357	0.542238358316949	conserved Plasmodium protein, unknown function
PBANKA_1040000	E008	0.000668967510299312	20.6767533546355	26.5733931039587	0.975121576056156	conserved Plasmodium protein, unknown function
PBANKA_1303100	E013	0.000669601963369164	12.1240964096848	9.15312779502041	-0.871334466304701	conserved Plasmodium protein, unknown function
PBANKA_0800100	E014	0.000676021633334147	0.0361281177570945	5.99067642712821	14.7815547773108	BIR protein
PBANKA_0408000	E001	0.00067730287795399	27.238094885269	34.7537498997863	1.1043616946934	conserved Plasmodium protein, unknown function
PBANKA_1231600	E003	0.00067730287795399	53.336408554202	52.3960169450493	-0.123865828441904	transcription factor with AP2 domain(s), putative (ApiAP2)
PBANKA_0937300	E016	0.000683329146804308	21.8960120963041	23.5368526440995	0.276103156663971	conserved Plasmodium protein, unknown function
PBANKA_1332900	E002	0.000687201754929315	2.79790874974434	8.38983066773621	3.22881837309206	mediator of RNA polymerase II transcription subunit 6, putative
PBANKA_0940100	E006	0.000688253746773148	21.8971688750175	22.5791906347627	0.116076181567625	protein kinase, putative
PBANKA_0826600	E002	0.000689886053123137	13.334419726247	12.1235836276382	-0.303880758581011	conserved Plasmodium protein, unknown function
PBANKA_1220000	E007	0.000695258834248602	25.5304712401309	28.3580170916887	0.437896009590405	conserved Plasmodium protein, unknown function
PBANKA_0819400	E014	0.000696767645846605	16.9115030966699	13.8995905265647	-0.652979608724897	conserved Plasmodium protein, unknown function
PBANKA_0103000	E003	0.000698834159932589	14.2933043806254	11.1897867354208	-0.781216648627799	mitochondrial ribosomal protein L41, putative
PBANKA_1214100	E011	0.000699964677508651	19.1218767343173	21.3434699276646	0.399702376737035	tubulin binding cofactor c, putative
PBANKA_0616700	E008	0.000702436422008604	13.863601341894	17.6394129402983	0.806416633140656	NIMA related kinase 4 (NEK4)
PBANKA_1350300	E008	0.000709158203241233	24.6240257507713	23.3279831984931	-0.211974747287742	RanBPM and CLTH-like protein, putative
PBANKA_0503700	E046	0.000711472046785071	20.2872265410604	16.320639479987	-0.762285981359746	conserved Plasmodium protein, unknown function
PBANKA_1038400	E003	0.000711472046785071	30.3970094938403	28.8360004003979	-0.232573922201075	selenoprotein, putative (Sel1)
PBANKA_1419600	E005	0.000711472046785071	13.598910502781	9.84838926677972	-1.01460627976948	conserved Plasmodium protein, unknown function
PBANKA_1125700	E002	0.000711509441204635	44.1311707997811	39.7178217173398	-0.5986566405875	mitochondrial ribosomal protein L46 precursor, putative
PBANKA_1341900	E004	0.000712176802207717	35.9741834843876	39.0804739566352	0.430915401882238	conserved Plasmodium protein, unknown function
PBANKA_1339800	E006	0.000713752301465269	0.835456441647523	3.98462440752177	4.52228889851686	conserved Plasmodium protein, unknown function
PBANKA_0932500	E003	0.00072283176981491	39.8633528414093	37.2241061574511	-0.363898204400289	SET domain protein, putative
PBANKA_0409800	E004	0.000724383737743316	28.4417100702337	24.9125927484751	-0.549126438610948	conserved protein, unknown function
PBANKA_0720600	E011	0.000731771741571801	2.43773345709739	5.73719789357601	2.49564889280349	trafficking protein particle complex subunit 3, putative (BET3)
PBANKA_1019500	E005	0.00073673675032877	50.462031293766	49.4210004949767	-0.137840880862104	60S ribosomal protein L5, putative
PBANKA_0823200	E013	0.000739034148925475	8.62460896933382	4.472689493971	-1.94693187673812	conserved Plasmodium protein, unknown function
PBANKA_0315200	E003	0.000744235343023567	5.47973992351407	9.03602537572861	1.49275266185611	small nuclear ribonucleoprotein Sm D2, putative (SNRPD2)
PBANKA_0512700	E008	0.000744235343023567	14.745374863245	10.5649293306661	-1.0621728481811	conserved Plasmodium protein, unknown function
PBANKA_0210300	E002	0.000748966038566606	12.6886665090916	10.7339632227662	-0.526226350873412	conserved Plasmodium protein, unknown function
PBANKA_1442300	E006	0.000753931517337046	5.83788522358303	9.53896621551213	1.47139733929617	conserved Plasmodium protein, unknown function
PBANKA_0301600	E016	0.000754039101442505	13.0829166990563	15.6903033202546	0.59503256939929	conserved Plasmodium protein, unknown function
PBANKA_0908100	E007	0.000759258097943059	6.7634341281114	4.91865994456963	-0.939741387987027	conserved Plasmodium protein, unknown function
PBANKA_1424000	E001	0.000764459356336855	11.1948964195193	8.0485817159742	-1.00993345570299	conserved Plasmodium protein, unknown function
PBANKA_0925700	E004	0.000777509981906569	26.9540740598253	21.7185658335602	-0.85200639665254	conserved Plasmodium protein, unknown function
PBANKA_1326100	E005	0.000793117908065183	33.3569123331819	24.3516127665176	-1.36155731582432	conserved Plasmodium protein, unknown function
PBANKA_1456800	E011	0.000793863438581579	20.9700332167363	17.7135338677619	-0.603127356694173	vacuolar-sorting protein SNF7, putative (SNF7)
PBANKA_0813500	E005	0.000793974919106842	23.6460907861787	20.1483224067571	-0.601353619321765	conserved Plasmodium protein, unknown function
PBANKA_1352100	E024	0.000793974919106842	7.01341523968115	1.39854262894827	-4.69794204971143	conserved Plasmodium protein, unknown function
PBANKA_1244700	E001	0.000794545807367673	25.6330289297977	30.425984403088	0.730669695431795	conserved Plasmodium protein, unknown function
PBANKA_1235900	E001	0.000798345577957254	10.1551222305806	12.563023269633	0.665990868805104	conserved Plasmodium protein, unknown function
PBANKA_1329200	E008	0.000799228633082856	8.98713975019294	5.23970489060422	-1.60798093374373	dynein beta chain, putative
PBANKA_0103100	E001	0.000802473157935275	24.415922250959	19.3209239586031	-0.878163256352404	conserved Plasmodium protein, unknown function
PBANKA_0719200	E005	0.000803697712721165	21.3776231165837	23.2219799057702	0.313531438837368	mRNA-binding protein PUF2 (PUF2)
PBANKA_1015300	E001	0.000805946147077922	23.4757960964086	26.8724547397632	0.542819775951743	rRNA (adenosine-2'-O-)-methyltransferase, putative
PBANKA_1004500	E002	0.000807142612098926	13.8923353539616	16.6981953527561	0.611361908205819	conserved Plasmodium protein, unknown function
PBANKA_1021700	E002	0.000807760879648475	19.4437448973493	21.0440773612136	0.287723129753272	conserved Plasmodium protein, unknown function
PBANKA_1311200	E001	0.00080812532570375	19.1762798428363	22.6296204978703	0.609899832144317	conserved Plasmodium protein, unknown function
PBANKA_1329000	E017	0.000810020833057105	28.044911007418	30.0752192582534	0.304718092688626	conserved Plasmodium protein, unknown function
PBANKA_1428300	E008	0.000810810581626575	10.2627473059124	3.07914654392098	-3.56568271492472	WD repeat-containing protein, putative
PBANKA_0601000	E004	0.000815254998767725	18.827112028204	21.4732785412373	0.477434332416123	ATP dependent RNA helicase, putative
PBANKA_0925700	E006	0.0008208776341189	31.547988262064	25.6581001670623	-0.891153618393544	conserved Plasmodium protein, unknown function
PBANKA_1015300	E002	0.000824321710586537	23.7232125203437	20.3921481633045	-0.57025850940018	rRNA (adenosine-2'-O-)-methyltransferase, putative
PBANKA_0407200	E004	0.00083182749410142	27.7418666372945	23.4552566771751	-0.680016838056178	dual specificity protein phosphatase (YVH1)
PBANKA_0515400	E007	0.000833768077690332	19.8318888240323	17.6602857572829	-0.409933220668443	conserved Plasmodium protein, unknown function
PBANKA_1304100	E004	0.000838841336746544	17.0537739940715	13.3452785434006	-0.813347663933491	delta-aminolevulinic acid dehydratase, putative (PBGS)
PBANKA_1029000	E005	0.000850900593202223	2.25767507929854	5.70569897249761	2.70163895158598	conserved Plasmodium protein, unknown function
PBANKA_0504200	E017	0.000853769895362639	19.6783759626087	17.310286422458	-0.45107211429963	large subunit rRNA processing RRM protein, putative
PBANKA_1351700	E027	0.000855379055962087	21.8096635396248	18.9076531084415	-0.520435697407993	conserved Plasmodium protein, unknown function
PBANKA_0614800	E002	0.000857957521786631	29.0685869893308	26.6140992267446	-0.374809616489834	conserved Plasmodium protein, unknown function
PBANKA_1215700	E007	0.000857957521786631	14.6457210527331	10.4314668096	-1.07920543486866	conserved Plasmodium protein, unknown function
PBANKA_1342200	E007	0.000859640117434436	20.4183061066656	14.7071900234646	-1.13307036275962	conserved Plasmodium protein, unknown function
PBANKA_1132900	E008	0.000863924679911463	18.4961293283645	10.8602165551851	-1.746896686579	regulator of chromosome condensation, putative
PBANKA_0832400	E013	0.000864065237774258	7.57939652985387	11.3759546404039	1.24045759875593	conserved protein, unknown function
PBANKA_1008600	E003	0.000868366648963636	8.21670647914744	11.3387951970529	0.987597142023856	conserved Plasmodium protein, unknown function
PBANKA_0623450	E001	0.000868638503213064	31.421819321914	34.6382883968179	0.461868259504932	fam-a protein, pseudogene
PBANKA_0405500	E010	0.000868838144169334	7.29250429831245	10.402779235966	1.07766395038554	60S ribosomal protein L7, putative
PBANKA_1142400	E002	0.000873102754222048	4.87549796458683	1.53571794422669	-3.35395938029473	nucleoside diphosphate kinase b, putative
PBANKA_1244100	E006	0.000873102754222048	15.6344498099294	17.9176069864539	0.464770961098402	conserved Plasmodium protein, unknown function
PBANKA_0614700	E015	0.000873901548681205	27.0696727216205	25.0067796588534	-0.324301338169938	conserved Plasmodium membrane protein, unknown function
PBANKA_1316400	E011	0.000879999356385638	38.3041139871913	39.2536725764177	0.130734618312914	U1 snRNA associated protein, putative
PBANKA_1319600	E014	0.000890323562230431	2.65322986757217	8.04062433837275	3.25460773636468	polyprenol reductase, putative
PBANKA_0604200	E003	0.000890637744924376	0.935553078057332	4.43598783662629	4.50890059569941	zinc finger protein, putative
PBANKA_0704200	E009	0.0008992635854159	16.0268822741469	13.7084102277055	-0.515677890805558	dehydrodolichyl diphosphate synthetase, putative
PBANKA_0925700	E003	0.000900974561089107	27.4949459758646	22.4718652695127	-0.806682225250968	conserved Plasmodium protein, unknown function
PBANKA_0833900	E001	0.000904624399850031	13.9675791325678	24.0841745432537	1.92662910469346	conserved Plasmodium protein, unknown function
PBANKA_0602800	E002	0.000905635353805931	2.13590404845529	6.38255792847433	3.19348073327247	ubiquitin-conjugating enzyme E2, putative (UBC)
PBANKA_0718600	E002	0.000906829584923673	36.348255314528	31.1172460545853	-0.746847974335124	prohibitin-like protein, putative
PBANKA_1310700	E003	0.000910018958151274	13.9678407431412	11.1038603030078	-0.730149691156028	glutaminyl-peptide cyclotransferase, putative
PBANKA_1341800	E013	0.000910435817031838	28.3633407364066	31.2724427840277	0.432470896826564	conserved Plasmodium protein, unknown function
PBANKA_1407300	E014	0.000910565652902823	15.055868494393	11.7070884450207	-0.810582267719147	tyrosine recombinase, putative (INT)
PBANKA_0105000	E006	0.000915835965654444	13.277027234542	9.66915994045401	-0.993649561134666	ubiquitin-conjugating enzyme E2, putative
PBANKA_0314300	E001	0.000917272196021686	18.579295833691	20.3374298619029	0.323959525873897	conserved Plasmodium protein, unknown function
PBANKA_0925700	E009	0.000917272196021686	28.6932500329987	23.3853196689952	-0.836027105803857	conserved Plasmodium protein, unknown function
PBANKA_1326700	E013	0.000917272196021686	4.16620020379674	0.0721735788428219	-11.7190092099988	conserved Plasmodium protein, unknown function
PBANKA_0918000	E008	0.000920686328774054	5.76726088935924	13.2043245457064	2.52479760491737	60S acidic ribosomal protein P0, putative
PBANKA_1123200	E001	0.000921131064661967	5.58216374956888	2.4654930466479	-2.38211085001452	conserved Plasmodium protein, unknown function
PBANKA_1458300	E001	0.000921697556775422	4.14960347013164	9.14972497908597	2.34543701518668	kinesin-13, putative
PBANKA_1315300	E001	0.000922465498919663	10.3304258872937	6.75915371409187	-1.28244309522258	LCCL domain-containing protein (LAP5)
PBANKA_1446200	E005	0.000923666220228889	1.64171880061905	4.72282740952341	3.06783459632176	mitosis protein dim1, putative
PBANKA_0814100	E009	0.000933713099214632	11.9363364232961	9.52159725458105	-0.701550086925621	conserved Plasmodium protein, unknown function
PBANKA_1101900	E001	0.000935564209484223	25.3105237608675	29.9751476294426	0.715191605571961	HCNGP-like protein, putative
PBANKA_0941200	E003	0.000936927733903163	10.0024709325904	7.27287376623911	-0.96469393193017	tRNA-splicing ligase RtcB, putative (RTCB)
PBANKA_1109600	E010	0.000939070946763037	31.7983292024995	29.6204306144467	-0.320272806997242	conserved Plasmodium protein, unknown function
PBANKA_1117000	E007	0.000939501923662865	9.26925354205267	18.7253869249692	2.27797420893237	histone H2A, putative (H2A)
PBANKA_1118000	E001	0.000940159760097663	26.4137444282521	29.2420687708363	0.432038540587827	conserved Plasmodium protein, unknown function
PBANKA_1214600	E002	0.000946270825252994	2.01649743398642	3.45184527986876	1.55862071273623	conserved Plasmodium protein, unknown function
PBANKA_1038600	E016	0.000950965842362831	19.422122708745	22.8420430284373	0.60010529257092	conserved Plasmodium protein, unknown function
PBANKA_0504200	E007	0.000952894636719398	19.600928780028	21.8929060181392	0.406200901780026	large subunit rRNA processing RRM protein, putative
PBANKA_1443700	E006	0.000955507531566531	11.2067136038077	5.65120507198052	-2.06516401896674	conserved Plasmodium protein, unknown function
PBANKA_1444600	E019	0.000969872836767225	27.9357075903523	30.4997376329297	0.3840730507542	conserved Plasmodium protein, unknown function
PBANKA_1136900	E002	0.000972603211861004	11.9868723648204	17.5628136362354	1.25697408272317	E3 SUMO-protein ligase PIAS, putative (PIAS)
PBANKA_1327600	E004	0.000973837107083488	6.12834693832227	8.47720334753622	0.96914204293703	zinc finger protein, putative
PBANKA_0714400	E005	0.000976217374472363	22.7828327343846	24.7223660434933	0.318809708887923	conserved Plasmodium protein, unknown function
PBANKA_1029700	E002	0.000978276467988651	6.02519757452934	2.90048774801807	-2.13633809565806	ubiquitin-conjugating enzyme, putative
PBANKA_1224800	E001	0.000978521694977965	20.1150237817663	18.4841579722209	-0.302045745358964	conserved protein, unknown function
PBANKA_0201800	E011	0.000986969870208748	16.5933764943761	19.8964735067423	0.635528216288069	TatD-like deoxyribonuclease, putative
PBANKA_1036300	E002	0.000988169121753873	43.3066001904269	42.237164671835	-0.144528658160162	RNA-binding protein, putative
PBANKA_1350100	E009	0.000988169121753873	20.0675222610144	22.3499039361627	0.399289439236708	conserved Plasmodium protein, unknown function
PBANKA_0908100	E002	0.000999108448110999	14.6496575533152	11.6200726024954	-0.743773662514958	conserved Plasmodium protein, unknown function
PBANKA_1320600	E012	0.00100199594132975	4.82598517106328	8.08361089412514	1.52881421890808	conserved protein, unknown function
PBANKA_0206200	E002	0.00101172314991524	20.3602787784106	22.5752449869276	0.384766395121273	conserved Plasmodium protein, unknown function
PBANKA_1000600	E005	0.00101172314991524	32.3172132900839	29.8852233698376	-0.356080792679956	erythrocyte membrane antigen 1
PBANKA_1310800	E004	0.00101565476653191	5.48983405085562	10.9924462777166	2.09025810334571	40S ribosomal protein S5, putative
PBANKA_1332100	E001	0.00102192297141205	44.8300600536158	46.5727864613242	0.233189554501807	conserved Plasmodium protein, unknown function
PBANKA_0721500	E001	0.0010219555782403	37.9161221272797	31.7352756566785	-0.874706551586849	conserved Plasmodium protein, unknown function
PBANKA_1112900	E009	0.00102824632499262	18.6191337578101	22.1769066270362	0.637705594228311	conserved Plasmodium protein, unknown function
PBANKA_0206200	E001	0.00103107797873788	20.2002745895758	17.8658251434089	-0.436426224961604	conserved Plasmodium protein, unknown function
PBANKA_1334500	E006	0.00103184454854533	22.5658648002309	18.3104914668111	-0.762472311084061	conserved Plasmodium protein, unknown function
PBANKA_1138900	E001	0.00104622788366279	12.3673571841354	15.0633253224331	0.638819320004268	conserved Plasmodium protein, unknown function
PBANKA_0902000	E009	0.0010469754599727	10.663531532582	6.69581784661599	-1.40866886113297	dynein light chain, putative
PBANKA_0211600	E002	0.00104768092956464	29.1995514317578	29.1664346829835	-0.00496105961567572	conserved Plasmodium protein, unknown function
PBANKA_1450200	E005	0.00105043985069077	46.1810839671681	47.0120909264737	0.110907732421826	serine hydroxymethyltransferase, putative (SHMT)
PBANKA_1327100	E014	0.0010513893500284	10.407377869455	6.90553693641142	-1.24163368403406	conserved Plasmodium protein, unknown function
PBANKA_1341800	E001	0.00105827919428924	4.40413433268217	11.8671583254862	2.97637280567911	conserved Plasmodium protein, unknown function
PBANKA_1339500	E004	0.0010583453971962	17.0479511167274	20.5816956167452	0.666452710066031	conserved Plasmodium protein, unknown function
PBANKA_0921700	E005	0.00106385675672777	5.95841311295764	2.00384541763796	-3.17470742817429	autophagy-related protein 23, putative (ATG23)
PBANKA_1018900	E005	0.00106385675672777	12.8120871872922	7.5335398923955	-1.63464460192937	conserved Plasmodium protein, unknown function
PBANKA_1018200	E003	0.00106635283848013	14.7201837194654	9.94261467663054	-1.24389322964109	conserved Plasmodium protein, unknown function
PBANKA_0721100	E005	0.00106781832938382	21.9747351956243	25.7901813307069	0.626097049288221	conserved Plasmodium protein, unknown function
PBANKA_1028600	E003	0.00106788599807318	30.2965303669911	29.3486273095747	-0.140851406928183	conserved Plasmodium protein, unknown function
PBANKA_0303800	E003	0.00106872877341147	7.09271730965034	10.0318872215095	1.04859173618754	cysteine desulfuration protein SufE (SufE)
PBANKA_0100600	E005	0.00107516076803198	16.0084225451581	11.2245622057185	-1.14731502662241	schizont membrane associated cytoadherence protein (SMAC)
PBANKA_0102300	E008	0.00107971354701162	22.3788748666225	24.5414459185297	0.357794688797926	cation/H+ antiporter (CAX)
PBANKA_1416200	E001	0.00108276200594573	26.5872586976192	27.8421262601017	0.19341302169328	conserved Plasmodium protein, unknown function
PBANKA_1036300	E001	0.00108743217030831	20.2687556851116	22.3247379262634	0.358769055719942	RNA-binding protein, putative
PBANKA_1138900	E002	0.0010920917186625	15.8086689223629	13.0802916932993	-0.620855625204487	conserved Plasmodium protein, unknown function
PBANKA_0940100	E007	0.00109307406715589	22.3379663115159	23.0437740282591	0.118807974462756	protein kinase, putative
PBANKA_0721500	E003	0.00111253831031579	29.0933430185943	30.6878347024555	0.236750887752075	conserved Plasmodium protein, unknown function
PBANKA_1314200	E001	0.0011249413990678	22.1967195704082	26.3942086470914	0.683012500426908	conserved Plasmodium protein, unknown function
PBANKA_1327021	E009	0.0011249413990678	26.6804174030773	24.5182209831048	-0.342606929543953	fam-a protein
PBANKA_1236900	E001	0.00113351530957711	3.12038087964201	6.86024324341173	2.30906333347047	transcription initiation factor TFIID subunit 10, putative (TAF10)
PBANKA_1325800	E003	0.00113652216114037	18.8288503619302	23.7446603588684	0.860406472684662	conserved Plasmodium protein, unknown function
PBANKA_1420400	E004	0.00114275748983696	29.7920716971416	33.5804547972159	0.551390197951308	negative elongation factor A, putative (NELFA)
PBANKA_1360400	E002	0.00114349007544221	0.0668896868534929	3.86985779275099	11.7231808919481	conserved Plasmodium protein, unknown function
PBANKA_1445700	E015	0.00114575296844313	38.214958214215	31.3111153035117	-0.977820876732608	conserved Plasmodium protein, unknown function
PBANKA_0925000	E002	0.00114751433469887	18.9547800156362	16.7364307676382	-0.432670522077437	RING zinc finger protein, putative
PBANKA_1021700	E001	0.00114869669428597	20.2061320901441	21.7753814480898	0.276088156291989	conserved Plasmodium protein, unknown function
PBANKA_0407500	E002	0.00115736784150211	9.09925112440193	20.0915350653842	2.58645874919026	N2227-like protein, putative
PBANKA_1112200	E004	0.00115799939660531	26.1994998374938	27.3515428392661	0.178818457946541	conserved Plasmodium protein, unknown function
PBANKA_1348600	E002	0.00115799939660531	27.9808117262775	30.2803651504189	0.344827500177235	conserved Plasmodium protein, unknown function
PBANKA_1023600	E014	0.00116752441725513	7.54346848752217	4.4786899867273	-1.53977929527225	conserved Plasmodium protein, unknown function
PBANKA_0517100	E003	0.0011746142131182	9.96496830586689	5.94591834232966	-1.55126846318698	conserved Plasmodium protein, unknown function
PBANKA_1348600	E001	0.00117599455193725	26.9458493605193	24.5920438943834	-0.371848892165348	conserved Plasmodium protein, unknown function
PBANKA_0111700	E006	0.00118271145228522	18.6416601577809	18.1903103887599	-0.0861218443128839	apicoplast ribosomal protein L18 precursor, putative
PBANKA_0300700	E005	0.00118573918456596	32.5496950805901	27.5288161897467	-0.745027355988665	conserved Plasmodium protein, unknown function
PBANKA_0620400	E011	0.00118704541166791	9.05196664564648	4.60559924754882	-2.00805479551634	conserved Plasmodium protein, unknown function
PBANKA_1343200	E017	0.00118704541166791	21.0447218720988	24.849777448437	0.637649750472455	conserved Plasmodium protein, unknown function
PBANKA_0208000	E003	0.00118994975799475	7.22577648513264	10.2701318131852	1.06547308072157	cyclase-associated protein (C-CAP)
PBANKA_1358000	E007	0.00119570733420116	30.7370519064595	29.0066890669	-0.256990722843694	thioredoxin 2 (TRX2)
PBANKA_0406300	E005	0.00119633972757118	24.7941960490399	27.0720663819251	0.358788604597935	DNA polymerase epsilon subunit b, putative
PBANKA_1334500	E005	0.00119719434541787	15.5325518616316	17.4190126945964	0.388808283269864	conserved Plasmodium protein, unknown function
PBANKA_0830100	E003	0.00120221216375054	14.5257049812386	16.6836547603644	0.462791712174745	conserved Plasmodium protein, unknown function
PBANKA_0719500	E003	0.00120225674615988	12.2701999968395	11.7027822468863	-0.149532232523564	conserved Plasmodium protein, unknown function
PBANKA_1022000	E003	0.00120328402332523	1.16702796544226	4.20183099241697	3.71210701267309	40S ribosomal protein S25, putative
PBANKA_1326100	E002	0.0012151269702883	38.2149413307577	31.2262857798479	-0.990212658576828	conserved Plasmodium protein, unknown function
PBANKA_0301600	E001	0.00122468729846088	20.4328918188197	17.9803725910037	-0.455888086571085	conserved Plasmodium protein, unknown function
PBANKA_0921300	E003	0.00122468729846088	6.1558409612421	7.77008894108464	0.693564707594258	deoxyuridine 5'-triphosphate nucleotidohydrolase, putative
PBANKA_0925000	E003	0.00122468729846088	51.7461533313444	52.1763322246507	0.0567453219674192	RING zinc finger protein, putative
PBANKA_1407600	E001	0.00122523706127894	3.24403150581718	7.14780403663404	2.31852514677933	60S ribosomal protein L24, putative
PBANKA_0111300	E027	0.00123411035600601	4.27968419959425	8.63619096302962	2.07990287418447	conserved Plasmodium protein, unknown function
PBANKA_1118200	E001	0.00124399835705962	14.7556871357279	19.7252875100342	0.997020278881192	conserved Plasmodium protein, unknown function
PBANKA_1455700	E005	0.00124399835705962	28.9799336915204	27.5128401641553	-0.222652884308776	conserved Plasmodium protein, unknown function
PBANKA_0700071	E008	0.00124575289669557	5.42184937421466	2.53035045025196	-2.22109621239088	BIR protein
PBANKA_1117000	E005	0.00125669346155697	6.10809282790533	9.58328155096494	1.35191981769487	histone H2A, putative (H2A)
PBANKA_1456800	E007	0.00125669346155697	21.5183695147369	23.3090548317864	0.303547401114814	vacuolar-sorting protein SNF7, putative (SNF7)
PBANKA_0409200	E001	0.00125749456413635	18.8636733978418	16.3494319628611	-0.495045946854156	valine--tRNA ligase, putative
PBANKA_1009100	E008	0.00125940946114556	6.39492337815562	15.1736812604329	2.67316058477642	ataxin-2 like protein, putative
PBANKA_0921400	E001	0.00126150015083816	4.53547044622237	7.88349616577188	1.63518628338678	protein phosphatase, putative
PBANKA_1114000	E003	0.00126685412578724	18.5853439720829	21.0849133902703	0.455331351090535	aspartate--tRNA ligase, putative
PBANKA_1137300	E004	0.00127850984604918	8.62524712390197	5.57527812492129	-1.30066789772451	conserved Plasmodium protein, unknown function
PBANKA_1140200	E008	0.00128317389927205	6.97357738087494	9.98826258533514	1.0856731478662	pre-mRNA-splicing factor ATP-dependent RNA helicase PRP16, putative (PRP16)
PBANKA_0405500	E012	0.00128458796461114	1.86152780138141	4.93139075217296	2.83115955879402	60S ribosomal protein L7, putative
PBANKA_1123200	E002	0.00128652508876603	5.3201639299479	2.25132675636744	-2.50382822445958	conserved Plasmodium protein, unknown function
PBANKA_0716900	E009	0.00129514018613452	13.9632074170435	11.9693960923155	-0.493501208735585	armadillo-domain containing rhoptry protein, putative (ARO)
PBANKA_0103800	E007	0.00131397371081468	13.2007400410469	10.7086203383297	-0.660272546717917	50S ribosomal protein L24, putative
PBANKA_0413000	E015	0.00131397371081468	11.3347954563524	14.1254662470179	0.70237855140188	conserved Plasmodium protein, unknown function
PBANKA_0943400	E020	0.00131526239601442	15.2725575182413	11.1493129752635	-1.01096855407057	CPW-WPC family protein, putative
PBANKA_0620400	E001	0.001331253058865	29.0397861418017	21.5284396514341	-1.20260543029968	conserved Plasmodium protein, unknown function
PBANKA_1118100	E003	0.00133892589080988	17.3376710993153	13.1037862822977	-0.928813091079675	phosphatidylinositol N-acetylglucosaminyltransferase subunit GPI1, putative (GPI1)
PBANKA_0305200	E023	0.0013465594765101	10.9159380224462	10.9385327992139	0.00643668434654732	conserved Plasmodium protein, unknown function
PBANKA_0805600	E006	0.0013465594765101	15.4451190993271	12.8943596873253	-0.588954212310098	EKC/KEOPS complex subunit BUD32, putative (BUD32)
PBANKA_0921600	E008	0.0013465594765101	1.93936876788901	4.93496267512242	2.71479656384685	RNA-binding protein, putative
PBANKA_1105100	E004	0.0013465594765101	7.64194567614496	4.39200790280983	-1.63577400555782	DNA mismatch repair protein MSH6, putative (MSH6)
PBANKA_1360800	E002	0.0013465594765101	4.25094366668906	2.14651076355708	-1.98458944475956	conserved Plasmodium protein, unknown function
PBANKA_1134500	E001	0.00134754530505536	23.2661955583425	19.2311240103229	-0.706221029031235	conserved Plasmodium protein, unknown function
PBANKA_0622100	E001	0.00136962384153682	27.0521537258549	23.8537681615395	-0.508400978026364	protein kinase, putative
PBANKA_0814100	E001	0.00137160297043814	15.2404385229837	19.3429609051929	0.819846617940983	conserved Plasmodium protein, unknown function
PBANKA_1001000	E004	0.00137160297043814	20.273114778273	28.3945129561537	1.32671905854151	conserved Plasmodium protein, unknown function
PBANKA_0511300	E003	0.00137671888603107	29.7690467743717	30.439405626371	0.0992646474597425	mitochondrial ribosomal protein S22 precursor, putative
PBANKA_1034200	E006	0.0013836351217162	7.63829707949073	10.3762851240084	0.931147507486306	conserved Plasmodium protein, unknown function
PBANKA_0923400	E007	0.00138481571231999	2.27385661093397	5.26786258853507	2.44595807215067	60S ribosomal protein L35, putative
PBANKA_1443700	E022	0.00138783812425115	24.6460632264314	25.6386197714391	0.158569465541046	conserved Plasmodium protein, unknown function
PBANKA_0606200	E008	0.00139354126221653	15.0244282094704	17.6674153090984	0.548316655680571	blood stage antigen 41-3 precursor, putative
PBANKA_1026300	E016	0.00140602157043351	10.5642757378468	6.58251279780777	-1.43036823288275	conserved Plasmodium protein, unknown function
PBANKA_0815200	E001	0.00140759953581212	3.30280006562565	6.34915335075778	1.91410893513595	phospholipid or glycerol acyltransferase, putative
PBANKA_0922400	E011	0.00142507606409228	12.0649398768967	16.744671918331	1.0726672545607	conserved Plasmodium protein, unknown function
PBANKA_0914700	E002	0.00143211860246058	13.4780268750966	10.5345780174195	-0.778053230927828	conserved Plasmodium protein, unknown function
PBANKA_1021700	E004	0.00143524501082932	23.5884737964485	24.9128641246285	0.215371811062438	conserved Plasmodium protein, unknown function
PBANKA_0812500	E006	0.00143706011465248	6.55110825404553	3.02294509939159	-2.26414667068469	conserved Plasmodium protein, unknown function
PBANKA_1106100	E010	0.00144342290245375	38.952125803922	35.0093632613667	-0.54894793096596	conserved Plasmodium protein, unknown function
PBANKA_0310500	E008	0.00144849621238784	20.3264237865923	20.7757270867151	0.080020828664324	conserved Plasmodium protein, unknown function
PBANKA_0819900	E007	0.00146016824951922	34.2340611729309	40.252460735418	0.836959375825462	nucleosome assembly protein (NAPS)
PBANKA_1029000	E014	0.0014603248348727	1.70872885833518	4.8178643624264	3.010545287707	conserved Plasmodium protein, unknown function
PBANKA_0616700	E009	0.00146187936321544	16.4733010998608	19.2755403437743	0.546298385916804	NIMA related kinase 4 (NEK4)
PBANKA_0827100	E008	0.00146287866325018	14.9447929551484	20.8411345149628	1.1553358936154	protein kinase, putative
PBANKA_0920800	E017	0.00146287866325018	0.0600552681682842	3.82454230133132	11.9998440183549	CRAL/TRIO domain-containing protein, putative
PBANKA_0823700	E007	0.00146805860551927	6.83251040518932	2.16280053457645	-3.35954472131073	conserved Plasmodium protein, unknown function
PBANKA_1001800	E004	0.00147283786054055	10.1773704671186	7.84961327125217	-0.789511869050913	transcription factor with AP2 domain(s), putative (ApiAP2)
PBANKA_1428600	E004	0.00147718674710832	16.6017159974219	14.5237325824895	-0.446485062450479	conserved protein, unknown function
PBANKA_0703800	E004	0.00148806588913288	7.75494614388185	10.0962753300924	0.801286584940312	conserved Plasmodium protein, unknown function
[truncated: 1,695 more rows]
