# Supplementary material for: Alternative splicing is required for stage differentiation in malaria parasites
Source: Genome Biol. 2019 Aug 1;20:151. doi: 10.1186/s13059-019-1756-6 (PMC6669979; doi:10.1186/s13059-019-1756-6)
Supplement: Supplementary file 3 — Table S3. A tab-delimited text file containing qRT-PCR results that verify changes in alternative splicing of ten genes identified by RNA-seq data in Additional file 1: Table S1. (TSV 2 kb) [file 13059_2019_1756_MOESM3_ESM.tsv]

Primer name	Asexual 1 raw Ct	Asexual 2 raw Ct	Asexual 3 raw Ct	Female 1 raw Ct	Female 2 raw Ct	Female 3 raw Ct	ΔΔCt 1	ΔΔCt 2	ΔΔCt 3	ΔΔCt mean	t-test p value	Expected ΔΔCt polarity
1029400_C	22.52259	21.99557	22.955389	27.005417	26.285902	27.069174
1029400_T	27.895603	28.955069	28.255682	24.306114	24.704409	25.99152	8.072316	8.540992	6.377947	7.66375166666667	0.007269	Positive
1108000_C	24.43711	24.248486	24.44599	25.722292	26.129759	26.08793
1108000_T	29.819826	29.099731	29.686502	27.627619	27.251848	27.648457	3.477389	3.729156	3.679985	3.62884333333333	0.0004505	Positive
622300_C	26.52994	27.032333	26.732462	27.261726	27.125278	27.204266
622300_T	35.297504	35.516262	32.953255	29.840021	30.864939	29.404472	6.189269	4.744268	4.020587	4.984708	0.01596	Positive
212800_C	27.558247	27.561504	27.160357	25.917213	26.522505	25.71716
212800_T	27.54467	27.553452	27.508669	24.760954	24.900805	24.699503	1.142682	1.613648	1.365969	1.37409966666667	0.009657	Positive
1414100_C	24.41896	24.234577	24.517761	22.771025	23.331673	22.818914
1414100_T	25.653692	25.70203	25.741842	27.41993	27.578203	27.087517	-3.414173	-2.779077	-3.044522	-3.07925733333333	0.003558	Negative
404700_C	22.103674	21.964811	21.846916	22.791204	22.621464	22.868267
404700_T	22.372488	21.69302	22.232088	22.159208	22.217318	22.734625	0.90081	0.132355	0.518813999999999	0.517326333333333	0.1449	Zero
712600_C	20.171787	20.14169	20.362543	22.593004	22.748796	22.266361
712600_T	19.710503	19.810516	17.621464	21.657667	22.162565	21.689499	0.474053000000001	0.255056999999997	-2.164217	-0.478369000000001	0.6285	Zero
1449500_C	21.974092	21.322042	21.353472	21.520296	21.627106	21.474539
1449500_T	21.677555	21.97073	21.787464	22.531242	22.87844	22.005598	-1.307483	-0.602646	-0.097066999999999	-0.669065333333333	0.1969	Zero
709000_C	23.336721	22.969477	24.04961	22.3968	22.234888	22.874802
709000_T	22.09772	22.976015	22.61784	20.866697	21.370071	20.798424	0.291101999999999	0.871355000000001	0.644607999999998	0.602354999999999	0.07037	Zero
1400700_C	19.876673	19.602083	19.437996	21.848162	22.394535	21.503069
1400700_T	19.122236	19.37263	18.95087	21.308094	21.80694	21.483637	-0.214369000000001	0.358142000000001	-0.467694000000002	-0.107973666666667	0.7017	Zero
