# Supplementary material for: Alternative splicing is required for stage differentiation in malaria parasites
Source: Genome Biol. 2019 Aug 1;20:151. doi: 10.1186/s13059-019-1756-6 (PMC6669979; doi:10.1186/s13059-019-1756-6)
Supplement: Supplementary file 5 — Table S4. A tab-delimited text file containing a list of genes where alternative splicing has changed in PbSR-MG KO parasites compared to parental parasites, for asexual erythrocytic stages. (TSV 6 kb) [file 13059_2019_1756_MOESM5_ESM.tsv]

geneID	featureID	padj	ko	wt	log2fold_wt_ko	gene_name
PBANKA_0921600	E002	4.67785190196539e-34	17.316860233585	11.8155419513994	-1.36915129153564	RNA-binding protein, putative
PBANKA_0921600	E001	3.13277126209836e-25	24.1768320219415	31.6461840841703	1.39556646924209	RNA-binding protein, putative
PBANKA_1129600	E017	4.21475437220614e-08	9.58540260275996	3.84927959717902	-2.76542418215635	conserved Plasmodium protein, unknown function
PBANKA_0510200	E009	3.07141100700171e-07	5.624553472737	10.3397753691039	1.88614170715842	conserved Plasmodium protein, unknown function
PBANKA_1032100	E002	0.000247452257916856	6.16780818207858	4.02470188897779	-1.26966362813437	rhoptry-associated protein 1, putative (RAP1)
PBANKA_0921600	E003	0.000794862708734009	11.1937146635508	7.74995346194001	-1.17235002661221	RNA-binding protein, putative
PBANKA_0608100	E008	0.000805981891569282	13.0360333119207	16.4103426310867	0.829207425860452	conserved Plasmodium protein, unknown function
PBANKA_1129600	E014	0.000805981891569282	7.30142698561882	3.03796396141624	-2.60658008610999	conserved Plasmodium protein, unknown function
PBANKA_1327100	E004	0.000805981891569282	0.0189000165552109	4.87750726539686	16.0646659473492	conserved Plasmodium protein, unknown function
PBANKA_1359200	E001	0.000805981891569282	20.0779551594699	23.1897825592118	0.627913289690453	DNA/RNA-binding protein Alba 2, putative (ALBA2)
PBANKA_1135000	E016	0.000933817071613773	12.2185028909166	15.9494427914591	0.944090813577832	HVA22-like protein, putative
PBANKA_1327100	E006	0.000933817071613773	0.0189000092440956	4.759438711399	15.9919852754835	conserved Plasmodium protein, unknown function
PBANKA_0934700	E008	0.0012378594799952	9.35714769365885	12.5816686812482	0.974422986787556	conserved Plasmodium protein, unknown function
PBANKA_0937300	E008	0.00129013773777215	6.10853333079533	9.78266068556425	1.45919630296966	conserved Plasmodium protein, unknown function
PBANKA_0942200	E001	0.00129013773777215	25.7992853742011	27.5279402602493	0.325854297907096	RNA polymerase subunit, putative
PBANKA_1102000	E005	0.00348198910565433	26.2332905428442	25.1400943006756	-0.20813571039151	conserved Plasmodium protein, unknown function
PBANKA_1116400	E002	0.00643828156110565	8.08446835469557	10.8263843870392	0.931296734143443	conserved Plasmodium protein, unknown function
PBANKA_1327100	E003	0.00667143576266821	0.0189890939771935	4.51086547427043	15.8196378497948	conserved Plasmodium protein, unknown function
PBANKA_1117400	E008	0.00755628949968526	11.2192445107675	13.7871921222633	0.702820054856232	conserved Plasmodium protein, unknown function
PBANKA_1238700	E003	0.00755628949968526	14.6395014080089	16.7617081013056	0.50059225596959	conserved Plasmodium protein, unknown function
PBANKA_1349400	E005	0.0110641178639722	11.6160588019873	8.38360548924136	-1.05118556900773	conserved Plasmodium protein, unknown function
PBANKA_0943400	E008	0.0114328028587176	4.20629109743168	8.54773451800581	2.14167264771017	CPW-WPC family protein, putative
PBANKA_1117400	E009	0.0157070842312795	10.5722675388072	13.8827609768142	0.922500727188219	conserved Plasmodium protein, unknown function
PBANKA_1453200	E005	0.0158914649482245	12.6851835591735	15.0593451139262	0.605040380830159	conserved Plasmodium protein, unknown function
PBANKA_1211800	E025	0.0166917657193492	6.62828912168402	10.0007736118126	1.28311352118277	conserved Plasmodium protein, unknown function
PBANKA_1037500	E002	0.0218484823651913	6.23245004768844	9.37281701520772	1.26169447667518	adenylyl cyclase alpha (ACalpha)
PBANKA_1301800	E029	0.0218484823651913	5.24800347790252	1.41106151469685	-3.8344524786628	conserved Plasmodium protein, unknown function
PBANKA_1318400	E002	0.0218484823651913	10.8490379564691	12.5267777422448	0.481234940836868	6-phosphogluconate dehydrogenase, decarboxylating, putative
PBANKA_1358600	E003	0.0218484823651913	8.63951724050211	11.6657987677138	0.971234132658322	isocitrate dehydrogenase [NADP], mitochondrial, putative (IDH)
PBANKA_0934700	E019	0.0369004057281797	8.31097317046459	12.6460845808861	1.36569041903722	conserved Plasmodium protein, unknown function
PBANKA_1361200	E012	0.041651194754953	2.62000697748261	5.83336900901958	2.35673817028697	conserved Plasmodium protein, unknown function
PBANKA_1129600	E002	0.0452068987055664	2.16930312636353	5.66660245528281	2.81816729713944	conserved Plasmodium protein, unknown function
PBANKA_0415600	E004	0.0478307859954174	6.85213572278978	9.81857454893927	1.12284925474893	conserved Plasmodium protein, unknown function
PBANKA_0619300	E006	0.0486666656595683	12.3303494554661	15.4343571118674	0.791759524964808	conserved Plasmodium protein, unknown function
PBANKA_0943400	E009	0.0486666656595683	4.06698419623064	8.55463379898224	2.24338694719375	CPW-WPC family protein, putative
PBANKA_1037500	E001	0.0486666656595683	4.3873205467049	7.53284732155554	1.62461850342134	adenylyl cyclase alpha (ACalpha)
PBANKA_1129600	E008	0.0486666656595683	11.9419055069893	9.08900419763096	-0.889744446125636	conserved Plasmodium protein, unknown function
PBANKA_1224800	E003	0.0486666656595683	10.2540649820876	12.9563009005185	0.781028104548413	conserved protein, unknown function
PBANKA_1316500	E006	0.0486666656595683	10.3301423477222	7.30457447717564	-1.09142855817364	conserved Plasmodium protein, unknown function
PBANKA_1353200	E004	0.0486666656595683	8.50551541401551	11.1632691446992	0.873794950014496	mitotic-spindle organizing protein 1, putative
PBANKA_1453200	E006	0.0486666656595683	9.82909122565876	12.5369469657479	0.804802301274975	conserved Plasmodium protein, unknown function
PBANKA_1453200	E007	0.0486666656595683	9.82909122565876	12.5369469657479	0.804802301274975	conserved Plasmodium protein, unknown function
