# Supplementary material for: Alternative splicing is required for stage differentiation in malaria parasites
Source: Genome Biol. 2019 Aug 1;20:151. doi: 10.1186/s13059-019-1756-6 (PMC6669979; doi:10.1186/s13059-019-1756-6)
Supplement: Supplementary file 6 — Table S5. A tab-delimited text file containing a list of genes where alternative splicing has changed in PbSR-MG KO parasites compared to parental parasites, for female gametocytes. (TSV 20 kb) [file 13059_2019_1756_MOESM6_ESM.tsv]

geneID	featureID	padj	ko	wt	log2fold_wt_ko	gene_name
PBANKA_1205100	E026	2.91503247790332e-64	42.4930553336167	26.2387520359556	-1.82444867679533	PPPDE peptidase, putative
PBANKA_1439400	E003	3.37977137934963e-52	29.5561460214468	16.2444061310954	-1.9720415123215	histone chaperone ASF1, putative (ASF1)
PBANKA_1445700	E013	7.17222174302339e-26	23.869342128891	14.9657785220914	-1.48723573179077	conserved Plasmodium protein, unknown function
PBANKA_0921600	E002	2.23898915677969e-25	14.4945933977815	12.0742817386593	-0.553557970925426	RNA-binding protein, putative
PBANKA_1318900	E005	2.05573141713886e-20	21.207995643663	33.8368415179292	1.62393913555275	methyltransferase, putative
PBANKA_0418200	E005	1.8884046895475e-18	7.74004960113635	14.9061845758498	1.9577653301176	ras-related protein RAB7, putative (RAB7)
PBANKA_1318900	E004	1.48137496776499e-15	18.4491593089356	27.2720790037664	1.2900722935695	methyltransferase, putative
PBANKA_1338100	E005	1.31760710495815e-14	27.1446353401947	20.8930913845385	-0.875837167526089	conserved Plasmodium protein, unknown function
PBANKA_0921600	E003	3.57191831755498e-13	9.88586673942089	7.43164989369384	-0.84092102655866	RNA-binding protein, putative
PBANKA_1360400	E014	2.30946226437404e-12	25.5390366219879	30.3617400379212	0.606169020483768	conserved Plasmodium protein, unknown function
PBANKA_1439400	E004	2.82079732432736e-12	18.7194250476085	9.03257527991799	-2.21279892757162	histone chaperone ASF1, putative (ASF1)
PBANKA_1222400	E002	5.78217756338197e-12	21.2810739353309	16.1087803653712	-0.882065600100407	ubiquitin regulatory protein, putative
PBANKA_0921600	E001	6.77239540761039e-12	25.0358553747393	41.1645528438284	1.85083241248661	RNA-binding protein, putative
PBANKA_0943400	E020	8.21510486464797e-12	46.4326889754126	36.715695602422	-0.9831223048604	CPW-WPC family protein, putative
PBANKA_0943400	E017	1.79002517986947e-11	64.8157850174418	63.2533370041343	-0.138707445971159	CPW-WPC family protein, putative
PBANKA_1318900	E006	7.7059623696363e-10	11.9312460176808	17.8559317812371	1.23556458868485	methyltransferase, putative
PBANKA_1354800	E002	2.11369748701321e-08	17.6154373731867	12.4545901954542	-1.063848097923	conserved Plasmodium protein, unknown function
PBANKA_1354800	E003	2.28046016522934e-08	22.0401367411849	25.7955391929006	0.526133339202602	conserved Plasmodium protein, unknown function
PBANKA_0301600	E015	4.33563244371743e-08	24.6787188496665	15.5238224006406	-1.48662657831068	conserved Plasmodium protein, unknown function
PBANKA_1429100	E002	1.56911719776677e-07	16.0058696530168	11.3294803765586	-1.04948263574615	conserved Plasmodium protein, unknown function
PBANKA_0101800	E004	2.31588097499223e-07	42.3816201545475	39.0881456101222	-0.335342867789036	conserved Plasmodium protein, unknown function
PBANKA_0510300	E009	3.09196436651121e-07	13.6059152063887	4.24138605102863	-3.43217341465149	conserved Plasmodium protein, unknown function
PBANKA_1439400	E001	5.29543685921145e-07	35.5069713121787	39.4927254955499	0.421945041274048	histone chaperone ASF1, putative (ASF1)
PBANKA_0605800	E006	7.36801341958109e-07	30.8583691883672	34.1773360161531	0.379264534332943	conserved Plasmodium protein, unknown function
PBANKA_0605800	E004	1.22305502290748e-06	27.7353519482784	23.0900074798086	-0.623363782722745	conserved Plasmodium protein, unknown function
PBANKA_1439400	E002	1.30045034671471e-06	40.3243763834669	42.3843985842418	0.208330673802324	histone chaperone ASF1, putative (ASF1)
PBANKA_1238300	E006	1.92401167244111e-06	10.2874775370996	5.51174168123126	-1.83179215975268	conserved Plasmodium protein, unknown function
PBANKA_1238300	E002	2.34675838218667e-06	22.2269184158765	26.4663200766476	0.586518882430127	conserved Plasmodium protein, unknown function
PBANKA_1434400	E008	2.55855935059144e-06	18.4317115991534	13.5853922377761	-0.943676740411145	secreted ookinete protein, putative (PSOP17)
PBANKA_1118000	E004	2.7298930516623e-06	4.95527185783524	9.57204607125851	1.92745233588542	conserved Plasmodium protein, unknown function
PBANKA_0615300	E005	3.24892623164449e-06	60.5018095315215	59.447763509336	-0.0947532793281418	conserved Plasmodium protein, unknown function
PBANKA_0943400	E018	4.57948803041631e-06	61.2120470473932	58.5678932421963	-0.237778576684835	CPW-WPC family protein, putative
PBANKA_1205100	E004	7.01514563678357e-06	81.8129601748125	85.1939070573726	0.290783397139386	PPPDE peptidase, putative
PBANKA_1205100	E007	1.1784002035151e-05	49.1550708677531	35.9689614980487	-1.32375347231774	PPPDE peptidase, putative
PBANKA_1338100	E007	1.45125197337736e-05	21.1560283391373	17.3655651699597	-0.628976685578729	conserved Plasmodium protein, unknown function
PBANKA_1026300	E011	2.54813843672874e-05	22.8907842119542	18.3074011248947	-0.721132257753122	conserved Plasmodium protein, unknown function
PBANKA_1445700	E015	3.18429542522918e-05	70.7884590556022	75.1240000962919	0.377677675760694	conserved Plasmodium protein, unknown function
PBANKA_0712900	E004	5.14686496112028e-05	26.2384223212465	23.0898315483871	-0.431112669031845	high mobility group protein B2 (HMGB2)
PBANKA_0704800	E001	6.35375878240618e-05	41.6607093683771	39.164849136004	-0.254989450595989	conserved Plasmodium protein, unknown function
PBANKA_1318900	E007	8.62680999598313e-05	17.0489623615491	14.0134621333544	-0.604313122338203	methyltransferase, putative
PBANKA_1318900	E009	8.62680999598313e-05	21.9499842610736	19.4200454976468	-0.395722832427061	methyltransferase, putative
PBANKA_1109900	E002	0.000110331605462429	55.1052511796612	56.4723173748397	0.124935059343855	stripes inner membrane complex protein, putative (SIP)
PBANKA_1229800	E004	0.0001259148517985	29.0204013523995	31.398715190245	0.283963037588055	enoyl-acyl carrier reductase (FABI)
PBANKA_1205100	E006	0.000136769614821605	62.3345033539061	57.5323889199884	-0.431832985955651	PPPDE peptidase, putative
PBANKA_1135000	E013	0.000166451079869626	13.479444336701	9.51014094368	-1.04400111631984	HVA22-like protein, putative
PBANKA_1129000	E004	0.000172465387722153	11.8194164353195	7.92007754236154	-1.18688592029938	secreted ookinete protein, putative (PSOP6)
PBANKA_0312700	E004	0.000185360210040359	16.0422183020872	12.8253025038956	-0.68382009291558	DEAD/DEAH helicase, putative
PBANKA_1318900	E010	0.000195422999627133	26.5696162566868	24.5205737762938	-0.273441397218118	methyltransferase, putative
PBANKA_1439400	E005	0.000269543381527334	9.40796592874934	14.537608427483	1.30618424849395	histone chaperone ASF1, putative (ASF1)
PBANKA_1436300	E006	0.000360498942297717	25.0815734198694	17.6783245236611	-1.13717602918026	conserved Plasmodium protein, unknown function
PBANKA_1238300	E003	0.000379283886240948	9.8390940837746	5.59331916589765	-1.65671908394067	conserved Plasmodium protein, unknown function
PBANKA_1354800	E001	0.000379283886240948	35.9930938729522	33.5064134244909	-0.273713272271767	conserved Plasmodium protein, unknown function
PBANKA_1354800	E004	0.000393170289830926	21.3766385568749	24.1684613435453	0.405407467372135	conserved Plasmodium protein, unknown function
PBANKA_1205100	E016	0.000485164806512442	54.5878326799897	46.9853357788395	-0.71362219365564	PPPDE peptidase, putative
PBANKA_0417800	E012	0.000563014526348837	6.40003154394188	2.58546833156004	-2.62950396567391	conserved Plasmodium protein, unknown function
PBANKA_1205100	E017	0.000655666155381275	69.9710740200102	68.5979977863396	-0.120399072366213	PPPDE peptidase, putative
PBANKA_0812600	E009	0.000674434312038028	13.8668310865539	10.1341485587611	-0.941673873182011	conserved Plasmodium protein, unknown function
PBANKA_1312900	E004	0.000684432797628441	8.29667635599235	4.55053474882241	-1.75290559121559	conserved Plasmodium protein, unknown function
PBANKA_0938800	E002	0.000712664627978216	16.307967867763	12.6138869865148	-0.784910274644294	conserved Plasmodium protein, unknown function
PBANKA_0512200	E004	0.000978506571069089	33.6029060542081	35.0700995998683	0.162517105317262	protoporphyrinogen oxidase, putative (PPO)
PBANKA_1216300	E018	0.00100498309658202	13.5040231307464	8.02056977069359	-1.55183702384775	conserved Plasmodium protein, unknown function
PBANKA_1318900	E015	0.00102501392106733	26.6831237477267	24.6507564705426	-0.270306784552209	methyltransferase, putative
PBANKA_0721100	E008	0.00106061659751588	12.9707275321866	8.42123238965721	-1.2864042514522	conserved Plasmodium protein, unknown function
PBANKA_0605800	E005	0.00121252172183243	32.1366443955038	34.9303310726309	0.313627304626275	conserved Plasmodium protein, unknown function
PBANKA_0509300	E004	0.0013156927176072	14.1084522044165	10.6402496217106	-0.849341337905034	glutamine--fructose-6-phosphate aminotransferase [isomerizing], putative
PBANKA_1210200	E012	0.00139059319607476	61.6287530796889	62.7807825167124	0.102813056023379	PRE-binding protein, putative (PREBP)
PBANKA_1361200	E005	0.00164630510916703	63.4190316146332	61.777865118993	-0.14629426385966	conserved Plasmodium protein, unknown function
PBANKA_0702700	E003	0.00175911907392329	45.1754740852422	46.8739793782296	0.164605509713416	rhomboid protease ROM3 (ROM3)
PBANKA_1117000	E004	0.00211653228350467	31.4651742259124	30.5113344047695	-0.112085367539455	histone H2A, putative (H2A)
PBANKA_1022000	E007	0.0021881388137368	36.3461834379848	33.4914996480905	-0.31342955107197	40S ribosomal protein S25, putative
PBANKA_1360300	E005	0.00245914476947401	19.1302493742001	14.3087974797167	-0.903706566905824	DNA/RNA-binding protein Alba 4, putative (ALBA4)
PBANKA_1445700	E001	0.0025210031703839	35.0552146085046	33.9062864544993	-0.126967669435619	conserved Plasmodium protein, unknown function
PBANKA_0105100	E001	0.00258945371769325	6.09849041966662	2.47749867738956	-2.6119999209869	conserved Plasmodium protein, unknown function
PBANKA_1342300	E008	0.00266738650311012	73.786245860779	72.8025500232015	-0.0856390772476949	conserved Plasmodium protein, unknown function
PBANKA_1205100	E005	0.00276371152228467	74.2559726804449	76.8713640176043	0.226930559528306	PPPDE peptidase, putative
PBANKA_1222400	E001	0.00276371152228467	43.0373838354218	44.454550331206	0.140013110636813	ubiquitin regulatory protein, putative
PBANKA_1415200	E002	0.00276371152228467	28.0501751709516	14.9806069525337	-2.03660649530691	conserved Plasmodium protein, unknown function
PBANKA_1240700	E005	0.002977579284345	23.0994456723566	17.4937474338786	-0.89421972224041	NIMA related kinase 2 (NEK2)
PBANKA_0407400	E007	0.00298222570029437	37.0497664752775	38.8612279072655	0.190540312535104	serine/threonine protein kinase, putative (ARK2)
PBANKA_0717800	E004	0.00319102573732254	14.2592276233513	11.1469352916832	-0.742989369445437	60S ribosomal protein L15, putative
PBANKA_0512000	E008	0.00467133399088786	65.1118483767874	66.0842839999521	0.0859759326760958	palmitoyltransferase, putative (DHHC10)
PBANKA_1144400	E006	0.00467133399088786	28.5537591702632	25.3411495177648	-0.413373433438755	conserved Plasmodium protein, unknown function
PBANKA_1215700	E009	0.00467133399088786	15.1429353941248	17.9259816265498	0.52439606810745	conserved Plasmodium protein, unknown function
PBANKA_0920900	E014	0.00555210303510835	40.9091083520996	38.9550267344592	-0.200701189720613	conserved Plasmodium protein, unknown function
PBANKA_1354300	E018	0.00744694716472803	30.7595417681341	26.4743285139996	-0.530095832251346	sodium-dependent phosphate transporter, putative (PiT)
PBANKA_1138600	E004	0.00745291625989788	18.563690877703	15.4711942606614	-0.568738332072991	conserved Plasmodium protein, unknown function
PBANKA_1318900	E011	0.00749805826186839	27.1093092618341	24.8612112915134	-0.296457554031723	methyltransferase, putative
PBANKA_1201900	E005	0.00822408003063472	4.89120666535904	1.51152556181592	-3.3973386744354	40S ribosomal protein S20e, putative
PBANKA_1445700	E002	0.00822408003063472	34.6480582858822	33.6330994774828	-0.112771124967553	conserved Plasmodium protein, unknown function
PBANKA_1318900	E012	0.00954275071812922	28.3513338976257	26.913606324171	-0.181755338219881	methyltransferase, putative
PBANKA_1342500	E005	0.00954275071812922	19.9152258280867	14.0414247745256	-1.08971576828754	conserved Plasmodium protein, unknown function
PBANKA_1007500	E016	0.0101815627662572	15.877236122459	13.0256910033802	-0.604977099733179	actin-like protein, putative (ALP5b)
PBANKA_0517600	E016	0.0103661348416	31.2673552321433	27.658406973906	-0.437960048529579	plasmepsin VII
PBANKA_0522700	E002	0.0112678433201548	10.7906398003224	14.1165804463343	0.809272404777043	alpha tubulin 2
PBANKA_0717800	E005	0.0112678433201548	7.27265328904326	3.65912555781919	-1.99831908190713	60S ribosomal protein L15, putative
PBANKA_1354200	E002	0.0112678433201548	20.4413553067575	17.8922908089136	-0.424000411415649	mitochondrial pyruvate carrier protein 1, putative (MPC1)
PBANKA_1222400	E003	0.0114765217105606	18.7005054128463	16.0115809041489	-0.485978993458576	ubiquitin regulatory protein, putative
PBANKA_0522700	E003	0.0122452088429032	9.18154609900245	12.2650485404376	0.86273370408809	alpha tubulin 2
PBANKA_1342300	E016	0.0129046638070155	75.227132391397	75.9375907155997	0.0616416238329336	conserved Plasmodium protein, unknown function
PBANKA_0602900	E015	0.0134735466537637	10.5338966054527	7.54033941686756	-0.987009927938379	conserved Plasmodium protein, unknown function
PBANKA_1129600	E017	0.0134735466537637	8.5480815479941	4.41683414678701	-1.92733286944041	conserved Plasmodium protein, unknown function
PBANKA_1342300	E013	0.0134735466537637	16.4709596780973	13.0702016321283	-0.70843536492205	conserved Plasmodium protein, unknown function
PBANKA_0205400	E005	0.0147150048969164	17.7455530496482	14.9374077325753	-0.534546643584065	proteasome subunit beta type-3, putative
PBANKA_0934500	E004	0.0147150048969164	29.3769741034749	26.934964051831	-0.305003013560366	protein tyrosine phosphatase (PRL)
PBANKA_0415200	E003	0.0150701734377339	8.35583453993602	11.3422801202819	0.905971606429393	vacuolar protein sorting-associated protein 46, putative (VPS46)
PBANKA_0938900	E002	0.015344419357755	48.7974258964312	49.2970027170952	0.0473646283871858	IWS1-like protein, putative
PBANKA_0940700	E004	0.015597282210068	16.8145667231517	14.2123213134159	-0.518169816694266	conserved Plasmodium protein, unknown function
PBANKA_1014500	E009	0.0156721992591153	21.8448265508919	19.1735115265646	-0.420735221970973	plasmepsin IX, putative
PBANKA_1413000	E002	0.0156721992591153	35.9451518502295	37.7421169816781	0.191817084299821	cop-coated vesicle membrane protein p24 precursor, putative
PBANKA_1342300	E020	0.0158844043917526	66.4732894203342	67.4007454614502	0.0817362329061098	conserved Plasmodium protein, unknown function
PBANKA_0711100	E004	0.0167394823313494	4.2552244087815	7.55938273470012	1.67422312299774	conserved Plasmodium protein, unknown function
PBANKA_1354300	E017	0.0167394823313494	29.4720522552782	25.1216337811169	-0.555345247983944	sodium-dependent phosphate transporter, putative (PiT)
PBANKA_0612400	E010	0.0184542362045547	107.979178639617	107.361573712344	-0.0525231102496093	conserved Plasmodium protein, unknown function
PBANKA_0938800	E003	0.022451798678058	15.4676429334395	11.1411588232659	-0.993966500089503	conserved Plasmodium protein, unknown function
PBANKA_1020900	E002	0.0229242664170814	33.2342447251079	35.4022887959075	0.240249453515425	ERAD-associated E3 ubiquitin-protein ligase HRD1, putative (HRD1)
PBANKA_0938900	E001	0.0235209106493486	7.18572553120755	4.22062712302801	-1.54935297541007	IWS1-like protein, putative
PBANKA_1115100	E001	0.024909907471766	4.90672297962031	1.6059574115973	-3.23156184119393	amino acid transporter, putative
PBANKA_1136400	E008	0.024909907471766	4.04900771383772	7.00733608712379	1.59613642196693	ER membrane protein complex subunit 3, putative (EMC3)
PBANKA_1318900	E014	0.024909907471766	24.6422266631462	22.7415809792895	-0.267800198953561	methyltransferase, putative
PBANKA_1111600	E001	0.0268513248085473	24.9074504359482	22.3884928223337	-0.355531195461073	prefoldin subunit, putative
PBANKA_1445700	E008	0.0268513248085473	48.3976633169172	48.3589485333821	-0.00368710299368402	conserved Plasmodium protein, unknown function
PBANKA_1361200	E001	0.027430198206067	13.1833290700082	9.84205192805691	-0.875032034566062	conserved Plasmodium protein, unknown function
PBANKA_0620400	E008	0.027551209201823	60.8387033774068	62.2238859460362	0.123880290134204	conserved Plasmodium protein, unknown function
PBANKA_1331300	E027	0.0290930559924408	6.92951587838454	3.96798245654416	-1.62205943361602	conserved Plasmodium protein, unknown function
PBANKA_1137700	E008	0.0293203158427335	61.3415655147835	62.0346218545988	0.0619503742810856	cytochrome c oxidase subunit 2, putative
PBANKA_0205400	E004	0.0296100515140641	8.8629787010895	5.92770952841248	-1.17858240380928	proteasome subunit beta type-3, putative
PBANKA_0401600	E002	0.0297597146723881	43.0624804808562	44.0891907674144	0.101591445786891	N-ethylmaleimide-sensitive fusion protein, putative (NSF)
PBANKA_0608100	E008	0.03202374900405	14.4829195051359	17.2427496224994	0.539072664909191	conserved Plasmodium protein, unknown function
PBANKA_1038500	E013	0.0331162369614524	12.9075274814889	10.152531857949	-0.718894834440315	conserved Plasmodium protein, unknown function
PBANKA_1007500	E011	0.034353923796306	18.867821390328	21.4233354450795	0.408249293648321	actin-like protein, putative (ALP5b)
PBANKA_1038500	E009	0.0360881887342699	12.0845767908175	8.85095915256655	-0.926422099940484	conserved Plasmodium protein, unknown function
PBANKA_1414200	E002	0.0371144364488715	33.9997121074131	34.4530549117934	0.0502989664005984	tRNA (adenine(58)-N(1))-methyltransferase catalytic subunit TRM61, putative (GCD14)
PBANKA_0712900	E005	0.0387440029093059	61.8085985511046	49.0452168538227	-1.17061217762622	high mobility group protein B2 (HMGB2)
PBANKA_1338000	E005	0.0420239951150729	15.3620895557305	12.1378293986612	-0.71610568858104	conserved Plasmodium protein, unknown function
PBANKA_0502650	E001	0.042226728496115	12.2449027323285	9.1016288289927	-0.883615255167259	conserved Plasmodium protein, unknown function
PBANKA_1317300	E001	0.042226728496115	12.1113521518247	14.6078795305883	0.568158964686442	RAP protein, putative
PBANKA_0522700	E001	0.0430176745871286	31.0537034982028	28.6637565916104	-0.287440110117679	alpha tubulin 2
PBANKA_1144400	E004	0.0430176745871286	16.2643363640129	18.2759042942721	0.364796092608473	conserved Plasmodium protein, unknown function
PBANKA_0810300	E001	0.0436472052315018	4.83704554628937	1.95389317479781	-2.6236636671268	conserved Plasmodium protein, unknown function
PBANKA_0415700	E003	0.0442423396293416	6.38355347279847	3.03262434183193	-2.16065441499413	autophagy-related protein 3, putative (ATG3)
PBANKA_0612400	E012	0.0442423396293416	90.1596272472648	88.872394458581	-0.110220706944613	conserved Plasmodium protein, unknown function
PBANKA_1025400	E001	0.0442423396293416	3.53548372128611	0.066112582047694	-11.4868587218813	cysteine protease ATG4, putative (ATG4)
PBANKA_0909600	E007	0.0457666752589063	4.23521943559071	1.08788036528404	-3.92877872948179	transcription factor with AP2 domain(s), putative (ApiAP2)
PBANKA_1445700	E010	0.0474663957984186	45.6299493793732	44.8417350857838	-0.076872791366414	conserved Plasmodium protein, unknown function
PBANKA_0401600	E001	0.0491994895029289	6.05771895504996	3.20425299712147	-1.84852029767459	N-ethylmaleimide-sensitive fusion protein, putative (NSF)
PBANKA_1127800	E002	0.0491994895029289	32.1819591021773	31.1152424885879	-0.123775693998635	DnaJ protein, putative
