# Supplementary material for: Alternative splicing is required for stage differentiation in malaria parasites
Source: Genome Biol. 2019 Aug 1;20:151. doi: 10.1186/s13059-019-1756-6 (PMC6669979; doi:10.1186/s13059-019-1756-6)
Supplement: Supplementary file 7 — Table S6. A tab-delimited text file containing a list of genes where alternative splicing has changed in PbSR-MG KO parasites compared to parental parasites, for male gametocytes. (TSV 86 kb) [file 13059_2019_1756_MOESM7_ESM.tsv]

geneID	featureID	padj	ko	wt	log2fold_wt_ko	gene_name
PBANKA_1129600	E014	0	35.9834566334357	10.5248903974303	-4.22760279008901	conserved Plasmodium protein, unknown function
PBANKA_1129600	E015	0	43.4004238516122	13.9904738304722	-4.21356216268918	conserved Plasmodium protein, unknown function
PBANKA_0934700	E016	1.29868943989028e-205	39.5516167628905	11.4910178365985	-4.3810864976648	conserved Plasmodium protein, unknown function
PBANKA_0934700	E010	1.36732599071139e-138	26.4240924318394	7.4720069016122	-4.02300883608997	conserved Plasmodium protein, unknown function
PBANKA_0934700	E007	8.63489539148633e-135	31.0671711530566	16.5770354668223	-2.21147249057815	conserved Plasmodium protein, unknown function
PBANKA_1431500	E001	6.22394610949833e-128	46.8295678548257	38.282333396944	-0.967540196732786	conserved Plasmodium protein, unknown function
PBANKA_0934700	E009	1.19540880879784e-125	36.9084415531931	10.3980353777702	-4.37441957454193	conserved Plasmodium protein, unknown function
PBANKA_0721100	E004	5.88730676023495e-125	39.465770079931	28.376963809913	-1.36899117628972	conserved Plasmodium protein, unknown function
PBANKA_1341400	E004	2.65869352822915e-109	38.0736907642379	22.5295374933965	-2.04420030491441	conserved Plasmodium protein, unknown function
PBANKA_0833700	E002	2.55640497109979e-103	22.0047627458977	30.5501918738532	1.20453055063143	conserved Plasmodium protein, unknown function
PBANKA_0721100	E002	1.07373196939547e-97	42.5915945463657	25.4797490673914	-2.12647166487807	conserved Plasmodium protein, unknown function
PBANKA_0913000	E011	4.40736691466788e-90	26.9255897987557	15.1827307588407	-1.94204100487381	conserved Plasmodium protein, unknown function
PBANKA_0913000	E015	1.54147220415371e-86	27.0770887533831	14.2911597245788	-2.15321097513186	conserved Plasmodium protein, unknown function
PBANKA_1129600	E008	4.36064067930347e-78	54.3403314934711	31.3735598272929	-2.62202646196045	conserved Plasmodium protein, unknown function
PBANKA_1439400	E004	3.91257458151348e-76	36.6450598962399	15.1942219922313	-3.17521075080651	histone chaperone ASF1, putative (ASF1)
PBANKA_0507800	E009	4.48945293068044e-75	39.9520017226087	20.8890925441328	-2.52226928878684	conserved Plasmodium protein, unknown function
PBANKA_0934700	E013	1.04106734611746e-72	42.66284357342	25.8419354209164	-2.08308413616769	conserved Plasmodium protein, unknown function
PBANKA_1421000	E005	5.03964586356462e-71	38.0410766189835	29.5341208055772	-1.04961781332408	calmodulin, putative
PBANKA_0921600	E002	3.39726577652769e-63	29.3345203758058	24.6450594079337	-0.647618722650283	RNA-binding protein, putative
PBANKA_1040000	E002	1.60745978846892e-62	28.9790279053511	14.0659576484752	-2.45956427324175	conserved Plasmodium protein, unknown function
PBANKA_1421000	E002	1.46478258516656e-57	33.0484280803712	18.5921468774649	-2.08808236613578	calmodulin, putative
PBANKA_0921600	E001	3.3665158561975e-51	37.8980332761435	60.7967263521559	2.51154460357665	RNA-binding protein, putative
PBANKA_0913000	E013	2.22305382081623e-49	30.3559369787017	14.3683593935526	-2.57328469767669	conserved Plasmodium protein, unknown function
PBANKA_1421000	E006	1.01208324810945e-47	35.0363732457128	27.2101870986943	-1.00339932035817	calmodulin, putative
PBANKA_1129600	E017	1.37494773114947e-45	40.479504183891	9.03301256421295	-5.21281502097824	conserved Plasmodium protein, unknown function
PBANKA_1129600	E003	2.08613614067793e-38	32.5639907421562	11.9458938665774	-3.42488951182508	conserved Plasmodium protein, unknown function
PBANKA_1040000	E006	2.70988086713803e-38	35.2079738513561	16.2775106100574	-2.78396832492076	conserved Plasmodium protein, unknown function
PBANKA_0933600	E006	7.9600970827571e-38	41.144495709834	32.5378982172276	-1.02407229625877	dynein light chain 2, putative
PBANKA_1129600	E011	1.44576753061046e-35	56.1013806761667	58.3429603167187	0.237874433403556	conserved Plasmodium protein, unknown function
PBANKA_1349400	E005	8.30625886677645e-34	39.6896503138295	27.3228951296251	-1.5376272842864	conserved Plasmodium protein, unknown function
PBANKA_1316500	E006	9.75377775292705e-34	42.6214074411346	23.062774669918	-2.48536020607719	conserved Plasmodium protein, unknown function
PBANKA_1129600	E023	3.75382229358774e-33	37.4985270813923	42.0905968033215	0.530351360576873	conserved Plasmodium protein, unknown function
PBANKA_1123800	E009	1.07410927022889e-32	36.7738149499761	22.5647159055942	-1.88542309386709	conserved Plasmodium protein, unknown function
PBANKA_1040000	E019	1.19736220824202e-30	22.4220064946332	14.6044904616697	-1.40773943745515	conserved Plasmodium protein, unknown function
PBANKA_0921600	E005	2.48069267365886e-30	12.588709600409	8.5145603919309	-1.17997175827529	RNA-binding protein, putative
PBANKA_1129600	E022	1.52525585675452e-29	37.5939428478897	41.4699176631183	0.448576525407134	conserved Plasmodium protein, unknown function
PBANKA_0934700	E008	2.11308051731518e-27	43.7537338122357	49.9973105001257	0.688108598884146	conserved Plasmodium protein, unknown function
PBANKA_1040000	E017	7.31680176881919e-26	18.6867065697761	11.2117732649292	-1.60710034594462	conserved Plasmodium protein, unknown function
PBANKA_0934700	E012	1.03346522460334e-25	31.2020645999503	16.610305859168	-2.22226142695103	conserved Plasmodium protein, unknown function
PBANKA_1421000	E004	2.88489338873473e-25	41.2583205536043	31.7094975119617	-1.1412998267625	calmodulin, putative
PBANKA_0602900	E015	7.57036477017866e-25	33.3348630446956	21.8824438435576	-1.57521389481088	conserved Plasmodium protein, unknown function
PBANKA_1213200	E002	7.66171364496258e-25	26.7685169060107	20.7040887883782	-0.908219128343927	conserved Plasmodium protein, unknown function
PBANKA_1421000	E003	1.26479103916305e-23	59.5992564425058	61.4643113806581	0.196498342385686	calmodulin, putative
PBANKA_1123800	E006	5.52501475925838e-23	37.4969400428263	24.9524130975882	-1.61492193827419	conserved Plasmodium protein, unknown function
PBANKA_0828200	E005	6.18685738534756e-23	18.3816953159509	8.5638766020237	-2.3618366235325	conserved Plasmodium protein, unknown function
PBANKA_1421000	E007	1.71557732738768e-22	52.2436170242132	54.477970690372	0.239690312875112	calmodulin, putative
PBANKA_1040000	E009	1.85071521629073e-22	24.5331661854648	18.2937339236407	-1.00301290466268	conserved Plasmodium protein, unknown function
PBANKA_0903100	E015	3.67408554974545e-22	48.3283938054937	45.0799237423272	-0.358165386817669	conserved Plasmodium protein, unknown function
PBANKA_0833700	E003	1.11319666864179e-21	13.8801615456072	19.7404496254572	1.13309547649347	conserved Plasmodium protein, unknown function
PBANKA_0828900	E005	1.63372903450817e-21	28.7135856808152	12.3180090863264	-2.83478808376109	conserved Plasmodium protein, unknown function
PBANKA_1123800	E019	5.71410465942222e-21	15.7806514962372	6.73932027196917	-2.57712583568042	conserved Plasmodium protein, unknown function
PBANKA_0832400	E013	6.62240367688378e-21	16.9197517354817	23.4215242551523	1.09223301206088	conserved protein, unknown function
PBANKA_1217100	E009	7.01993681494413e-21	19.8803944975741	25.2396272314879	0.82954853235385	protein kinase, putative
PBANKA_1040000	E005	1.01825700789994e-20	33.7929069812453	21.4794662144865	-1.69555141805802	conserved Plasmodium protein, unknown function
PBANKA_0921600	E003	8.92047995636332e-20	21.2596579777831	17.413009395468	-0.663509852168907	RNA-binding protein, putative
PBANKA_1331300	E027	2.05392338448236e-19	21.6363228560727	15.3941047666544	-1.11855404847401	conserved Plasmodium protein, unknown function
PBANKA_0721100	E009	4.27065869036588e-19	48.3080347756313	52.0595103000949	0.407115960885516	conserved Plasmodium protein, unknown function
PBANKA_0934700	E011	4.93969257584071e-19	42.7771268880986	48.0632379819024	0.587072966426323	conserved Plasmodium protein, unknown function
PBANKA_0718800	E003	7.056127719202e-19	28.1438522576693	23.2605191797255	-0.694417399041539	small GTP-binding protein sar1, putative (SAR1)
PBANKA_1040000	E015	1.70842580469609e-18	15.5550298807589	8.83178740367087	-1.73147520001416	conserved Plasmodium protein, unknown function
PBANKA_1301800	E028	1.70842580469609e-18	12.3944749260073	4.96103623202819	-2.71974280357075	conserved Plasmodium protein, unknown function
PBANKA_0520700	E004	3.57886367035465e-18	23.2218610715099	17.2263325231208	-1.00409540853291	conserved Plasmodium protein, unknown function
PBANKA_1108800	E008	4.92616323826706e-18	23.7160070559373	17.8870930056849	-0.95597916047729	leucine-rich repeat protein (LRR2)
PBANKA_1129600	E021	1.01265582839581e-17	36.4259500628036	39.6873788609674	0.382499845351623	conserved Plasmodium protein, unknown function
PBANKA_0828200	E006	2.96969013988617e-17	13.2106138418966	5.98713929603221	-2.36700729294673	conserved Plasmodium protein, unknown function
PBANKA_0833700	E004	2.96969013988617e-17	15.9647644834979	22.8019771798143	1.18450998085173	conserved Plasmodium protein, unknown function
PBANKA_1104500	E005	9.491768993876e-17	11.9784596933957	18.0883988990385	1.29867316750571	conserved protein, unknown function
PBANKA_0934700	E018	1.17907668051235e-16	50.2882390623082	53.2750991669767	0.322152477522831	conserved Plasmodium protein, unknown function
PBANKA_0522100	E008	1.99978004002796e-16	25.2023941103635	19.1137662841392	-0.955273999589765	conserved Plasmodium protein, unknown function
PBANKA_1123800	E007	2.00385571806132e-16	48.3483421068934	51.0011759581703	0.288465295527693	conserved Plasmodium protein, unknown function
PBANKA_1330900	E002	6.14509185882258e-16	31.4041124630311	23.0680853120328	-1.1497774016268	conserved Plasmodium protein, unknown function
PBANKA_0806800	E023	7.23568076829728e-16	25.9442695740415	18.3237988492095	-1.20009355766332	conserved Plasmodium protein, unknown function
PBANKA_1006100	E002	7.5383067382386e-16	38.8170093631188	23.3796195056858	-2.00144847059356	flap endonuclease 1, putative (FEN1)
PBANKA_1206100	E006	8.25162120174918e-16	8.16179303861413	5.62977227914786	-1.09274114202195	eukaryotic translation initiation factor 3 subunit D, putative (EIF3D)
PBANKA_1431500	E002	1.7801924713481e-15	48.489359922993	45.8922607647345	-0.28562417191174	conserved Plasmodium protein, unknown function
PBANKA_0614700	E017	2.81801735025046e-15	23.2023873696192	31.5795097964728	1.15169226960412	conserved Plasmodium membrane protein, unknown function
PBANKA_0507800	E007	1.64188272066344e-14	31.9800810152029	16.4102898251979	-2.35981791662987	conserved Plasmodium protein, unknown function
PBANKA_1040000	E003	2.33662294573124e-14	20.3691238351076	12.4910286190357	-1.56456748407729	conserved Plasmodium protein, unknown function
PBANKA_1206100	E005	1.80421084594877e-13	7.96278109176112	5.80204795183405	-0.931411092206873	eukaryotic translation initiation factor 3 subunit D, putative (EIF3D)
PBANKA_0921600	E008	2.08222145305751e-13	10.0132152626038	6.48478521612972	-1.28869482203279	RNA-binding protein, putative
PBANKA_0707200	E004	5.80374361897274e-13	25.2265729113818	29.4501420770803	0.578777810822542	alpha/beta hydrolase, putative
PBANKA_0833600	E006	6.01653689287116e-13	13.3907964076561	9.03887864398514	-1.1926966628059	conserved Plasmodium protein, unknown function
PBANKA_0828200	E004	9.10288900594705e-13	15.5779547188306	7.02515475845479	-2.4138071154631	conserved Plasmodium protein, unknown function
PBANKA_1341400	E003	1.18491918091468e-12	47.5460275767429	49.4711975921486	0.210395173483029	conserved Plasmodium protein, unknown function
PBANKA_1123800	E004	2.01449579381052e-12	26.2742152322139	18.2735172955605	-1.25548201384121	conserved Plasmodium protein, unknown function
PBANKA_1228000	E004	3.49108622055965e-12	13.6795727945983	10.2218006333594	-0.890337694094476	1-cys peroxiredoxin, putative (1-CysPxn)
PBANKA_1421000	E001	3.5165393507089e-12	41.3429407742278	43.9431592895437	0.293722096718259	calmodulin, putative
PBANKA_0833600	E005	5.05798921130446e-12	12.0688626312781	7.57420514379233	-1.39741712779792	conserved Plasmodium protein, unknown function
PBANKA_0605500	E003	5.36195648884015e-12	9.27141954033203	3.4629177931815	-2.88634495059126	conserved Plasmodium protein, unknown function
PBANKA_0812100	E006	5.55561341432951e-12	7.14508548509418	13.2827823550127	1.86450050895157	phosphatidylinositol N-acetylglucosaminyltransferase, putative
PBANKA_0921600	E006	7.42852466634459e-12	12.1661330058699	8.341286363653	-1.13626703283265	RNA-binding protein, putative
PBANKA_0833700	E005	7.80518980006076e-12	16.1235901963788	21.9400508240405	1.0192410957083	conserved Plasmodium protein, unknown function
PBANKA_1302600	E003	8.29006434195794e-12	30.3582212995862	26.2634888357181	-0.550166227723086	DNA primase small subunit, putative
PBANKA_0602900	E013	8.41477378612529e-12	51.7821581299801	53.5579051955295	0.190922871560685	conserved Plasmodium protein, unknown function
PBANKA_1217100	E008	1.16442772849253e-11	19.9003685358815	23.9582973127573	0.639386035836171	protein kinase, putative
PBANKA_0707200	E003	1.47888264495676e-11	25.8765289512976	30.5130603007649	0.624602599251983	alpha/beta hydrolase, putative
PBANKA_1129600	E002	2.07163819343148e-11	27.9039946005577	32.4178597013463	0.586535169736889	conserved Plasmodium protein, unknown function
PBANKA_1343200	E012	2.0868107668599e-11	20.4359761826694	8.8067331246348	-2.63124611877767	conserved Plasmodium protein, unknown function
PBANKA_0934700	E019	4.52345222391629e-11	45.1136473374975	50.3939690869503	0.579311779286064	conserved Plasmodium protein, unknown function
PBANKA_0107200	E003	1.38314927028632e-10	30.6138543990041	19.7466491410948	-1.58040993322952	conserved Plasmodium protein, unknown function
PBANKA_1343200	E011	1.38669707424202e-10	43.2681096228881	24.4394724064975	-2.35300711550466	conserved Plasmodium protein, unknown function
PBANKA_1358200	E001	2.72578485334501e-10	11.6017711124509	4.63225993657046	-2.71738579594689	conserved Plasmodium protein, unknown function
PBANKA_0937900	E004	3.99154245269267e-10	21.5252683597443	11.0806790398943	-2.11789700321039	pre-mRNA splicing factor, putative
PBANKA_0602900	E014	5.00910193159146e-10	34.0510252886435	21.1578987314312	-1.77878567853981	conserved Plasmodium protein, unknown function
PBANKA_0514300	E005	5.70160176756869e-10	19.0555473004334	14.9576931574731	-0.781282034623053	conserved Plasmodium protein, unknown function
PBANKA_0719700	E010	6.94549892616268e-10	21.4793628764801	14.5946799014116	-1.2617507765122	conserved Plasmodium protein, unknown function
PBANKA_0302800	E005	9.20952070515442e-10	19.239152116461	14.5651860378151	-0.896733811667412	conserved Plasmodium protein, unknown function
PBANKA_1301800	E029	1.29496350808431e-09	11.3158909908602	4.72783319037966	-2.58199195197179	conserved Plasmodium protein, unknown function
PBANKA_0714500	E019	1.33955483284098e-09	28.9171224752379	24.8094186447478	-0.568579206595087	conserved Plasmodium protein, unknown function
PBANKA_0708200	E007	1.82095139718907e-09	17.6189163901763	10.4335740287121	-1.63210271038665	conserved Plasmodium protein, unknown function
PBANKA_1316400	E002	2.60131101566054e-09	35.6563979982419	31.4853836428728	-0.514782373201719	U1 snRNA associated protein, putative
PBANKA_0705500	E006	5.14761292264109e-09	32.2078381928527	35.1619779844435	0.363901221884005	conserved Plasmodium protein, unknown function
PBANKA_1123800	E013	7.11841554200041e-09	21.2853486828743	11.1710409480445	-2.05490254953869	conserved Plasmodium protein, unknown function
PBANKA_1215700	E008	7.23175748244834e-09	21.0341201486349	15.3911219499886	-1.02268061062882	conserved Plasmodium protein, unknown function
PBANKA_1129600	E012	8.2130411105531e-09	61.227071302621	63.5038883811903	0.239089851047453	conserved Plasmodium protein, unknown function
PBANKA_0717800	E005	9.34377636305066e-09	7.33231403163344	2.25417899570979	-3.43282716512704	60S ribosomal protein L15, putative
PBANKA_0933600	E008	1.11081597165081e-08	30.7429365940773	33.6766068074421	0.368831419219996	dynein light chain 2, putative
PBANKA_1037500	E018	1.23882082558079e-08	23.9169093464016	16.4072699746886	-1.26512339776793	adenylyl cyclase alpha (ACalpha)
PBANKA_0924100	E007	1.23895689160513e-08	44.4915027347193	47.9362929638109	0.38079886500825	conserved Plasmodium protein, unknown function
PBANKA_0213900	E006	1.58972878235931e-08	51.4192250808666	47.9363327268083	-0.378745147071877	dynein light chain, putative
PBANKA_1417000	E016	1.71222067630574e-08	23.2281226509465	16.8037923582123	-1.08522737840058	conserved Plasmodium protein, unknown function
PBANKA_0101800	E004	1.82627181980519e-08	26.2032126815103	23.294037515089	-0.422809107960691	conserved Plasmodium protein, unknown function
PBANKA_0507800	E012	1.83340858188086e-08	34.8444304425907	27.4416422996712	-0.948453592767978	conserved Plasmodium protein, unknown function
PBANKA_1213200	E008	1.85314463215879e-08	17.1738556857878	12.8477580383085	-0.914790680046491	conserved Plasmodium protein, unknown function
PBANKA_0934700	E006	1.86275944626603e-08	45.2074678344967	47.2462115273527	0.225324519933237	conserved Plasmodium protein, unknown function
PBANKA_1444600	E001	1.86275944626603e-08	14.3377661097462	9.62123957220902	-1.21883902362262	conserved Plasmodium protein, unknown function
PBANKA_0919400	E011	2.01296771566879e-08	19.2052994803284	14.9323124147484	-0.81259860376505	conserved Plasmodium protein, unknown function
PBANKA_0214300	E017	2.06971501186436e-08	7.65266532765592	2.99479313263617	-2.73704830030174	AP-4 complex subunit beta, putative
PBANKA_1358200	E002	2.10281216428245e-08	7.77019010133394	2.60974679554386	-3.18052171590267	conserved Plasmodium protein, unknown function
PBANKA_1040000	E004	2.13858168239905e-08	38.992618720549	43.6829265535525	0.535040552875662	conserved Plasmodium protein, unknown function
PBANKA_1117100	E014	2.37076260274835e-08	21.6016404882528	18.8013378181628	-0.467067312615709	histone H3 variant, putative (H3.3)
PBANKA_0933600	E007	3.09182356555935e-08	29.352964244789	21.6819066381874	-1.09948320288677	dynein light chain 2, putative
PBANKA_1352100	E008	3.89096020462632e-08	32.3917898286436	36.2775135367109	0.474822730908247	conserved Plasmodium protein, unknown function
PBANKA_1228000	E001	4.23308224909187e-08	28.3721169542622	40.6583858953956	1.50699581845688	1-cys peroxiredoxin, putative (1-CysPxn)
PBANKA_1354800	E002	5.07150971274671e-08	23.7752592940689	14.5019190600572	-1.63531450840455	conserved Plasmodium protein, unknown function
PBANKA_1312000	E021	5.88745769674338e-08	22.1228012011037	17.7546320489455	-0.737057303344017	conserved Plasmodium protein, unknown function
PBANKA_1123800	E012	5.98728714635421e-08	21.0198258096437	11.0546206368026	-2.04388768546635	conserved Plasmodium protein, unknown function
PBANKA_1349300	E004	6.46353476201984e-08	44.7269857544989	47.5824545263795	0.315733288103814	conserved Plasmodium protein, unknown function
PBANKA_0833700	E006	7.09539924062963e-08	18.0751487557953	23.1276810949764	0.833308246382818	conserved Plasmodium protein, unknown function
PBANKA_0925700	E020	7.1694153191505e-08	16.7327167440349	10.3992829396097	-1.47507884546626	conserved Plasmodium protein, unknown function
PBANKA_0933500	E007	1.03809810074495e-07	40.5561620095288	42.9015133427637	0.266654125866991	rhomboid protease ROM1 (ROM1)
PBANKA_1040000	E001	1.14794546028115e-07	45.0710151184672	49.8323200164287	0.523095156815907	conserved Plasmodium protein, unknown function
PBANKA_0605500	E006	1.25412491485309e-07	29.7408350302045	26.8556641446477	-0.387498616963708	conserved Plasmodium protein, unknown function
PBANKA_0935700	E004	1.38077200540202e-07	12.4249112617914	7.99276729880169	-1.32740129551632	conserved Plasmodium protein, unknown function
PBANKA_0714500	E001	1.81843756999612e-07	33.9995356299773	37.6463121213472	0.437779528541263	conserved Plasmodium protein, unknown function
PBANKA_1338000	E005	2.15403353501264e-07	12.9370388422999	8.38485554671849	-1.30966898780016	conserved Plasmodium protein, unknown function
PBANKA_0302800	E002	2.2169803687957e-07	20.4171705847298	10.1249216499987	-2.21063166573901	conserved Plasmodium protein, unknown function
PBANKA_0513500	E003	2.2169803687957e-07	19.9444052795094	16.3874622989954	-0.64315628854636	conserved Plasmodium protein, unknown function
PBANKA_1117100	E013	2.2169803687957e-07	21.7099573270007	19.1108750722319	-0.430204369879855	histone H3 variant, putative (H3.3)
PBANKA_1338000	E006	2.63067242233169e-07	12.3551392755364	7.30510041558945	-1.57605593643364	conserved Plasmodium protein, unknown function
PBANKA_0708200	E005	3.03702282459647e-07	34.9824073046542	37.9991913654232	0.359448184483107	conserved Plasmodium protein, unknown function
PBANKA_1429100	E002	3.36328781571988e-07	29.2627979576743	22.2314844985363	-1.00128610825348	conserved Plasmodium protein, unknown function
PBANKA_0702100	E014	3.82240659396849e-07	18.7362313570894	11.3030158342134	-1.59120994206171	folate transporter 1, putative (FT1)
PBANKA_1349300	E005	4.08194236710644e-07	49.5221906599248	51.5019988171592	0.214544160009947	conserved Plasmodium protein, unknown function
PBANKA_1316500	E008	4.17662866918463e-07	53.6742553385093	54.4905822226415	0.0873704873217331	conserved Plasmodium protein, unknown function
PBANKA_0411600	E004	4.33946403099803e-07	37.038316550738	41.4343640264136	0.510143347737877	conserved Plasmodium protein, unknown function
PBANKA_1123800	E011	4.73483280263101e-07	23.0917270619388	12.6144375829645	-1.9654804716131	conserved Plasmodium protein, unknown function
PBANKA_0933500	E009	4.95257404986318e-07	40.6721888728627	42.8177948659934	0.243909901511783	rhomboid protease ROM1 (ROM1)
PBANKA_1417900	E008	5.42210178809728e-07	29.4394981847727	21.9700637228634	-1.06541846191864	conserved Plasmodium protein, unknown function
PBANKA_1428300	E013	7.15556495869845e-07	21.3181740728188	10.0349687838701	-2.38411760751601	WD repeat-containing protein, putative
PBANKA_1037100	E002	7.23837437560969e-07	12.9074607003687	17.0452599115795	0.876196652279036	GTPase-activating protein, putative
PBANKA_0932500	E015	7.7804413025222e-07	19.709751990736	16.0180828516129	-0.67643069191651	SET domain protein, putative
PBANKA_1218400	E008	7.90198150920219e-07	10.999131773702	6.59390450403867	-1.52311806579707	protein transport protein SEC22, putative (SEC22)
PBANKA_0920800	E013	7.98960523183733e-07	22.9256085681638	19.106160688321	-0.61987971829519	CRAL/TRIO domain-containing protein, putative
PBANKA_0202400	E001	1.09533359469255e-06	12.9984495275739	8.32820465133617	-1.34441964825218	conserved Plasmodium protein, unknown function
PBANKA_0613200	E008	1.09533359469255e-06	14.3392641132187	8.61638872454311	-1.54849811923937	DNA polymerase alpha, putative
PBANKA_0943400	E020	1.2447017460585e-06	25.1261619827096	20.4041569920288	-0.725818381569838	CPW-WPC family protein, putative
PBANKA_1337500	E013	1.40684331373068e-06	47.542115954913	45.9831987380475	-0.171806392296926	conserved Plasmodium protein, unknown function
PBANKA_1439400	E003	1.85504705992119e-06	38.667553207898	21.6289858964528	-2.25453830897472	histone chaperone ASF1, putative (ASF1)
PBANKA_1246800	E015	1.8934879566063e-06	20.9717345093165	17.695950544993	-0.564653731416324	BIR protein
PBANKA_0513500	E001	2.19941841528838e-06	21.6676050374397	24.5621349452986	0.439617446579545	conserved Plasmodium protein, unknown function
PBANKA_1417900	E006	2.29189566838236e-06	23.3462666896569	16.6634455498574	-1.13005264216989	conserved Plasmodium protein, unknown function
PBANKA_1117100	E015	2.53183448180253e-06	20.4906109469551	17.3040427047204	-0.558732476464112	histone H3 variant, putative (H3.3)
PBANKA_1228000	E003	2.87220919919677e-06	8.7385664343177	6.98457961817461	-0.6631089320085	1-cys peroxiredoxin, putative (1-CysPxn)
PBANKA_1352100	E002	3.27681152359919e-06	57.8262473172805	54.6460539716604	-0.33833456219755	conserved Plasmodium protein, unknown function
PBANKA_0111300	E025	3.28363792857008e-06	10.7167800722207	5.91299003245318	-1.76403983574692	conserved Plasmodium protein, unknown function
PBANKA_1123800	E003	3.71144968438036e-06	30.3632922892938	27.262056257492	-0.412491431120898	conserved Plasmodium protein, unknown function
PBANKA_1439400	E001	3.94698617917453e-06	59.5741610185979	60.1711949537858	0.0629828624811832	histone chaperone ASF1, putative (ASF1)
PBANKA_0622000	E004	3.9754371782828e-06	19.3281082883534	15.328137465176	-0.751150770633391	conserved Plasmodium protein, unknown function
PBANKA_1417000	E015	4.22781906536535e-06	15.8648325847032	10.6158571888377	-1.24237746864583	conserved Plasmodium protein, unknown function
PBANKA_0713400	E005	4.38872351879836e-06	24.79910697847	21.9509491694719	-0.429377456333074	phosphatase, putative
PBANKA_0714500	E015	4.50385368164638e-06	12.9414858051102	8.03558574877454	-1.43695872041376	conserved Plasmodium protein, unknown function
PBANKA_0602900	E018	4.69125868705281e-06	13.2592191745078	9.15992044416208	-1.12239502966549	conserved Plasmodium protein, unknown function
PBANKA_1117100	E012	4.69125868705281e-06	22.8291887428343	20.6117528585793	-0.351125504455475	histone H3 variant, putative (H3.3)
PBANKA_0811300	E013	5.1254841908047e-06	14.8293033771003	10.7224371304884	-0.998490362234599	Ran-binding protein, putative
PBANKA_1428300	E012	5.14940408883805e-06	19.3732638950644	9.2118191791555	-2.31812046360274	WD repeat-containing protein, putative
PBANKA_1129600	E010	5.58321912073717e-06	52.5251172175608	53.5661948465662	0.111791434553368	conserved Plasmodium protein, unknown function
PBANKA_1354800	E003	6.02875219414998e-06	47.9440825697203	49.3556644815677	0.154164952603432	conserved Plasmodium protein, unknown function
PBANKA_0903100	E019	6.12585921033109e-06	23.0700871810007	19.776860158679	-0.526965841122438	conserved Plasmodium protein, unknown function
PBANKA_1101000	E010	6.50530981816851e-06	9.25794072662381	5.11981899334715	-1.74516394748112	fam-a protein
PBANKA_1417900	E004	7.10043504786749e-06	15.0624350252136	9.72268205803304	-1.34237326906809	conserved Plasmodium protein, unknown function
PBANKA_0832300	E002	7.41773785307695e-06	14.9113972112965	18.4148985896444	0.678209567309647	conserved Plasmodium protein, unknown function
PBANKA_0721100	E012	7.83892864628141e-06	50.0910091317541	52.3245626747997	0.241399976789477	conserved Plasmodium protein, unknown function
PBANKA_1316500	E007	7.83892864628141e-06	52.9837239853815	54.1303697059738	0.122925108962692	conserved Plasmodium protein, unknown function
PBANKA_0721100	E008	7.95093685569662e-06	25.8219596146459	22.7467937552298	-0.45236244531727	conserved Plasmodium protein, unknown function
PBANKA_0108700	E005	8.21314996449126e-06	11.1179411826379	15.1234316463363	0.950704187158138	conserved Plasmodium protein, unknown function
PBANKA_1343200	E007	8.28169020796921e-06	37.8414530708227	26.8663578471745	-1.38513973428189	conserved Plasmodium protein, unknown function
PBANKA_1222400	E003	9.1313013989027e-06	23.2554703257908	18.7440485573287	-0.733255962210274	ubiquitin regulatory protein, putative
PBANKA_0411300	E009	9.95828941938336e-06	21.2293547398457	13.2240356040359	-1.52906930799359	conserved Plasmodium protein, unknown function
PBANKA_1431500	E003	1.0634504807598e-05	74.7495592248102	76.7732450224331	0.209425601604632	conserved Plasmodium protein, unknown function
PBANKA_1417900	E005	1.08228014544243e-05	20.3861603716101	13.2466041858976	-1.38627737253046	conserved Plasmodium protein, unknown function
PBANKA_1223400	E001	1.24813455652175e-05	9.95175375629159	5.18683590967938	-1.92377300819179	conserved Plasmodium protein, unknown function
PBANKA_0507800	E006	1.30951638750094e-05	21.6462780818707	13.9474568204699	-1.43020906926669	conserved Plasmodium protein, unknown function
PBANKA_1016700	E008	1.30951638750094e-05	41.4182023821292	38.3711068889103	-0.351504329041372	conserved Plasmodium protein, unknown function
PBANKA_0829100	E008	1.59183603928646e-05	28.6938567584244	25.4024477490882	-0.453547264742033	conserved Plasmodium protein, unknown function
PBANKA_0907500	E011	1.84340274090411e-05	10.4605994555646	6.51847318718857	-1.40511427636591	conserved Plasmodium protein, unknown function
PBANKA_1337500	E019	2.15607193552575e-05	28.6934736376391	34.0210995522354	0.679228158922363	conserved Plasmodium protein, unknown function
PBANKA_0613200	E009	2.20947974083702e-05	16.9510459586597	10.2550315519827	-1.55894524500877	DNA polymerase alpha, putative
PBANKA_0620400	E006	2.24917754066321e-05	9.03556527883235	12.8168756292305	1.05839049514577	conserved Plasmodium protein, unknown function
PBANKA_0829800	E003	2.24917754066321e-05	43.0605972272659	39.5335192064156	-0.402375014004456	transcription initiation factor TFIID subunit 7, putative (TAF7)
PBANKA_0719700	E011	2.64987470427509e-05	24.2454151406245	17.0115227776981	-1.19731629998545	conserved Plasmodium protein, unknown function
PBANKA_1040000	E013	2.67442353322374e-05	45.3039628300064	48.2841594563892	0.328425561834685	conserved Plasmodium protein, unknown function
PBANKA_1238300	E002	2.69701055478739e-05	44.0337914438642	47.1094447670929	0.34117533130193	conserved Plasmodium protein, unknown function
PBANKA_0812100	E005	2.70576634064679e-05	34.2313383732979	36.4473653287016	0.267410742747208	phosphatidylinositol N-acetylglucosaminyltransferase, putative
PBANKA_0411600	E002	2.8306148971607e-05	10.6076049610404	7.10088334969084	-1.19551715298532	conserved Plasmodium protein, unknown function
PBANKA_1335100	E007	3.04173378064108e-05	13.194002869546	9.586617220386	-0.97093910452843	conserved Plasmodium protein, unknown function
PBANKA_1421000	E010	3.13270595023838e-05	41.4873495691239	43.0435022541401	0.176230348799013	calmodulin, putative
PBANKA_1427200	E020	3.14281879775375e-05	13.8436472597509	8.38341940688525	-1.52013931410786	protein phosphatase PPM5 (PPM5)
PBANKA_0721100	E011	3.56600378594241e-05	53.7175143398343	56.4121221868116	0.287585163806391	conserved Plasmodium protein, unknown function
PBANKA_0829800	E001	3.56600378594241e-05	12.3361010526466	18.7927730967862	1.33413843647622	transcription initiation factor TFIID subunit 7, putative (TAF7)
PBANKA_0713400	E004	3.82295031419361e-05	20.0901087226271	17.0154100444934	-0.546638792151334	phosphatase, putative
PBANKA_1417900	E007	4.35853600771477e-05	30.8083902162854	22.3910075384893	-1.17753705760657	conserved Plasmodium protein, unknown function
PBANKA_0214300	E013	4.53351554240962e-05	7.37975277574405	3.91397738609925	-1.85357753862472	AP-4 complex subunit beta, putative
PBANKA_1304100	E001	5.30317937638406e-05	14.1595554633186	7.92900146631445	-1.75580571303148	delta-aminolevulinic acid dehydratase, putative (PBGS)
PBANKA_0809700	E015	5.69836620146545e-05	7.49182689979319	3.46630416421275	-2.25055402074977	conserved Plasmodium protein, unknown function
PBANKA_0833700	E001	5.88381634862125e-05	58.1363824653843	50.4477322535465	-0.822833282038566	conserved Plasmodium protein, unknown function
PBANKA_0921600	E007	5.88381634862125e-05	9.24394129554108	6.17920056943439	-1.19073607859577	RNA-binding protein, putative
PBANKA_1102300	E007	5.99564909207581e-05	10.237819762557	5.51877815558294	-1.82788126662586	conserved Plasmodium protein, unknown function
PBANKA_1306600	E006	7.00041803636379e-05	17.2126335923674	13.752243039169	-0.711388937863622	conserved Plasmodium protein, unknown function
PBANKA_1417900	E003	7.00041803636379e-05	11.1787383655871	7.11751234773441	-1.3474246384761	conserved Plasmodium protein, unknown function
PBANKA_1337500	E014	8.25972669035194e-05	46.3938999859453	45.4959341410512	-0.0993893309737608	conserved Plasmodium protein, unknown function
PBANKA_1337500	E018	8.34917066452916e-05	24.353682807773	29.8342026226504	0.755692812869261	conserved Plasmodium protein, unknown function
PBANKA_0812100	E002	9.11936842417637e-05	24.7026925067773	27.805552481072	0.435043415928487	phosphatidylinositol N-acetylglucosaminyltransferase, putative
PBANKA_1206100	E002	9.11936842417637e-05	41.9275303674083	59.5244224467296	1.91255069891879	eukaryotic translation initiation factor 3 subunit D, putative (EIF3D)
PBANKA_1439400	E002	9.36566514675138e-05	63.2741241182239	64.0303882876321	0.0792490347710793	histone chaperone ASF1, putative (ASF1)
PBANKA_1003700	E002	9.47862745739197e-05	22.6189069719797	26.5318520887776	0.571633226857606	conserved Plasmodium protein, unknown function
PBANKA_1340400	E009	9.47862745739197e-05	17.604182393581	13.7856801825874	-0.776808073654009	oxidoreductase, putative
PBANKA_1206100	E004	9.6825083012747e-05	14.2744214515421	14.0574777809575	-0.0478605014365971	eukaryotic translation initiation factor 3 subunit D, putative (EIF3D)
PBANKA_0702000	E004	9.73074800441706e-05	27.3716618048033	24.5767265640397	-0.394318427475977	conserved Plasmodium protein, unknown function
PBANKA_1215700	E007	0.000104148776914577	25.036409327013	19.5320035634804	-0.859416127390045	conserved Plasmodium protein, unknown function
PBANKA_1358200	E004	0.000113366247587029	21.2403400280174	17.7617378291725	-0.595928746560474	conserved Plasmodium protein, unknown function
PBANKA_1238300	E006	0.000122448219622544	16.2758734880361	10.7046409800884	-1.29886754894415	conserved Plasmodium protein, unknown function
PBANKA_1428300	E005	0.000123837427478292	13.8891784694078	10.3690291481544	-0.894580697829451	WD repeat-containing protein, putative
PBANKA_1437800	E004	0.000133869701844341	17.5149487112207	20.4034831074972	0.505040313451373	conserved Plasmodium protein, unknown function
PBANKA_1337500	E010	0.000165333988239901	45.048387426212	43.8158376560804	-0.137613594131331	conserved Plasmodium protein, unknown function
PBANKA_1222300	E002	0.000180667652543738	21.0186326319261	17.9654151799731	-0.522960954746196	coatomer subunit epsilon, putative (SEC28)
PBANKA_1007500	E016	0.000185451144433466	26.4298325030826	23.0447545270069	-0.492273138797614	actin-like protein, putative (ALP5b)
PBANKA_0214300	E008	0.000196387222030248	19.0376848682257	17.2840537978447	-0.316482883941187	AP-4 complex subunit beta, putative
PBANKA_1444600	E002	0.000197196458661775	24.7376627918179	21.0408433733169	-0.565529201507839	conserved Plasmodium protein, unknown function
PBANKA_1129600	E013	0.000222948790994719	50.764104700398	53.4235547381638	0.286515317604195	conserved Plasmodium protein, unknown function
PBANKA_0934700	E020	0.000224704755847754	39.1003750084966	42.9951713490917	0.445205730826679	conserved Plasmodium protein, unknown function
PBANKA_0214300	E019	0.000232341907252304	5.16807589718675	1.60196236343331	-3.39421925134854	AP-4 complex subunit beta, putative
PBANKA_1117500	E004	0.000232791836761872	8.43829454015012	4.36674685458616	-1.93233089369476	ribosomal protein L27a, putative
PBANKA_0812600	E005	0.000245225340674355	14.9499057228851	11.649140063108	-0.772361181361857	conserved Plasmodium protein, unknown function
PBANKA_1431500	E004	0.000248810065231008	63.2933311257999	65.2931884254588	0.209366169469369	conserved Plasmodium protein, unknown function
PBANKA_1439400	E005	0.000261830390935919	33.7435586346811	41.2007711065968	0.880947012538734	histone chaperone ASF1, putative (ASF1)
PBANKA_0721100	E005	0.000266389496086007	39.663501706387	43.6947471586112	0.458618831809121	conserved Plasmodium protein, unknown function
PBANKA_1220000	E004	0.000273109040661288	28.601026706786	25.9764380423916	-0.359708912236233	conserved Plasmodium protein, unknown function
PBANKA_0214300	E018	0.000273734474015619	4.73560841824397	1.13331251077382	-4.1388358234536	AP-4 complex subunit beta, putative
PBANKA_0907500	E007	0.000273734474015619	16.6274982909617	13.0747838211322	-0.756483668934225	conserved Plasmodium protein, unknown function
PBANKA_1019400	E009	0.00030129414947261	13.0665349156915	8.06733349726586	-1.4549669144875	60S ribosomal protein L7-3, putative
PBANKA_1331800	E005	0.000305159054508918	19.7713729652211	23.0476771894089	0.524488696041383	derlin-1, putative (DER1-1)
PBANKA_0411600	E001	0.000311281114633607	11.8493971569884	8.32826114925619	-1.06022848773013	conserved Plasmodium protein, unknown function
PBANKA_0833700	E009	0.000341500979245865	31.8822844894593	25.2006313855761	-0.895605213758324	conserved Plasmodium protein, unknown function
PBANKA_1327080	E005	0.000343740067616726	11.0674287880118	7.7137145527343	-1.07961045748531	conserved Plasmodium protein, unknown function
PBANKA_1448100	E007	0.000350006535075963	10.7639332450689	7.25256851165317	-1.17743619826307	conserved Plasmodium protein, unknown function
PBANKA_0714500	E002	0.000363515328114412	10.0747230263801	5.96247914263077	-1.55333742546591	conserved Plasmodium protein, unknown function
PBANKA_0809700	E012	0.000379356087942664	10.6025537344269	6.70852198360972	-1.361363178405	conserved Plasmodium protein, unknown function
PBANKA_1108600	E010	0.000381110663486346	13.6210439927354	9.12208636042092	-1.21825679377546	SNAP protein, putative
PBANKA_0213900	E007	0.000384354441836987	45.8636424967966	44.1196504763192	-0.194075690192177	dynein light chain, putative
PBANKA_1428300	E011	0.000390723802606998	20.0256558528324	12.4116822322387	-1.5269198511221	WD repeat-containing protein, putative
PBANKA_1135000	E001	0.000415002832068472	9.11668810649196	5.03797300195057	-1.74623832962763	HVA22-like protein, putative
PBANKA_0832300	E001	0.000460198922437656	13.9888595899555	10.6615605525467	-0.832897885546429	conserved Plasmodium protein, unknown function
PBANKA_0614700	E010	0.000503264741151827	28.1913427338247	25.9678948907513	-0.306027529392676	conserved Plasmodium membrane protein, unknown function
PBANKA_1208900	E009	0.000522989300265886	41.9394695182056	38.1558280923083	-0.435973771390612	conserved Plasmodium protein, unknown function
PBANKA_0107200	E002	0.000616246466118042	41.6701112426756	43.7314282134988	0.232742023955712	conserved Plasmodium protein, unknown function
PBANKA_1028600	E007	0.00062771996418098	10.5138564297649	7.4110917807609	-1.04261434928322	conserved Plasmodium protein, unknown function
PBANKA_0705500	E004	0.000667813350873417	48.2576757969223	46.5499064683737	-0.187608515290968	conserved Plasmodium protein, unknown function
PBANKA_1011300	E011	0.000667813350873417	35.5041263431538	33.5410125628906	-0.239208603956977	microsomal signal peptidase protein, putative
PBANKA_1205100	E013	0.000667813350873417	10.8604650456244	14.0224768141725	0.784476764117533	PPPDE peptidase, putative
PBANKA_1210400	E008	0.000667813350873417	24.6520397635581	22.1374625939413	-0.378795565792207	E3 ubiquitin-protein ligase, putative
PBANKA_1202300	E001	0.000686217647635183	50.0980376285989	51.1889438524027	0.118152638681771	conserved Plasmodium protein, unknown function
PBANKA_1202300	E002	0.000689934534044067	46.3704062975063	45.1135967625728	-0.139263668294188	conserved Plasmodium protein, unknown function
PBANKA_0214300	E006	0.000727607833565266	20.000065253639	18.1234925156933	-0.326462228193507	AP-4 complex subunit beta, putative
PBANKA_1439900	E003	0.000730771031123444	11.3938391581801	8.36053064916972	-0.929266351629206	conserved Plasmodium protein, unknown function
PBANKA_0922000	E001	0.000807077073721687	14.6596330970104	8.77715987560726	-1.5627698904329	DnaJ protein, putative
PBANKA_0201500	E006	0.000820559652204518	48.268554340822	49.8839467787825	0.176093550617473	Plasmodium exported protein, unknown function
PBANKA_0507800	E010	0.000828162309066584	46.5432630121767	50.0690992815204	0.385731513957776	conserved Plasmodium protein, unknown function
PBANKA_1211800	E026	0.000832057682062815	21.7137259042395	18.3895923219062	-0.557770860711381	conserved Plasmodium protein, unknown function
PBANKA_1129600	E005	0.000851098476645403	44.7400763213128	45.7382546773163	0.110917034384958	conserved Plasmodium protein, unknown function
PBANKA_1460400	E007	0.000860002413628711	22.1175219132142	16.3663215876829	-0.999251575410961	FK506-binding protein (FKBP)-type peptidyl-prolyl isomerase, putative (FKBP35)
PBANKA_1456900	E006	0.000863429662557404	72.6038070506917	73.0580031651505	0.04710306870194	translation initiation factor SUI1, putative
PBANKA_0406300	E003	0.000890966659911712	15.0254119224092	11.9319260350481	-0.715036395202451	DNA polymerase epsilon subunit b, putative
PBANKA_1405100	E011	0.00091190171019153	5.9074255457509	2.48084492109206	-2.52082323125209	V-type proton ATPase subunit H, putative
PBANKA_1037500	E004	0.000952676638601098	18.6181075578894	14.6045266138618	-0.77972200676848	adenylyl cyclase alpha (ACalpha)
PBANKA_1337500	E017	0.000983533892834641	33.7753296411445	30.4271529048381	-0.421673232872385	conserved Plasmodium protein, unknown function
PBANKA_1102300	E003	0.00100157174343033	32.4432876347717	25.0935019006483	-0.981556502313105	conserved Plasmodium protein, unknown function
PBANKA_0602900	E009	0.00100462519205139	27.8765433964583	30.3817755033229	0.33119567261314	conserved Plasmodium protein, unknown function
PBANKA_0713400	E003	0.00103204868550604	30.1426413511512	32.0316369785387	0.241509097305393	phosphatase, putative
PBANKA_0920900	E001	0.00103204868550604	10.7994808047669	7.51039177858981	-1.0843169680269	conserved Plasmodium protein, unknown function
PBANKA_1452300	E009	0.00104368713423173	15.4810600198325	18.2406722265721	0.528513015097746	conserved protein, unknown function
PBANKA_1358200	E005	0.00105230973238827	23.0846525192241	20.370906546097	-0.429768099111446	conserved Plasmodium protein, unknown function
PBANKA_1352100	E007	0.00105732221990916	38.7671128244155	40.7282035974881	0.226471805653169	conserved Plasmodium protein, unknown function
PBANKA_0214300	E014	0.0010700421221687	5.63505691815092	2.5308970256942	-2.32493364724222	AP-4 complex subunit beta, putative
PBANKA_1129600	E007	0.00107090829543822	48.71596712882	50.1043281084777	0.151126430673013	conserved Plasmodium protein, unknown function
PBANKA_1343200	E009	0.00109912124990749	30.6156430592211	22.0625740065008	-1.20390677739589	conserved Plasmodium protein, unknown function
PBANKA_1318900	E004	0.00113735542473007	39.5854564498716	41.3754953191312	0.205468779435291	methyltransferase, putative
PBANKA_1142400	E004	0.00113875533593527	13.8395291479534	9.36035005784877	-1.19070647420297	nucleoside diphosphate kinase b, putative
PBANKA_0714500	E005	0.00116371330685421	16.0361482295246	12.1500507174595	-0.866151051627311	conserved Plasmodium protein, unknown function
PBANKA_0717800	E001	0.00116728351000465	62.5959356044737	63.6099977378918	0.106355773378773	60S ribosomal protein L15, putative
PBANKA_0418200	E005	0.00126590260905669	4.75273115164801	8.23270096188767	1.61256010214048	ras-related protein RAB7, putative (RAB7)
PBANKA_1318900	E005	0.00127197061899271	42.4114180312594	45.3304055890996	0.327082315217332	methyltransferase, putative
PBANKA_0809500	E003	0.00129968259796734	5.70084458895657	8.21881016593849	1.07670607073868	conserved Plasmodium protein, unknown function
PBANKA_1205100	E027	0.00131533396313918	19.5591339436077	22.1679246627285	0.425066845694675	PPPDE peptidase, putative
PBANKA_0601900	E007	0.00134825062523511	16.0592019671476	11.9790433011805	-0.914111296567474	high mobility group protein B1, putative (HMGB1)
PBANKA_1405100	E006	0.00140245669424087	7.58474242032844	4.42734507428019	-1.57627752758075	V-type proton ATPase subunit H, putative
PBANKA_1228000	E002	0.0014189409408216	15.6839062026021	13.7033681947636	-0.424229534417795	1-cys peroxiredoxin, putative (1-CysPxn)
PBANKA_1117500	E003	0.00146172843285933	8.66344602601496	4.9332061571706	-1.65550722067692	ribosomal protein L27a, putative
PBANKA_1011300	E008	0.00149004288218844	33.7414550182184	31.6906653839481	-0.255911836145774	microsomal signal peptidase protein, putative
PBANKA_1312000	E012	0.00150566421614395	11.0129861239943	14.0824966896649	0.755562749890348	conserved Plasmodium protein, unknown function
PBANKA_0507800	E008	0.00152080841086833	55.8573520477481	56.6773374161239	0.0872229270004024	conserved Plasmodium protein, unknown function
PBANKA_0930100	E005	0.00155568778282695	12.6086426347718	9.76225186079702	-0.776520856307897	conserved Plasmodium protein, unknown function
PBANKA_0821500	E001	0.00156616896990249	20.4701545754002	22.2917959192077	0.291563895324012	conserved Plasmodium protein, unknown function
PBANKA_1136700	E037	0.00161264700100725	9.6370672776665	5.11760139138819	-1.86655196440939	guanylyl cyclase beta (GCbeta)
PBANKA_1205300	E007	0.00161264700100725	40.8312278948897	36.9108730147453	-0.456374007804463	conserved Plasmodium protein, unknown function
PBANKA_1223500	E001	0.00170466265409684	16.6761559304954	14.755046687946	-0.389087268028388	RNA helicase, putative
PBANKA_1011400	E012	0.00173252096002657	17.4136706427285	9.98560158232191	-1.7261665730276	DNA topoisomerase 2, putative (TOP2)
PBANKA_1117100	E011	0.00180826875669897	23.4711700918946	21.6284338863183	-0.284356810184827	histone H3 variant, putative (H3.3)
PBANKA_0911800	E002	0.00183477836984329	16.3485606947413	12.8033117809179	-0.766953833211846	DnaJ protein, putative
PBANKA_0214300	E007	0.00191170374557746	9.24770429396585	6.64819551546596	-0.977225914747444	AP-4 complex subunit beta, putative
PBANKA_1028600	E008	0.00207644610373542	12.4101279428114	8.04294573466731	-1.30520214986759	conserved Plasmodium protein, unknown function
PBANKA_1011400	E015	0.00210702098950176	23.1497652777898	11.3317300176021	-2.30213360493399	DNA topoisomerase 2, putative (TOP2)
PBANKA_1115200	E013	0.00226480663781103	36.2549024845332	30.061609431436	-0.769416446726696	conserved Plasmodium protein, unknown function
PBANKA_0932500	E012	0.00229929929719819	27.5759441520232	25.4941229526888	-0.289920145716064	SET domain protein, putative
PBANKA_0821500	E002	0.00230250275905912	12.712542922994	9.94180062588151	-0.747059155970518	conserved Plasmodium protein, unknown function
PBANKA_1405100	E004	0.00230458172659905	19.3837894906184	15.9641397540863	-0.631570515619347	V-type proton ATPase subunit H, putative
PBANKA_0100600	E004	0.00232382185875886	19.3892868244475	13.0203075052532	-1.27157730177158	schizont membrane associated cytoadherence protein (SMAC)
PBANKA_0209400	E009	0.00232382185875886	13.6154637753016	10.6377345690024	-0.755432037536395	L-seryl-tRNA(Sec) kinase, putative (PSTK)
PBANKA_0501300	E012	0.00232868561711346	9.10894540967578	6.02522382007569	-1.22074226618332	DNA polymerase delta catalytic subunit, putative
PBANKA_1205300	E003	0.00237460336774185	60.5559940806309	61.4244545705746	0.0914183404710496	conserved Plasmodium protein, unknown function
PBANKA_1008900	E004	0.00238355595249272	7.82836190370509	4.66521387749082	-1.51745318886676	conserved Plasmodium protein, unknown function
PBANKA_0503700	E014	0.00238803705119137	19.0545310444355	22.8554862980109	0.618140924772374	conserved Plasmodium protein, unknown function
PBANKA_0214300	E010	0.00241498458819659	13.4075867647055	11.2079968360522	-0.549512095091943	AP-4 complex subunit beta, putative
PBANKA_0618100	E011	0.00246074973966714	10.5085227693601	6.33452859118162	-1.50293235618217	conserved Plasmodium protein, unknown function
PBANKA_1223500	E003	0.00261410758289556	49.7432634827476	55.5640858945568	0.626073349593941	RNA helicase, putative
PBANKA_0800100	E012	0.0027193776499557	4.54867016039172	1.11393017911589	-4.07137398864666	BIR protein
PBANKA_0610700	E004	0.00296608885328674	23.1980817758621	26.35386254042	0.458405357336193	conserved Plasmodium protein, unknown function
PBANKA_1337500	E009	0.00298010983103953	44.3625496354101	43.4808769649032	-0.0987472010784813	conserved Plasmodium protein, unknown function
PBANKA_1139800	E022	0.00324448858592162	19.4875863468571	16.7989156544155	-0.486042130520778	nuclear fusion protein (GEX1)
PBANKA_0708100	E004	0.00327498959905866	18.8890372459169	21.6053514440296	0.45227901323614	dynein light chain 1 (DLC1)
PBANKA_1003700	E003	0.00328168023727114	10.6301890727879	7.69135356345593	-0.966183749019355	conserved Plasmodium protein, unknown function
PBANKA_1458300	E015	0.00339466254409234	32.9635190120471	31.2142619512516	-0.220247497117247	kinesin-13, putative
PBANKA_0614700	E009	0.00340874396804224	20.3452213899695	17.868874419349	-0.430258565521819	conserved Plasmodium membrane protein, unknown function
PBANKA_1453200	E002	0.00342924393962077	31.0288501432137	27.3076888172647	-0.491851494044894	conserved Plasmodium protein, unknown function
PBANKA_0104600	E012	0.00357312814405808	8.55441788037383	5.33303905718128	-1.39047931896717	DNA repair protein RAD50, putative (RAD50)
PBANKA_1208800	E003	0.00357312814405808	58.2648375068253	59.5931843695633	0.140408668187936	conserved Plasmodium protein, unknown function
PBANKA_1214600	E001	0.00357312814405808	6.2053386584624	3.64950648276893	-1.54688159011082	conserved Plasmodium protein, unknown function
PBANKA_1103900	E003	0.0036255162284227	16.5277391064415	13.869618933469	-0.554061520711191	conserved Plasmodium protein, unknown function
PBANKA_1404200	E002	0.00364036495250957	25.7391728525394	27.9820498473286	0.310154693945375	conserved Plasmodium protein, unknown function
PBANKA_1037100	E003	0.00370091178886041	9.41903170647824	12.8875955767347	0.951161143956868	GTPase-activating protein, putative
PBANKA_1028600	E009	0.00391020786734273	5.80889136173759	2.83054774773125	-2.08996384317834	conserved Plasmodium protein, unknown function
PBANKA_0213900	E008	0.00392284172906865	56.6766382155789	53.6740819174948	-0.320355878998443	dynein light chain, putative
PBANKA_1354300	E017	0.00392816610441224	36.3889398913439	30.5402274297308	-0.723444126792664	sodium-dependent phosphate transporter, putative (PiT)
PBANKA_0602800	E014	0.00421011307753851	14.5768997814388	17.2826389849599	0.542542809764733	ubiquitin-conjugating enzyme E2, putative (UBC)
PBANKA_1302300	E010	0.00422477117612075	9.67187391692102	6.11743943771948	-1.35563485886835	metacaspase-like protein
PBANKA_1222400	E002	0.00422690239285879	25.3552165906571	22.4535273880764	-0.431131548775298	ubiquitin regulatory protein, putative
PBANKA_1004800	E008	0.00422814691080336	22.1966147344425	24.4462532775765	0.339531941739048	peptidyl-tRNA hydrolase 2, putative (PTH2)
PBANKA_1427200	E019	0.00447327352130678	29.9735569558214	26.3636538089974	-0.486238216277529	protein phosphatase PPM5 (PPM5)
PBANKA_1308600	E004	0.00448827811197499	66.5535155064933	68.0930328622017	0.160525591779336	fructose-bisphosphate aldolase 2 (ALDO2)
PBANKA_0922400	E011	0.00462266739108831	19.9108040999067	17.1200190084415	-0.496752668199165	conserved Plasmodium protein, unknown function
PBANKA_1011400	E010	0.00483641606671296	35.0851884419073	41.0963124730907	0.705336329747272	DNA topoisomerase 2, putative (TOP2)
PBANKA_0104400	E017	0.00495311165910162	12.5210470581619	8.4960742060871	-1.16986410418021	nucleoside diphosphate kinase, putative
PBANKA_1428100	E001	0.00495311165910162	26.7870618712145	24.1225956297328	-0.380508298749959	asparagine-rich antigen, putative
PBANKA_1451900	E004	0.00508746136173747	28.5583180374908	26.804350824572	-0.238376618236957	conserved Plasmodium protein, unknown function
PBANKA_0718800	E002	0.0051426772000571	21.0380264394456	18.9362973617444	-0.353075621956308	small GTP-binding protein sar1, putative (SAR1)
PBANKA_0602800	E019	0.00532565546331373	13.8084774975249	10.0678033065939	-0.965200782084888	ubiquitin-conjugating enzyme E2, putative (UBC)
PBANKA_0213900	E004	0.00542709489154819	57.626159547932	60.5397772769915	0.307886423461811	dynein light chain, putative
PBANKA_1407300	E001	0.00546488176699353	13.0220521056322	15.8012013715038	0.605969378405651	tyrosine recombinase, putative (INT)
PBANKA_0934700	E017	0.00548715951855768	52.6640849865467	54.1628738411725	0.16075109426842	conserved Plasmodium protein, unknown function
PBANKA_0510300	E007	0.00555294574193005	9.08042159223255	5.55672182956164	-1.44822778474184	conserved Plasmodium protein, unknown function
PBANKA_0906700	E001	0.00555404705811492	17.4379842520931	14.2591929363567	-0.640610404887323	conserved Plasmodium protein, unknown function
PBANKA_0806800	E005	0.00560679110692445	12.4955271930453	7.6947278496765	-1.45728350259202	conserved Plasmodium protein, unknown function
PBANKA_0822000	E005	0.00560679110692445	28.3612087485545	29.946320726129	0.209405517617382	conserved Plasmodium protein, unknown function
PBANKA_1337500	E020	0.00563864070647185	31.7016721965609	36.2789011202529	0.561922416222519	conserved Plasmodium protein, unknown function
PBANKA_0405500	E013	0.00565410900684335	7.0689791260337	3.6534270078436	-1.92668718636019	60S ribosomal protein L7, putative
PBANKA_1008700	E002	0.00566191805058869	31.7312087471523	33.0005940118124	0.15917233911755	conserved Plasmodium protein, unknown function
PBANKA_1032100	E007	0.00579874857169267	3.53203344613469	1.11420294503764	-3.33579294942211	rhoptry-associated protein 1, putative (RAP1)
PBANKA_1404200	E001	0.00579874857169267	9.22077637978906	6.16410330167866	-1.19040954477253	conserved Plasmodium protein, unknown function
PBANKA_1011400	E013	0.00582301002235468	26.2474153680643	13.7827849089146	-2.1510670546692	DNA topoisomerase 2, putative (TOP2)
PBANKA_1037500	E003	0.00583124495791366	14.8318612711533	12.0261579485305	-0.650128268842067	adenylyl cyclase alpha (ACalpha)
PBANKA_1011400	E014	0.00583503006740099	22.9643845998854	11.8874327968853	-2.12807385098856	DNA topoisomerase 2, putative (TOP2)
PBANKA_1458300	E013	0.00603482321851728	32.0054432875756	28.8962337628279	-0.401779763419874	kinesin-13, putative
PBANKA_1205300	E008	0.00604066592116505	45.0271644620517	41.6080725946097	-0.384514374344601	conserved Plasmodium protein, unknown function
PBANKA_1205300	E009	0.00615800471836788	39.2143749884871	36.1925645744083	-0.355595778319564	conserved Plasmodium protein, unknown function
PBANKA_1450200	E005	0.00615800471836788	59.036785440098	59.9241180311274	0.0936827049816937	serine hydroxymethyltransferase, putative (SHMT)
PBANKA_0603700	E005	0.006172356901886	39.5598288002416	36.9355043178157	-0.307184952150502	conserved Plasmodium protein, unknown function
PBANKA_0833600	E007	0.00626576666045568	8.59571927706001	6.39171674430732	-0.874796015177991	conserved Plasmodium protein, unknown function
PBANKA_0203000	E002	0.00629611026023274	30.7812920626302	34.9201880043872	0.515842748785108	chromatin assembly factor 1 protein WD40 domain, putative
PBANKA_1308600	E005	0.00630998322234444	22.2681126645394	19.599381296781	-0.433816904303259	fructose-bisphosphate aldolase 2 (ALDO2)
PBANKA_1029600	E006	0.00644264819684586	44.2758335529621	41.580536136969	-0.303874122113122	conserved Plasmodium protein, unknown function
PBANKA_0607400	E010	0.00651438050192935	22.5985974273797	26.78186193701	0.609471163547021	protein phosphatase, putative
PBANKA_1231700	E001	0.00653469094124177	41.1666629476078	39.7171562885147	-0.166427677393729	60S ribosomal protein L2, putative (RPL2)
PBANKA_0920800	E014	0.00674099570864827	24.8062352724563	20.1921920734734	-0.714799484404682	CRAL/TRIO domain-containing protein, putative
PBANKA_1354300	E018	0.00706777114437392	37.5933041704671	31.8421535908353	-0.699990024670617	sodium-dependent phosphate transporter, putative (PiT)
PBANKA_0913900	E003	0.00713181547745787	12.0426579107502	8.89490604282142	-0.91386127112283	conserved Plasmodium protein, unknown function
PBANKA_0401800	E015	0.00722912102662733	13.7377672495934	11.0152643657786	-0.677692478983749	HAD superfamily protein, putative
PBANKA_1008700	E005	0.00723673535253976	31.2422355020533	29.043127660368	-0.285559949196376	conserved Plasmodium protein, unknown function
PBANKA_1335700	E003	0.00757451888068881	40.0937875072545	38.2308427191158	-0.216227088288409	conserved Plasmodium protein, unknown function
PBANKA_1011400	E011	0.00757596087333545	21.7187442047239	14.6118963583314	-1.29607493087891	DNA topoisomerase 2, putative (TOP2)
PBANKA_0816100	E008	0.00769982177553742	12.3446485892557	18.3228904902163	1.24865431565073	SUMO-conjugating enzyme UBC9, putative (UBC9)
PBANKA_1319700	E001	0.00778066725870976	18.8963115123623	14.0631795776272	-0.94692912793612	transcription factor with AP2 domain(s), putative (ApiAP2)
PBANKA_0830300	E003	0.00822380721413244	24.2849439500133	29.705589870268	0.748981926097715	conserved protein, unknown function
PBANKA_1113700	E005	0.00822380721413244	27.9966844073636	21.792144663735	-0.901285719509386	tubulin--tyrosine ligase, putative
PBANKA_1332100	E004	0.0084187814789292	6.04723228950944	3.12026557348782	-1.92547788520386	conserved Plasmodium protein, unknown function
PBANKA_0913900	E001	0.00852368451016737	5.50917984684747	10.6320234975084	1.9469349090963	conserved Plasmodium protein, unknown function
PBANKA_0602900	E016	0.00863268387173306	55.2788838645922	56.2894321215677	0.107631500041489	conserved Plasmodium protein, unknown function
PBANKA_0919400	E012	0.00864684485724769	10.5658763808621	7.84491700193799	-0.8893708279117	conserved Plasmodium protein, unknown function
PBANKA_0825500	E004	0.00871978584254853	10.6701176714746	7.86301542751184	-0.912209248112569	conserved Plasmodium protein, unknown function
PBANKA_0833600	E003	0.00871978584254853	19.4342840925928	19.265900562592	-0.0289470999225374	conserved Plasmodium protein, unknown function
PBANKA_0807600	E005	0.00883238960869019	27.4484173748804	24.9319967916841	-0.353224962066733	40S ribosomal protein S11, putative (RPS11)
PBANKA_1437800	E005	0.00898818215435979	25.3581055912513	21.9711691136527	-0.506710070958424	conserved Plasmodium protein, unknown function
PBANKA_1332100	E001	0.00900607904975357	46.2190871279074	46.8791027600917	0.0728174622379569	conserved Plasmodium protein, unknown function
PBANKA_1108600	E011	0.00905101561100751	5.26247068748795	2.32290996111062	-2.37313797106832	SNAP protein, putative
PBANKA_1223500	E002	0.00912699544959649	15.8959949022171	13.4445300885923	-0.526196825476791	RNA helicase, putative
PBANKA_0716400	E006	0.00915512818396307	38.9504209608759	40.8217663371478	0.215853755734116	conserved Plasmodium protein, unknown function
PBANKA_1222300	E001	0.00924715809026921	18.1678300793175	14.9052496641507	-0.635193116876725	coatomer subunit epsilon, putative (SEC28)
PBANKA_0600051	E003	0.00925245724308524	7.73793762093266	4.89173883520929	-1.3449592519439	BIR protein
PBANKA_0800100	E002	0.00931850474967603	27.2865285133668	29.9503722237613	0.355548264011199	BIR protein
PBANKA_1337100	E019	0.00968593419928166	25.1046240544727	22.7168667488128	-0.354599372667062	splicing factor 1, putative (SF1)
PBANKA_1010500	E001	0.0100223100344737	65.3482764694543	70.2548267582131	0.511359021667362	Hsp70/Hsp90 organizing protein, putative (HOP)
PBANKA_1135000	E003	0.0100223100344737	9.43471684902153	6.83579042424199	-0.955279217515295	HVA22-like protein, putative
PBANKA_1113700	E004	0.0101233087208393	37.2412987171015	39.0769207343375	0.215020926046272	tubulin--tyrosine ligase, putative
PBANKA_0702000	E005	0.0103899778111452	21.9614102396199	19.3205760174105	-0.433610710569041	conserved Plasmodium protein, unknown function
PBANKA_0830300	E002	0.0103899778111452	28.9923365079317	34.3657295996835	0.681685788896461	conserved protein, unknown function
PBANKA_1351700	E030	0.0103899778111452	27.2636968477629	25.2696442931216	-0.279357123006244	conserved Plasmodium protein, unknown function
PBANKA_0721200	E001	0.0104773709072746	17.8806116400299	15.6067641020468	-0.437636061597727	conserved Plasmodium protein, unknown function
PBANKA_1420700	E002	0.0105957131130791	70.5607460431959	77.0012539252733	0.6674918015327	conserved Plasmodium protein, unknown function
PBANKA_1340300	E003	0.0107643184599325	10.7270635888643	8.22069149161177	-0.796471281800338	phosphoribosylpyrophosphate synthetase, putative
PBANKA_1117100	E008	0.0108086953206193	53.6090478257358	56.9632239059755	0.35776718435282	histone H3 variant, putative (H3.3)
PBANKA_1420700	E001	0.0113907405481466	24.1948176275725	19.4774263904078	-0.746116948366337	conserved Plasmodium protein, unknown function
PBANKA_1309800	E002	0.0114308532495601	8.73339909502418	6.1787050535568	-1.02150465971903	conserved Plasmodium protein, unknown function
PBANKA_0317121	E001	0.0114490667806942	4.65649259835076	1.9933590327546	-2.45882857760666	fam-a protein, pseudogene
PBANKA_0617100	E003	0.0114490667806942	18.5929274196529	16.1388125915757	-0.45893317924478	60S ribosomal protein L11a, putative
PBANKA_0516600	E002	0.0116573265396735	23.9887075590407	21.1558146708061	-0.437126059437864	leucine-rich repeat protein (LRR1)
PBANKA_1006100	E003	0.0119530577405598	73.4792828512283	74.0695284742208	0.06116746959629	flap endonuclease 1, putative (FEN1)
PBANKA_0921600	E004	0.0120121911998718	9.26983622056979	7.23311035687776	-0.736152059792189	RNA-binding protein, putative
PBANKA_0316900	E002	0.0121098575605601	14.567941212093	16.2002370399658	0.336346436900028	BIR protein
PBANKA_0717800	E004	0.0121098575605601	24.1990160111018	17.3839871001602	-1.12039973683971	60S ribosomal protein L15, putative
PBANKA_0708200	E003	0.0122303154074914	49.6319736546125	48.7394821876801	-0.0972417449802325	conserved Plasmodium protein, unknown function
PBANKA_0822600	E004	0.0122378676976721	26.8706903885424	28.4422416163961	0.213682558169067	conserved Plasmodium protein, unknown function
PBANKA_1003700	E007	0.0122378676976721	32.6837719895243	30.927608242774	-0.222049196616759	conserved Plasmodium protein, unknown function
PBANKA_1354200	E007	0.0125821303876817	11.3487899994347	8.83408302304413	-0.753333176858671	mitochondrial pyruvate carrier protein 1, putative (MPC1)
PBANKA_1318700	E003	0.0128542800215885	32.4987651533145	34.0946169020683	0.197541438450116	protein phosphatase PPM3 (PPM3)
PBANKA_0833600	E008	0.0128819526389145	5.68629348859874	3.37720545752705	-1.51600492634361	conserved Plasmodium protein, unknown function
PBANKA_1040000	E014	0.0128819526389145	51.0105116175643	53.670258327531	0.286301352710794	conserved Plasmodium protein, unknown function
PBANKA_1421400	E002	0.0130032784034653	45.6312235223739	47.439469060056	0.199521757807961	C-Myc-binding protein, putative (MYCBP)
PBANKA_0605600	E005	0.0133926497505907	19.6006857815965	16.165425367664	-0.628657492006929	conserved Plasmodium protein, unknown function
PBANKA_0105100	E003	0.0135912900648996	8.80235721776548	5.97227526849998	-1.14449411301427	conserved Plasmodium protein, unknown function
PBANKA_0603700	E002	0.013783179309116	44.6476037581278	45.9633573336528	0.146152497710352	conserved Plasmodium protein, unknown function
PBANKA_0700071	E008	0.0138021907467371	5.81633506642422	3.06301297605181	-1.86513938098707	BIR protein
PBANKA_1205300	E002	0.0138021907467371	62.4139828491729	62.9003067324918	0.0510429534383867	conserved Plasmodium protein, unknown function
PBANKA_0509300	E004	0.0140377971541168	11.2394046888748	9.22417257823307	-0.594975087974755	glutamine--fructose-6-phosphate aminotransferase [isomerizing], putative
PBANKA_1014600	E007	0.0141403761258545	12.7964871825613	15.2391406876291	0.544983034667553	serine/threonine protein phosphatase 2A activator, putative (PTPA)
PBANKA_1211800	E003	0.0141403761258545	24.3241183700921	26.1517858305724	0.26227968033447	conserved Plasmodium protein, unknown function
PBANKA_1010500	E002	0.0142289578521484	9.85852620973103	6.76071809664843	-1.11947330569383	Hsp70/Hsp90 organizing protein, putative (HOP)
PBANKA_0922400	E012	0.0142385351827894	19.4922064864953	16.8339123335056	-0.480128941005206	conserved Plasmodium protein, unknown function
PBANKA_1011300	E005	0.014549534712874	21.0637450854372	23.9699728058991	0.449212097489429	microsomal signal peptidase protein, putative
PBANKA_1211800	E005	0.014757910572968	25.3260200513619	27.1313562935265	0.253119291210126	conserved Plasmodium protein, unknown function
PBANKA_0708200	E002	0.0147751579008409	47.2519592864049	46.2312852213736	-0.112496855807317	conserved Plasmodium protein, unknown function
PBANKA_0102600	E008	0.0147787220818021	31.2472346795009	34.1550734311258	0.363014642889489	centrosomal protein CEP76, putative (CEP76)
PBANKA_0715300	E001	0.0148580529308194	33.1758436460884	31.6393910247412	-0.192552774180644	conserved Plasmodium protein, unknown function
PBANKA_0905300	E010	0.0148580529308194	17.6480537219931	21.4547489118396	0.651176716488018	conserved Plasmodium protein, unknown function
PBANKA_1031500	E009	0.0149241791607266	11.5356053312479	9.02989018351867	-0.737645555268273	conserved Plasmodium protein, unknown function
PBANKA_0406100	E003	0.0149259721587719	43.3987108739697	43.5218233247421	0.0138290309351596	conserved Plasmodium protein, unknown function
PBANKA_1137300	E002	0.0149259721587719	16.2939419213685	13.8324323314193	-0.516758191346481	conserved Plasmodium protein, unknown function
PBANKA_0111300	E007	0.0154115778415993	16.6888711410018	14.1715438564258	-0.518036645599665	conserved Plasmodium protein, unknown function
PBANKA_1428800	E002	0.01548203934034	8.51628440429795	6.38823569770807	-0.848785801189929	iron-sulfur subunit of succinate dehydrogenase, putative
PBANKA_1022000	E004	0.0155359421880443	6.5527624720341	3.77280419315178	-1.61032420893029	40S ribosomal protein S25, putative
PBANKA_1220600	E007	0.0155359421880443	12.6424219796698	10.165829032671	-0.663023582914182	conserved Plasmodium protein, unknown function
PBANKA_0825500	E002	0.0156164416231608	4.22422303843174	1.0562164379005	-4.00971309275187	conserved Plasmodium protein, unknown function
PBANKA_1004800	E007	0.0157834750299289	23.3614948181681	25.5443063233536	0.319523998879074	peptidyl-tRNA hydrolase 2, putative (PTH2)
PBANKA_0825500	E003	0.015789020567343	8.76828103033566	6.19333907906991	-1.02643915021226	conserved Plasmodium protein, unknown function
PBANKA_1037500	E032	0.0158850805323301	19.8734269734025	14.8164253591502	-0.951177546822636	adenylyl cyclase alpha (ACalpha)
PBANKA_1353000	E005	0.0159461757135635	11.7092782047142	9.32849459422928	-0.686009128529339	conserved Plasmodium protein, unknown function
PBANKA_1022000	E003	0.0162513136313946	6.22221990428828	3.4954062230129	-1.67999797805896	40S ribosomal protein S25, putative
PBANKA_1028600	E006	0.0163248723515877	17.3413208835105	15.8519581170047	-0.288455993896508	conserved Plasmodium protein, unknown function
PBANKA_1038500	E007	0.0163248723515877	28.0263238331812	24.7616475204975	-0.456335304019847	conserved Plasmodium protein, unknown function
PBANKA_1450200	E016	0.016399677014346	34.1244824175217	30.1871056283411	-0.495593769378207	serine hydroxymethyltransferase, putative (SHMT)
PBANKA_0104100	E008	0.0164052597402708	9.27334072955264	4.39125093201621	-2.19725399554271	serine/threonine protein kinase, putative (ARK1)
PBANKA_0714500	E009	0.0164052597402708	9.06919562904995	6.0773111506328	-1.18246921168477	conserved Plasmodium protein, unknown function
PBANKA_1220900	E003	0.0164052597402708	14.9622419403286	13.150752319685	-0.402788002189823	conserved Plasmodium protein, unknown function
PBANKA_0100600	E006	0.0164059223740207	48.3502577644656	49.5332318281239	0.12902941107942	schizont membrane associated cytoadherence protein (SMAC)
PBANKA_1003700	E001	0.0165610183012419	17.8802454825661	21.0512104924131	0.543750088714885	conserved Plasmodium protein, unknown function
PBANKA_0827100	E016	0.016998390461951	43.8989882064579	42.9735305014273	-0.103973283474264	protein kinase, putative
PBANKA_1220600	E008	0.0170107439171659	15.1886633610404	12.9127149992118	-0.506615400699943	conserved Plasmodium protein, unknown function
PBANKA_1110300	E008	0.0170203739641535	48.864467083422	49.9986732971136	0.12344879319965	WD repeat-containing protein, putative
PBANKA_0607700	E001	0.0170864982503094	60.8376337643485	62.5741883015815	0.182562829443615	zinc finger transcription factor, putative (KROX1)
PBANKA_1123800	E018	0.0175280239369677	51.7945298642356	52.7588084402861	0.10381321345843	conserved Plasmodium protein, unknown function
PBANKA_0607700	E002	0.0176268205842	33.8169080899764	31.7732442595462	-0.254740142810281	zinc finger transcription factor, putative (KROX1)
PBANKA_0209400	E005	0.0176607137669119	27.0532163218545	24.521291411136	-0.358719627224676	L-seryl-tRNA(Sec) kinase, putative (PSTK)
PBANKA_1341400	E001	0.0179886215736936	43.7292940035002	44.8584037472103	0.126170076418809	conserved Plasmodium protein, unknown function
PBANKA_1114100	E006	0.0183772266411698	13.7540666835359	16.1410373149386	0.504291625762245	conserved Plasmodium protein, unknown function
PBANKA_0111300	E027	0.0184049073960837	10.8973523894732	6.96715746267535	-1.33301721982114	conserved Plasmodium protein, unknown function
PBANKA_0409800	E004	0.01847840350785	27.0742231158923	24.075268669331	-0.427130195891776	conserved protein, unknown function
PBANKA_0832300	E008	0.0185498416755961	4.12983460087569	1.1698329695392	-3.64908315713402	conserved Plasmodium protein, unknown function
PBANKA_0909600	E006	0.0187647387370198	24.3651112434482	22.4572072827206	-0.287180576583272	transcription factor with AP2 domain(s), putative (ApiAP2)
PBANKA_1211800	E002	0.0188512556700841	19.3607081759323	21.3240749724633	0.325604349299605	conserved Plasmodium protein, unknown function
PBANKA_1004800	E009	0.0190477408978009	22.4562377109993	24.4797755273229	0.304119815747645	peptidyl-tRNA hydrolase 2, putative (PTH2)
PBANKA_1308100	E003	0.0193473382621011	27.5875709459385	25.7266413478019	-0.258443168033724	calmodulin-like protein
PBANKA_1135000	E013	0.019374219460135	16.6128415797528	13.6157355409023	-0.628033840787503	HVA22-like protein, putative
PBANKA_1010300	E004	0.0195028268736376	4.50092853526849	1.76571558366062	-2.71033961879795	dynein-related AAA-type ATPase, putative
PBANKA_0604200	E009	0.0200713746632069	19.8058289567662	17.7585612371073	-0.360194656790719	zinc finger protein, putative
PBANKA_1117100	E010	0.020559960462854	24.0374998203697	22.6953407957998	-0.202231793636007	histone H3 variant, putative (H3.3)
PBANKA_1029700	E014	0.0206831082691683	3.77595048751668	0.968537010287953	-3.93400620632493	ubiquitin-conjugating enzyme, putative
PBANKA_1417100	E002	0.0207600875141942	23.3319128360256	21.3392080606611	-0.30951422263695	conserved Plasmodium protein, unknown function
PBANKA_0620600	E002	0.0208877562037722	17.4429336211001	19.5926499367309	0.382350049790844	conserved Plasmodium protein, unknown function
PBANKA_1246400	E005	0.0208877562037722	12.1573655135295	9.69460681953156	-0.685510471508773	BIR protein
PBANKA_1354300	E007	0.0209887988265697	14.3351736500726	11.7600558801972	-0.611563737868996	sodium-dependent phosphate transporter, putative (PiT)
PBANKA_0600900	E003	0.0209979920635953	11.6810382918261	9.18771757118947	-0.724092639587405	conserved Plasmodium protein, unknown function
PBANKA_1424200	E007	0.0210447659489091	13.2369637332961	10.8931596774247	-0.596231903273803	conserved Plasmodium protein, unknown function
PBANKA_0930700	E001	0.0212106832834196	39.3146631665009	38.2946532989252	-0.118760391979542	conserved Plasmodium protein, unknown function
PBANKA_0827100	E008	0.0213869571990064	38.5307697122197	40.2677482037286	0.201186055117814	protein kinase, putative
PBANKA_1040000	E012	0.0213869571990064	15.8424051340632	11.4237434061781	-1.01553819298732	conserved Plasmodium protein, unknown function
PBANKA_0931200	E010	0.0217667896362631	12.995854583791	10.1704213714626	-0.746650279237294	heat shock protein 101 (HSP101)
PBANKA_0918000	E002	0.0220043452267696	26.9074927639307	23.9181931226668	-0.427406138898412	60S acidic ribosomal protein P0, putative
PBANKA_0830000	E003	0.0223812281495799	3.77856768135174	6.56569750312028	1.61168611368271	RNA-binding protein, putative
PBANKA_1122800	E004	0.0223865704070998	12.2153233426338	9.62656865049841	-0.721194416671294	ribonuclease H2 subunit A, putative
PBANKA_0102600	E006	0.0224001504296812	43.0607373571548	40.8811078637042	-0.247371120445036	centrosomal protein CEP76, putative (CEP76)
PBANKA_1029700	E004	0.0224435424666884	40.9700555438617	38.47326461113	-0.288418874894701	ubiquitin-conjugating enzyme, putative
PBANKA_1437800	E006	0.0224866015904733	37.8830850318064	36.4682075512214	-0.167337982509554	conserved Plasmodium protein, unknown function
PBANKA_0105100	E001	0.022516236726043	8.15192887139332	5.17804565994713	-1.33345033238744	conserved Plasmodium protein, unknown function
PBANKA_1400100	E010	0.0225310293275186	7.30234205193191	4.58227798027216	-1.36416140983044	BIR protein
PBANKA_1406400	E007	0.02261882341024	6.70442702517806	3.82507207750971	-1.63762218748519	tripartite motif protein, putative
PBANKA_0413000	E002	0.0226882328845877	9.87928765596615	7.32511732011653	-0.889631051489656	conserved Plasmodium protein, unknown function
PBANKA_1029700	E015	0.022754985770847	3.27388785437935	0.0569321305919743	-11.6977409713098	ubiquitin-conjugating enzyme, putative
PBANKA_0602900	E006	0.0228672420877512	15.8266670910238	18.0299184897175	0.420315492090007	conserved Plasmodium protein, unknown function
PBANKA_0104600	E009	0.0229196600644772	17.6823251788675	15.1276920376937	-0.500015744327684	DNA repair protein RAD50, putative (RAD50)
PBANKA_0705500	E001	0.0229396607695186	52.1186241585798	52.8446622193197	0.0781091000872856	conserved Plasmodium protein, unknown function
PBANKA_0935700	E001	0.0231934480747322	11.8225907366255	14.1609239825456	0.557122328891317	conserved Plasmodium protein, unknown function
PBANKA_1136700	E014	0.0232015006022949	9.95002611390065	6.74427067037369	-1.15438429227084	guanylyl cyclase beta (GCbeta)
PBANKA_0806800	E006	0.0232017305140432	15.7607880606826	10.4378746279576	-1.27247528608171	conserved Plasmodium protein, unknown function
PBANKA_0938800	E003	0.0232017305140432	17.1313018818777	14.8386650650962	-0.458129913477453	conserved Plasmodium protein, unknown function
PBANKA_1328200	E006	0.0232017305140432	48.1101507166447	48.9965786873531	0.0968510071184756	conserved Plasmodium protein, unknown function
PBANKA_0513300	E001	0.0232251663083286	16.8789375550063	17.3252170491826	0.0843491438906332	conserved Plasmodium protein, unknown function
PBANKA_1428100	E003	0.0233530081588681	49.8337120300273	53.578053398512	0.403985285779866	asparagine-rich antigen, putative
PBANKA_0503700	E004	0.0240109479529158	15.3576350533959	13.0131324013102	-0.517701589051456	conserved Plasmodium protein, unknown function
PBANKA_0911800	E012	0.0244123919722977	29.4230146607401	31.5053114190658	0.268931546725538	DnaJ protein, putative
PBANKA_0306800	E010	0.0244984329355298	15.1195712655973	11.7304944931886	-0.786741161684969	ATP-dependent RNA helicase UAP56, putative (UAP56)
PBANKA_1003700	E004	0.0245688801456228	21.952079219422	19.0506693143994	-0.478841511831729	conserved Plasmodium protein, unknown function
PBANKA_1337500	E011	0.0248567987758579	38.9504767827267	37.1561095899701	-0.210399339395847	conserved Plasmodium protein, unknown function
PBANKA_0905300	E008	0.0248629019441016	11.7172678626536	9.07397235114198	-0.770734373019217	conserved Plasmodium protein, unknown function
PBANKA_1113700	E006	0.0251926635480809	35.4247719602246	36.8960328166734	0.175882821050841	tubulin--tyrosine ligase, putative
PBANKA_1211800	E001	0.0251926635480809	19.6024693611681	21.4912563477165	0.310972410467068	conserved Plasmodium protein, unknown function
PBANKA_1233500	E005	0.0251926635480809	30.8608258403486	29.4699193828267	-0.180510308188428	mRNA-binding protein PUF1 (PUF1)
PBANKA_0112500	E009	0.0252124339952944	3.95803806125993	1.10024077240634	-3.70270588201799	organic anion transporter, putative
PBANKA_0202800	E002	0.0253372418431372	10.9021004463366	8.41374571073021	-0.776534069496616	adenylate kinase-like protein 1, putative (AKLP1)
PBANKA_1029700	E011	0.0253372418431372	27.7613218400049	24.718540270396	-0.426742603273912	ubiquitin-conjugating enzyme, putative
PBANKA_0201500	E002	0.0262077062042434	15.0143075078884	12.8251445034443	-0.491147609248864	Plasmodium exported protein, unknown function
PBANKA_1340400	E007	0.0263081089464148	48.5545462974808	46.4139482704518	-0.235070898690166	oxidoreductase, putative
PBANKA_0714500	E010	0.0265216405828296	8.94495739349258	6.11464152077325	-1.1233740404525	conserved Plasmodium protein, unknown function
PBANKA_1344700	E004	0.026627620081568	5.36989612980586	2.79010211583017	-1.90191841446616	apicoplast calcium binding protein 1, putative (ACBP1)
PBANKA_1319700	E002	0.0271620596216001	54.4701562738167	55.0480975415431	0.061731858395552	transcription factor with AP2 domain(s), putative (ApiAP2)
PBANKA_1243900	E006	0.0274104706806126	17.153167106795	21.4311273972163	0.739676656558785	conserved Plasmodium protein, unknown function
PBANKA_1040000	E011	0.027459888445546	48.0112570056718	49.6479219407305	0.178605883529169	conserved Plasmodium protein, unknown function
PBANKA_1220900	E001	0.0277167295852809	4.8848881552198	9.79363754378979	2.05058172957982	conserved Plasmodium protein, unknown function
PBANKA_1414100	E017	0.0285319265505246	5.57817221333188	8.14729149454974	1.11438560442407	CDP-diacylglycerol--inositol 3-phosphatidyltransferase, putative (PIS)
PBANKA_1038500	E015	0.0286423080104219	45.8242104346541	46.6806847713423	0.0946402116493203	conserved Plasmodium protein, unknown function
PBANKA_1115600	E001	0.0286885771675025	15.5398657850013	11.9159449512114	-0.825638918981512	conserved Plasmodium protein, unknown function
PBANKA_0211700	E002	0.0289318544289697	4.77187534697993	2.11473598033994	-2.35925872880738	conserved Plasmodium protein, unknown function
PBANKA_1110300	E010	0.0300907546220136	52.9741311122612	52.0788200986353	-0.0963055019143688	WD repeat-containing protein, putative
PBANKA_1339300	E009	0.0306107183324951	43.1894096707449	43.9105755746755	0.0809613090276446	conserved Plasmodium protein, unknown function
PBANKA_1033700	E005	0.0306338648215739	68.9306723005399	69.2210493824316	0.0302182022795918	conserved Plasmodium protein, unknown function
PBANKA_1138200	E003	0.0307993307716358	60.5928991301647	61.0036460091765	0.0432526244149241	RuvB-like helicase 3, putative (RUVB3)
PBANKA_1338000	E009	0.0308093683175384	20.3985852838997	22.5360733693521	0.341218818538391	conserved Plasmodium protein, unknown function
PBANKA_1450000	E003	0.0311435775219342	6.96724636539592	8.97200643801914	0.748987297086413	tetQ family GTPase, putative
PBANKA_1239500	E004	0.031393568967746	8.20175339941356	5.75817980577375	-1.04127027895284	mitochondrial import receptor subunit TOM22, putative
PBANKA_0616600	E004	0.0316441853899599	7.4056278871661	9.94066633747861	0.875977525981652	conserved Plasmodium protein, unknown function
PBANKA_1326800	E008	0.031783551536408	14.5332582978295	10.0811773180293	-1.12108592674013	replication factor C subunit 3, putative (RFC3)
PBANKA_1337700	E005	0.0318630218291784	11.2366518609961	6.7915663282552	-1.50111444195591	conserved Plasmodium protein, unknown function
PBANKA_1028600	E010	0.0320732427302529	6.95242507287014	4.74980484519563	-1.11490458435325	conserved Plasmodium protein, unknown function
PBANKA_0812100	E017	0.0322154526267312	37.3266966032604	35.5555207147042	-0.211100682318923	phosphatidylinositol N-acetylglucosaminyltransferase, putative
PBANKA_0934400	E004	0.0322154526267312	6.75397253461947	9.46211933889052	0.999376062531983	conserved Plasmodium protein, unknown function
PBANKA_0603650	E006	0.0328135042367265	1.37360915152307	4.63919023691139	3.52371681599886	conserved Plasmodium protein, unknown function
PBANKA_1334300	E006	0.0328860612270575	9.6445267019272	5.8083333863115	-1.49898606351203	exported protein 2 (EXP2)
PBANKA_0714500	E016	0.0330749556500847	10.2002337268048	7.33525865806166	-0.981677036224395	conserved Plasmodium protein, unknown function
PBANKA_1205400	E006	0.0330749556500847	32.3841844095468	34.2615156798894	0.232313350650175	rhoGAP GTPase, putative
PBANKA_0941900	E002	0.0332419703154679	25.4198975414552	23.61100230107	-0.264319840947083	histone H4, putative
PBANKA_0411000	E001	0.0337857166695267	9.77365215230423	7.58726783297643	-0.753541264749389	conserved Plasmodium protein, unknown function
PBANKA_0926900	E003	0.0337857166695267	23.5389055823377	21.4463449886739	-0.323503714136424	WD repeat-containing protein, putative
PBANKA_1400900	E011	0.0339425532882263	22.3598282375802	25.2765469082052	0.434381738599979	conserved Plasmodium protein, unknown function
PBANKA_1457900	E003	0.0342533588763816	13.7238518430589	10.7858685891383	-0.738270808002192	conserved Plasmodium protein, unknown function
PBANKA_0825800	E011	0.034433920981491	43.9759029983384	45.1714830344882	0.133371886022255	conserved Plasmodium protein, unknown function
PBANKA_0913300	E002	0.0348062019758501	23.3334514439083	23.9880250049064	0.0978113158182108	regulator of chromosome condensation, putative
PBANKA_1034100	E002	0.0351496121541148	5.41485333048907	2.76533571992916	-1.95207841498713	DNA repair helicase, putative
PBANKA_1206100	E007	0.0351496121541148	4.95645902887473	3.44726684333281	-1.05540488270138	eukaryotic translation initiation factor 3 subunit D, putative (EIF3D)
PBANKA_0300300	E010	0.0352909698999115	5.3028786744196	2.61962396577815	-2.04772431450439	BIR protein
PBANKA_0620200	E003	0.0354630498694682	31.9384507796923	28.8391344951613	-0.40091331516177	conserved Plasmodium protein, unknown function
PBANKA_0410400	E003	0.0365133654760526	20.2503896641784	22.4603644095484	0.354099584443906	glycogen synthase kinase 3 (GSK3)
PBANKA_1127000	E016	0.036581545843051	3.76564738565116	1.08549518005698	-3.59698083258182	choline/ethanolaminephosphotransferase (CEPT)
PBANKA_1405200	E006	0.036581545843051	32.1505115028412	30.6490740986941	-0.191009486198787	conserved Plasmodium protein, unknown function
PBANKA_0719700	E007	0.0367910438282501	22.5663879096879	26.4902616851101	0.573930743367855	conserved Plasmodium protein, unknown function
PBANKA_1008900	E005	0.0374752946298999	35.6732326450047	34.0440662690609	-0.197695753927466	conserved Plasmodium protein, unknown function
PBANKA_0406000	E002	0.0381445978232207	12.0047661894184	14.5632132398522	0.59812065119376	conserved Plasmodium protein, unknown function
PBANKA_1337800	E010	0.0381803067158849	8.9735351649182	12.5184166009427	1.00642447578215	palmitoyltransferase (DHHC5)
PBANKA_1029700	E006	0.0389310333386662	39.6319453978583	41.2927271275791	0.190657593679379	ubiquitin-conjugating enzyme, putative
PBANKA_0934700	E002	0.039371002939536	3.06086441152623	0.0259956343765069	-13.7647395501651	conserved Plasmodium protein, unknown function
PBANKA_1123800	E008	0.039381342128653	51.6950288669556	53.1431124661132	0.155824621189332	conserved Plasmodium protein, unknown function
PBANKA_1018200	E003	0.0400823744234496	26.7163976555059	22.9491484203838	-0.546686920277796	conserved Plasmodium protein, unknown function
PBANKA_0111300	E026	0.0404023645685506	12.5142181653498	7.9482131612361	-1.36595998842809	conserved Plasmodium protein, unknown function
PBANKA_0829100	E002	0.0407700246481809	23.5660501941228	25.5218964621699	0.285600447807498	conserved Plasmodium protein, unknown function
PBANKA_0933500	E008	0.0407700246481809	45.1366393032408	44.0478640874028	-0.121443293161601	rhomboid protease ROM1 (ROM1)
PBANKA_1358200	E006	0.0407700246481809	13.5517937909453	16.1332822265398	0.548808118996206	conserved Plasmodium protein, unknown function
PBANKA_1458700	E002	0.0407923871485042	5.68458705808528	3.18009203267311	-1.68943433515634	conserved Plasmodium protein, unknown function
PBANKA_1029700	E010	0.0410794709882812	32.5038692454187	30.1391108723916	-0.301261855408473	ubiquitin-conjugating enzyme, putative
PBANKA_0102600	E010	0.0417148035813852	22.0035277178577	25.0753567961575	0.461049144929923	centrosomal protein CEP76, putative (CEP76)
PBANKA_0925000	E003	0.0417829276167435	67.070073776272	67.3791807133419	0.0322341308542882	RING zinc finger protein, putative
PBANKA_1450700	E001	0.0420174333014174	11.6275439634103	9.37446452727566	-0.649949813519664	clustered-asparagine-rich protein, putative
PBANKA_0513300	E002	0.0422915812923933	3.97191262164834	1.40448921773795	-3.00795408214152	conserved Plasmodium protein, unknown function
PBANKA_0924100	E006	0.0424363791867459	58.8718845983796	57.9448932335898	-0.09809625799803	conserved Plasmodium protein, unknown function
PBANKA_1038800	E002	0.0425445624394012	29.5470043921499	27.4607606495189	-0.279006648910563	conserved Plasmodium protein, unknown function
PBANKA_1231700	E002	0.0425445624394012	72.7721302958527	73.0585462121059	0.0297011629753197	60S ribosomal protein L2, putative (RPL2)
PBANKA_1211800	E027	0.0426465688838299	11.0063564616726	8.48679938162267	-0.779679075708482	conserved Plasmodium protein, unknown function
PBANKA_0520800	E007	0.0428929227685622	9.64358946260679	7.2846841662564	-0.833512951149559	conserved Plasmodium protein, unknown function
PBANKA_1444600	E034	0.0431568521927701	12.6658460776173	10.3433191527346	-0.616585784998113	conserved Plasmodium protein, unknown function
PBANKA_0411600	E003	0.0432583591036926	12.8023929915119	12.0625265733416	-0.182793272419886	conserved Plasmodium protein, unknown function
PBANKA_0813400	E010	0.0433498704271973	4.93602068301473	2.13392177504425	-2.43169985183614	alkaline phosphatase, putative
PBANKA_1336500	E010	0.0433498704271973	25.2525267778165	23.5205464795689	-0.253917640942869	conserved Plasmodium protein, unknown function
PBANKA_0806900	E001	0.0435725651681712	10.9822251311424	13.8571825555659	0.713739781759352	conserved Plasmodium protein, unknown function
PBANKA_1038600	E003	0.0437148084209521	40.6585101856644	41.7874425683824	0.128827065448887	conserved Plasmodium protein, unknown function
PBANKA_0830300	E001	0.0439066046060556	36.7310184330818	34.6800588985537	-0.246447452784949	conserved protein, unknown function
PBANKA_1238300	E009	0.0439066046060556	41.2884847353627	40.43079292719	-0.0981480653090525	conserved Plasmodium protein, unknown function
PBANKA_1428800	E003	0.0444836943400814	13.6790791368659	12.345057069475	-0.316865384996647	iron-sulfur subunit of succinate dehydrogenase, putative
PBANKA_1337100	E021	0.0447054215364793	19.2625674566995	15.663633748747	-0.671195796298821	splicing factor 1, putative (SF1)
PBANKA_1205100	E026	0.0451806746673468	20.9969513924091	17.4852350024585	-0.607694767120846	PPPDE peptidase, putative
PBANKA_1211300	E003	0.0452913003878416	14.2364989192565	11.9888240742955	-0.531098437239757	autophagy-related protein 18, putative (ATG18)
PBANKA_1318800	E010	0.0458672641623796	23.1967525332903	20.8348350650489	-0.370572659265251	protein tyrosine phosphatase (PTP1)
PBANKA_1305200	E004	0.0466363963315226	5.17416600168182	2.62581389245914	-1.96917878646427	serine/threonine protein kinase, putative
PBANKA_0211600	E002	0.0467638490781174	31.1683777496349	31.5534151755494	0.0490072011862388	conserved Plasmodium protein, unknown function
PBANKA_0808600	E005	0.0469447868580809	26.8950906943748	28.0970977525994	0.163959130682583	conserved Plasmodium protein, unknown function
PBANKA_0809700	E010	0.0469447868580809	14.6536293984787	10.7329090324612	-0.958063379560659	conserved Plasmodium protein, unknown function
PBANKA_0943400	E021	0.0469447868580809	28.0697496911075	25.8125436190904	-0.311597447791941	CPW-WPC family protein, putative
PBANKA_1337100	E022	0.0469447868580809	25.1105347109545	19.6470743220064	-0.850490096200272	splicing factor 1, putative (SF1)
PBANKA_0721100	E003	0.0473015502118946	46.7390415553235	45.0117769598002	-0.191258095748982	conserved Plasmodium protein, unknown function
PBANKA_1110300	E011	0.0473015502118946	50.5569852787173	49.5772511598206	-0.106354754413655	WD repeat-containing protein, putative
PBANKA_1208900	E010	0.0475364822200956	58.8025972995761	59.7617534633658	0.101307725711125	conserved Plasmodium protein, unknown function
PBANKA_0809500	E001	0.0480333472322658	4.62172868036027	2.49093568036697	-1.79268381940113	conserved Plasmodium protein, unknown function
PBANKA_1004800	E006	0.0481491276639412	34.5493644698535	32.7382998518705	-0.223156801571445	peptidyl-tRNA hydrolase 2, putative (PTH2)
PBANKA_0104600	E011	0.0495249698836041	14.3700444916276	11.9414220166623	-0.572431775635663	DNA repair protein RAD50, putative (RAD50)
PBANKA_0503500	E004	0.0495249698836041	4.66625819407918	7.84237543701331	1.5220946591893	zinc finger protein, putative
