# Supplementary material for: Alternative splicing is required for stage differentiation in malaria parasites
Source: Genome Biol. 2019 Aug 1;20:151. doi: 10.1186/s13059-019-1756-6 (PMC6669979; doi:10.1186/s13059-019-1756-6)
Supplement: Supplementary file 8 — Table S7. A tab-delimited text file containing a list of genes with differential expression of full genes in PbSR-MG KO parasites compared to parental parasites, for all stages. (TSV 5 kb) [file 13059_2019_1756_MOESM8_ESM.tsv]

Stage	GeneID	logFC	AveExpr	t	P.Value	adj.P.Val	B	GeneName
female_gametocytes	PBANKA_0921600	7.23979838885879	2.51523166431145	28.6651585623178	9.84010821827117e-11	4.50676956396819e-07	10.741995956232	RNA-binding protein, putative
female_gametocytes	PBANKA_1146261	2.84100518800127	1.78893029128215	10.1152726561951	1.76246870022428e-06	0.00115315809243246	5.15978853297032	BIR protein
female_gametocytes	PBANKA_0300100	2.40795628286908	2.17560376865349	9.63775662474995	2.71433011411266e-06	0.00138129243584844	4.97283004263073	BIR protein
female_gametocytes	PBANKA_1100441	2.08565124669412	2.06063095843033	8.79633053895301	6.07562894175446e-06	0.00252967095938504	4.27898799970524	fam-b protein
female_gametocytes	PBANKA_1200096	1.9762263201659	2.24486404579494	6.76457439609188	5.62766722500847e-05	0.0143192866058549	2.30370545193771	fam-b protein
female_gametocytes	PBANKA_0200600	1.9502332992079	6.32489260398524	21.8414862118419	1.33896727475712e-09	3.06623505919381e-06	12.673632241116	fam-a protein
female_gametocytes	PBANKA_0317161	1.57814477542404	5.78246686358123	13.4403718419873	1.31286264085071e-07	0.000120258217901925	8.23826636990754	erythrocyte membrane antigen 1
female_gametocytes	PBANKA_0722600	1.54470150747143	5.97159881224443	17.9210275214417	8.80963797604891e-09	1.34493806434347e-05	10.8996270267237	fam-b protein
female_gametocytes	PBANKA_0212600	1.52221296133674	2.9541886364928	6.06335398289447	0.000135422245332998	0.0269666905923969	1.43503726303128	conserved Plasmodium protein, unknown function
female_gametocytes	PBANKA_0317141	1.45093481842948	6.32870881807351	15.8254294899496	2.85097324069884e-08	3.26436436060017e-05	9.76020694107273	fam-a protein
female_gametocytes	PBANKA_0204600	1.42922805651518	5.64259059335525	10.3472770743213	1.43771530687004e-06	0.00109745601757746	5.79475755900009	photosensitized INA-labeled protein PHIL1, putative (PHIL1)
female_gametocytes	PBANKA_1246600	1.34934981862904	3.87718623863878	5.95686186594544	0.000155609671564582	0.0296955123235744	1.16749145624694	cleft-like protein 1 (CP1)
female_gametocytes	PBANKA_1300200	1.34489828907796	3.98578821200632	7.05745825096197	3.97094253896299e-05	0.011691308692926	2.55225121755171	BIR protein
female_gametocytes	PBANKA_0510300	1.10471405291867	8.08819940195816	7.22948129262929	3.25082647429385e-05	0.0114529117325122	2.36651873727821	conserved Plasmodium protein, unknown function
female_gametocytes	PBANKA_1439400	0.615037636669779	6.59663419145033	6.41469491100464	8.65372148431118e-05	0.0188733544753072	1.41092913939685	histone chaperone ASF1, putative (ASF1)
female_gametocytes	PBANKA_1110600	0.603459253552191	7.95277039183622	7.0334947116173	4.08429998006149e-05	0.011691308692926	2.13839055335235	conserved Plasmodium protein, unknown function
female_gametocytes	PBANKA_1312600	-0.608944189411291	5.4190431700526	-6.79300209548868	5.43793232812019e-05	0.0143192866058549	1.99438013250944	conserved Plasmodium protein, unknown function
female_gametocytes	PBANKA_0944101	-1.73903947444218	2.37143125335424	-6.53830160058556	7.4203300952973e-05	0.0169925559182308	2.04673356909995	BIR protein
female_gametocytes	PBANKA_1246981	-2.13120774469119	2.7209248083407	-9.88945121180132	2.15709075402528e-06	0.00123493445667947	5.32719024949347	PIR protein, pseudogene
female_gametocytes	PBANKA_1246800	-2.1984195080944	2.60647973605808	-9.08199963635538	4.59046047985217e-06	0.00210243089977229	4.63100439786752	BIR protein
female_gametocytes	PBANKA_1200031	-2.36253324862251	0.502947000921294	-6.16439306220705	0.000118861239145624	0.0247447488766799	1.53250935238069	BIR protein
female_gametocytes	PBANKA_0007901	-2.44835621753351	1.82729828408963	-6.59660510651643	6.90580841049778e-05	0.0166466329053052	2.07273608071025	BIR protein
female_gametocytes	PBANKA_0001401	-2.55340292658418	0.619005964015275	-7.23538344384547	3.22878018017706e-05	0.0114529117325122	2.67650985860909	BIR protein
female_gametocytes	PBANKA_0944081	-4.05532732877697	0.879332406523354	-7.09959979149611	3.77978884055975e-05	0.011691308692926	2.60073222033714	BIR protein
male_gametocytes	PBANKA_0921600	8.86312842977114	4.39163623307849	25.5430574976237	4.42045533012026e-09	2.0842446881517e-05	4.77441470491113	RNA-binding protein, putative
male_gametocytes	PBANKA_0714500	2.44239887837649	8.0031658732071	16.5924929162614	1.40743764115117e-07	0.000331803423901389	7.81707625193396	conserved Plasmodium protein, unknown function
male_gametocytes	PBANKA_0934700	1.26384807235927	9.56963140274844	10.0760352927163	6.92075734415312e-06	0.010877123625894	4.46527533484535	conserved Plasmodium protein, unknown function
male_gametocytes	PBANKA_0943400	1.10918227108423	9.2715211115846	9.41111528015255	1.16117462304422e-05	0.0136873458691338	3.96201268266771	CPW-WPC family protein, putative
