# Supplementary material for: Alternative splicing is required for stage differentiation in malaria parasites
Source: Genome Biol. 2019 Aug 1;20:151. doi: 10.1186/s13059-019-1756-6 (PMC6669979; doi:10.1186/s13059-019-1756-6)
Supplement: Supplementary file 9 — Tables S8. A zip-compressed file of tab-delimited text files containing six lists of genes that are constitutively alternatively spliced (excluding intron retention), for all samples. (ZIP 15 kb) [file 13059_2019_1756_MOESM9_ESM.zip]

Archive with 7 entries (6 files):
- constitutive_AS/
- constitutive_AS/WT_asexual.txt
- constitutive_AS/KO_female.txt
- constitutive_AS/WT_female.txt
- constitutive_AS/WT_male.txt
- constitutive_AS/KO_asexual.txt
- constitutive_AS/KO_male.txt
