# Supplementary material for: Alternative splicing is required for stage differentiation in malaria parasites
Source: Genome Biol. 2019 Aug 1;20:151. doi: 10.1186/s13059-019-1756-6 (PMC6669979; doi:10.1186/s13059-019-1756-6)
Supplement: Supplementary file 9 — Tables S8. A zip-compressed file of tab-delimited text files containing six lists of genes that are constitutively alternatively spliced (excluding intron retention), for all samples. (ZIP 15 kb) [file 13059_2019_1756_MOESM9_ESM.zip › constitutive_AS/WT_asexual.txt]

PBANKA_0000901
PBANKA_0001601
PBANKA_0007501
PBANKA_0008101
PBANKA_0100100
PBANKA_0100200
PBANKA_0101200
PBANKA_0103000
PBANKA_0103400
PBANKA_0103700
PBANKA_0104100
PBANKA_0105000
PBANKA_0105300
PBANKA_0105700
PBANKA_0106000
PBANKA_0106200
PBANKA_0106600
PBANKA_0108600
PBANKA_0108900
PBANKA_0109000
PBANKA_0109500
PBANKA_0110200
PBANKA_0111300.2
PBANKA_0111400
PBANKA_0112661.1
PBANKA_0112701
PBANKA_0112721
PBANKA_0200600
PBANKA_0200650
PBANKA_0201340
PBANKA_0201900
PBANKA_0202000
PBANKA_0202300
PBANKA_0202900
PBANKA_0203100
PBANKA_0203750
PBANKA_0204000
PBANKA_0204100
PBANKA_0204700
PBANKA_0204800
PBANKA_0204900
PBANKA_0205100
PBANKA_0205400
PBANKA_0206100
PBANKA_0206300
PBANKA_0206500
PBANKA_0206900
PBANKA_0209300
PBANKA_0209600
PBANKA_0210400
PBANKA_0211500
PBANKA_0212600
PBANKA_0213700
PBANKA_0214500
PBANKA_0214600
PBANKA_0214800
PBANKA_0214900
PBANKA_0216701
PBANKA_0216721
PBANKA_0216781
PBANKA_0300700
PBANKA_0300900
PBANKA_0301300
PBANKA_0303200
PBANKA_0303400
PBANKA_0303800
PBANKA_0304500
PBANKA_0304800
PBANKA_0305000
PBANKA_0305200
PBANKA_0306500
PBANKA_0306700
PBANKA_0307000
PBANKA_0308100
PBANKA_0310100
PBANKA_0310200
PBANKA_0310300
PBANKA_0310400
PBANKA_0314300
PBANKA_0315600
PBANKA_0315900
PBANKA_0316200
PBANKA_0316400
PBANKA_0317021
PBANKA_0317141
PBANKA_0400700
PBANKA_0401300
PBANKA_0401800
PBANKA_0402000
PBANKA_0403100
PBANKA_0404200
PBANKA_0404700
PBANKA_0405100
PBANKA_0405300
PBANKA_0405500
PBANKA_0406700
PBANKA_0407200
PBANKA_0407600
PBANKA_0407900
PBANKA_0408700
PBANKA_0411300
PBANKA_0411400
PBANKA_0411500
PBANKA_0411700
PBANKA_0411800
PBANKA_0414100
PBANKA_0415200
PBANKA_0415400
PBANKA_0416000
PBANKA_0416500
PBANKA_0417300
PBANKA_0417500
PBANKA_0417800
PBANKA_0418200
PBANKA_0500700
PBANKA_0500950
PBANKA_0501051
PBANKA_0501700
PBANKA_0501800
PBANKA_0502100
PBANKA_0503700
PBANKA_0504200
PBANKA_0504300
PBANKA_0505100
PBANKA_0505200
PBANKA_0505500
PBANKA_0506500
PBANKA_0506600
PBANKA_0507500
PBANKA_0507600
PBANKA_0508600
PBANKA_0508800
PBANKA_0509200
PBANKA_0510000
PBANKA_0510200
PBANKA_0510900
PBANKA_0512100
PBANKA_0512700
PBANKA_0512900
PBANKA_0513100
PBANKA_0514400
PBANKA_0515400
PBANKA_0515500
PBANKA_0515800
PBANKA_0516200
PBANKA_0516600
PBANKA_0517000
PBANKA_0518600
PBANKA_0519700
PBANKA_0520500
PBANKA_0520600
PBANKA_0520700
PBANKA_0520900
PBANKA_0521100
PBANKA_0521200
PBANKA_0522700
PBANKA_0522800
PBANKA_0523200
PBANKA_0523300
PBANKA_0524700
PBANKA_0524821
PBANKA_0600021
PBANKA_0600051
PBANKA_0601300
PBANKA_0601600
PBANKA_0602600
PBANKA_0602700
PBANKA_0602800
PBANKA_0603300
PBANKA_0603600
PBANKA_0603650
PBANKA_0604300
PBANKA_0604500
PBANKA_0605600
PBANKA_0606200
PBANKA_0607400
PBANKA_0607600
PBANKA_0608100
PBANKA_0609300
PBANKA_0609800
PBANKA_0609900
PBANKA_0610300
PBANKA_0610900
PBANKA_0611600
PBANKA_0613100
PBANKA_0614100
PBANKA_0614200
PBANKA_0614700
PBANKA_0615100
PBANKA_0616100
PBANKA_0616200
PBANKA_0616600
PBANKA_0616700
PBANKA_0617100
PBANKA_0617200
PBANKA_0618100
PBANKA_0618300
PBANKA_0618400
PBANKA_0618900
PBANKA_0619300
PBANKA_0619400
PBANKA_0619900
PBANKA_0620400
PBANKA_0621100
PBANKA_0621400
PBANKA_0621600
PBANKA_0622000
PBANKA_0622600
PBANKA_0622700
PBANKA_0623400
PBANKA_0623651
PBANKA_0700521
PBANKA_0700561
PBANKA_0700600
PBANKA_0700700
PBANKA_0701100
PBANKA_0703900
PBANKA_0704200
PBANKA_0705200
PBANKA_0705400
PBANKA_0705500
PBANKA_0705900
PBANKA_0706900
PBANKA_0707200
PBANKA_0708200
PBANKA_0709500
PBANKA_0709800
PBANKA_0710700
PBANKA_0710800
PBANKA_0710900
PBANKA_0711000
PBANKA_0711800
PBANKA_0711900
PBANKA_0712600
PBANKA_0713300
PBANKA_0713400
PBANKA_0714700
PBANKA_0715000
PBANKA_0715200
PBANKA_0715300
PBANKA_0715900
PBANKA_0716000
PBANKA_0716200
PBANKA_0716300
PBANKA_0716500
PBANKA_0717800
PBANKA_0717900
PBANKA_0719400
PBANKA_0719600
PBANKA_0720500
PBANKA_0720600
PBANKA_0721000
PBANKA_0721700
PBANKA_0800400
PBANKA_0803400
PBANKA_0803500
PBANKA_0804500
PBANKA_0805200
PBANKA_0805600
PBANKA_0806500
PBANKA_0807500
PBANKA_0807600
PBANKA_0807700
PBANKA_0809900
PBANKA_0810500
PBANKA_0811000
PBANKA_0811300
PBANKA_0811700
PBANKA_0812100
PBANKA_0812200
PBANKA_0812500
PBANKA_0812600
PBANKA_0814800
PBANKA_0815200
PBANKA_0815600
PBANKA_0816100
PBANKA_0817200
PBANKA_0817300
PBANKA_0819100
PBANKA_0819200
PBANKA_0819300
PBANKA_0820000
PBANKA_0820300
PBANKA_0821000
PBANKA_0821900
PBANKA_0822000
PBANKA_0822900
PBANKA_0823000
PBANKA_0823500
PBANKA_0823600
PBANKA_0825800
PBANKA_0826400
PBANKA_0826700
PBANKA_0826800
PBANKA_0828300
PBANKA_0829100
PBANKA_0829800
PBANKA_0830000
PBANKA_0831100
PBANKA_0831300
PBANKA_0831700
PBANKA_0833300
PBANKA_0834000
PBANKA_0835400
PBANKA_0835500
PBANKA_0835600
PBANKA_0836300
PBANKA_0836700
PBANKA_0836800
PBANKA_0837081
PBANKA_0837201
PBANKA_0901000
PBANKA_0901100
PBANKA_0901300.2
PBANKA_0901400
PBANKA_0901500
PBANKA_0902200
PBANKA_0903000
PBANKA_0903400
PBANKA_0903600
PBANKA_0903700
PBANKA_0904100
PBANKA_0904300
PBANKA_0905600
PBANKA_0906500
PBANKA_0907300
PBANKA_0907800
PBANKA_0908800
PBANKA_0909500
PBANKA_0909700
PBANKA_0911700
PBANKA_0911900
PBANKA_0912100
PBANKA_0912700
PBANKA_0913000
PBANKA_0913500
PBANKA_0915800
PBANKA_0919000
PBANKA_0919800
PBANKA_0920800
PBANKA_0920900
PBANKA_0921400
PBANKA_0921500
PBANKA_0921700
PBANKA_0922000
PBANKA_0922700
PBANKA_0923300
PBANKA_0923900
PBANKA_0924100
PBANKA_0924800
PBANKA_0926100
PBANKA_0927800
PBANKA_0928100
PBANKA_0928900
PBANKA_0929000
PBANKA_0929200
PBANKA_0929300
PBANKA_0930400
PBANKA_0931700
PBANKA_0931800
PBANKA_0932600
PBANKA_0932700
PBANKA_0933000
PBANKA_0933400.1
PBANKA_0933500
PBANKA_0933900
PBANKA_0934200
PBANKA_0934300
PBANKA_0936100
PBANKA_0937000
PBANKA_0937200.2
PBANKA_0937800
PBANKA_0937900
PBANKA_0938500
PBANKA_0939400
PBANKA_0939800
PBANKA_0940600
PBANKA_0941100
PBANKA_0941400
PBANKA_0942200
PBANKA_0942500
PBANKA_0943400
PBANKA_0943600
PBANKA_1000051
PBANKA_1000091
PBANKA_1000200
PBANKA_1000400
PBANKA_1000600
PBANKA_1001400
PBANKA_1002000
PBANKA_1002800
PBANKA_1003000
PBANKA_1004000
PBANKA_1004300
PBANKA_1004400
PBANKA_1004800
PBANKA_1005100
PBANKA_1005300
PBANKA_1005900
PBANKA_1006900
PBANKA_1007200
PBANKA_1007300
PBANKA_1008000
PBANKA_1010600
PBANKA_1011400
PBANKA_1011800
PBANKA_1012200
PBANKA_1012500
PBANKA_1013100
PBANKA_1014000
PBANKA_1014600
PBANKA_1015900
PBANKA_1018700
PBANKA_1019200
PBANKA_1019400
PBANKA_1019500
PBANKA_1020900
PBANKA_1021400
PBANKA_1021800
PBANKA_1022000
PBANKA_1024500
PBANKA_1024700
PBANKA_1026000
PBANKA_1026400
PBANKA_1028800
PBANKA_1029000
PBANKA_1029700
PBANKA_1029800
PBANKA_1030300
PBANKA_1031400
PBANKA_1032400
PBANKA_1033000
PBANKA_1033900
PBANKA_1034900
PBANKA_1035300
PBANKA_1037000
PBANKA_1037500
PBANKA_1038300
PBANKA_1038500
PBANKA_1039300
PBANKA_1039400
PBANKA_1039900
PBANKA_1040000
PBANKA_1040200
PBANKA_1040561
PBANKA_1100700
PBANKA_1100821
PBANKA_1100900
PBANKA_1101000
PBANKA_1102300
PBANKA_1102600
PBANKA_1103400
PBANKA_1103700
PBANKA_1103900
PBANKA_1105400
PBANKA_1105500
PBANKA_1106400
PBANKA_1106600
PBANKA_1107800
PBANKA_1108600
PBANKA_1109300
PBANKA_1110300
PBANKA_1111600
PBANKA_1111700
PBANKA_1112200
PBANKA_1112300
PBANKA_1113700
PBANKA_1114100
PBANKA_1114200
PBANKA_1115100
PBANKA_1115200
PBANKA_1117400
PBANKA_1117800
PBANKA_1117900
PBANKA_1118100.2
PBANKA_1118200
PBANKA_1118300
PBANKA_1118700
PBANKA_1119300
PBANKA_1121200
PBANKA_1121500
PBANKA_1122000
PBANKA_1122200
PBANKA_1124900
PBANKA_1125600
PBANKA_1126200
PBANKA_1127000
PBANKA_1128800
PBANKA_1131100
PBANKA_1132600
PBANKA_1133500
PBANKA_1134700
PBANKA_1135200
PBANKA_1136900
PBANKA_1138600
PBANKA_1140600
PBANKA_1140700
PBANKA_1140900
PBANKA_1141300
PBANKA_1141500
PBANKA_1142700
PBANKA_1142800
PBANKA_1143200
PBANKA_1144200
PBANKA_1145700
PBANKA_1145800
PBANKA_1145900
PBANKA_1146700
PBANKA_1146741
PBANKA_1200071
PBANKA_1200091
PBANKA_1200400
PBANKA_1201500
PBANKA_1201900
PBANKA_1204300
PBANKA_1204400
PBANKA_1205000
PBANKA_1205100
PBANKA_1205300
PBANKA_1206500
PBANKA_1206600
PBANKA_1207200
PBANKA_1208900
PBANKA_1209100
PBANKA_1209300
PBANKA_1209600
PBANKA_1210300
PBANKA_1210400
PBANKA_1210800
PBANKA_1211100
PBANKA_1211400
PBANKA_1214100
PBANKA_1214200
PBANKA_1214900
PBANKA_1215600
PBANKA_1215700
PBANKA_1216600
PBANKA_1217400
PBANKA_1217800
PBANKA_1217900
PBANKA_1218400
PBANKA_1218500
PBANKA_1218900
PBANKA_1219500
PBANKA_1220900
PBANKA_1221200
PBANKA_1222400
PBANKA_1223300
PBANKA_1223400
PBANKA_1223600
PBANKA_1224000
PBANKA_1224100
PBANKA_1224800
PBANKA_1225200
PBANKA_1225600
PBANKA_1226400
PBANKA_1226500
PBANKA_1226900
PBANKA_1229200
PBANKA_1230100
PBANKA_1230300
PBANKA_1230500
PBANKA_1231000
PBANKA_1232800
PBANKA_1233100
PBANKA_1234500
PBANKA_1234800
PBANKA_1234900
PBANKA_1235100
PBANKA_1236400
PBANKA_1238200
PBANKA_1238300
PBANKA_1238700
PBANKA_1241900
PBANKA_1242300
PBANKA_1242400
PBANKA_1243800
PBANKA_1244000
PBANKA_1244900
PBANKA_1245200
PBANKA_1246100.2
PBANKA_1246141
PBANKA_1246161
PBANKA_1246300
PBANKA_1246800
PBANKA_1246900
PBANKA_1300011
PBANKA_1300071
PBANKA_1300200
PBANKA_1301400
PBANKA_1301600
PBANKA_1302600
PBANKA_1302700
PBANKA_1303600
PBANKA_1306000
PBANKA_1306400
PBANKA_1308000
PBANKA_1308100
PBANKA_1309500
PBANKA_1309700
PBANKA_1310600
PBANKA_1310900
PBANKA_1311100
PBANKA_1311200
PBANKA_1312600
PBANKA_1312800
PBANKA_1313700
PBANKA_1315000
PBANKA_1316200
PBANKA_1316300
PBANKA_1316400
PBANKA_1317400
PBANKA_1318900
PBANKA_1319600
PBANKA_1320600
PBANKA_1322200
PBANKA_1322600
PBANKA_1323300
PBANKA_1324100
PBANKA_1324400
PBANKA_1324600
PBANKA_1325400
PBANKA_1326300
PBANKA_1326400
PBANKA_1326800
PBANKA_1327021
PBANKA_1327300
PBANKA_1329000
PBANKA_1329100
PBANKA_1329200
PBANKA_1329300
PBANKA_1331800
PBANKA_1331900
PBANKA_1333000
PBANKA_1334300
PBANKA_1334400
PBANKA_1334600
PBANKA_1335300
PBANKA_1335500
PBANKA_1335700
PBANKA_1335800
PBANKA_1336000
PBANKA_1337400
PBANKA_1337500
PBANKA_1337600
PBANKA_1337800
PBANKA_1338300
PBANKA_1338600
PBANKA_1339600
PBANKA_1339700
PBANKA_1339800
PBANKA_1340000
PBANKA_1340600
PBANKA_1340800
PBANKA_1341100
PBANKA_1341200
PBANKA_1341600
PBANKA_1341800
PBANKA_1342300.2
PBANKA_1345000
PBANKA_1346700
PBANKA_1346800
PBANKA_1348300
PBANKA_1350300
PBANKA_1350400
PBANKA_1350700
PBANKA_1350900
PBANKA_1351200
PBANKA_1351700
PBANKA_1352000
PBANKA_1352100
PBANKA_1352400
PBANKA_1352900
PBANKA_1354100
PBANKA_1354500
PBANKA_1354800
PBANKA_1358000
PBANKA_1358200
PBANKA_1358300
PBANKA_1359000
PBANKA_1359200
PBANKA_1359900
PBANKA_1360400
PBANKA_1360600
PBANKA_1361000
PBANKA_1361100
PBANKA_1361500
PBANKA_1362200
PBANKA_1363400
PBANKA_1363800
PBANKA_1363900
PBANKA_1364200
PBANKA_1364500
PBANKA_1364900
PBANKA_1365200
PBANKA_1365400
PBANKA_1365680
PBANKA_1400061
PBANKA_1400071
PBANKA_1400100
PBANKA_1400600
PBANKA_1400700
PBANKA_1401500
PBANKA_1401600
PBANKA_1402000
PBANKA_1402200
PBANKA_1402400
PBANKA_1402500
PBANKA_1403200
PBANKA_1403300
PBANKA_1403400
PBANKA_1404800
PBANKA_1405200
PBANKA_1406800
PBANKA_1407300
PBANKA_1407700
PBANKA_1409800
PBANKA_1411300
PBANKA_1411700
PBANKA_1413400
PBANKA_1413900
PBANKA_1414000
PBANKA_1414100
PBANKA_1414900
PBANKA_1415300
PBANKA_1415800
PBANKA_1416100
PBANKA_1416300
PBANKA_1417000
PBANKA_1418400
PBANKA_1418900
PBANKA_1419100
PBANKA_1419200
PBANKA_1419700
PBANKA_1419800
PBANKA_1421000
PBANKA_1421400
PBANKA_1421800
PBANKA_1424100
PBANKA_1424200
PBANKA_1424300
PBANKA_1424400
PBANKA_1425300
PBANKA_1426100
PBANKA_1426800
PBANKA_1427000
PBANKA_1427200
PBANKA_1428300
PBANKA_1428600
PBANKA_1430000
PBANKA_1430100
PBANKA_1430400
PBANKA_1430700
PBANKA_1431900
PBANKA_1432700
PBANKA_1433800
PBANKA_1434100
PBANKA_1434200
PBANKA_1434400
PBANKA_1434800
PBANKA_1436200
PBANKA_1436400
PBANKA_1437400
PBANKA_1437700
PBANKA_1437800
PBANKA_1438000
PBANKA_1438600
PBANKA_1439000
PBANKA_1441600
PBANKA_1443200
PBANKA_1443700
PBANKA_1444600
PBANKA_1444700
PBANKA_1445100
PBANKA_1445800
PBANKA_1446100
PBANKA_1446900
PBANKA_1447500
PBANKA_1449000
PBANKA_1449400
PBANKA_1449500
PBANKA_1450200
PBANKA_1452000
PBANKA_1452300
PBANKA_1453200.2
PBANKA_1454500
PBANKA_1455000
PBANKA_1455700
PBANKA_1456200
PBANKA_1456300
PBANKA_1456800
PBANKA_1456900
PBANKA_1457900
PBANKA_1458100
PBANKA_1458300
PBANKA_1458700
PBANKA_1459400
PBANKA_1462400
PBANKA_1462700
PBANKA_1463200
PBANKA_1463700
PBANKA_1464000
PBANKA_1464200
PBANKA_1466141
PBANKA_1466181
