# Supplementary material for: Alternative splicing is required for stage differentiation in malaria parasites
Source: Genome Biol. 2019 Aug 1;20:151. doi: 10.1186/s13059-019-1756-6 (PMC6669979; doi:10.1186/s13059-019-1756-6)
Supplement: Supplementary file 9 — Tables S8. A zip-compressed file of tab-delimited text files containing six lists of genes that are constitutively alternatively spliced (excluding intron retention), for all samples. (ZIP 15 kb) [file 13059_2019_1756_MOESM9_ESM.zip › constitutive_AS/KO_female.txt]

PBANKA_0000901
PBANKA_0001601
PBANKA_0007501
PBANKA_0008101
PBANKA_0100100
PBANKA_0100200
PBANKA_0101200
PBANKA_0102600
PBANKA_0103000
PBANKA_0103200
PBANKA_0103300
PBANKA_0103400
PBANKA_0103700
PBANKA_0104300
PBANKA_0105000
PBANKA_0105100
PBANKA_0105700
PBANKA_0106000
PBANKA_0106600
PBANKA_0107200
PBANKA_0107900
PBANKA_0108100
PBANKA_0108300
PBANKA_0108600
PBANKA_0109500
PBANKA_0110100
PBANKA_0110200
PBANKA_0110500
PBANKA_0111300.2
PBANKA_0111400
PBANKA_0111700
PBANKA_0112661.1
PBANKA_0112721
PBANKA_0200600
PBANKA_0201900
PBANKA_0202000
PBANKA_0202300
PBANKA_0203100
PBANKA_0203650
PBANKA_0203750
PBANKA_0204200
PBANKA_0204300
PBANKA_0204400
PBANKA_0204500
PBANKA_0204700
PBANKA_0204900
PBANKA_0205100
PBANKA_0205900
PBANKA_0206100
PBANKA_0206300
PBANKA_0206500
PBANKA_0207000
PBANKA_0208500
PBANKA_0208700
PBANKA_0209300
PBANKA_0209500
PBANKA_0209600
PBANKA_0210100
PBANKA_0210400
PBANKA_0211500
PBANKA_0212800
PBANKA_0213000
PBANKA_0213700
PBANKA_0214500
PBANKA_0214800
PBANKA_0216701
PBANKA_0216721
PBANKA_0300700
PBANKA_0300900
PBANKA_0301300
PBANKA_0301600
PBANKA_0302200
PBANKA_0302800
PBANKA_0303200
PBANKA_0303400
PBANKA_0303500
PBANKA_0303800
PBANKA_0304500
PBANKA_0306500
PBANKA_0306700
PBANKA_0307000
PBANKA_0307300
PBANKA_0309500
PBANKA_0310200
PBANKA_0310300
PBANKA_0311100
PBANKA_0311500
PBANKA_0311900
PBANKA_0312300
PBANKA_0312600
PBANKA_0314100
PBANKA_0314200
PBANKA_0314800
PBANKA_0315600
PBANKA_0315800
PBANKA_0315900
PBANKA_0316400
PBANKA_0316600
PBANKA_0317141
PBANKA_0317161
PBANKA_0401000
PBANKA_0401500
PBANKA_0401800
PBANKA_0402000
PBANKA_0402500
PBANKA_0403100
PBANKA_0404200
PBANKA_0404700
PBANKA_0405100
PBANKA_0405300
PBANKA_0406700
PBANKA_0406900
PBANKA_0407200
PBANKA_0407300
PBANKA_0407600
PBANKA_0407900
PBANKA_0408100
PBANKA_0408600
PBANKA_0408700
PBANKA_0409700
PBANKA_0410400
PBANKA_0411300
PBANKA_0411400
PBANKA_0411500
PBANKA_0411700
PBANKA_0413400
PBANKA_0413500
PBANKA_0415100
PBANKA_0415200
PBANKA_0415700
PBANKA_0416500
PBANKA_0416700
PBANKA_0417100
PBANKA_0417200
PBANKA_0417300
PBANKA_0417800
PBANKA_0418200
PBANKA_0500700
PBANKA_0501500
PBANKA_0501700
PBANKA_0501800
PBANKA_0502100
PBANKA_0502650
PBANKA_0502700
PBANKA_0503200
PBANKA_0503700
PBANKA_0504300
PBANKA_0504400
PBANKA_0504600
PBANKA_0505200
PBANKA_0505500
PBANKA_0506400
PBANKA_0506500
PBANKA_0506600
PBANKA_0507100
PBANKA_0507500
PBANKA_0507600
PBANKA_0508600
PBANKA_0509200
PBANKA_0509600
PBANKA_0510000
PBANKA_0510200
PBANKA_0510300
PBANKA_0510600
PBANKA_0511700
PBANKA_0512000
PBANKA_0512100
PBANKA_0512700
PBANKA_0512900
PBANKA_0514100
PBANKA_0514400
PBANKA_0515350
PBANKA_0515400
PBANKA_0515800
PBANKA_0516000
PBANKA_0516200
PBANKA_0516600
PBANKA_0517000
PBANKA_0517500
PBANKA_0517600
PBANKA_0517900
PBANKA_0518600
PBANKA_0519600
PBANKA_0519700
PBANKA_0520100
PBANKA_0520200
PBANKA_0520700
PBANKA_0521100
PBANKA_0521200
PBANKA_0521900
PBANKA_0522400
PBANKA_0522800
PBANKA_0523300
PBANKA_0523600
PBANKA_0523900
PBANKA_0524700
PBANKA_0600021
PBANKA_0601000
PBANKA_0601300
PBANKA_0601600
PBANKA_0602600
PBANKA_0602800
PBANKA_0602900
PBANKA_0603300
PBANKA_0603650
PBANKA_0604500
PBANKA_0605600
PBANKA_0605800
PBANKA_0606200
PBANKA_0606400
PBANKA_0606600
PBANKA_0607500
PBANKA_0607600
PBANKA_0608000
PBANKA_0608100
PBANKA_0608900
PBANKA_0609300
PBANKA_0609500
PBANKA_0609800
PBANKA_0610200
PBANKA_0610300
PBANKA_0611600
PBANKA_0613100
PBANKA_0613600
PBANKA_0613700
PBANKA_0614100
PBANKA_0614700
PBANKA_0615100
PBANKA_0615300
PBANKA_0616100
PBANKA_0616600
PBANKA_0616700
PBANKA_0618100
PBANKA_0618400
PBANKA_0618900
PBANKA_0619100
PBANKA_0619400
PBANKA_0619900
PBANKA_0620200
PBANKA_0620400
PBANKA_0620700
PBANKA_0621400
PBANKA_0621600
PBANKA_0622000
PBANKA_0622800
PBANKA_0622921
PBANKA_0623400
PBANKA_0700561
PBANKA_0701100
PBANKA_0702700
PBANKA_0702900
PBANKA_0703900
PBANKA_0704200
PBANKA_0705400
PBANKA_0705500
PBANKA_0705900
PBANKA_0706900
PBANKA_0707200
PBANKA_0707300
PBANKA_0707500
PBANKA_0707900
PBANKA_0708200
PBANKA_0708500
PBANKA_0708700
PBANKA_0708800
PBANKA_0709400
PBANKA_0709500
PBANKA_0709900
PBANKA_0710200
PBANKA_0711000
PBANKA_0711300
PBANKA_0711400
PBANKA_0711800
PBANKA_0712200
PBANKA_0712600
PBANKA_0713100
PBANKA_0713300
PBANKA_0713400
PBANKA_0714000
PBANKA_0714300
PBANKA_0715000
PBANKA_0715200
PBANKA_0715800
PBANKA_0716000
PBANKA_0716200
PBANKA_0716500
PBANKA_0718400
PBANKA_0719100
PBANKA_0719200
PBANKA_0719600
PBANKA_0719700
PBANKA_0719800
PBANKA_0720500
PBANKA_0720900
PBANKA_0721000
PBANKA_0721100
PBANKA_0721700
PBANKA_0721800
PBANKA_0800200
PBANKA_0800400
PBANKA_0802300
PBANKA_0804500
PBANKA_0805200
PBANKA_0806000
PBANKA_0806500
PBANKA_0809000
PBANKA_0809400
PBANKA_0809900
PBANKA_0810000
PBANKA_0810400
PBANKA_0810500
PBANKA_0810700
PBANKA_0811000
PBANKA_0811300
PBANKA_0811700
PBANKA_0812200
PBANKA_0812600
PBANKA_0812800
PBANKA_0815200
PBANKA_0815400
PBANKA_0815600
PBANKA_0816100
PBANKA_0816400
PBANKA_0817100
PBANKA_0817300
PBANKA_0819200
PBANKA_0819300
PBANKA_0820100
PBANKA_0821000
PBANKA_0821200
PBANKA_0821400
PBANKA_0821900
PBANKA_0822900
PBANKA_0823200
PBANKA_0823400
PBANKA_0824100
PBANKA_0824400
PBANKA_0825500
PBANKA_0825700
PBANKA_0825800
PBANKA_0826000
PBANKA_0826400
PBANKA_0826700
PBANKA_0826800
PBANKA_0828300
PBANKA_0828800
PBANKA_0829100
PBANKA_0829600
PBANKA_0829800
PBANKA_0830000
PBANKA_0830300
PBANKA_0830400
PBANKA_0831000
PBANKA_0831100
PBANKA_0832300
PBANKA_0832400
PBANKA_0833200
PBANKA_0833300
PBANKA_0834000
PBANKA_0834700
PBANKA_0835400
PBANKA_0836300
PBANKA_0836800
PBANKA_0837201
PBANKA_0901000
PBANKA_0901300.2
PBANKA_0902200
PBANKA_0902500
PBANKA_0902900
PBANKA_0903000
PBANKA_0903100
PBANKA_0903400
PBANKA_0903600
PBANKA_0903700
PBANKA_0904000
PBANKA_0904100
PBANKA_0904300
PBANKA_0904900
PBANKA_0905300
PBANKA_0905600
PBANKA_0905900
PBANKA_0906500
PBANKA_0907200
PBANKA_0907300
PBANKA_0907500
PBANKA_0907800
PBANKA_0908100
PBANKA_0908800
PBANKA_0908900
PBANKA_0909000
PBANKA_0909500
PBANKA_0909700
PBANKA_0909900
PBANKA_0910100
PBANKA_0911900
PBANKA_0912700
PBANKA_0912900
PBANKA_0914600
PBANKA_0915800
PBANKA_0916650
PBANKA_0917400
PBANKA_0917800
PBANKA_0919800
PBANKA_0919900
PBANKA_0920500
PBANKA_0920900
PBANKA_0921000
PBANKA_0921700
PBANKA_0922000
PBANKA_0922700
PBANKA_0923300
PBANKA_0923900
PBANKA_0924100
PBANKA_0925400
PBANKA_0925900
PBANKA_0926100
PBANKA_0926700
PBANKA_0926900
PBANKA_0927300
PBANKA_0927800
PBANKA_0929200
PBANKA_0929300
PBANKA_0929400
PBANKA_0930400
PBANKA_0931100
PBANKA_0931700
PBANKA_0931800
PBANKA_0932100
PBANKA_0932500
PBANKA_0932600
PBANKA_0932700
PBANKA_0932900
PBANKA_0933000
PBANKA_0933400.1
PBANKA_0933500
PBANKA_0934400
PBANKA_0935700
PBANKA_0936000
PBANKA_0936100
PBANKA_0937000
PBANKA_0937200.2
PBANKA_0937300
PBANKA_0937800
PBANKA_0938000
PBANKA_0938500
PBANKA_0938800
PBANKA_0939400
PBANKA_0940100
PBANKA_0940400
PBANKA_0940600
PBANKA_0940700
PBANKA_0941100
PBANKA_0941200
PBANKA_0941700
PBANKA_0943400
PBANKA_0943600
PBANKA_1000051
PBANKA_1000400
PBANKA_1001700
PBANKA_1001800
PBANKA_1002000
PBANKA_1002800
PBANKA_1004000
PBANKA_1004300
PBANKA_1004400
PBANKA_1004500
PBANKA_1004800
PBANKA_1005900
PBANKA_1006300
PBANKA_1007200
PBANKA_1007300
PBANKA_1007700
PBANKA_1009600
PBANKA_1009900
PBANKA_1010600
PBANKA_1010800
PBANKA_1011600
PBANKA_1013000
PBANKA_1013100
PBANKA_1013700
PBANKA_1014000
PBANKA_1014500
PBANKA_1014900
PBANKA_1015400
PBANKA_1017500
PBANKA_1018000
PBANKA_1019200
PBANKA_1019500
PBANKA_1019800
PBANKA_1020000
PBANKA_1020900
PBANKA_1021400
PBANKA_1021800
PBANKA_1021900
PBANKA_1022000
PBANKA_1022600
PBANKA_1023600
PBANKA_1024700
PBANKA_1024800
PBANKA_1026000
PBANKA_1026300
PBANKA_1026700
PBANKA_1027000
PBANKA_1027600
PBANKA_1028200
PBANKA_1028700
PBANKA_1028800
PBANKA_1029000
PBANKA_1029400
PBANKA_1029700
PBANKA_1031200
PBANKA_1032400
PBANKA_1033300
PBANKA_1033800
PBANKA_1033900
PBANKA_1034700
PBANKA_1035400
PBANKA_1036200
PBANKA_1037100
PBANKA_1037500
PBANKA_1037900
PBANKA_1038400
PBANKA_1038500
PBANKA_1039000
PBANKA_1039400
PBANKA_1040151
PBANKA_1100860
PBANKA_1101200
PBANKA_1102300
PBANKA_1102600
PBANKA_1103400
PBANKA_1103700
PBANKA_1103800
PBANKA_1103900
PBANKA_1104100
PBANKA_1104500
PBANKA_1105500
PBANKA_1106000
PBANKA_1106400
PBANKA_1107800
PBANKA_1107900
PBANKA_1108000
PBANKA_1108600
PBANKA_1109300
PBANKA_1109600
PBANKA_1109900
PBANKA_1110500
PBANKA_1110600
PBANKA_1111600
PBANKA_1111700
PBANKA_1112200
PBANKA_1112300
PBANKA_1113400
PBANKA_1113700
PBANKA_1114100
PBANKA_1114200
PBANKA_1114900
PBANKA_1115000
PBANKA_1115100
PBANKA_1115200
PBANKA_1115600
PBANKA_1116200
PBANKA_1116900
PBANKA_1117200
PBANKA_1117400
PBANKA_1117600
PBANKA_1117800
PBANKA_1117900
PBANKA_1118100.2
PBANKA_1118200
PBANKA_1118300
PBANKA_1119300
PBANKA_1119900
PBANKA_1120700
PBANKA_1121200
PBANKA_1121600
PBANKA_1122000
PBANKA_1122400
PBANKA_1123100
PBANKA_1123200
PBANKA_1123900
PBANKA_1125700
PBANKA_1127100
PBANKA_1127300
PBANKA_1128700
PBANKA_1128800
PBANKA_1129000
PBANKA_1130400
PBANKA_1130500
PBANKA_1132600
PBANKA_1133200
PBANKA_1134700
PBANKA_1135200
PBANKA_1136000
PBANKA_1136300
PBANKA_1136700
PBANKA_1136900
PBANKA_1137300
PBANKA_1137400
PBANKA_1137700
PBANKA_1138100
PBANKA_1138600
PBANKA_1139800
PBANKA_1140700
PBANKA_1140900
PBANKA_1141400
PBANKA_1141900
PBANKA_1142700
PBANKA_1142800
PBANKA_1142900
PBANKA_1143200
PBANKA_1143400
PBANKA_1143700
PBANKA_1144800
PBANKA_1145700
PBANKA_1200091
PBANKA_1200800
PBANKA_1201300
PBANKA_1201500
PBANKA_1201800
PBANKA_1204200
PBANKA_1204300
PBANKA_1204500
PBANKA_1205000
PBANKA_1205100
PBANKA_1205200
PBANKA_1205300
PBANKA_1206000
PBANKA_1206500
PBANKA_1208900
PBANKA_1209100
PBANKA_1209300
PBANKA_1209400
PBANKA_1209600
PBANKA_1210000
PBANKA_1210300
PBANKA_1210400
PBANKA_1210600
PBANKA_1210800
PBANKA_1211100
PBANKA_1211400
PBANKA_1211900
PBANKA_1212100
PBANKA_1213600
PBANKA_1214900
PBANKA_1217800
PBANKA_1217900
PBANKA_1218400
PBANKA_1218500
PBANKA_1218900
PBANKA_1219000
PBANKA_1219500
PBANKA_1220900
PBANKA_1221200
PBANKA_1222300
PBANKA_1222400
PBANKA_1223400
PBANKA_1223600
PBANKA_1224100
PBANKA_1224500
PBANKA_1224800
PBANKA_1225600
PBANKA_1226900
PBANKA_1227500
PBANKA_1227600
PBANKA_1229900
PBANKA_1230100
PBANKA_1230500
PBANKA_1231300
PBANKA_1232400
PBANKA_1232800
PBANKA_1233100
PBANKA_1233600
PBANKA_1233700
PBANKA_1234000
PBANKA_1234900
PBANKA_1236400
PBANKA_1236700
PBANKA_1237000
PBANKA_1238100
PBANKA_1238200
PBANKA_1238300
PBANKA_1238700
PBANKA_1239000
PBANKA_1240400
PBANKA_1240700
PBANKA_1242100
PBANKA_1242300
PBANKA_1242400
PBANKA_1243000
PBANKA_1243100
PBANKA_1243500
PBANKA_1244000
PBANKA_1244200
PBANKA_1244900
PBANKA_1245150
PBANKA_1245200
PBANKA_1246100.2
PBANKA_1246161
PBANKA_1300011
PBANKA_1300200
PBANKA_1301600
PBANKA_1302300
PBANKA_1302600
PBANKA_1302700
PBANKA_1303900
PBANKA_1304500
PBANKA_1304800
PBANKA_1305200
PBANKA_1305400
PBANKA_1305700
PBANKA_1306000
PBANKA_1306400
PBANKA_1308000
PBANKA_1308100
PBANKA_1309700
PBANKA_1309900
PBANKA_1310500
PBANKA_1310600
PBANKA_1310700
PBANKA_1310900
PBANKA_1311400
PBANKA_1312000
PBANKA_1312600
PBANKA_1312800
PBANKA_1313200
PBANKA_1313800
PBANKA_1315300
PBANKA_1315500
PBANKA_1316300
PBANKA_1316400
PBANKA_1317200
PBANKA_1317300
PBANKA_1317400
PBANKA_1317800
PBANKA_1318700
PBANKA_1318800
PBANKA_1318900
PBANKA_1319600
PBANKA_1320100
PBANKA_1320600
PBANKA_1322200
PBANKA_1323300
PBANKA_1323400
PBANKA_1323900
PBANKA_1324000
PBANKA_1324100
PBANKA_1324200
PBANKA_1324600
PBANKA_1325200
PBANKA_1325400
PBANKA_1326300
PBANKA_1326400
PBANKA_1327021
PBANKA_1327300
PBANKA_1329000
PBANKA_1329100
PBANKA_1329400
PBANKA_1329900
PBANKA_1330800
PBANKA_1331300
PBANKA_1331900
PBANKA_1333000
PBANKA_1333300
PBANKA_1333700
PBANKA_1334500
PBANKA_1334600
PBANKA_1334700
PBANKA_1334900
PBANKA_1335300
PBANKA_1335700
PBANKA_1335800
PBANKA_1336000
PBANKA_1337500
PBANKA_1337700
PBANKA_1337800
PBANKA_1338100
PBANKA_1338200
PBANKA_1338900
PBANKA_1339600
PBANKA_1339800
PBANKA_1340600
PBANKA_1340800
PBANKA_1341100
PBANKA_1341200
PBANKA_1342300.2
PBANKA_1343700
PBANKA_1345400
PBANKA_1346200
PBANKA_1346400
PBANKA_1346700
PBANKA_1346800
PBANKA_1347000
PBANKA_1348300
PBANKA_1350300
PBANKA_1350400
PBANKA_1351400
PBANKA_1351700
PBANKA_1352100
PBANKA_1352500
PBANKA_1352600
PBANKA_1352900
PBANKA_1353500
PBANKA_1353800
PBANKA_1354100
PBANKA_1354500
PBANKA_1354800
PBANKA_1355000
PBANKA_1355700
PBANKA_1356500
PBANKA_1357900
PBANKA_1358000
PBANKA_1358200
PBANKA_1359000
PBANKA_1360400
PBANKA_1360600
PBANKA_1360700
PBANKA_1360900
PBANKA_1361500
PBANKA_1361800
PBANKA_1362500
PBANKA_1362800
PBANKA_1363200
PBANKA_1363400
PBANKA_1363900
PBANKA_1364200
PBANKA_1364400
PBANKA_1400900
PBANKA_1401500
PBANKA_1401600
PBANKA_1402000
PBANKA_1402200
PBANKA_1403200
PBANKA_1403300
PBANKA_1403900
PBANKA_1404100
PBANKA_1404800
PBANKA_1405100
PBANKA_1406800
PBANKA_1407600
PBANKA_1409800
PBANKA_1410400
PBANKA_1411200
PBANKA_1411300
PBANKA_1411700
PBANKA_1413400
PBANKA_1414100
PBANKA_1414500
PBANKA_1414800
PBANKA_1414900
PBANKA_1415200
PBANKA_1415300
PBANKA_1416300
PBANKA_1417000
PBANKA_1418400
PBANKA_1418800
PBANKA_1418900
PBANKA_1419100
PBANKA_1419200
PBANKA_1419900
PBANKA_1421400
PBANKA_1421700
PBANKA_1421800
PBANKA_1422200
PBANKA_1423100
PBANKA_1424200
PBANKA_1424300
PBANKA_1424400
PBANKA_1425300
PBANKA_1425350
PBANKA_1426700
PBANKA_1426800
PBANKA_1427000
PBANKA_1427200
PBANKA_1428300
PBANKA_1428400
PBANKA_1428600
PBANKA_1429100
PBANKA_1430000
PBANKA_1430100
PBANKA_1430300
PBANKA_1430400
PBANKA_1430600
PBANKA_1432700
PBANKA_1434000
PBANKA_1434200
PBANKA_1434400
PBANKA_1434800
PBANKA_1435900
PBANKA_1436200
PBANKA_1436300
PBANKA_1436400
PBANKA_1436500
PBANKA_1436900
PBANKA_1437400
PBANKA_1437700
PBANKA_1437800
PBANKA_1438000
PBANKA_1439000
PBANKA_1439100
PBANKA_1440200
PBANKA_1441600
PBANKA_1441700
PBANKA_1443200
PBANKA_1443700
PBANKA_1444300
PBANKA_1444600
PBANKA_1445000
PBANKA_1445100
PBANKA_1445600
PBANKA_1445700
PBANKA_1445800
PBANKA_1446100
PBANKA_1446900
PBANKA_1448200
PBANKA_1449000
PBANKA_1449500
PBANKA_1449900
PBANKA_1450000
PBANKA_1450200
PBANKA_1451000
PBANKA_1452000
PBANKA_1452700
PBANKA_1453000
PBANKA_1453200.2
PBANKA_1455000
PBANKA_1455100
PBANKA_1456200
PBANKA_1456300
PBANKA_1456900
PBANKA_1457100
PBANKA_1457900
PBANKA_1458300
PBANKA_1458700
PBANKA_1459400
PBANKA_1460700
PBANKA_1462400
PBANKA_1462700
PBANKA_1463200
PBANKA_1463700
PBANKA_1463900
PBANKA_1464200
PBANKA_1465051
PBANKA_1465700
PBANKA_1466141
