# Supplementary material for: Alternative splicing is required for stage differentiation in malaria parasites
Source: Genome Biol. 2019 Aug 1;20:151. doi: 10.1186/s13059-019-1756-6 (PMC6669979; doi:10.1186/s13059-019-1756-6)
Supplement: Supplementary file 9 — Tables S8. A zip-compressed file of tab-delimited text files containing six lists of genes that are constitutively alternatively spliced (excluding intron retention), for all samples. (ZIP 15 kb) [file 13059_2019_1756_MOESM9_ESM.zip › constitutive_AS/KO_male.txt]

PBANKA_0000901
PBANKA_0001601
PBANKA_0007501
PBANKA_0008101
PBANKA_0100081
PBANKA_0100100
PBANKA_0100200
PBANKA_0101200
PBANKA_0102600
PBANKA_0103000
PBANKA_0103400
PBANKA_0103700
PBANKA_0104000
PBANKA_0104100
PBANKA_0104300
PBANKA_0104400
PBANKA_0104700
PBANKA_0105000
PBANKA_0105100
PBANKA_0105500
PBANKA_0105700
PBANKA_0105900
PBANKA_0106000
PBANKA_0106200
PBANKA_0106600
PBANKA_0106800
PBANKA_0107200
PBANKA_0107800
PBANKA_0107900
PBANKA_0108100
PBANKA_0108300
PBANKA_0108600
PBANKA_0109500
PBANKA_0110100
PBANKA_0110200
PBANKA_0111300.2
PBANKA_0111400
PBANKA_0112661.1
PBANKA_0112701
PBANKA_0112721
PBANKA_0200600
PBANKA_0201600
PBANKA_0201900
PBANKA_0202000
PBANKA_0202300
PBANKA_0202700
PBANKA_0202900
PBANKA_0203100
PBANKA_0203650
PBANKA_0204200
PBANKA_0204600
PBANKA_0204700
PBANKA_0204800
PBANKA_0204900
PBANKA_0205100
PBANKA_0205900
PBANKA_0206100
PBANKA_0206300
PBANKA_0206500
PBANKA_0207000
PBANKA_0207100
PBANKA_0207900
PBANKA_0208400
PBANKA_0209400
PBANKA_0209600
PBANKA_0210400
PBANKA_0210600
PBANKA_0211500
PBANKA_0212600
PBANKA_0212800
PBANKA_0213000
PBANKA_0213800
PBANKA_0214000
PBANKA_0214500
PBANKA_0214800
PBANKA_0214900
PBANKA_0216081
PBANKA_0216701
PBANKA_0216721
PBANKA_0216781
PBANKA_0300600
PBANKA_0300700
PBANKA_0300900
PBANKA_0301300
PBANKA_0301600
PBANKA_0302200
PBANKA_0302800
PBANKA_0302900
PBANKA_0303000
PBANKA_0303400
PBANKA_0303500
PBANKA_0303800
PBANKA_0304500
PBANKA_0305200
PBANKA_0305800
PBANKA_0305900
PBANKA_0306000
PBANKA_0306200
PBANKA_0306500
PBANKA_0306700
PBANKA_0307000
PBANKA_0307200
PBANKA_0307300
PBANKA_0308100
PBANKA_0309400
PBANKA_0309500
PBANKA_0310200
PBANKA_0310300
PBANKA_0310400
PBANKA_0310600
PBANKA_0311900
PBANKA_0312400
PBANKA_0312600
PBANKA_0313400
PBANKA_0313700
PBANKA_0314000
PBANKA_0314200
PBANKA_0314300
PBANKA_0314800
PBANKA_0315900
PBANKA_0316100
PBANKA_0316200
PBANKA_0316400
PBANKA_0317141
PBANKA_0401500
PBANKA_0401800
PBANKA_0402000
PBANKA_0403100
PBANKA_0403600
PBANKA_0403900
PBANKA_0404200
PBANKA_0405100
PBANKA_0405300
PBANKA_0405500
PBANKA_0406000
PBANKA_0406500
PBANKA_0406600
PBANKA_0407200
PBANKA_0407600
PBANKA_0407900
PBANKA_0408700
PBANKA_0409000
PBANKA_0409100
PBANKA_0409300
PBANKA_0410400
PBANKA_0411300
PBANKA_0411400
PBANKA_0411700
PBANKA_0413000
PBANKA_0413400
PBANKA_0413700
PBANKA_0414100
PBANKA_0414800
PBANKA_0415700
PBANKA_0415800
PBANKA_0416000
PBANKA_0416500
PBANKA_0417100
PBANKA_0417300
PBANKA_0417800
PBANKA_0418200
PBANKA_0500700
PBANKA_0500950
PBANKA_0501051
PBANKA_0501700
PBANKA_0501800
PBANKA_0502100
PBANKA_0502650
PBANKA_0502700
PBANKA_0503700
PBANKA_0504300
PBANKA_0504400
PBANKA_0505200
PBANKA_0505500
PBANKA_0505900
PBANKA_0506400
PBANKA_0506500
PBANKA_0506600
PBANKA_0507200
PBANKA_0507600
PBANKA_0507800
PBANKA_0508600
PBANKA_0509200
PBANKA_0510000
PBANKA_0510100
PBANKA_0510200
PBANKA_0510900
PBANKA_0511700
PBANKA_0511800
PBANKA_0512000
PBANKA_0512700
PBANKA_0512900
PBANKA_0513100
PBANKA_0513900
PBANKA_0514400
PBANKA_0515350
PBANKA_0515500
PBANKA_0516200
PBANKA_0516300
PBANKA_0516600
PBANKA_0517000
PBANKA_0517100
PBANKA_0517600
PBANKA_0517700
PBANKA_0519600
PBANKA_0519700
PBANKA_0519900
PBANKA_0520700
PBANKA_0520900
PBANKA_0521100
PBANKA_0521200
PBANKA_0521900
PBANKA_0522000
PBANKA_0522100
PBANKA_0522700
PBANKA_0522900
PBANKA_0523300
PBANKA_0523600
PBANKA_0524700
PBANKA_0524821
PBANKA_0600021
PBANKA_0600051
PBANKA_0600100
PBANKA_0600900
PBANKA_0601200
PBANKA_0601300
PBANKA_0601600
PBANKA_0602600
PBANKA_0602700
PBANKA_0602800
PBANKA_0602900
PBANKA_0603300
PBANKA_0603650
PBANKA_0603700
PBANKA_0604300
PBANKA_0604500
PBANKA_0605500
PBANKA_0605600
PBANKA_0606200
PBANKA_0606300
PBANKA_0607200
PBANKA_0607400
PBANKA_0607500
PBANKA_0607600
PBANKA_0607900
PBANKA_0608100
PBANKA_0608200
PBANKA_0610100
PBANKA_0610200
PBANKA_0610300
PBANKA_0610600
PBANKA_0610700
PBANKA_0611500
PBANKA_0611600
PBANKA_0611800
PBANKA_0613100
PBANKA_0613200
PBANKA_0614100
PBANKA_0614200
PBANKA_0614500
PBANKA_0614700
PBANKA_0614800
PBANKA_0614900
PBANKA_0615100
PBANKA_0615300
PBANKA_0615700
PBANKA_0616100
PBANKA_0616200
PBANKA_0616700
PBANKA_0617100
PBANKA_0618100
PBANKA_0618300
PBANKA_0618400
PBANKA_0618900
PBANKA_0619100
PBANKA_0619300
PBANKA_0619400
PBANKA_0619900
PBANKA_0620200
PBANKA_0620400
PBANKA_0620600
PBANKA_0621400
PBANKA_0621900
PBANKA_0622000
PBANKA_0622100
PBANKA_0622200
PBANKA_0622600
PBANKA_0623200
PBANKA_0623600
PBANKA_0623651
PBANKA_0700521
PBANKA_0700541
PBANKA_0700561
PBANKA_0700600
PBANKA_0700700
PBANKA_0700761
PBANKA_0701100
PBANKA_0702100
PBANKA_0702300
PBANKA_0702400
PBANKA_0702700
PBANKA_0702900
PBANKA_0703500
PBANKA_0703600
PBANKA_0703900
PBANKA_0704200
PBANKA_0705400
PBANKA_0705500
PBANKA_0705900
PBANKA_0706000
PBANKA_0706400
PBANKA_0706900
PBANKA_0707100
PBANKA_0707200
PBANKA_0707300
PBANKA_0708100
PBANKA_0708200
PBANKA_0708400
PBANKA_0708500
PBANKA_0708800
PBANKA_0708900
PBANKA_0709000
PBANKA_0710800
PBANKA_0710900
PBANKA_0711000
PBANKA_0711300
PBANKA_0711800
PBANKA_0712100
PBANKA_0712200
PBANKA_0712600
PBANKA_0713000
PBANKA_0713300
PBANKA_0713400
PBANKA_0714400
PBANKA_0714500
PBANKA_0714700
PBANKA_0715000
PBANKA_0715200
PBANKA_0715300
PBANKA_0716000
PBANKA_0716100
PBANKA_0716200
PBANKA_0716400
PBANKA_0716500
PBANKA_0717900
PBANKA_0719200
PBANKA_0719500
PBANKA_0719600
PBANKA_0719700
PBANKA_0719800
PBANKA_0720000
PBANKA_0720500
PBANKA_0720600
PBANKA_0720900
PBANKA_0721000
PBANKA_0721100
PBANKA_0721500
PBANKA_0800100
PBANKA_0800200
PBANKA_0800400
PBANKA_0801100
PBANKA_0802300
PBANKA_0803400
PBANKA_0804500
PBANKA_0805200
PBANKA_0805600
PBANKA_0806000
PBANKA_0806100
PBANKA_0806400
PBANKA_0806500
PBANKA_0806800
PBANKA_0807500
PBANKA_0807600
PBANKA_0807700
PBANKA_0807800
PBANKA_0809000
PBANKA_0809400
PBANKA_0809700
PBANKA_0810400
PBANKA_0810500
PBANKA_0810800
PBANKA_0811000
PBANKA_0811300
PBANKA_0811600
PBANKA_0811700
PBANKA_0812000
PBANKA_0812100
PBANKA_0812200
PBANKA_0812600
PBANKA_0812800
PBANKA_0813000
PBANKA_0813500
PBANKA_0814800
PBANKA_0815200
PBANKA_0815400
PBANKA_0815600
PBANKA_0816100
PBANKA_0816200
PBANKA_0816400
PBANKA_0817000
PBANKA_0819100
PBANKA_0819200
PBANKA_0819300
PBANKA_0819400
PBANKA_0819900
PBANKA_0820300
PBANKA_0821400
PBANKA_0821900
PBANKA_0822100
PBANKA_0822700
PBANKA_0822900
PBANKA_0823000
PBANKA_0823300
PBANKA_0823400
PBANKA_0824400
PBANKA_0824700
PBANKA_0825700
PBANKA_0825800
PBANKA_0826200
PBANKA_0826400
PBANKA_0826700
PBANKA_0826800
PBANKA_0827100
PBANKA_0827700
PBANKA_0828100
PBANKA_0828200
PBANKA_0828300
PBANKA_0829000
PBANKA_0829100
PBANKA_0829300
PBANKA_0829600
PBANKA_0829800
PBANKA_0830000
PBANKA_0830200
PBANKA_0830300
PBANKA_0830400
PBANKA_0830450
PBANKA_0830900
PBANKA_0831100
PBANKA_0831200
PBANKA_0831700
PBANKA_0831800
PBANKA_0832300
PBANKA_0832400
PBANKA_0832500
PBANKA_0832700
PBANKA_0833000
PBANKA_0833300
PBANKA_0833400
PBANKA_0833600
PBANKA_0833800
PBANKA_0833900
PBANKA_0834000
PBANKA_0834500
PBANKA_0834700
PBANKA_0835400
PBANKA_0835500
PBANKA_0835600
PBANKA_0836300
PBANKA_0836800
PBANKA_0837201
PBANKA_0901000
PBANKA_0901100
PBANKA_0901300.2
PBANKA_0901500
PBANKA_0902000
PBANKA_0902200
PBANKA_0902400
PBANKA_0902500
PBANKA_0903000
PBANKA_0903100
PBANKA_0903400
PBANKA_0903600
PBANKA_0903700
PBANKA_0904100
PBANKA_0904700
PBANKA_0905300
PBANKA_0905600
PBANKA_0905800
PBANKA_0906500
PBANKA_0907200
PBANKA_0907300
PBANKA_0907500
PBANKA_0907600
PBANKA_0908500
PBANKA_0908800
PBANKA_0908900
PBANKA_0909500
PBANKA_0909700
PBANKA_0909900
PBANKA_0910000
PBANKA_0910100
PBANKA_0910900
PBANKA_0911100
PBANKA_0911700
PBANKA_0911900
PBANKA_0912100
PBANKA_0912700
PBANKA_0913000
PBANKA_0913100
PBANKA_0913500
PBANKA_0915800
PBANKA_0916200
PBANKA_0917000
PBANKA_0917400
PBANKA_0918300
PBANKA_0918600
PBANKA_0919800
PBANKA_0920500
PBANKA_0920600
PBANKA_0920700
PBANKA_0920800
PBANKA_0920900
PBANKA_0921700
PBANKA_0922000
PBANKA_0922100
PBANKA_0922600
PBANKA_0922700
PBANKA_0923300
PBANKA_0923900
PBANKA_0924100
PBANKA_0924300
PBANKA_0924800
PBANKA_0925100
PBANKA_0925700
PBANKA_0925900
PBANKA_0926300
PBANKA_0926900
PBANKA_0927300
PBANKA_0927700
PBANKA_0927800
PBANKA_0928100
PBANKA_0928200
PBANKA_0929200
PBANKA_0929300
PBANKA_0929400
PBANKA_0931100
PBANKA_0931700
PBANKA_0931800
PBANKA_0932100
PBANKA_0932200
PBANKA_0932500
PBANKA_0932600
PBANKA_0932900
PBANKA_0933000
PBANKA_0933200
PBANKA_0933400.1
PBANKA_0933500
PBANKA_0933600
PBANKA_0933900
PBANKA_0934200
PBANKA_0934700
PBANKA_0934900
PBANKA_0935700
PBANKA_0935800
PBANKA_0936000
PBANKA_0936100
PBANKA_0936600
PBANKA_0936700
PBANKA_0936800
PBANKA_0936900
PBANKA_0937000
PBANKA_0937200.2
PBANKA_0937300
PBANKA_0937800
PBANKA_0937900
PBANKA_0938500
PBANKA_0938800
PBANKA_0939400
PBANKA_0939800
PBANKA_0940100
PBANKA_0940400
PBANKA_0940600
PBANKA_0940700
PBANKA_0941100
PBANKA_0941200
PBANKA_0941400
PBANKA_0941600
PBANKA_0941700
PBANKA_0942200
PBANKA_0942900
PBANKA_0943400
PBANKA_0943600
PBANKA_1000051
PBANKA_1000091
PBANKA_1000200
PBANKA_1000400
PBANKA_1000451
PBANKA_1000600
PBANKA_1001100
PBANKA_1001300
PBANKA_1001400
PBANKA_1001500
PBANKA_1001700
PBANKA_1001800
PBANKA_1001900
PBANKA_1002000
PBANKA_1004000
PBANKA_1004100
PBANKA_1004300
PBANKA_1004400
PBANKA_1004500
PBANKA_1004800
PBANKA_1005300
PBANKA_1005700
PBANKA_1005900
PBANKA_1006300
PBANKA_1007300
PBANKA_1007500
PBANKA_1007700
PBANKA_1008000
PBANKA_1008700
PBANKA_1009100
PBANKA_1009600
PBANKA_1009900
PBANKA_1010600
PBANKA_1011300
PBANKA_1011400
PBANKA_1012200
PBANKA_1012400
PBANKA_1012500
PBANKA_1012700
PBANKA_1013000
PBANKA_1013100
PBANKA_1013700
PBANKA_1013800
PBANKA_1014300
PBANKA_1014500
PBANKA_1014700
PBANKA_1014900
PBANKA_1015400
PBANKA_1015900
PBANKA_1016600
PBANKA_1017200
PBANKA_1017800
PBANKA_1018100
PBANKA_1018900
PBANKA_1019200
PBANKA_1019500
PBANKA_1019800
PBANKA_1020900
PBANKA_1021400
PBANKA_1021900
PBANKA_1022000
PBANKA_1022400
PBANKA_1022600
PBANKA_1022800
PBANKA_1023200
PBANKA_1023400
PBANKA_1023600
PBANKA_1023900
PBANKA_1024500
PBANKA_1024700
PBANKA_1025000
PBANKA_1026300
PBANKA_1026700
PBANKA_1026800
PBANKA_1027000
PBANKA_1027600
PBANKA_1028200
PBANKA_1028700
PBANKA_1028800
PBANKA_1029400
PBANKA_1029500
PBANKA_1029700
PBANKA_1029800
PBANKA_1030100
PBANKA_1030400
PBANKA_1030500
PBANKA_1031400
PBANKA_1031500
PBANKA_1031600
PBANKA_1031700
PBANKA_1032400
PBANKA_1033100
PBANKA_1033700
PBANKA_1033900
PBANKA_1034400
PBANKA_1034700
PBANKA_1034900
PBANKA_1035400
PBANKA_1036200
PBANKA_1037500
PBANKA_1037900
PBANKA_1038400
PBANKA_1038500
PBANKA_1038600
PBANKA_1038700
PBANKA_1038800
PBANKA_1039000
PBANKA_1039300
PBANKA_1039400
PBANKA_1039900
PBANKA_1040000
PBANKA_1040200
PBANKA_1040561
PBANKA_1100750
PBANKA_1100821
PBANKA_1102300
PBANKA_1102600
PBANKA_1103400
PBANKA_1103700
PBANKA_1103800
PBANKA_1103900
PBANKA_1104100
PBANKA_1104500
PBANKA_1104800
PBANKA_1105400
PBANKA_1105500
PBANKA_1106000
PBANKA_1106400
PBANKA_1107100
PBANKA_1107800
PBANKA_1107900
PBANKA_1108000
PBANKA_1108800
PBANKA_1109000
PBANKA_1109300
PBANKA_1109600
PBANKA_1109900
PBANKA_1110300
PBANKA_1111600
PBANKA_1111700
PBANKA_1112100
PBANKA_1112200
PBANKA_1113600
PBANKA_1113700
PBANKA_1114100
PBANKA_1114200
PBANKA_1115100
PBANKA_1115200
PBANKA_1115300
PBANKA_1115600
PBANKA_1115700
PBANKA_1116700
PBANKA_1116900
PBANKA_1117400
PBANKA_1117500
PBANKA_1117600
PBANKA_1117800
PBANKA_1117900
PBANKA_1118000
PBANKA_1118100.2
PBANKA_1118200
PBANKA_1118300
PBANKA_1118500
PBANKA_1118700
PBANKA_1118900
PBANKA_1119300
PBANKA_1119700
PBANKA_1119900
PBANKA_1120600
PBANKA_1120900
PBANKA_1121500
PBANKA_1121600
PBANKA_1122000
PBANKA_1122400
PBANKA_1122600
PBANKA_1122800
PBANKA_1123700
PBANKA_1123800
PBANKA_1123900
PBANKA_1125200
PBANKA_1125600
PBANKA_1125700
PBANKA_1127300
PBANKA_1128700
PBANKA_1128800
PBANKA_1129000
PBANKA_1129600
PBANKA_1130200
PBANKA_1130500
PBANKA_1131000
PBANKA_1131100
PBANKA_1131600
PBANKA_1132600
PBANKA_1132800
PBANKA_1133200
PBANKA_1133500
PBANKA_1134100
PBANKA_1134700
PBANKA_1135500
PBANKA_1136300
PBANKA_1136700
PBANKA_1136900
PBANKA_1137200
PBANKA_1139800
PBANKA_1140900
PBANKA_1141400
PBANKA_1141500
PBANKA_1141900
PBANKA_1142700
PBANKA_1142800
PBANKA_1142900
PBANKA_1143100
PBANKA_1143200
PBANKA_1143700
PBANKA_1144000
PBANKA_1144200
PBANKA_1144800
PBANKA_1145700
PBANKA_1145800
PBANKA_1146200
PBANKA_1146741
PBANKA_1200071
PBANKA_1200091
PBANKA_1200400
PBANKA_1200800
PBANKA_1201800
PBANKA_1202200
PBANKA_1202300
PBANKA_1203500
PBANKA_1204200
PBANKA_1204500
PBANKA_1205000
PBANKA_1205100
PBANKA_1205300
PBANKA_1205400
PBANKA_1206000
PBANKA_1206500
PBANKA_1206900
PBANKA_1208200
PBANKA_1208700
PBANKA_1208800
PBANKA_1208900
PBANKA_1209000
PBANKA_1209100
PBANKA_1209300
PBANKA_1209400
PBANKA_1210000
PBANKA_1210300
PBANKA_1210400
PBANKA_1210800
PBANKA_1211100
PBANKA_1211400
PBANKA_1211800
PBANKA_1212600
PBANKA_1212700
PBANKA_1213200
PBANKA_1214100
PBANKA_1214200
PBANKA_1214900
PBANKA_1215500
PBANKA_1215700
PBANKA_1216800
PBANKA_1217100
PBANKA_1217300
PBANKA_1217400
PBANKA_1217800
PBANKA_1217900
PBANKA_1218400
PBANKA_1218500
PBANKA_1219500
PBANKA_1220000
PBANKA_1220100
PBANKA_1220500
PBANKA_1220600
PBANKA_1220900
PBANKA_1221100
PBANKA_1221200
PBANKA_1222300
PBANKA_1222400
PBANKA_1223300
PBANKA_1223400
PBANKA_1224000
PBANKA_1224100
PBANKA_1224200
PBANKA_1224700
PBANKA_1224800
PBANKA_1225600
PBANKA_1226400
PBANKA_1226900
PBANKA_1227400
PBANKA_1227500
PBANKA_1228500
PBANKA_1229600
PBANKA_1230100
PBANKA_1230300
PBANKA_1230500
PBANKA_1231000
PBANKA_1231300
PBANKA_1231700
PBANKA_1232200
PBANKA_1232800
PBANKA_1233500
PBANKA_1233800
PBANKA_1234000
PBANKA_1234500
PBANKA_1234900
PBANKA_1235100
PBANKA_1236400
PBANKA_1236600
PBANKA_1236900
PBANKA_1237000
PBANKA_1237900
PBANKA_1238100
PBANKA_1238200
PBANKA_1238300
PBANKA_1238400
PBANKA_1240700
PBANKA_1241000
PBANKA_1241700
PBANKA_1241800
PBANKA_1241900
PBANKA_1242200
PBANKA_1242400
PBANKA_1243000
PBANKA_1243100
PBANKA_1243500
PBANKA_1243900
PBANKA_1244000
PBANKA_1244300
PBANKA_1244900
PBANKA_1245861
PBANKA_1246100.2
PBANKA_1246141
PBANKA_1246161
PBANKA_1246400
PBANKA_1246800
PBANKA_1246900
PBANKA_1300011
PBANKA_1300071
PBANKA_1300100
PBANKA_1301400
PBANKA_1301600
PBANKA_1301700
PBANKA_1301800
PBANKA_1302200
PBANKA_1302300
PBANKA_1302600
PBANKA_1302700
PBANKA_1303100
PBANKA_1303600
PBANKA_1303800
PBANKA_1304000
PBANKA_1304500
PBANKA_1305400
PBANKA_1306000
PBANKA_1306400
PBANKA_1306600
PBANKA_1307600
PBANKA_1307900
PBANKA_1308000
PBANKA_1308100
PBANKA_1308500
PBANKA_1308900
PBANKA_1309400
PBANKA_1309700
PBANKA_1310400
PBANKA_1310500
PBANKA_1310600
PBANKA_1310700
PBANKA_1310900
PBANKA_1311100
PBANKA_1311200
PBANKA_1312000
PBANKA_1312100
PBANKA_1312700
PBANKA_1312800
PBANKA_1313700
PBANKA_1314100
PBANKA_1314200
PBANKA_1315000
PBANKA_1315400
PBANKA_1316200
PBANKA_1316300
PBANKA_1316400
PBANKA_1316500
PBANKA_1317800
PBANKA_1318700
PBANKA_1318800
PBANKA_1318900
PBANKA_1319600
PBANKA_1320100
PBANKA_1320600
PBANKA_1320700
PBANKA_1321100
PBANKA_1322200
PBANKA_1323400
PBANKA_1323900
PBANKA_1324100
PBANKA_1324400
PBANKA_1324600
PBANKA_1325400
PBANKA_1325800
PBANKA_1326100
PBANKA_1326200
PBANKA_1326400
PBANKA_1326800
PBANKA_1327021
PBANKA_1327100
PBANKA_1327251
PBANKA_1327300
PBANKA_1328200
PBANKA_1328700
PBANKA_1329000
PBANKA_1329100
PBANKA_1329200
PBANKA_1329300
PBANKA_1329400
PBANKA_1329900
PBANKA_1330800
PBANKA_1330900
PBANKA_1331300
PBANKA_1331600
PBANKA_1331800
PBANKA_1331900
PBANKA_1333000
PBANKA_1333100
PBANKA_1333300
PBANKA_1333800
PBANKA_1334100
PBANKA_1334400
PBANKA_1334500
PBANKA_1334600
PBANKA_1334700
PBANKA_1334900
PBANKA_1335200
PBANKA_1335300
PBANKA_1335600
PBANKA_1335700
PBANKA_1335800
PBANKA_1336000
PBANKA_1336300
PBANKA_1336400
PBANKA_1336500
PBANKA_1336600
PBANKA_1337100
PBANKA_1337400
PBANKA_1337500
PBANKA_1337600
PBANKA_1337700
PBANKA_1337800
PBANKA_1338000
PBANKA_1338100
PBANKA_1338200
PBANKA_1338400
PBANKA_1338600
PBANKA_1338900
PBANKA_1339600
PBANKA_1339800
PBANKA_1340400
PBANKA_1340600
PBANKA_1340800
PBANKA_1341100
PBANKA_1341200
PBANKA_1341400
PBANKA_1341500
PBANKA_1341800
PBANKA_1343100
PBANKA_1343200
PBANKA_1343700
PBANKA_1344200
PBANKA_1345300
PBANKA_1345400
PBANKA_1345700
PBANKA_1346400
PBANKA_1346500
PBANKA_1346700
PBANKA_1346800
PBANKA_1348300
PBANKA_1349400
PBANKA_1350100
PBANKA_1350300
PBANKA_1350400
PBANKA_1351100
PBANKA_1351200
PBANKA_1351700
PBANKA_1352100
PBANKA_1352400
PBANKA_1352500
PBANKA_1352900
PBANKA_1353800
PBANKA_1354100
PBANKA_1354300
PBANKA_1354500
PBANKA_1354800
PBANKA_1355000
PBANKA_1356400
PBANKA_1357700
PBANKA_1357900
PBANKA_1358200
PBANKA_1358300
PBANKA_1358800
PBANKA_1359700
PBANKA_1359900
PBANKA_1360400
PBANKA_1360500
PBANKA_1360600
PBANKA_1360700
PBANKA_1360900
PBANKA_1361400
PBANKA_1361500
PBANKA_1361600
PBANKA_1362200
PBANKA_1363200
PBANKA_1363400
PBANKA_1363800
PBANKA_1364200
PBANKA_1364500
PBANKA_1364700
PBANKA_1365200
PBANKA_1365400
PBANKA_1400061
PBANKA_1400100
PBANKA_1400700
PBANKA_1400900
PBANKA_1401500
PBANKA_1401600
PBANKA_1402200
PBANKA_1402400
PBANKA_1402600
PBANKA_1402700
PBANKA_1403200
PBANKA_1403300
PBANKA_1403400
PBANKA_1403900
PBANKA_1404800
PBANKA_1405100
PBANKA_1405200
PBANKA_1406100
PBANKA_1407300
PBANKA_1408700
PBANKA_1409500
PBANKA_1411200
PBANKA_1411300
PBANKA_1411700
PBANKA_1413300
PBANKA_1413400
PBANKA_1414100
PBANKA_1414500
PBANKA_1414600
PBANKA_1414700
PBANKA_1414900
PBANKA_1415300
PBANKA_1415600
PBANKA_1416300
PBANKA_1417000
PBANKA_1417100
PBANKA_1417200
PBANKA_1417900
PBANKA_1418300
PBANKA_1418400
PBANKA_1418800
PBANKA_1418900
PBANKA_1419100
PBANKA_1419500
PBANKA_1419700
PBANKA_1419800
PBANKA_1420300
PBANKA_1420900
PBANKA_1421000
PBANKA_1421300
PBANKA_1421400
PBANKA_1421500
PBANKA_1421600
PBANKA_1421800
PBANKA_1422200
PBANKA_1422500
PBANKA_1423100
PBANKA_1423400
PBANKA_1424200
PBANKA_1424400
PBANKA_1424800
PBANKA_1424900
PBANKA_1425600
PBANKA_1425700
PBANKA_1425900
PBANKA_1426400
PBANKA_1426500
PBANKA_1426600
PBANKA_1426700
PBANKA_1427200
PBANKA_1427600
PBANKA_1427700
PBANKA_1428300
PBANKA_1428400
PBANKA_1428500
PBANKA_1428600
PBANKA_1429100
PBANKA_1430100
PBANKA_1430300
PBANKA_1430600
PBANKA_1430700
PBANKA_1431200
PBANKA_1431900
PBANKA_1432700
PBANKA_1433800
PBANKA_1433900
PBANKA_1434200
PBANKA_1434400
PBANKA_1434800
PBANKA_1435500
PBANKA_1435800
PBANKA_1436200
PBANKA_1436300
PBANKA_1436500
PBANKA_1437400
PBANKA_1437800
PBANKA_1438000
PBANKA_1438300
PBANKA_1439000
PBANKA_1439400
PBANKA_1441200
PBANKA_1441600
PBANKA_1442200
PBANKA_1443200
PBANKA_1443700
PBANKA_1444600
PBANKA_1444700
PBANKA_1445100
PBANKA_1445700
PBANKA_1445800
PBANKA_1446100
PBANKA_1446900
PBANKA_1447100
PBANKA_1447600
PBANKA_1448600
PBANKA_1449000
PBANKA_1449400
PBANKA_1449500
PBANKA_1450200
PBANKA_1450300
PBANKA_1450400
PBANKA_1450500
PBANKA_1451600
PBANKA_1451900
PBANKA_1452000
PBANKA_1452300
PBANKA_1452900
PBANKA_1453000
PBANKA_1453200.2
PBANKA_1454500
PBANKA_1455000
PBANKA_1455100
PBANKA_1455700
PBANKA_1456200
PBANKA_1456300
PBANKA_1456800
PBANKA_1456900
PBANKA_1457100
PBANKA_1457200
PBANKA_1457600
PBANKA_1457900
PBANKA_1458000
PBANKA_1458100
PBANKA_1458300
PBANKA_1458700
PBANKA_1459100
PBANKA_1459400
PBANKA_1460700
PBANKA_1462700
PBANKA_1463200
PBANKA_1463700
PBANKA_1463900
PBANKA_1464100
PBANKA_1464200
PBANKA_1464900
PBANKA_1466141
PBANKA_1466181
