# Supplementary material for: Alternative splicing is required for stage differentiation in malaria parasites
Source: Genome Biol. 2019 Aug 1;20:151. doi: 10.1186/s13059-019-1756-6 (PMC6669979; doi:10.1186/s13059-019-1756-6)
Supplement: Supplementary file 10 — Tables S9. An Excel spreadsheet quantifying categories of alternative splicing in single stages. (XLSX 6008 kb) [file 13059_2019_1756_MOESM10_ESM.xlsx]

## Sheet: AWT
Intron retention																					5'/3' Splice change																	Exon skipping
Chromosome	Start	End	Gene	Strand	Intron length	Length factor (length/100)	Read count asexual WT (rep. 1)	Normalised read count asexual WT (rep. 1) (count/length factor)	Canonical junction count asexual WT (rep. 1)	Read count asexual WT (rep. 2)	Normalised read count asexual WT (rep. 2) (count/length factor)	Canonical junction count asexual WT (rep. 2)	Read count asexual WT (rep. 3)	Normalised read count asexual WT (rep. 3) (count/length factor)	Canonical junction count asexual WT (rep. 3)	AS count/total count (rep. 1)	AS count/total count (rep. 2)	AS count/total count (rep. 3)	Mean		Chromosome	Start	End	Gene	Strand	Change	Read count asexual WT (rep. 1)	Canonical junction count asexual WT (rep. 1)	Read count asexual WT (rep. 2)	Canonical junction count asexual WT (rep. 2)	Read count asexual WT (rep. 3)	Canonical junction count asexual WT (rep. 3)	AS count/total count (rep. 1)	AS count/total count (rep. 2)	AS count/total count (rep. 3)	Mean		Chromosome	Start	End	Gene	Read count asexual WT (rep. 1)	Adjacent canonical junction 1 count (rep. 1)	Adjacent canonical junction 2 count (rep. 1)	Average canonical junction count asexual WT (rep. 1)	Read count asexual WT (rep. 2)	Adjacent canonical junction 1 count (rep. 2)	Adjacent canonical junction 2 count (rep. 2)	Average canonical junction count asexual WT (rep. 2)
PbANKA_02_v3	49558	49755	PBANKA_0201200	+	197	1.97	9	4.56853	0	11	5.58376	0	10	5.07614	0	1	1	1	1		PBANKA_03_V3	555987	556181	PBANKA_0316200	+	3	217	0	141	0	348	0	1	1	1	1		PBANKA_13_V3	1664756	1664861	PBANKA_1342300.2	28	0	0	0	95	0	0	0
PbANKA_02_v3	571441	571521	PBANKA_0214951	-	80	1	246	246	0	213	213	0	274	274	0	1	1	1	1		PBANKA_03_V3	635948	636096	PBANKA_0317061	-	5	43	0	50	0	131	0	1	1	1	1		PBANKA_03_V3	89055	89319	PBANKA_0302800	42	0	0	0	143	2	3	2.5
PbANKA_02_v3	5718	5935	PBANKA_0200500	-	217	2.17	16	7.37327	0	39	17.9724	0	34	15.6682	0	1	1	1	1		PBANKA_03_V3	645959	646062	PBANKA_0317121	-	3	14	0	40	0	39	0	1	1	1	1		PBANKA_07_V3	52225	52579	PBANKA_0700561	246	10	0	5	297	10	0	5
PbANKA_02_v3	64387	64614	PBANKA_0201400	+	227	2.27	59	25.9912	0	62	27.3128	0	53	23.348	0	1	1	1	1		PBANKA_05_V3	420735	420844	PBANKA_0510200	-	5	450	0	457	0	389	0	1	1	1	1		PBANKA_06_V3	389841	390338	PBANKA_0608100	190	14	0	7	307	39	0	19.5
PbANKA_03_v3	597141	597230	PBANKA_0316861	+	89	1	3	3	0	3	3	0	6	6	0	1	1	1	1		PBANKA_05_V3	675324	675415	PBANKA_0518600	+	5	139	0	121	0	106	0	1	1	1	1		PBANKA_14_V3	1228114	1228391	PBANKA_1432700	17	1	0	0.5	14	7	8	7.5
PbANKA_03_v3	635948	636157	PBANKA_0317061	-	209	2.09	70	33.4928	0	81	38.756	0	223	106.699	0	1	1	1	1		PBANKA_06_V3	390241	390338	PBANKA_0608100	+	5	24	0	66	0	37	0	1	1	1	1		PBANKA_10_V3	1314747	1315034	PBANKA_1032400	3	5	1	3	44	39	14	26.5
PbANKA_03_v3	638946	639026	PBANKA_0317081	-	80	1	253	253	0	265	265	0	301	301	0	1	1	1	1		PBANKA_07_V3	52469	52579	PBANKA_0700561	+	5	4	0	4	0	17	0	1	1	1	1		PBANKA_06_V3	617398	617623	PBANKA_0614700	57	20	39	29.5	66	26	58	42
PbANKA_03_v3	8995	9096	PBANKA_0300300	-	101	1.01	5	4.9505	0	4	3.9604	0	3	2.9703	0	1	1	1	1		PBANKA_07_V3	588135	588267	PBANKA_0716000	-	5	159	0	237	0	199	0	1	1	1	1		PBANKA_03_V3	648903	649270	PBANKA_0317141	21	9	15	12	52	47	62	54.5
PbANKA_04_v3	13784	13873	PBANKA_0400600	-	89	1	8	8	0	6	6	0	6	6	0	1	1	1	1		PBANKA_07_V3	609663	609809	PBANKA_0716500	-	5	203	0	426	0	181	0	1	1	1	1		PBANKA_09_V3	1072505	1072707	PBANKA_0929200	31	40	30	35	74	224	172	198
PbANKA_04_v3	22241	22340	PBANKA_0400800	+	99	1	25	25	0	7	7	0	13	13	0	1	1	1	1		PBANKA_08_V3	20109	20300	PBANKA_0800200	+	5	23	0	29	0	34	0	1	1	1	1		PBANKA_12_V3	389209	389452	PBANKA_1210400	48	55	52	53.5	54	101	107	104
PbANKA_04_v3	23008	23186	PBANKA_0400800	+	178	1.78	16	8.98876	0	19	10.6742	0	17	9.55056	0	1	1	1	1		PBANKA_08_V3	1254248	1254373	PBANKA_0833300	-	5	8	0	44	0	26	0	1	1	1	1		PBANKA_10_V3	1515715	1516078	PBANKA_1037500	5	13	15	14	21	39	58	48.5
PbANKA_04_v3	671020	671228	PBANKA_0417800	-	208	2.08	5	2.40385	0	20	9.61538	0	6	2.88462	0	1	1	1	1		PBANKA_09_V3	469350	469489	PBANKA_0912400	+	3	13	0	27	0	18	0	1	1	1	1		PBANKA_02_V3	10030	10397	PBANKA_0200600	8	30	4	17	17	88	13	50.5
PbANKA_05_v3	10267	10363	PBANKA_0500700	+	96	1	645	645	0	567	567	0	859	859	0	1	1	1	1		PBANKA_09_V3	1589427	1589564	PBANKA_0943800	+	5	4	0	4	0	21	0	1	1	1	1		PBANKA_14_V3	600020	600459	PBANKA_1414900	21	55	52	53.5	25	118	119	118.5
PbANKA_05_v3	420735	420879	PBANKA_0510200	-	144	1.44	447	310.417	0	443	307.639	0	435	302.083	0	1	1	1	1		PBANKA_10_V3	693560	693647	PBANKA_1016100	-	5	55	0	90	0	58	0	1	1	1	1		PBANKA_06_V3	798134	798451	PBANKA_0619400	87	182	254	218	55	222	340	281
PbANKA_05_v3	675318	675415	PBANKA_0518600	+	97	1	133	133	0	117	117	0	105	105	0	1	1	1	1		PBANKA_10_V3	1083615	1083781	PBANKA_1026300	+	5	8	0	11	0	8	0	1	1	1	1		PBANKA_11_V3	586858	587111	PBANKA_1115200	9	36	51	43.5	49	190	310	250
PbANKA_06_v3	295432	295751	PBANKA_0605800	-	319	3.19	6	1.88088	0	21	6.58307	0	8	2.50784	0	1	1	1	1		PBANKA_10_V3	1184643	1184750	PBANKA_1029000	+	5	24	0	43	0	54	0	1	1	1	1		PBANKA_12_V3	685247	685607	PBANKA_1217900	33	137	99	118	49	302	213	257.5
PbANKA_06_v3	390003	390338	PBANKA_0608100	+	335	3.35	163	48.6567	0	241	71.9403	0	167	49.8507	0	1	1	1	1		PBANKA_11_V3	59739	59832	PBANKA_1100821	+	3	19	0	26	0	27	0	1	1	1	1		PBANKA_09_V3	156028	156298	PBANKA_0904300	22	83	62	72.5	10	97	65	81
PbANKA_07_v3	393947	394086	PBANKA_0710200	-	139	1.39	7	5.03597	0	10	7.19424	0	6	4.31655	0	1	1	1	1		PBANKA_11_V3	377302	377440	PBANKA_1109600	+	5	27	0	247	0	30	0	1	1	1	1		PBANKA_07_V3	244587	244902	PBANKA_0705400	9	42	76	59	21	56	132	94
PbANKA_07_v3	51938	52016	PBANKA_0700561	+	78	1	377	377	0	423	423	0	630	630	0	1	1	1	1		PBANKA_11_V3	1573626	1573878	PBANKA_1141900	+	3	3	0	5	0	4	0	1	1	1	1		PBANKA_10_V3	1338686	1339040	PBANKA_1033000	14	65	72	68.5	10	50	37	43.5
PbANKA_07_v3	52440	52579	PBANKA_0700561	+	139	1.39	8	5.7554	0	12	8.63309	0	26	18.705	0	1	1	1	1		PBANKA_12_V3	7795	7919	PBANKA_1200031	-	5	20	0	11	0	20	0	1	1	1	1		PBANKA_08_V3	1186271	1186617	PBANKA_0831300	30	163	188	175.5	27	177	165	171
PbANKA_07_v3	546015	546235	PBANKA_0714500	+	220	2.2	10	4.54545	0	22	10	0	9	4.09091	0	1	1	1	1		PBANKA_12_V3	985269	985509	PBANKA_1226000	+	5	38	0	27	0	46	0	1	1	1	1		PBANKA_14_V3	193037	193384	PBANKA_1403200	21	135	81	108	22	190	157	173.5
PbANKA_07_v3	588135	588324	PBANKA_0716000	-	189	1.89	258	136.508	0	342	180.952	0	297	157.143	0	1	1	1	1		PBANKA_13_V3	113712	113846	PBANKA_1301800	-	5	11	0	53	0	10	0	1	1	1	1		PBANKA_11_V3	667215	667555	PBANKA_1117800	92	685	430	557.5	74	668	410	539
PbANKA_07_v3	609663	609728	PBANKA_0716500	-	65	1	6	6	0	29	29	0	21	21	0	1	1	1	1		PBANKA_13_V3	148913	149016	PBANKA_1302300	+	5	36	0	55	0	31	0	1	1	1	1		PBANKA_10_V3	243891	244177	PBANKA_1004300	25	86	119	102.5	15	142	190	166
PbANKA_08_v3	1004804	1004903	PBANKA_0826000	+	99	1	77	77	0	99	99	0	90	90	0	1	1	1	1		PBANKA_13_V3	1524539	1524632	PBANKA_1338900	+	5	73	0	509	0	199	0	1	1	1	1		PBANKA_05_V3	675043	675415	PBANKA_0518600	10	178	0	89	11	165	0	82.5
PbANKA_08_v3	1254248	1254382	PBANKA_0833300	-	134	1.34	9	6.71642	0	34	25.3731	0	24	17.9104	0	1	1	1	1		PBANKA_14_V3	762359	762529	PBANKA_1419400	-	3	14	0	15	0	12	0	1	1	1	1		PBANKA_12_V3	1470349	1470716	PBANKA_1238300	5	13	26	19.5	8	133	267	200
PbANKA_08_v3	1417546	1417743	PBANKA_0837201	-	197	1.97	45	22.8426	0	48	24.3655	0	86	43.6548	0	1	1	1	1		PBANKA_14_V3	967198	967317	PBANKA_1425300	+	5	187	0	109	0	126	0	1	1	1	1		PBANKA_13_V3	1628775	1629044	PBANKA_1341600	21	135	140	137.5	20	115	114	114.5
PbANKA_08_v3	20098	20300	PBANKA_0800200	+	202	2.02	27	13.3663	0	24	11.8812	0	36	17.8218	0	1	1	1	1		PBANKA_09_V3	170229	170372	PBANKA_0904900	+	5	215	0	270	0	294	3	1	1	0.989899	0.996633		PBANKA_12_V3	1702720	1702988	PBANKA_1245200	32	153	197	175	24	211	262	236.5
PbANKA_08_v3	886479	886588	PBANKA_0822600	-	109	1.09	78	71.5596	0	69	63.3028	0	96	88.0734	0	1	1	1	1		PBANKA_13_V3	1627968	1628062	PBANKA_1341600	-	5	247	0	319	1	273	3	1	0.996875	0.98913	0.995335		PBANKA_05_V3	150595	150979	PBANKA_0503700	12	87	91	89	10	84	93	88.5
PbANKA_09_v3	149756	149912	PBANKA_0904000	+	156	1.56	7	4.48718	0	15	9.61538	0	12	7.69231	0	1	1	1	1		PBANKA_03_V3	652845	652984	PBANKA_0317161	+	5	4	0	36	1	64	0	1	0.972973	1	0.990991		PBANKA_08_V3	1178800	1179153	PBANKA_0831100	29	139	129	134	16	210	186	198
PbANKA_09_v3	1574324	1574485	PBANKA_0943400	+	161	1.61	6	3.72671	0	34	21.118	0	7	4.34783	0	1	1	1	1		PBANKA_06_V3	303914	304004	PBANKA_0606200	-	5	38	1	201	3	55	0	0.974359	0.985294	1	0.986551		PBANKA_03_V3	357724	358101	PBANKA_0310400	24	147	184	165.5	17	160	192	176
PbANKA_09_v3	1589383	1589564	PBANKA_0943800	+	181	1.81	3	1.65746	0	6	3.31492	0	20	11.0497	0	1	1	1	1		PBANKA_14_V3	2488137	2488233	PBANKA_1465700	-	5	14	0	34	0	21	1	1	1	0.954545	0.984848		PBANKA_13_V3	1159509	1159770	PBANKA_1329100	3	32	34	33	6	107	121	114
PbANKA_09_v3	1601563	1601652	PBANKA_0944000	+	89	1	4	4	0	3	3	0	7	7	0	1	1	1	1		PBANKA_07_V3	435891	435972	PBANKA_0711300	-	3	28	0	100	5	19	0	1	0.952381	1	0.984127		PBANKA_04_V3	408745	408959	PBANKA_0411400	22	205	208	206.5	28	245	274	259.5
PbANKA_10_v3	1184655	1184750	PBANKA_1029000	+	95	1	45	45	0	52	52	0	34	34	0	1	1	1	1		PBANKA_07_V3	51636	51830	PBANKA_0700561	+	5	59	1	51	1	155	9	0.983333	0.980769	0.945122	0.969742		PBANKA_02_V3	218656	219172	PBANKA_0206300	21	172	118	145	35	921	616	768.5
PbANKA_10_v3	1278571	1278678	PBANKA_1031600	-	107	1.07	13	12.1495	0	9	8.41121	0	9	8.41121	0	1	1	1	1		PBANKA_13_V3	256399	256484	PBANKA_1304800	+	3	21	0	36	5	27	1	1	0.878049	0.964286	0.947445		PBANKA_01_V3	245887	246256	PBANKA_0106000	15	105	83	94	21	275	295	285
PbANKA_10_v3	1601053	1601177	PBANKA_1040151	-	124	1.24	5	4.03226	0	6	4.83871	0	6	4.83871	0	1	1	1	1		PBANKA_03_V3	646172	646334	PBANKA_0317121	-	5	12	0	23	5	30	0	1	0.821429	1	0.940476		PBANKA_02_V3	160128	160448	PBANKA_0204700	9	76	109	92.5	11	88	132	110
PbANKA_10_v3	1601515	1601812	PBANKA_1040151	-	297	2.97	11	3.7037	0	6	2.0202	0	6	2.0202	0	1	1	1	1		PBANKA_14_V3	931996	932409	PBANKA_1424200	+	5	502	44	490	48	607	49	0.919414	0.910781	0.925305	0.9185		PBANKA_09_V3	1424418	1424872	PBANKA_0939400	20	164	162	163	18	269	302	285.5
PbANKA_10_v3	1606572	1606658	PBANKA_1040200	+	86	1	12	12	0	23	23	0	15	15	0	1	1	1	1		PBANKA_11_V3	1726008	1726210	PBANKA_1146200	+	5	6	0	7	1	11	2	1	0.875	0.846154	0.907051		PBANKA_12_V3	1763128	1763491	PBANKA_1246161	142	1204	1040	1122	42	949	738	843.5
PbANKA_10_v3	673587	673741	PBANKA_1015400	+	154	1.54	9	5.84416	0	16	10.3896	0	11	7.14286	0	1	1	1	1		PBANKA_02_V3	616054	616217	PBANKA_0216781	-	3	18	2	63	11	36	3	0.9	0.851351	0.923077	0.891476		PBANKA_01_V3	208208	208517	PBANKA_0105000	13	225	102	163.5	26	394	199	296.5
PbANKA_10_v3	674594	674673	PBANKA_1015400	+	79	1	12	12	0	16	16	0	11	11	0	1	1	1	1		PBANKA_10_V3	1267194	1267296	PBANKA_1031400	+	3	32	5	46	7	52	7	0.864865	0.867925	0.881356	0.871382		PBANKA_09_V3	187547	188094	PBANKA_0905600	84	1146	725	935.5	100	1086	781	933.5
PbANKA_10_v3	693560	693653	PBANKA_1016100	-	93	1	104	104	0	170	170	0	124	124	0	1	1	1	1		PBANKA_14_V3	793481	793591	PBANKA_1419900	+	5	4	0	8	4	15	1	1	0.666667	0.9375	0.868056		PBANKA_01_V3	271860	272112	PBANKA_0106600	16	151	170	160.5	13	144	168	156
PbANKA_11_v3	1730974	1731063	PBANKA_1146241	+	89	1	5	5	0	6	6	0	7	7	0	1	1	1	1		PBANKA_03_V3	437524	437630	PBANKA_0312600	-	5	9	0	31	3	15	7	1	0.911765	0.681818	0.864528		PBANKA_13_V3	2282955	2283530	PBANKA_1359900	15	156	115	135.5	14	272	168	220
PbANKA_11_v3	1749556	1749694	PBANKA_1146721	+	138	1.38	11	7.97101	0	9	6.52174	0	16	11.5942	0	1	1	1	1		PBANKA_06_V3	426239	426957	PBANKA_0609300	+	5	10	0	8	1	6	4	1	0.888889	0.6	0.82963		PBANKA_10_V3	299095	299781	PBANKA_1005900	8	78	142	110	12	131	165	148
PbANKA_11_v3	377290	377440	PBANKA_1109600	+	150	1.5	29	19.3333	0	211	140.667	0	35	23.3333	0	1	1	1	1		PBANKA_10_V3	1065603	1065966	PBANKA_1026000	+	5	75	9	81	53	56	7	0.892857	0.604478	0.888889	0.795408		PBANKA_04_V3	410257	410541	PBANKA_0411400	9	125	130	127.5	14	151	113	132
PbANKA_11_v3	59261	59394	PBANKA_1100821	+	133	1.33	20	15.0376	0	21	15.7895	0	20	15.0376	0	1	1	1	1		PBANKA_14_V3	2246076	2246375	PBANKA_1458700	+	5	156	40	118	36	114	29	0.795918	0.766234	0.797203	0.786452		PBANKA_11_V3	1223341	1223796	PBANKA_1132600	39	384	477	430.5	43	576	715	645.5
PbANKA_11_v3	59465	59638	PBANKA_1100821	+	173	1.73	51	29.4798	0	75	43.3526	0	61	35.2601	0	1	1	1	1		PBANKA_14_V3	196429	196536	PBANKA_1403300	-	5	4	2	19	18	10	0	0.666667	0.513514	1	0.726727		PBANKA_10_V3	334800	335268	PBANKA_1006900	12	210	133	171.5	14	230	103	166.5
PbANKA_11_v3	59739	59834	PBANKA_1100821	+	95	1	6	6	0	6	6	0	6	6	0	1	1	1	1		PBANKA_03_V3	629140	629213	PBANKA_0317021	+	5	4	1	5	2	3	3	0.8	0.714286	0.5	0.671429		PBANKA_13_V3	1557659	1557953	PBANKA_1339600	15	223	216	219.5	25	223	287	255
PbANKA_11_v3	661690	661842	PBANKA_1117600	-	152	1.52	5	3.28947	0	10	6.57895	0	7	4.60526	0	1	1	1	1		PBANKA_14_V3	175056	175880	PBANKA_1402600	-	5	53	20	92	40	56	41	0.726027	0.69697	0.57732	0.666772		PBANKA_06_V3	956625	957011	PBANKA_0623400	6	62	62	62	5	86	93	89.5
PbANKA_11_v3	677069	677232	PBANKA_1118100.2	+	163	1.63	30	18.4049	0	100	61.3497	0	66	40.4908	0	1	1	1	1		PBANKA_11_V3	1741848	1742097	PBANKA_1146600	+	5	23	8	51	30	30	21	0.741935	0.62963	0.588235	0.653267		PBANKA_11_V3	1562893	1563179	PBANKA_1141500	12	174	203	188.5	19	296	386	341
PbANKA_11_v3	860447	860550	PBANKA_1123200	+	103	1.03	7	6.79612	0	36	34.9515	0	28	27.1845	0	1	1	1	1		PBANKA_10_V3	1563095	1563282	PBANKA_1039000	-	5	5	1	12	29	4	1	0.833333	0.292683	0.8	0.642005		PBANKA_14_V3	575513	575823	PBANKA_1414100	30	298	379	338.5	17	344	465	404.5
PbANKA_12_v3	332377	332514	PBANKA_1208300	+	137	1.37	47	34.3066	0	29	21.1679	0	38	27.7372	0	1	1	1	1		PBANKA_03_V3	355596	355684	PBANKA_0310300	+	5	124	56	152	112	133	94	0.688889	0.575758	0.585903	0.61685		PBANKA_09_V3	1159459	1159776	PBANKA_0931800	25	510	539	524.5	34	406	370	388
PbANKA_13_v3	1087230	1087329	PBANKA_1327100	+	99	1	31	31	0	46	46	0	20	20	0	1	1	1	1		PBANKA_11_V3	685176	685505	PBANKA_1118300	+	3	15	4	6	9	12	9	0.789474	0.4	0.571429	0.586967		PBANKA_12_V3	209754	210061	PBANKA_1205100	71	1000	1025	1012.5	65	1234	1161	1197.5
PbANKA_13_v3	113712	113858	PBANKA_1301800	-	146	1.46	10	6.84932	0	49	33.5616	0	12	8.21918	0	1	1	1	1		PBANKA_07_V3	830907	831162	PBANKA_0722801	+	5	78	49	158	103	114	108	0.614173	0.605364	0.513514	0.577684		PBANKA_08_V3	835150	835472	PBANKA_0821000	4	123	87	105	8	97	84	90.5
PbANKA_13_v3	1221582	1221741	PBANKA_1329900	+	159	1.59	7	4.40252	0	25	15.7233	0	18	11.3208	0	1	1	1	1		PBANKA_13_V3	33312	33565	PBANKA_1300096	-	5	42	21	61	48	78	83	0.666667	0.559633	0.484472	0.570257		PBANKA_09_V3	736103	736433	PBANKA_0919800	23	349	348	348.5	16	419	389	404
PbANKA_13_v3	148901	149016	PBANKA_1302300	+	115	1.15	48	41.7391	0	65	56.5217	0	41	35.6522	0	1	1	1	1		PBANKA_14_V3	1435755	1435962	PBANKA_1438000	-	5	34	41	109	112	115	44	0.453333	0.493213	0.72327	0.556605		PBANKA_13_V3	1290632	1291083	PBANKA_1331800	15	413	230	321.5	26	569	315	442
PbANKA_13_v3	1504551	1504708	PBANKA_1338100	+	157	1.57	3	1.91083	0	18	11.465	0	5	3.18471	0	1	1	1	1		PBANKA_11_V3	116892	117070	PBANKA_1102300	-	3	8	8	24	20	13	9	0.5	0.545455	0.590909	0.545455		PBANKA_14_V3	2230485	2230803	PBANKA_1458100	9	177	145	161	10	192	176	184
PbANKA_13_v3	1524506	1524632	PBANKA_1338900	+	126	1.26	86	68.254	0	566	449.206	0	231	183.333	0	1	1	1	1		PBANKA_14_V3	1431218	1431610	PBANKA_1437800	+	5	184	132	247	201	192	219	0.582278	0.551339	0.467153	0.53359		PBANKA_14_V3	1675074	1675296	PBANKA_1443700	16	291	229	260	8	230	159	194.5
PbANKA_13_v3	1664549	1666923	PBANKA_1342300.2	-	2374	23.74	68	2.86436	0	342	14.4061	0	72	3.03286	0	1	1	1	1		PBANKA_13_V3	310710	310976	PBANKA_1306400	-	3	80	78	75	66	77	60	0.506329	0.531915	0.562044	0.533429		PBANKA_13_V3	1983600	1983856	PBANKA_1352100	9	167	178	172.5	10	204	177	190.5
PbANKA_13_v3	1689849	1690138	PBANKA_1343100	+	289	2.89	4	1.38408	0	60	20.7612	0	9	3.11419	0	1	1	1	1		PBANKA_13_V3	696102	696307	PBANKA_1316400	+	3	497	426	360	366	326	279	0.538462	0.495868	0.538843	0.524391		PBANKA_12_V3	893167	893498	PBANKA_1223600	25	396	454	425	16	456	387	421.5
PbANKA_13_v3	2499925	2500027	PBANKA_1365650	-	102	1.02	32	31.3725	0	25	24.5098	0	24	23.5294	0	1	1	1	1		PBANKA_14_V3	932206	932409	PBANKA_1424200	+	5	64	44	27	48	70	49	0.592593	0.36	0.588235	0.513609		PBANKA_07_V3	645848	646183	PBANKA_0717900	21	480	496	488	21	437	445	441
PbANKA_13_v3	2500165	2500292	PBANKA_1365650	-	127	1.27	40	31.4961	0	28	22.0472	0	29	22.8346	0	1	1	1	1		PBANKA_06_V3	712193	712305	PBANKA_0616700	+	5	7	3	18	38	6	9	0.7	0.321429	0.4	0.47381		PBANKA_13_V3	1971750	1972013	PBANKA_1351700	12	190	165	177.5	9	338	433	385.5
PbANKA_13_v3	2500361	2500479	PBANKA_1365650	-	118	1.18	11	9.32203	0	11	9.32203	0	18	15.2542	0	1	1	1	1		PBANKA_13_V3	696387	696481	PBANKA_1316400	+	5	368	426	270	366	291	279	0.463476	0.424528	0.510526	0.466177		PBANKA_09_V3	1215635	1216057	PBANKA_0933400.2	25	673	433	553	16	470	319	394.5
PbANKA_13_v3	2500673	2500842	PBANKA_1365650	-	169	1.69	51	30.1775	0	46	27.2189	0	53	31.3609	0	1	1	1	1		PBANKA_10_V3	1542049	1542160	PBANKA_1038500	+	5	3	3	15	18	5	7	0.5	0.454545	0.416667	0.457071		PBANKA_02_V3	171608	171947	PBANKA_0205100	3	69	56	62.5	3	106	100	103
PbANKA_13_v3	851512	851763	PBANKA_1320600	+	251	2.51	95	37.8486	0	94	37.4502	0	156	62.1514	0	1	1	1	1		PBANKA_13_V3	1160788	1160975	PBANKA_1329100	-	5	7	10	23	22	10	13	0.411765	0.511111	0.434783	0.452553		PBANKA_14_V3	782366	782670	PBANKA_1419700	6	138	193	165.5	8	205	310	257.5
PbANKA_14_v3	2136879	2137001	PBANKA_1455000	+	122	1.22	24	19.6721	0	43	35.2459	0	30	24.5902	0	1	1	1	1		PBANKA_12_V3	34242	34495	PBANKA_1200096	-	5	14	16	39	45	26	38	0.466667	0.464286	0.40625	0.445734		PBANKA_07_V3	377237	377580	PBANKA_0709800	3	129	151	140	7	231	215	223
PbANKA_14_v3	25694	25797	PBANKA_1400071	-	103	1.03	8	7.76699	0	10	9.70874	0	9	8.73786	0	1	1	1	1		PBANKA_11_V3	157655	157832	PBANKA_1103700	-	3	10	11	7	5	3	8	0.47619	0.583333	0.272727	0.444084		PBANKA_09_V3	19689	19983	PBANKA_0901000	14	323	480	401.5	8	304	556	430
PbANKA_14_v3	29752	29841	PBANKA_1400081	-	89	1	5	5	0	7	7	0	5	5	0	1	1	1	1		PBANKA_13_V3	1076701	1076772	PBANKA_1327021	+	3	276	299	302	508	205	344	0.48	0.37284	0.373406	0.408749		PBANKA_14_V3	1711962	1712303	PBANKA_1444600	4	142	158	150	9	200	234	217
PbANKA_14_v3	50361	50607	PBANKA_1400096	+	246	2.46	4	1.62602	0	4	1.62602	0	6	2.43902	0	1	1	1	1		PBANKA_08_V3	1118287	1118361	PBANKA_0829100	+	3	128	199	146	226	141	184	0.391437	0.392473	0.433846	0.405919		PBANKA_13_V3	2424058	2424477	PBANKA_1363800	5	267	206	236.5	11	263	196	229.5
PbANKA_14_v3	54459	54547	PBANKA_1400100	-	88	1	4	4	0	5	5	0	4	4	0	1	1	1	1		PBANKA_13_V3	40709	41052	PBANKA_1300200	-	5	13	12	15	19	18	54	0.52	0.441176	0.25	0.403725		PBANKA_11_V3	818688	818964	PBANKA_1122000	28	668	713	690.5	18	594	521	557.5
PbANKA_14_v3	967085	967317	PBANKA_1425300	+	232	2.32	263	113.362	0	168	72.4138	0	198	85.3448	0	1	1	1	1		PBANKA_07_V3	823706	823953	PBANKA_0722600	+	5	86	89	174	250	153	355	0.491429	0.410377	0.301181	0.400996		PBANKA_09_V3	771358	771820	PBANKA_0920900	11	454	316	385	16	512	314	413
PbANKA_04_v3	328777	328990	PBANKA_0409000	+	213	2.13	662	310.798	3	562	263.85	0	644	302.347	0	0.99044	1	1	0.996813		PBANKA_11_V3	162646	162779	PBANKA_1103900	-	5	30	51	36	58	31	39	0.37037	0.382979	0.442857	0.398735		PBANKA_09_V3	858995	859529	PBANKA_0923900	12	258	225	241.5	3	318	293	305.5
PbANKA_09_v3	170253	170372	PBANKA_0904900	+	119	1.19	84	70.5882	0	128	107.563	0	139	116.807	3	1	1	0.97496	0.991653		PBANKA_05_V3	550134	550282	PBANKA_0514400	-	5	11	7	8	14	4	16	0.611111	0.363636	0.2	0.391582		PBANKA_10_V3	644572	644926	PBANKA_1014600	6	208	171	189.5	5	302	304	303
PbANKA_14_v3	2488137	2488283	PBANKA_1465700	-	146	1.46	16	10.9589	0	46	31.5068	0	30	20.5479	1	1	1	0.953592	0.984531		PBANKA_01_V3	437856	439388	PBANKA_0111300	-	3	218	356	146	281	199	249	0.379791	0.34192	0.444196	0.388636		PBANKA_12_V3	1160179	1160514	PBANKA_1230100	7	286	259	272.5	9	404	321	362.5
PbANKA_06_v3	303914	304010	PBANKA_0606200	-	96	1	32	32	1	176	176	3	55	55	0	0.969697	0.98324	1	0.984312		PBANKA_08_V3	1252438	1252549	PBANKA_0833300	-	5	47	48	28	48	28	65	0.494737	0.368421	0.301075	0.388078		PBANKA_11_V3	1649850	1650272	PBANKA_1144200	3	108	141	124.5	4	171	209	190
PbANKA_03_v3	652758	652984	PBANKA_0317161	+	226	2.26	6	2.65487	0	36	15.9292	1	86	38.0531	0	1	0.94093	1	0.98031		PBANKA_09_V3	1075231	1075304	PBANKA_0929300	+	3	12	23	57	82	20	30	0.342857	0.410072	0.4	0.38431		PBANKA_07_V3	689543	689792	PBANKA_0719400	4	222	123	172.5	7	369	171	270
PbANKA_13_v3	256399	256496	PBANKA_1304800	+	97	1	58	58	0	99	99	5	69	69	1	1	0.951923	0.985714	0.979212		PBANKA_06_V3	287288	287907	PBANKA_0605600	-	5	7	10	45	43	9	36	0.411765	0.511364	0.2	0.374376		PBANKA_12_V3	708693	708911	PBANKA_1218400	3	141	233	187	8	209	363	286
PbANKA_02_v3	4923	5010	PBANKA_0200500	-	87	1	3	3	0	8	8	0	12	12	1	1	1	0.923077	0.974359		PBANKA_07_V3	841959	842207	PBANKA_0722941	+	5	86	166	113	190	129	196	0.34127	0.372937	0.396923	0.370377		PBANKA_13_V3	158376	158818	PBANKA_1302600	6	170	221	195.5	7	325	414	369.5
PbANKA_05_v3	184173	184258	PBANKA_0504800	+	85	1	66	66	1	95	95	8	58	58	0	0.985075	0.92233	1	0.969135		PBANKA_13_V3	40709	40834	PBANKA_1300200	-	5	6	12	18	19	22	54	0.333333	0.486486	0.289474	0.369765		PBANKA_04_V3	575481	575804	PBANKA_0416000	14	531	855	693	29	1041	1605	1323
PbANKA_14_v3	2487318	2487455	PBANKA_1465700	-	137	1.37	16	11.6788	0	35	25.5474	1	36	26.2774	2	1	0.962332	0.929272	0.963868		PBANKA_09_V3	1573837	1573962	PBANKA_0943400	+	5	6	8	27	46	4	10	0.428571	0.369863	0.285714	0.361383		PBANKA_05_V3	199042	199411	PBANKA_0505100	47	2229	1775	2002	35	2392	1916	2154
PbANKA_05_v3	654634	654742	PBANKA_0517900	-	108	1.08	129	119.444	0	157	145.37	21	99	91.6667	0	1	0.873776	1	0.957925		PBANKA_01_V3	438320	439369	PBANKA_0111300	-	5	158	284	141	210	113	244	0.357466	0.401709	0.316527	0.358567		PBANKA_13_V3	1922764	1923492	PBANKA_1350300	7	592	416	504	15	851	418	634.5
PbANKA_05_v3	654431	654598	PBANKA_0517900	-	167	1.67	217	129.94	1	247	147.904	19	183	109.581	2	0.992363	0.886162	0.982076	0.953534		PBANKA_01_V3	501035	501280	PBANKA_0112641	+	5	26	29	19	31	18	69	0.472727	0.38	0.206897	0.353208		PBANKA_08_V3	764100	764584	PBANKA_0819100	45	1927	2296	2111.5	24	1467	1784	1625.5
PbANKA_08_v3	1239859	1240002	PBANKA_0832800	+	143	1.43	86	60.1399	2	263	183.916	15	190	132.867	6	0.967815	0.924591	0.956793	0.949733		PBANKA_11_V3	667789	668118	PBANKA_1117800	-	5	117	107	63	100	18	129	0.522321	0.386503	0.122449	0.343758		PBANKA_04_V3	419114	419510	PBANKA_0411700	11	531	529	530	10	554	616	585
PbANKA_04_v3	490750	490847	PBANKA_0413700	+	97	1	66	66	5	133	133	8	95	95	3	0.929577	0.943262	0.969388	0.947409		PBANKA_07_V3	603302	603390	PBANKA_0716200	-	5	7	9	16	55	23	40	0.4375	0.225352	0.365079	0.342644		PBANKA_06_V3	796790	797206	PBANKA_0619300	22	2160	1810	1985	44	2268	2002	2135
PbANKA_13_v3	376854	376974	PBANKA_1307900	+	120	1.2	28	23.3333	0	92	76.6667	15	43	35.8333	0	1	0.836364	1	0.945455		PBANKA_01_V3	439229	439388	PBANKA_0111300	-	3	168	356	141	281	146	249	0.320611	0.334123	0.36962	0.341451		PBANKA_12_V3	209135	209364	PBANKA_1205100	10	1023	524	773.5	14	1193	670	931.5
PbANKA_14_v3	1431878	1432091	PBANKA_1437900	-	213	2.13	599	281.221	8	871	408.92	36	859	403.286	28	0.972339	0.919087	0.935078	0.942168		PBANKA_01_V3	438317	439388	PBANKA_0111300	-	3	190	356	131	281	139	249	0.347985	0.317961	0.358247	0.341398		PBANKA_09_V3	783774	784159	PBANKA_0921500	20	578	1715	1146.5	24	688	1951	1319.5
PbANKA_03_v3	481267	481474	PBANKA_0313700	-	207	2.07	8	3.86473	0	47	22.7053	5	10	4.83092	0	1	0.819529	1	0.939843		PBANKA_13_V3	1482901	1483185	PBANKA_1337500	+	3	4	20	46	37	10	27	0.166667	0.554217	0.27027	0.330385		PBANKA_14_V3	2166542	2167035	PBANKA_1456200	11	945	753	849	13	809	662	735.5
PbANKA_14_v3	1711684	1711777	PBANKA_1444600	-	93	1	204	204	5	195	195	26	165	165	14	0.976077	0.882353	0.921788	0.926739		PBANKA_13_V3	1386174	1386265	PBANKA_1334600	-	5	74	100	64	104	42	193	0.425287	0.380952	0.178723	0.328321		PBANKA_11_V3	795383	795803	PBANKA_1121500	10	663	684	673.5	14	786	815	800.5
PbANKA_13_v3	1403268	1403639	PBANKA_1335100	-	371	3.71	71	19.1375	0	79	21.2938	6	104	28.0323	0	1	0.78017	1	0.926723		PBANKA_11_V3	34626	34875	PBANKA_1100441	-	5	26	40	42	86	29	105	0.393939	0.328125	0.216418	0.312827		PBANKA_08_V3	900371	900621	PBANKA_0823000	9	635	536	585.5	11	960	845	902.5
PbANKA_05_v3	901108	901193	PBANKA_0524500	-	85	1	24	24	2	21	21	2	29	29	2	0.923077	0.913043	0.935484	0.923868		PBANKA_09_V3	512851	512941	PBANKA_0913500	-	5	17	37	19	63	38	59	0.314815	0.231707	0.391753	0.312758		PBANKA_14_V3	2154528	2154844	PBANKA_1455700	4	385	268	326.5	5	450	338	394
PbANKA_12_v3	1558162	1558236	PBANKA_1240700	+	74	1	13	13	2	17	17	2	16	16	0	0.866667	0.894737	1	0.920468		PBANKA_11_V3	1617607	1617795	PBANKA_1143200	-	5	15	20	16	36	8	32	0.428571	0.307692	0.2	0.312088		PBANKA_10_V3	600540	600999	PBANKA_1013100	41	4333	3622	3977.5	27	3491	2651	3071
PbANKA_08_v3	1380007	1380093	PBANKA_0837001	+	86	1	8	8	0	6	6	2	10	10	0	1	0.75	1	0.916667		PBANKA_11_V3	1302391	1302710	PBANKA_1134700	+	3	21	21	22	61	11	54	0.5	0.26506	0.169231	0.31143		PBANKA_14_V3	574853	575216	PBANKA_1414100	4	535	649	592	9	681	763	722
PbANKA_05_v3	816249	816344	PBANKA_0521900	-	95	1	144	144	4	137	137	18	99	99	12	0.972973	0.883871	0.891892	0.916245		PBANKA_12_V3	1694532	1694787	PBANKA_1244900	+	5	3	6	25	36	3	13	0.333333	0.409836	0.1875	0.310223		PBANKA_09_V3	488030	488471	PBANKA_0912700	8	728	572	650	5	923	825	874
PbANKA_07_v3	534851	534951	PBANKA_0714000	+	100	1	242	242	18	288	288	44	279	279	15	0.930769	0.86747	0.94898	0.91574		PBANKA_04_V3	187695	187840	PBANKA_0405100	+	5	158	228	130	357	112	387	0.409326	0.26694	0.224449	0.300239		PBANKA_04_V3	701459	702296	PBANKA_0418200	20	1173	2026	1599.5	6	1532	2705	2118.5
PbANKA_05_v3	586620	586762	PBANKA_0515700	-	142	1.42	3	2.11268	0	13	9.15493	0	4	2.8169	1	1	1	0.738007	0.912669		PBANKA_11_V3	583330	583446	PBANKA_1115200	+	5	7	19	14	57	8	11	0.269231	0.197183	0.421053	0.295822		PBANKA_11_V3	490414	491119	PBANKA_1112300	3	267	681	474	3	280	711	495.5
PbANKA_12_v3	1685250	1685330	PBANKA_1244700	+	80	1	48	48	5	93	93	9	103	103	9	0.90566	0.911765	0.919643	0.912356		PBANKA_14_V3	2004528	2004655	PBANKA_1452000	+	5	62	119	78	185	37	122	0.342541	0.296578	0.232704	0.290608		PBANKA_05_V3	757737	758112	PBANKA_0520900	23	4097	2968	3532.5	15	4924	3896	4410
PbANKA_08_v3	1239711	1239823	PBANKA_0832800	+	112	1.12	52	46.4286	4	116	103.571	10	68	60.7143	7	0.92068	0.91195	0.896624	0.909751		PBANKA_01_V3	438672	438855	PBANKA_0111300	-	5	107	356	97	281	152	249	0.231102	0.256614	0.379052	0.288923		PBANKA_11_V3	1020538	1020793	PBANKA_1127000	12	2911	2897	2904	6	2842	2713	2777.5
PbANKA_13_v3	1627968	1628065	PBANKA_1341600	-	97	1	14	14	0	12	12	1	12	12	3	1	0.923077	0.8	0.907692		PBANKA_13_V3	1649708	1650430	PBANKA_1341800	+	5	14	54	91	98	17	79	0.205882	0.481481	0.177083	0.288149		PBANKA_11_V3	1020179	1020466	PBANKA_1127000	5	2785	3137	2961	13	2897	3474	3185.5
PbANKA_08_v3	1068580	1068703	PBANKA_0827400	+	123	1.23	25	20.3252	0	27	21.9512	7	25	20.3252	1	1	0.758214	0.953107	0.903774		PBANKA_12_V3	1782181	1782434	PBANKA_1246600	+	5	37	72	75	200	76	230	0.33945	0.272727	0.248366	0.286848
PbANKA_10_v3	584305	584394	PBANKA_1012600	+	89	1	21	21	4	69	69	4	41	41	4	0.84	0.945205	0.911111	0.898772		PBANKA_12_V3	1387842	1387992	PBANKA_1236400	+	5	58	142	65	179	43	100	0.29	0.266393	0.300699	0.285698
PbANKA_03_v3	646172	646456	PBANKA_0317121	-	284	2.84	14	4.92958	0	31	10.9155	5	37	13.0282	0	1	0.685841	1	0.89528		PBANKA_10_V3	1590344	1590608	PBANKA_1039900	+	5	39	121	58	131	53	120	0.24375	0.306878	0.306358	0.285662
PbANKA_06_v3	666435	666665	PBANKA_0615700	-	230	2.3	9	3.91304	1	35	15.2174	2	25	10.8696	0	0.79646	0.883838	1	0.893433		PBANKA_11_V3	1547467	1547658	PBANKA_1140700	-	5	11	27	8	16	7	23	0.289474	0.333333	0.233333	0.28538
PbANKA_07_v3	51581	51830	PBANKA_0700561	+	249	2.49	34	13.6546	1	51	20.4819	1	82	32.9317	9	0.931762	0.953449	0.785365	0.890192		PBANKA_14_V3	2515612	2515979	PBANKA_1466000	+	5	11	28	5	23	9	14	0.282051	0.178571	0.391304	0.283976
PbANKA_03_v3	515272	515385	PBANKA_0314800	+	113	1.13	18	15.9292	2	45	39.823	6	22	19.469	2	0.88845	0.869061	0.906843	0.888118		PBANKA_10_V3	526338	526973	PBANKA_1011400	+	5	20	73	121	168	28	117	0.215054	0.418685	0.193103	0.275614
PbANKA_08_v3	1342752	1342894	PBANKA_0836550	+	142	1.42	41	28.8732	6	67	47.1831	7	74	52.1127	2	0.827948	0.870808	0.96304	0.887266		PBANKA_14_V3	1033596	1033757	PBANKA_1426800	+	3	41	112	41	90	24	86	0.267974	0.312977	0.218182	0.266378
PbANKA_14_v3	89321	89445	PBANKA_1400900	-	124	1.24	4	3.22581	0	38	30.6452	16	9	7.25806	0	1	0.656985	1	0.885662		PBANKA_08_V3	475060	475178	PBANKA_0810500	-	3	268	770	325	943	243	689	0.258189	0.256309	0.26073	0.258409
PbANKA_02_v3	64970	65131	PBANKA_0201400	+	161	1.61	23	14.2857	6	23	14.2857	0	31	19.2547	1	0.704225	1	0.950629	0.884951		PBANKA_14_V3	850833	851092	PBANKA_1421400	-	5	5	18	51	167	6	13	0.217391	0.233945	0.315789	0.255709
PbANKA_08_v3	650739	650927	PBANKA_0815500	-	188	1.88	22	11.7021	0	52	27.6596	16	29	15.4255	0	1	0.633528	1	0.877843		PBANKA_10_V3	980567	980871	PBANKA_1024500	-	5	47	101	44	101	21	123	0.317568	0.303448	0.145833	0.255616
PbANKA_02_v3	65235	65339	PBANKA_0201400	+	104	1.04	52	50	7	56	53.8462	4	48	46.1538	10	0.877193	0.930851	0.821918	0.876654		PBANKA_08_V3	268991	269252	PBANKA_0805200	+	5	34	39	17	77	8	64	0.465753	0.180851	0.111111	0.252572
PbANKA_05_v3	654777	654973	PBANKA_0517900	-	196	1.96	92	46.9388	0	90	45.9184	27	83	42.3469	0	1	0.629723	1	0.876574		PBANKA_07_V3	552805	553008	PBANKA_0714700	-	5	37	115	30	80	27	85	0.243421	0.272727	0.241071	0.252407
PbANKA_14_v3	982048	982156	PBANKA_1425600	-	108	1.08	83	76.8519	4	115	106.481	16	123	113.889	27	0.950527	0.869368	0.80836	0.876085		PBANKA_09_V3	844485	844612	PBANKA_0923300	+	5	109	227	87	310	44	194	0.324405	0.219144	0.184874	0.242807
PbANKA_03_v3	515451	515589	PBANKA_0314800	+	138	1.38	17	12.3188	4	41	29.7101	1	53	38.4058	4	0.754885	0.967437	0.905673	0.875998		PBANKA_01_V3	438672	439369	PBANKA_0111300	-	5	116	356	92	281	70	249	0.245763	0.246649	0.219436	0.237282
PbANKA_04_v3	475448	475624	PBANKA_0413000	+	176	1.76	67	38.0682	0	120	68.1818	30	85	48.2955	4	1	0.694444	0.923512	0.872652		PBANKA_14_V3	193282	193360	PBANKA_1403200	+	3	22	81	47	157	36	106	0.213592	0.230392	0.253521	0.232502
PbANKA_05_v3	404350	404455	PBANKA_0509700	-	105	1.05	3	2.85714	0	8	7.61905	5	4	3.80952	0	1	0.603774	1	0.867925		PBANKA_14_V3	135073	135210	PBANKA_1402200	+	5	20	76	22	73	22	64	0.208333	0.231579	0.255814	0.231909
PbANKA_11_v3	365746	365826	PBANKA_1109300	-	80	1	6	6	0	9	9	6	6	6	0	1	0.6	1	0.866667		PBANKA_01_V3	438317	438638	PBANKA_0111300	-	3	73	284	80	210	65	244	0.204482	0.275862	0.210356	0.230233
PbANKA_05_v3	464045	464163	PBANKA_0511700	-	118	1.18	72	61.0169	6	119	100.847	36	69	58.4746	3	0.91047	0.736933	0.951199	0.866201		PBANKA_13_V3	378768	378933	PBANKA_1308000	-	5	11	26	12	105	11	30	0.297297	0.102564	0.268293	0.222718
PbANKA_04_v3	93109	93212	PBANKA_0402500	-	103	1.03	36	34.9515	3	124	120.388	41	78	75.7282	6	0.920952	0.745954	0.926586	0.864497		PBANKA_08_V3	564416	564571	PBANKA_0812500	-	5	12	36	8	18	4	33	0.25	0.307692	0.108108	0.221933
PbANKA_13_v3	39774	39863	PBANKA_1300200	-	89	1	5	5	0	15	15	0	10	10	7	1	1	0.588235	0.862745		PBANKA_11_V3	529115	529257	PBANKA_1113700	-	3	4	11	7	65	3	7	0.266667	0.0972222	0.3	0.221296
PbANKA_03_v3	515087	515207	PBANKA_0314800	+	120	1.2	13	10.8333	5	32	26.6667	3	18	15	0	0.684211	0.898876	1	0.861029		PBANKA_13_V3	813098	813250	PBANKA_1319600	-	3	33	131	41	103	32	155	0.20122	0.284722	0.171123	0.219022
PbANKA_03_v3	89222	89319	PBANKA_0302800	-	97	1	3	3	0	4	4	3	7	7	0	1	0.571429	1	0.857143		PBANKA_14_V3	1714813	1714974	PBANKA_1444600	-	5	11	25	13	81	4	15	0.305556	0.138298	0.210526	0.218127
PbANKA_10_v3	1267965	1268053	PBANKA_1031500	-	88	1	26	26	1	33	33	11	47	47	8	0.962963	0.75	0.854545	0.855836		PBANKA_11_V3	678844	679001	PBANKA_1118200	-	5	9	31	12	26	3	24	0.225	0.315789	0.111111	0.2173
PbANKA_12_v3	1364714	1364792	PBANKA_1235700	-	78	1	15	15	4	21	21	6	11	11	0	0.789474	0.777778	1	0.85575		PBANKA_05_V3	323570	323673	PBANKA_0507600	+	5	7	32	20	69	14	47	0.179487	0.224719	0.229508	0.211238
PbANKA_14_v3	793468	793591	PBANKA_1419900	+	123	1.23	5	4.06504	0	10	8.13008	4	10	8.13008	1	1	0.670241	0.890472	0.853571		PBANKA_11_V3	1390264	1390513	PBANKA_1136900	-	3	21	132	52	148	38	123	0.137255	0.26	0.236025	0.211093
PbANKA_09_v3	312641	312829	PBANKA_0909000	-	188	1.88	15	7.97872	1	34	18.0851	0	15	7.97872	4	0.888626	1	0.666075	0.851567		PBANKA_03_V3	582474	582722	PBANKA_0316700	+	5	22	105	45	130	26	103	0.173228	0.257143	0.20155	0.210641
PbANKA_05_v3	654194	654366	PBANKA_0517900	-	172	1.72	207	120.349	7	161	93.6047	38	214	124.419	15	0.945033	0.711256	0.89241	0.849567		PBANKA_12_V3	347842	347957	PBANKA_1208900	+	3	5	47	47	243	16	28	0.0961538	0.162069	0.363636	0.207286
PbANKA_14_v3	2042630	2042955	PBANKA_1453200.1	+	325	3.25	437	134.462	45	483	148.615	25	596	183.385	12	0.74925	0.856004	0.938583	0.847945		PBANKA_03_V3	592227	592474	PBANKA_0316841	+	5	14	48	13	55	29	116	0.225806	0.191176	0.2	0.205661
PbANKA_13_v3	1804601	1804683	PBANKA_1346000	-	82	1	54	54	8	69	69	6	54	54	18	0.870968	0.92	0.75	0.846989		PBANKA_06_V3	235774	236002	PBANKA_0604500	+	5	47	171	75	254	64	311	0.215596	0.227964	0.170667	0.204742
PbANKA_05_v3	463826	463952	PBANKA_0511700	-	126	1.26	88	69.8413	3	107	84.9206	46	130	103.175	9	0.958815	0.648642	0.919768	0.842408		PBANKA_02_V3	565352	565607	PBANKA_0214800	-	3	116	597	158	597	279	877	0.162693	0.209272	0.241349	0.204438
PbANKA_13_v3	2409611	2409736	PBANKA_1363400	+	125	1.25	46	36.8	4	45	36	15	42	33.6	3	0.901961	0.705882	0.918033	0.841959		PBANKA_14_V3	554007	554164	PBANKA_1413400	+	3	164	624	96	397	102	420	0.208122	0.194726	0.195402	0.199417
PbANKA_05_v3	409073	409220	PBANKA_0509700	-	147	1.47	37	25.1701	3	64	43.5374	20	50	34.0136	2	0.893504	0.685225	0.944465	0.841065		PBANKA_13_V3	2218303	2218611	PBANKA_1358200	-	3	77	177	70	378	48	301	0.30315	0.15625	0.137536	0.198978
PbANKA_13_v3	2494644	2494752	PBANKA_1365550	+	108	1.08	24	22.2222	8	12	11.1111	3	8	7.40741	0	0.735294	0.787402	1	0.840899		PBANKA_03_V3	228763	229035	PBANKA_0306500	-	5	80	299	64	306	56	214	0.211082	0.172973	0.207407	0.197154
PbANKA_02_v3	137804	137932	PBANKA_0203750	-	128	1.28	58	45.3125	3	77	60.1562	18	55	42.9688	10	0.937904	0.769692	0.811209	0.839602		PBANKA_09_V3	513479	513590	PBANKA_0913500	-	5	23	42	7	50	7	55	0.353846	0.122807	0.112903	0.196519
PbANKA_13_v3	1983319	1983486	PBANKA_1352100	-	167	1.67	269	161.078	15	280	167.665	70	263	157.485	19	0.91481	0.705467	0.892342	0.83754		PBANKA_14_V3	1048942	1050642	PBANKA_1427200	+	5	22	154	100	183	14	131	0.125	0.353357	0.0965517	0.191636
PbANKA_12_v3	1046166	1046289	PBANKA_1227300	+	123	1.23	139	113.008	22	122	99.187	22	178	144.715	25	0.837047	0.818462	0.852695	0.836068		PBANKA_14_V3	2110841	2110938	PBANKA_1454500	-	5	40	160	32	135	31	143	0.2	0.191617	0.178161	0.189926
PbANKA_02_v3	136929	137015	PBANKA_0203750	-	86	1	8	8	0	7	7	0	4	4	4	1	1	0.5	0.833333		PBANKA_14_V3	1280186	1280348	PBANKA_1434200	-	3	83	207	26	164	37	226	0.286207	0.136842	0.140684	0.187911
PbANKA_13_v3	376166	376307	PBANKA_1307900	+	141	1.41	6	4.25532	0	17	12.0567	13	17	12.0567	0	1	0.481177	1	0.827059		PBANKA_09_V3	152018	152121	PBANKA_0904100	+	5	59	294	116	409	83	409	0.167139	0.220952	0.168699	0.185597
PbANKA_04_v3	137236	137408	PBANKA_0403600	-	172	1.72	9	5.23256	1	15	8.72093	5	6	3.48837	0	0.839552	0.635593	1	0.825048		PBANKA_01_V3	163465	163592	PBANKA_0103700	-	3	9	88	27	78	28	115	0.0927835	0.257143	0.195804	0.18191
PbANKA_14_v3	1432279	1432505	PBANKA_1437900	-	226	2.26	168	74.3363	7	231	102.212	36	206	91.1504	23	0.913938	0.739531	0.798512	0.817327		PBANKA_13_V3	1970497	1970651	PBANKA_1351700	+	3	31	84	40	204	18	145	0.269565	0.163934	0.110429	0.18131
PbANKA_09_v3	108585	108818	PBANKA_0902900	+	233	2.33	256	109.871	21	478	205.15	131	281	120.601	0	0.839537	0.610293	1	0.81661		PBANKA_05_V3	475525	475743	PBANKA_0512100	+	3	10	37	10	33	7	66	0.212766	0.232558	0.0958904	0.180405
PbANKA_10_v3	354285	354398	PBANKA_1007500	-	113	1.13	202	178.761	32	282	249.558	115	242	214.159	21	0.848169	0.684549	0.910699	0.814472		PBANKA_09_V3	734132	734243	PBANKA_0919800	+	3	30	167	29	146	49	172	0.152284	0.165714	0.221719	0.179906
PbANKA_04_v3	487884	487961	PBANKA_0413500	+	77	1	370	370	51	340	340	163	486	486	62	0.87886	0.675944	0.886861	0.813889		PBANKA_14_V3	472670	472815	PBANKA_1411300	+	5	159	755	116	601	167	657	0.173961	0.161785	0.20267	0.179472
PbANKA_10_v3	1314920	1315034	PBANKA_1032400	-	114	1.14	6	5.26316	1	24	21.0526	14	7	6.14035	0	0.840336	0.600601	1	0.813646		PBANKA_12_V3	347076	347234	PBANKA_1208900	+	5	5	29	28	213	13	35	0.147059	0.116183	0.270833	0.178025
PbANKA_08_v3	1150328	1150620	PBANKA_0830300	-	292	2.92	131	44.863	11	582	199.315	74	352	120.548	13	0.80309	0.72925	0.902657	0.811666		PBANKA_08_V3	1028718	1028886	PBANKA_0826800	+	3	11	27	3	23	4	28	0.289474	0.115385	0.125	0.176619
PbANKA_07_v3	181692	181792	PBANKA_0703800	-	100	1	14	14	0	13	13	13	13	13	1	1	0.5	0.928571	0.809524		PBANKA_14_V3	2246261	2246375	PBANKA_1458700	+	5	8	40	6	36	8	29	0.166667	0.142857	0.216216	0.175247
PbANKA_08_v3	1239354	1239671	PBANKA_0832800	+	317	3.17	52	16.4038	5	188	59.306	11	135	42.5868	10	0.766396	0.843541	0.809838	0.806592		PBANKA_09_V3	1219552	1219772	PBANKA_0933500	-	3	27	109	62	292	25	140	0.198529	0.175141	0.151515	0.175062
PbANKA_04_v3	361360	361446	PBANKA_0409700	+	86	1	6	6	1	26	26	21	6	6	0	0.857143	0.553191	1	0.803445		PBANKA_08_V3	240832	240949	PBANKA_0804500	+	3	4	17	23	110	5	26	0.190476	0.172932	0.16129	0.1749
PbANKA_07_v3	141191	141332	PBANKA_0702700	-	141	1.41	37	26.2411	4	28	19.8582	17	26	18.4397	0	0.86773	0.538772	1	0.802167		PBANKA_01_V3	271703	271793	PBANKA_0106600	-	3	40	232	59	229	46	221	0.147059	0.204861	0.172285	0.174735
PbANKA_11_v3	714835	714938	PBANKA_1118900	-	103	1.03	231	224.272	29	306	297.087	130	280	271.845	58	0.885499	0.695613	0.82416	0.801757		PBANKA_07_V3	194892	195039	PBANKA_0704200	+	5	40	157	44	194	22	146	0.203046	0.184874	0.130952	0.172957
PbANKA_03_v3	479714	479792	PBANKA_0313700	-	78	1	4	4	2	55	55	9	13	13	2	0.666667	0.859375	0.866667	0.797569		PBANKA_06_V3	138747	138957	PBANKA_0601600	-	5	16	57	20	90	9	68	0.219178	0.181818	0.116883	0.172626
PbANKA_01_v3	444032	444127	PBANKA_0111500	+	95	1	143	143	29	235	235	58	139	139	45	0.831395	0.802048	0.755435	0.796293		PBANKA_12_V3	1182522	1182692	PBANKA_1230300	-	3	21	72	7	38	9	69	0.225806	0.155556	0.115385	0.165582
PbANKA_11_v3	1726086	1726210	PBANKA_1146200	+	124	1.24	4	3.22581	0	3	2.41935	1	5	4.03226	2	1	0.707547	0.668449	0.791999		PBANKA_08_V3	1346842	1346993	PBANKA_0836700	-	5	12	86	30	113	20	104	0.122449	0.20979	0.16129	0.16451
PbANKA_11_v3	114354	114518	PBANKA_1102300	-	164	1.64	72	43.9024	7	139	84.7561	53	95	57.9268	7	0.862482	0.615262	0.892186	0.789977		PBANKA_09_V3	1215978	1216057	PBANKA_0933400	+	5	91	433	54	319	73	349	0.173664	0.144772	0.172986	0.163807
PbANKA_14_v3	2296920	2297077	PBANKA_1460300	+	157	1.57	11	7.00637	0	25	15.9236	10	19	12.1019	4	1	0.614251	0.751582	0.788611		PBANKA_10_V3	135855	135975	PBANKA_1002000	-	5	68	349	57	318	62	293	0.16307	0.152	0.174648	0.163239
PbANKA_07_v3	140837	141062	PBANKA_0702700	-	225	2.25	45	20	0	61	27.1111	20	50	22.2222	6	1	0.575472	0.787402	0.787624		PBANKA_07_V3	244973	245075	PBANKA_0705400	-	5	20	65	19	113	9	73	0.235294	0.143939	0.109756	0.162997
PbANKA_08_v3	1273131	1273271	PBANKA_0833900	+	140	1.4	59	42.1429	8	76	54.2857	17	71	50.7143	16	0.840456	0.761523	0.760171	0.787383		PBANKA_05_V3	910183	910254	PBANKA_0524700	+	3	20	81	7	47	23	120	0.19802	0.12963	0.160839	0.16283
PbANKA_02_v3	64804	64900	PBANKA_0201400	+	96	1	26	26	5	28	28	4	22	22	12	0.83871	0.875	0.647059	0.786923		PBANKA_13_V3	1496993	1497160	PBANKA_1337800	+	5	20	82	16	96	18	112	0.196078	0.142857	0.138462	0.159132
PbANKA_10_v3	1542032	1542160	PBANKA_1038500	+	128	1.28	31	24.2188	3	68	53.125	18	23	17.9688	7	0.889782	0.746924	0.71965	0.785452		PBANKA_12_V3	938624	938829	PBANKA_1224800	+	5	11	97	26	88	11	66	0.101852	0.22807	0.142857	0.157593
PbANKA_13_v3	1348888	1349124	PBANKA_1333300	+	236	2.36	422	178.814	57	688	291.525	101	714	302.542	57	0.758284	0.742692	0.841465	0.780814		PBANKA_10_V3	342833	343188	PBANKA_1007100	-	5	25	128	30	153	19	123	0.163399	0.163934	0.133803	0.153712
PbANKA_08_v3	1272515	1272677	PBANKA_0833900	+	162	1.62	17	10.4938	0	19	11.7284	23	11	6.79012	0	1	0.337718	1	0.779239		PBANKA_03_V3	566207	566295	PBANKA_0316400	+	3	16	162	57	274	45	186	0.0898876	0.172205	0.194805	0.152299
PbANKA_03_v3	646724	646918	PBANKA_0317121	-	194	1.94	35	18.0412	3	47	24.2268	11	51	26.2887	7	0.857423	0.687738	0.789718	0.778293		PBANKA_05_V3	362175	362332	PBANKA_0508800	-	3	8	28	4	25	3	29	0.222222	0.137931	0.09375	0.151301
PbANKA_11_v3	366045	366236	PBANKA_1109300	-	191	1.91	28	14.6597	6	37	19.3717	12	24	12.5654	0	0.709579	0.61749	1	0.77569		PBANKA_12_V3	420186	420284	PBANKA_1211400	+	5	8	28	4	34	3	22	0.222222	0.105263	0.12	0.149162
PbANKA_09_v3	149142	149305	PBANKA_0904000	+	163	1.63	7	4.29448	1	10	6.13497	3	8	4.90798	1	0.811124	0.671592	0.830737	0.771151		PBANKA_05_V3	867171	867290	PBANKA_0523200	+	3	16	40	5	40	3	57	0.285714	0.111111	0.05	0.148942
PbANKA_03_v3	437524	437609	PBANKA_0312600	-	85	1	9	9	0	9	9	3	9	9	7	1	0.75	0.5625	0.770833		PBANKA_06_V3	170368	170526	PBANKA_0602600	+	5	25	131	24	162	28	150	0.160256	0.129032	0.157303	0.148864
PbANKA_13_v3	2499535	2499692	PBANKA_1365650	-	157	1.57	26	16.5605	4	26	16.5605	2	20	12.7389	8	0.805452	0.892244	0.614251	0.770649		PBANKA_13_V3	1826279	1826486	PBANKA_1346800	-	5	116	597	104	555	60	450	0.162693	0.157815	0.117647	0.146052
PbANKA_14_v3	2157024	2157168	PBANKA_1455800	+	144	1.44	237	164.583	30	253	175.694	156	237	164.583	14	0.845824	0.529688	0.921605	0.765706		PBANKA_07_V3	512547	512818	PBANKA_0713400	+	5	5	35	8	61	12	49	0.125	0.115942	0.196721	0.145888
PbANKA_02_v3	84049	84138	PBANKA_0201800	+	89	1	352	352	68	216	216	68	215	215	93	0.838095	0.760563	0.698052	0.76557		PBANKA_12_V3	1160883	1160950	PBANKA_1230100	-	5	51	191	43	260	19	206	0.210744	0.141914	0.0844444	0.145701
PbANKA_06_v3	426800	426957	PBANKA_0609300	+	157	1.57	5	3.18471	0	9	5.73248	1	5	3.18471	4	1	0.851466	0.443262	0.76491		PBANKA_14_V3	1203214	1203499	PBANKA_1431900	+	3	57	283	58	322	34	280	0.167647	0.152632	0.10828	0.142853
PbANKA_10_v3	354570	354737	PBANKA_1007500	-	167	1.67	203	121.557	18	263	157.485	119	194	116.168	20	0.87102	0.569597	0.853122	0.76458		PBANKA_13_V3	2068715	2069045	PBANKA_1354800	+	3	5	27	27	200	5	29	0.15625	0.118943	0.147059	0.140751
PbANKA_11_v3	669743	669832	PBANKA_1117900	+	89	1	256	256	65	290	290	79	206	206	85	0.797508	0.785908	0.707904	0.763773		PBANKA_08_V3	1212167	1212374	PBANKA_0831700	-	5	15	116	28	104	7	67	0.114504	0.212121	0.0945946	0.140407
PbANKA_09_v3	1629674	1629778	PBANKA_0944101	+	104	1.04	13	12.5	4	9	8.65385	2	8	7.69231	3	0.757576	0.812274	0.719424	0.763092		PBANKA_12_V3	1266341	1266847	PBANKA_1232800	+	5	8	45	11	64	11	80	0.150943	0.146667	0.120879	0.139496
PbANKA_07_v3	484789	485005	PBANKA_0712700	-	216	2.16	12	5.55556	0	40	18.5185	4	15	6.94444	8	1	0.822368	0.464684	0.762351		PBANKA_13_V3	2447015	2447242	PBANKA_1364500	+	3	16	84	12	49	3	61	0.16	0.196721	0.046875	0.134532
PbANKA_02_v3	616051	616217	PBANKA_0216781	-	166	1.66	16	9.63855	2	29	17.4699	11	27	16.2651	3	0.828157	0.613627	0.844278	0.762021		PBANKA_14_V3	2272626	2272784	PBANKA_1459400	+	5	44	258	34	210	27	206	0.145695	0.139344	0.11588	0.13364
PbANKA_14_v3	982240	982338	PBANKA_1425600	-	98	1	187	187	28	170	170	75	160	160	64	0.869767	0.693878	0.714286	0.75931		PBANKA_11_V3	1317395	1317515	PBANKA_1135200	-	5	47	261	28	196	32	247	0.152597	0.125	0.114695	0.130764
PbANKA_03_v3	226432	226525	PBANKA_0306400	+	93	1	184	184	50	170	170	66	186	186	57	0.786325	0.720339	0.765432	0.757365		PBANKA_02_V3	324916	325040	PBANKA_0209300	+	5	4	22	23	240	6	34	0.153846	0.0874525	0.15	0.130433
PbANKA_09_v3	1362791	1362967	PBANKA_0937900	+	176	1.76	23	13.0682	2	97	55.1136	25	25	14.2045	6	0.86727	0.687943	0.703037	0.75275		PBANKA_14_V3	2421825	2421908	PBANKA_1464200	-	3	15	111	32	209	28	175	0.119048	0.13278	0.137931	0.12992
PbANKA_09_v3	946940	947044	PBANKA_0925700	-	104	1.04	63	60.5769	14	78	75	56	54	51.9231	8	0.812274	0.572519	0.866496	0.75043		PBANKA_13_V3	416976	418129	PBANKA_1308600	-	5	129	2734	839	2077	166	2749	0.0450576	0.287723	0.0569468	0.129909
PbANKA_12_v3	1701981	1702165	PBANKA_1245200	+	184	1.84	145	78.8043	14	134	72.8261	44	96	52.1739	15	0.849145	0.623372	0.776699	0.749739		PBANKA_12_V3	1470349	1470510	PBANKA_1238300	-	5	3	13	3	133	7	32	0.1875	0.0220588	0.179487	0.129682
PbANKA_07_v3	299354	299462	PBANKA_0707200	-	108	1.08	29	26.8519	4	73	67.5926	50	20	18.5185	5	0.870348	0.574803	0.787402	0.744184		PBANKA_11_V3	258283	258474	PBANKA_1106400	+	5	26	161	18	104	14	135	0.139037	0.147541	0.0939597	0.126846
PbANKA_04_v3	390347	390467	PBANKA_0410650	+	120	1.2	3	2.5	2	5	4.16667	2	9	7.5	0	0.555556	0.675676	1	0.743744		PBANKA_03_V3	30708	30810	PBANKA_0300900	-	3	31	205	26	176	17	132	0.131356	0.128713	0.114094	0.124721
PbANKA_09_v3	947224	947319	PBANKA_0925700	-	95	1	34	34	5	48	48	29	29	29	11	0.871795	0.623377	0.725	0.740057		PBANKA_07_V3	512335	512470	PBANKA_0713400	+	3	7	35	4	61	8	49	0.166667	0.0615385	0.140351	0.122852
PbANKA_05_v3	362201	362332	PBANKA_0508800	-	131	1.31	123	93.8931	28	124	94.6565	25	70	53.4351	29	0.770291	0.791069	0.648208	0.736522		PBANKA_08_V3	834373	834473	PBANKA_0821000	-	5	17	87	10	70	6	71	0.163462	0.125	0.0779221	0.122128
PbANKA_12_v3	164255	164380	PBANKA_1203450	-	125	1.25	15	12	0	12	9.6	16	12	9.6	2	1	0.375	0.827586	0.734195		PBANKA_06_V3	602452	602763	PBANKA_0614200	+	3	7	73	14	77	11	84	0.0875	0.153846	0.115789	0.119045
PbANKA_13_v3	2447015	2447227	PBANKA_1364500	+	212	2.12	390	183.962	84	331	156.132	49	394	185.849	61	0.686523	0.76113	0.752885	0.733513		PBANKA_06_V3	602824	602918	PBANKA_0614200	+	5	9	62	9	53	7	77	0.126761	0.145161	0.0833333	0.118418
PbANKA_13_v3	1983156	1983237	PBANKA_1352100	-	81	1	164	164	55	204	204	99	172	172	49	0.748858	0.673267	0.778281	0.733469		PBANKA_05_V3	762346	762514	PBANKA_0521100	+	5	10	222	15	224	49	150	0.0431034	0.0627615	0.246231	0.117365
PbANKA_12_v3	1312788	1312906	PBANKA_1234300	-	118	1.18	230	194.915	100	299	253.39	87	332	281.356	74	0.66092	0.744411	0.791758	0.732363		PBANKA_09_V3	596346	596510	PBANKA_0915800	+	3	25	157	25	234	23	181	0.137363	0.0965251	0.112745	0.115544
PbANKA_05_v3	910183	910282	PBANKA_0524700	+	99	1	192	192	81	186	186	47	274	274	120	0.703297	0.798283	0.695431	0.732337		PBANKA_04_V3	72955	73420	PBANKA_0401800	+	5	57	336	60	506	39	374	0.145038	0.106007	0.094431	0.115159
PbANKA_14_v3	1158595	1158714	PBANKA_1429900	+	119	1.19	111	93.2773	34	108	90.7563	33	99	83.1933	31	0.732867	0.733347	0.72853	0.731581		PBANKA_12_V3	712864	713399	PBANKA_1218500	-	5	58	466	54	390	53	446	0.110687	0.121622	0.106212	0.11284
PbANKA_10_v3	1595823	1595971	PBANKA_1040000	+	148	1.48	70	47.2973	17	111	75	36	107	72.2973	20	0.735603	0.675676	0.783309	0.731529		PBANKA_09_V3	1382332	1382404	PBANKA_0938500	-	3	32	213	35	293	23	234	0.130612	0.106707	0.0894942	0.108938
PbANKA_12_v3	365033	365156	PBANKA_1209600	+	123	1.23	199	161.789	28	167	135.772	47	118	95.935	65	0.852467	0.74285	0.59611	0.730476		PBANKA_10_V3	232999	233152	PBANKA_1004000	+	5	58	467	32	319	52	367	0.110476	0.0911681	0.124105	0.108583
PbANKA_11_v3	578605	578694	PBANKA_1115100	-	89	1	13	13	6	54	54	33	39	39	5	0.684211	0.62069	0.886364	0.730421		PBANKA_14_V3	1435755	1436029	PBANKA_1438000	-	5	4	41	8	112	9	44	0.0888889	0.0666667	0.169811	0.108456
PbANKA_06_v3	482058	482203	PBANKA_0610700	-	145	1.45	5	3.44828	2	36	24.8276	20	10	6.89655	0	0.632911	0.553846	1	0.728919		PBANKA_12_V3	1340433	1340560	PBANKA_1234900	+	5	17	182	49	312	27	236	0.0854271	0.135734	0.102662	0.107941
PbANKA_11_v3	365566	365692	PBANKA_1109300	-	126	1.26	8	6.34921	0	9	7.14286	12	11	8.73016	2	1	0.373134	0.813609	0.728915		PBANKA_04_V3	278353	278537	PBANKA_0407600	+	5	80	616	52	558	67	507	0.114943	0.0852459	0.116725	0.105638
PbANKA_11_v3	577676	577863	PBANKA_1115100	-	187	1.87	47	25.1337	4	156	83.4225	83	130	69.5187	15	0.862702	0.501269	0.822525	0.728832		PBANKA_07_V3	451043	451170	PBANKA_0711800	+	5	37	450	55	372	49	402	0.0759754	0.128806	0.108647	0.104476
PbANKA_12_v3	1557863	1558027	PBANKA_1240700	+	164	1.64	3	1.82927	0	3	1.82927	8	5	3.04878	0	1	0.186104	1	0.728701		PBANKA_07_V3	710515	710619	PBANKA_0719600	-	3	27	384	28	200	36	256	0.0656934	0.122807	0.123288	0.103929
PbANKA_11_v3	190109	190199	PBANKA_1104500	+	90	1	9	9	0	52	52	229	41	41	0	1	0.185053	1	0.728351		PBANKA_14_V3	575744	575823	PBANKA_1414100	-	3	54	379	49	465	32	317	0.124711	0.0953307	0.0916905	0.103911
PbANKA_11_v3	1092136	1092296	PBANKA_1128800	-	160	1.6	55	34.375	0	39	24.375	114	20	12.5	0	1	0.176152	1	0.725384		PBANKA_13_V3	1984126	1984302	PBANKA_1352100	-	3	5	101	18	130	13	78	0.0471698	0.121622	0.142857	0.103883
PbANKA_09_v3	79826	80006	PBANKA_0902200	-	180	1.8	11	6.11111	2	34	18.8889	1	11	6.11111	7	0.753425	0.949721	0.466102	0.723082		PBANKA_14_V3	2421608	2421778	PBANKA_1464200	-	5	21	133	26	272	21	222	0.136364	0.0872483	0.0864198	0.103344
PbANKA_13_v3	1129712	1129860	PBANKA_1328200	+	148	1.48	36	24.3243	7	72	48.6486	32	38	25.6757	7	0.776531	0.603217	0.785773	0.721841		PBANKA_14_V3	735379	735491	PBANKA_1418400	-	5	62	464	68	543	37	438	0.117871	0.111293	0.0778947	0.102353
PbANKA_09_v3	1026503	1026595	PBANKA_0927700	+	92	1	105	105	19	126	126	140	142	142	27	0.846774	0.473684	0.840237	0.720232		PBANKA_10_V3	799987	800193	PBANKA_1019200	+	5	7	59	9	115	12	84	0.106061	0.0725806	0.125	0.101214
PbANKA_08_v3	702814	702932	PBANKA_0817300	-	118	1.18	6	5.08475	5	19	16.1017	6	15	12.7119	1	0.504202	0.728528	0.92707	0.719933		PBANKA_10_V3	1605653	1605791	PBANKA_1040200	+	3	6	51	6	50	7	71	0.105263	0.107143	0.0897436	0.100717
PbANKA_11_v3	778399	778612	PBANKA_1120900	+	213	2.13	102	47.8873	5	202	94.8357	78	71	33.3333	14	0.905459	0.548704	0.704225	0.719463		PBANKA_11_V3	1389733	1389975	PBANKA_1136900	-	5	5	132	22	148	19	123	0.0364963	0.129412	0.133803	0.0999036
PbANKA_12_v3	930948	931081	PBANKA_1224500	-	133	1.33	19	14.2857	7	34	25.5639	28	25	18.797	0	0.671141	0.47726	1	0.716134		PBANKA_14_V3	783151	783364	PBANKA_1419700	+	3	24	107	16	199	6	137	0.183206	0.0744186	0.041958	0.0998609
PbANKA_05_v3	749182	749447	PBANKA_0520700	-	265	2.65	692	261.132	55	654	246.792	199	772	291.321	88	0.826022	0.553604	0.768006	0.715877		PBANKA_12_V3	388892	389147	PBANKA_1210400	+	5	11	73	10	93	5	69	0.130952	0.0970874	0.0675676	0.0985358
PbANKA_07_v3	336531	336619	PBANKA_0708100	+	88	1	171	171	43	396	396	365	189	189	40	0.799065	0.520368	0.825328	0.71492		PBANKA_13_V3	2283283	2283530	PBANKA_1359900	-	3	6	115	21	168	12	79	0.0495868	0.111111	0.131868	0.097522
PbANKA_13_v3	2309052	2309175	PBANKA_1360600	+	123	1.23	249	202.439	65	272	221.138	237	280	227.642	24	0.756954	0.482689	0.904627	0.714756		PBANKA_12_V3	213692	213816	PBANKA_1205300	-	5	5	39	25	331	5	41	0.113636	0.0702247	0.108696	0.0975189
PbANKA_10_v3	1541632	1541874	PBANKA_1038500	+	242	2.42	44	18.1818	1	67	27.686	24	28	11.5702	6	0.947867	0.535657	0.658514	0.714013		PBANKA_11_V3	1557610	1557941	PBANKA_1141300	+	3	19	119	15	162	11	147	0.137681	0.0847458	0.0696203	0.0973491
PbANKA_11_v3	189180	189308	PBANKA_1104500	+	128	1.28	54	42.1875	8	105	82.0312	53	63	49.2188	22	0.840598	0.607498	0.691093	0.713063		PBANKA_03_V3	356017	356138	PBANKA_0310300	+	3	7	137	18	158	20	122	0.0486111	0.102273	0.140845	0.097243
PbANKA_08_v3	402143	402242	PBANKA_0808100	-	99	1	15	15	12	39	39	10	22	22	6	0.555556	0.795918	0.785714	0.712396		PBANKA_01_V3	438672	439163	PBANKA_0111300	-	5	52	356	30	281	18	249	0.127451	0.096463	0.0674157	0.0971099
PbANKA_14_v3	196429	196548	PBANKA_1403300	-	119	1.19	5	4.20168	2	18	15.1261	18	12	10.084	0	0.677507	0.456621	1	0.711376		PBANKA_10_V3	867290	867473	PBANKA_1020900	-	5	13	103	5	140	17	102	0.112069	0.0344828	0.142857	0.0964696
PbANKA_10_v3	674759	674892	PBANKA_1015400	+	133	1.33	49	36.8421	11	117	87.9699	57	66	49.6241	16	0.770077	0.606815	0.756187	0.711026		PBANKA_04_V3	323219	323363	PBANKA_0408700	+	3	26	296	19	228	37	245	0.0807453	0.0769231	0.131206	0.0962914
PbANKA_02_v3	138812	138977	PBANKA_0203750	-	165	1.65	9	5.45455	0	9	5.45455	3	11	6.66667	7	1	0.645161	0.487805	0.710989		PBANKA_14_V3	938610	938756	PBANKA_1424400	+	5	36	268	24	273	23	237	0.118421	0.0808081	0.0884615	0.0958969
PbANKA_09_v3	249585	249689	PBANKA_0907500	-	104	1.04	10	9.61538	0	26	25	47	11	10.5769	3	1	0.347222	0.779037	0.708753		PBANKA_13_V3	2283840	2283929	PBANKA_1359900	-	5	36	247	15	277	20	169	0.127208	0.0513699	0.10582	0.0947995
PbANKA_11_v3	514650	514738	PBANKA_1113100	-	88	1	138	138	55	132	132	41	99	99	54	0.715026	0.763006	0.647059	0.708364		PBANKA_05_V3	172453	172613	PBANKA_0504300	-	5	9	84	32	465	9	69	0.0967742	0.0643863	0.115385	0.0921817
PbANKA_13_v3	1130580	1130700	PBANKA_1328200	+	120	1.2	58	48.3333	10	139	115.833	71	55	45.8333	22	0.828571	0.619982	0.675676	0.708076		PBANKA_02_V3	555761	555834	PBANKA_0214600	+	3	10	126	9	80	16	144	0.0735294	0.101124	0.1	0.091551
PbANKA_13_v3	2299488	2299726	PBANKA_1360400	+	238	2.38	12	5.04202	2	48	20.1681	9	6	2.52101	1	0.71599	0.691443	0.71599	0.707808		PBANKA_13_V3	1430927	1431163	PBANKA_1336000	-	3	10	208	22	176	25	189	0.0458716	0.111111	0.116822	0.0912684
PbANKA_10_v3	354841	354949	PBANKA_1007500	-	108	1.08	66	61.1111	14	79	73.1481	91	53	49.0741	8	0.813609	0.445623	0.859831	0.706354		PBANKA_13_V3	967948	968174	PBANKA_1324100	+	5	25	313	39	341	27	263	0.0739645	0.102632	0.0931034	0.0898998
PbANKA_08_v3	1118287	1118386	PBANKA_0829100	+	99	1	493	493	199	493	493	226	464	464	184	0.712428	0.685675	0.716049	0.704717		PBANKA_14_V3	1113102	1113276	PBANKA_1428600	-	3	10	101	7	87	12	103	0.0900901	0.0744681	0.104348	0.0896353
PbANKA_14_v3	1750615	1750856	PBANKA_1445700	+	241	2.41	6	2.48963	0	3	1.24481	10	3	1.24481	0	1	0.110701	1	0.703567		PBANKA_13_V3	2300691	2300826	PBANKA_1360400	+	3	11	78	12	174	5	57	0.123596	0.0645161	0.0806452	0.0895856
PbANKA_03_v3	72972	73167	PBANKA_0302200	-	195	1.95	56	28.7179	19	133	68.2051	46	117	60	6	0.601827	0.597216	0.909091	0.702711		PBANKA_12_V3	388332	388452	PBANKA_1210400	+	3	7	47	3	58	4	41	0.12963	0.0491803	0.0888889	0.0892329
PbANKA_07_v3	770707	770902	PBANKA_0721100	+	195	1.95	30	15.3846	7	84	43.0769	35	49	25.1282	4	0.687285	0.551724	0.862676	0.700562		PBANKA_14_V3	287568	288025	PBANKA_1406100	-	5	5	50	10	69	4	80	0.0909091	0.126582	0.047619	0.0883701
PbANKA_12_v3	29646	29880	PBANKA_1200091	+	234	2.34	5	2.13675	2	10	4.2735	1	8	3.4188	1	0.516529	0.810373	0.773694	0.700199		PBANKA_11_V3	657399	657578	PBANKA_1117400	-	3	44	513	43	438	54	507	0.0789946	0.0893971	0.0962567	0.0882161
PbANKA_12_v3	930428	930508	PBANKA_1224500	-	80	1	24	24	2	15	15	16	20	20	9	0.923077	0.483871	0.689655	0.698868		PBANKA_13_V3	1984162	1984302	PBANKA_1352100	-	3	4	101	20	130	8	78	0.0380952	0.133333	0.0930233	0.0881506
PbANKA_08_v3	703301	703443	PBANKA_0817300	-	142	1.42	14	9.85915	4	15	10.5634	4	11	7.74648	4	0.711382	0.725338	0.659472	0.698731		PBANKA_04_V3	278278	278537	PBANKA_0407600	+	5	87	616	31	558	48	507	0.123755	0.0526316	0.0864865	0.0876245
PbANKA_02_v3	137082	137225	PBANKA_0203750	-	143	1.43	36	25.1748	3	26	18.1818	12	27	18.8811	13	0.893522	0.60241	0.592235	0.696056		PBANKA_09_V3	1075366	1075450	PBANKA_0929300	+	5	3	24	9	106	3	41	0.111111	0.0782609	0.0681818	0.0858513
PbANKA_13_v3	2388528	2388834	PBANKA_1362500	+	306	3.06	88	28.7582	4	84	27.451	35	50	16.3399	5	0.877893	0.43956	0.765697	0.694383		PBANKA_07_V3	263062	263194	PBANKA_0705900	-	3	13	121	20	235	13	147	0.0970149	0.0784314	0.08125	0.0855654
PbANKA_09_v3	1216293	1216650	PBANKA_0933400.2	+	357	3.57	909	254.622	150	787	220.448	109	714	200	56	0.629283	0.669144	0.78125	0.693226		PBANKA_14_V3	166640	166883	PBANKA_1402400	+	5	3	21	6	133	3	31	0.125	0.0431655	0.0882353	0.0854669
PbANKA_08_v3	764995	765409	PBANKA_0819200	-	414	4.14	2564	619.324	279	2162	522.222	266	2276	549.758	210	0.689422	0.662532	0.723596	0.69185		PBANKA_04_V3	79680	79754	PBANKA_0402000	+	3	4	43	5	78	7	59	0.0851064	0.060241	0.106061	0.0838027
PbANKA_08_v3	1307979	1308084	PBANKA_0835400	+	105	1.05	18	17.1429	8	18	17.1429	12	13	12.381	3	0.681818	0.588235	0.804954	0.691669		PBANKA_11_V3	1062037	1062321	PBANKA_1128400	+	5	9	185	16	158	16	126	0.0463918	0.091954	0.112676	0.0836739
PbANKA_10_v3	1084649	1084755	PBANKA_1026300	+	106	1.06	110	103.774	40	156	147.17	140	171	161.321	31	0.721785	0.512484	0.838811	0.691026		PBANKA_06_V3	600851	600928	PBANKA_0614100	+	3	42	536	64	710	53	503	0.0726644	0.0826873	0.0953237	0.0835585
PbANKA_13_v3	1161002	1161125	PBANKA_1329100	-	123	1.23	21	17.0732	6	46	37.3984	26	31	25.2033	9	0.739958	0.589895	0.736867	0.688907		PBANKA_01_V3	438951	439388	PBANKA_0111300	-	3	26	356	34	281	20	249	0.0680628	0.107937	0.0743494	0.0834496
PbANKA_06_v3	821513	821716	PBANKA_0620400	-	203	2.03	122	60.0985	8	101	49.7537	64	85	41.8719	15	0.882523	0.437381	0.736249	0.685385		PBANKA_12_V3	912183	912298	PBANKA_1224100	+	5	3	38	3	36	3	27	0.0731707	0.0769231	0.1	0.0833646
PbANKA_12_v3	617678	617762	PBANKA_1216300	+	84	1	12	12	6	60	60	26	20	20	9	0.666667	0.697674	0.689655	0.684665		PBANKA_13_V3	2047680	2047845	PBANKA_1354100	-	5	9	126	36	405	23	212	0.0666667	0.0816327	0.0978723	0.0820572
PbANKA_02_v3	138135	138246	PBANKA_0203750	-	111	1.11	8	7.20721	1	10	9.00901	6	6	5.40541	4	0.878156	0.60024	0.574713	0.68437		PBANKA_09_V3	1157763	1157831	PBANKA_0931700	-	3	34	272	14	257	23	254	0.111111	0.0516605	0.0830325	0.0819347
PbANKA_10_v3	1594636	1594829	PBANKA_1040000	+	193	1.93	91	47.1503	9	85	44.0415	47	72	37.3057	14	0.839716	0.483752	0.727126	0.683531		PBANKA_06_V3	956463	956560	PBANKA_0623400	+	3	5	68	11	118	13	131	0.0684932	0.0852713	0.0902778	0.0813474
PbANKA_12_v3	1264072	1264173	PBANKA_1232700	-	101	1.01	16	15.8416	4	39	38.6139	17	35	34.6535	28	0.798403	0.694321	0.553097	0.68194		PBANKA_14_V3	2271823	2272143	PBANKA_1459400	+	5	3	37	5	38	3	56	0.075	0.116279	0.0508475	0.0807088
PbANKA_13_v3	1918538	1918714	PBANKA_1350100	+	176	1.76	116	65.9091	23	134	76.1364	41	130	73.8636	39	0.741309	0.649981	0.65445	0.681913		PBANKA_06_V3	873163	873332	PBANKA_0622000	+	3	5	64	49	497	7	81	0.0724638	0.0897436	0.0795455	0.0805843
PbANKA_12_v3	1156838	1156950	PBANKA_1229900	+	112	1.12	46	41.0714	9	73	65.1786	51	37	33.0357	17	0.820257	0.561021	0.660243	0.680507		PBANKA_02_V3	368891	369004	PBANKA_0210400	+	5	5	95	21	179	12	127	0.05	0.105	0.0863309	0.0804436
PbANKA_12_v3	1050445	1050540	PBANKA_1227500	-	95	1	3	3	2	27	27	20	6	6	1	0.6	0.574468	0.857143	0.677204		PBANKA_14_V3	747811	747934	PBANKA_1418900	+	5	36	574	85	707	42	527	0.0590164	0.107323	0.0738137	0.0800511
PbANKA_03_v3	356017	356157	PBANKA_0310300	+	140	1.4	361	257.857	137	472	337.143	158	394	281.429	122	0.653039	0.6809	0.697592	0.677177		PBANKA_08_V3	277346	277505	PBANKA_0805600	+	3	20	249	21	257	26	263	0.0743494	0.0755396	0.0899654	0.0799515
PbANKA_09_v3	1305781	1305917	PBANKA_0936000	-	136	1.36	22	16.1765	0	23	16.9118	16	10	7.35294	7	1	0.513852	0.512295	0.675382		PBANKA_12_V3	1341165	1341431	PBANKA_1234900	+	5	36	258	31	497	19	312	0.122449	0.0587121	0.0574018	0.079521
PbANKA_14_v3	932002	932409	PBANKA_1424200	+	407	4.07	380	93.3661	44	386	94.8403	48	425	104.423	49	0.679688	0.66396	0.680621	0.674756		PBANKA_07_V3	196325	196531	PBANKA_0704200	+	5	21	140	17	255	7	147	0.130435	0.0625	0.0454545	0.0794631
PbANKA_14_v3	1371328	1371458	PBANKA_1436300	+	130	1.3	6	4.61538	0	11	8.46154	15	5	3.84615	2	1	0.360656	0.657895	0.67285		PBANKA_14_V3	614461	614601	PBANKA_1415300	-	3	14	145	24	243	10	159	0.0880503	0.0898876	0.0591716	0.0790365
PbANKA_07_v3	341652	341831	PBANKA_0708500	-	179	1.79	153	85.4749	20	133	74.3017	82	117	65.3631	24	0.810381	0.475374	0.731433	0.672396		PBANKA_08_V3	654560	654719	PBANKA_0815600	+	5	20	320	34	317	22	250	0.0588235	0.0968661	0.0808824	0.0788573
PbANKA_03_v3	502514	502700	PBANKA_0314300	-	186	1.86	48	25.8065	12	29	15.5914	9	25	13.4409	6	0.682594	0.634018	0.691372	0.669328		PBANKA_06_V3	427933	428071	PBANKA_0609300	+	5	7	55	5	95	6	77	0.112903	0.05	0.0722892	0.0783975
PbANKA_10_v3	689528	689628	PBANKA_1015900	-	100	1	130	130	67	301	301	132	166	166	91	0.659898	0.69515	0.645914	0.666988		PBANKA_14_V3	600576	600740	PBANKA_1414900	+	3	9	69	9	148	9	140	0.115385	0.0573248	0.0604027	0.077704
PbANKA_02_v3	137370	137532	PBANKA_0203750	-	162	1.62	37	22.8395	6	29	17.9012	27	41	25.3086	6	0.791952	0.39868	0.80836	0.666331		PBANKA_11_V3	789181	789376	PBANKA_1121200	+	3	5	94	8	75	7	76	0.0505051	0.0963855	0.0843373	0.077076
PbANKA_11_v3	114635	114718	PBANKA_1102300	-	83	1	40	40	13	60	60	63	39	39	13	0.754717	0.487805	0.75	0.664174		PBANKA_12_V3	1183762	1183946	PBANKA_1230500	+	5	44	745	54	710	68	592	0.0557668	0.0706806	0.10303	0.0764926
PbANKA_13_v3	1622349	1622451	PBANKA_1341400	-	102	1.02	32	31.3725	7	82	80.3922	72	39	38.2353	21	0.817578	0.527535	0.645482	0.663531		PBANKA_12_V3	1385885	1385972	PBANKA_1236400	+	3	8	120	17	142	7	113	0.0625	0.106918	0.0583333	0.0759172
PbANKA_06_v3	190029	190202	PBANKA_0603300	-	173	1.73	6	3.46821	0	19	10.9827	15	9	5.20231	4	1	0.422692	0.565327	0.662673		PBANKA_14_V3	126115	126264	PBANKA_1402000	-	5	14	143	13	185	9	115	0.089172	0.0656566	0.0725806	0.0758031
PbANKA_09_v3	1306263	1306363	PBANKA_0936000	-	100	1	3	3	1	7	7	9	4	4	1	0.75	0.4375	0.8	0.6625		PBANKA_13_V3	1597230	1597445	PBANKA_1340600	+	5	6	85	7	90	10	104	0.0659341	0.0721649	0.0877193	0.0752728
PbANKA_13_v3	164954	165452	PBANKA_1302700	+	498	4.98	481	96.5863	77	503	101.004	33	527	105.823	51	0.556417	0.753739	0.674793	0.66165		PBANKA_07_V3	609405	609809	PBANKA_0716500	-	5	22	345	102	725	11	256	0.0599455	0.123337	0.0411985	0.0748271
PbANKA_12_v3	1700955	1701129	PBANKA_1245150	-	174	1.74	162	93.1034	52	236	135.632	65	210	120.69	61	0.641635	0.676024	0.664263	0.660641		PBANKA_14_V3	1806124	1806217	PBANKA_1446900	+	3	27	255	20	264	13	214	0.0957447	0.0704225	0.0572687	0.0744786
PbANKA_14_v3	841156	841350	PBANKA_1421000	-	194	1.94	86	44.3299	11	252	129.897	155	71	36.5979	14	0.801192	0.455944	0.723309	0.660148		PBANKA_08_V3	764995	765183	PBANKA_0819200	-	5	11	279	16	266	31	210	0.037931	0.0567376	0.128631	0.0744331
PbANKA_06_v3	705760	705904	PBANKA_0616400	-	144	1.44	75	52.0833	11	60	41.6667	31	32	22.2222	16	0.825627	0.573394	0.581395	0.660139		PBANKA_08_V3	1332716	1332835	PBANKA_0836300	-	5	31	379	31	391	22	286	0.0756098	0.0734597	0.0714286	0.0734993
PbANKA_13_v3	2212365	2212689	PBANKA_1357900	+	324	3.24	52	16.0494	8	62	19.1358	42	80	24.6914	0	0.667351	0.313005	1	0.660119		PBANKA_09_V3	844908	845014	PBANKA_0923300	+	5	23	236	24	322	15	229	0.0888031	0.0693642	0.0614754	0.0732142
PbANKA_14_v3	2002161	2002321	PBANKA_1451900	-	160	1.6	39	24.375	7	37	23.125	17	29	18.125	11	0.776892	0.576324	0.622318	0.658511		PBANKA_09_V3	967643	967729	PBANKA_0926100	+	3	11	115	11	103	5	135	0.0873016	0.0964912	0.0357143	0.073169
PbANKA_10_v3	1267194	1267299	PBANKA_1031400	+	105	1.05	10	9.52381	5	21	20	7	10	9.52381	7	0.655738	0.740741	0.576369	0.657616		PBANKA_08_V3	1350820	1351024	PBANKA_0836800	-	3	90	1342	105	1211	115	1390	0.0628492	0.0797872	0.076412	0.0730161
PbANKA_08_v3	772561	772663	PBANKA_0819400	+	102	1.02	6	5.88235	7	14	13.7255	13	7	6.86275	0	0.456621	0.513573	1	0.656731		PBANKA_14_V3	1897929	1898039	PBANKA_1449000	-	5	11	122	83	1247	13	164	0.0827068	0.062406	0.0734463	0.072853
PbANKA_05_v3	729722	729856	PBANKA_0520100	+	134	1.34	47	35.0746	10	52	38.806	30	18	13.4328	8	0.778146	0.563991	0.626741	0.656293		PBANKA_02_V3	224511	224642	PBANKA_0206500	-	3	18	255	32	338	20	291	0.0659341	0.0864865	0.0643087	0.0722431
PbANKA_10_v3	244442	244534	PBANKA_1004300	+	92	1	40	40	18	64	64	33	52	52	32	0.689655	0.659794	0.619048	0.656166		PBANKA_11_V3	485841	486133	PBANKA_1112200	-	5	21	215	12	218	14	175	0.0889831	0.0521739	0.0740741	0.0717437
PbANKA_09_v3	645337	645512	PBANKA_0917000	-	175	1.75	32	18.2857	3	86	49.1429	38	29	16.5714	14	0.85906	0.563934	0.542056	0.655017		PBANKA_08_V3	358857	359127	PBANKA_0807500	-	5	21	197	17	272	10	159	0.0963303	0.0588235	0.0591716	0.0714418
PbANKA_09_v3	496714	496831	PBANKA_0913000	-	117	1.17	38	32.4786	8	49	41.8803	71	40	34.188	9	0.802365	0.371015	0.791609	0.654996		PBANKA_11_V3	473182	473391	PBANKA_1111600	+	5	35	482	39	670	48	487	0.0676983	0.0550071	0.0897196	0.0708083
PbANKA_14_v3	596741	597044	PBANKA_1414700	+	303	3.03	135	44.5545	17	158	52.1452	25	116	38.2838	30	0.723822	0.675936	0.560657	0.653472		PBANKA_11_V3	1607836	1608069	PBANKA_1142800	+	3	43	409	25	384	20	349	0.0951327	0.0611247	0.0542005	0.0701527
PbANKA_01_v3	514457	514624	PBANKA_0112721	-	167	1.67	17	10.1796	1	13	7.78443	7	9	5.38922	5	0.910552	0.526529	0.518732	0.651938		PBANKA_05_V3	743871	744078	PBANKA_0520500	+	3	10	77	5	84	3	78	0.114943	0.0561798	0.037037	0.0693864
PbANKA_10_v3	645077	645176	PBANKA_1014600	-	99	1	144	144	58	234	234	100	112	112	95	0.712871	0.700599	0.541063	0.651511		PBANKA_12_V3	938442	938568	PBANKA_1224800	+	5	7	161	8	131	11	93	0.0416667	0.057554	0.105769	0.06833
PbANKA_08_v3	209330	209502	PBANKA_0803900	+	172	1.72	11	6.39535	6	12	6.97674	9	19	11.0465	0	0.515947	0.436681	1	0.650876		PBANKA_14_V3	2229788	2230238	PBANKA_1458100	+	5	15	126	9	115	3	129	0.106383	0.0725806	0.0227273	0.0672303
PbANKA_14_v3	1713370	1713446	PBANKA_1444600	-	76	1	46	46	12	37	37	68	25	25	6	0.793103	0.352381	0.806452	0.650645		PBANKA_14_V3	1717817	1717966	PBANKA_1444700	+	5	5	100	8	83	5	72	0.047619	0.0879121	0.0649351	0.0668221
PbANKA_06_v3	975345	975502	PBANKA_0623651	+	157	1.57	10	6.36943	2	10	6.36943	2	7	4.4586	6	0.761035	0.761035	0.426309	0.64946		PBANKA_11_V3	302216	302305	PBANKA_1107800	-	5	9	108	10	139	8	136	0.0769231	0.0671141	0.0555556	0.0665309
PbANKA_13_v3	708532	708688	PBANKA_1316900	+	156	1.56	14	8.97436	5	29	18.5897	8	12	7.69231	5	0.642202	0.699132	0.606061	0.649132		PBANKA_03_V3	30905	31065	PBANKA_0300900	-	3	10	142	8	131	8	97	0.0657895	0.057554	0.0761905	0.0665113
PbANKA_06_v3	664529	664745	PBANKA_0615700	-	216	2.16	13	6.01852	2	10	4.62963	4	12	5.55556	3	0.750577	0.536481	0.649351	0.64547		PBANKA_12_V3	268714	268827	PBANKA_1206500	+	3	4	45	4	60	5	91	0.0816327	0.0625	0.0520833	0.0654053
PbANKA_05_v3	815827	815952	PBANKA_0521900	-	125	1.25	151	120.8	38	165	132	166	130	104	39	0.760705	0.442953	0.727273	0.643644		PBANKA_09_V3	1069031	1069161	PBANKA_0929000	-	5	9	161	11	157	15	180	0.0529412	0.0654762	0.0769231	0.0651135
PbANKA_14_v3	2156575	2156685	PBANKA_1455800	+	110	1.1	139	126.364	53	126	114.545	115	134	121.818	47	0.704511	0.49901	0.721594	0.641705		PBANKA_13_V3	1616340	1616490	PBANKA_1341100	-	5	53	498	57	923	24	607	0.0961887	0.0581633	0.0380349	0.064129
PbANKA_12_v3	1701707	1701929	PBANKA_1245200	+	222	2.22	22	9.90991	4	39	17.5676	24	25	11.2613	3	0.712435	0.422627	0.78964	0.641567		PBANKA_06_V3	810460	810562	PBANKA_0619900	+	5	48	718	34	468	38	591	0.0626632	0.0677291	0.0604134	0.0636019
PbANKA_14_v3	1371637	1371787	PBANKA_1436300	+	150	1.5	3	2	1	9	6	18	7	4.66667	0	0.666667	0.25	1	0.638889		PBANKA_13_V3	851712	851884	PBANKA_1320600	+	5	5	97	4	94	18	161	0.0490196	0.0408163	0.100559	0.0634649
PbANKA_13_v3	1129907	1129995	PBANKA_1328200	+	88	1	45	45	19	110	110	82	48	48	27	0.703125	0.572917	0.64	0.638681		PBANKA_11_V3	79536	79737	PBANKA_1101200	-	5	18	198	11	256	45	650	0.0833333	0.0411985	0.0647482	0.0630933
PbANKA_11_v3	527882	527987	PBANKA_1113700	-	105	1.05	62	59.0476	13	33	31.4286	88	49	46.6667	10	0.819564	0.263158	0.823529	0.635417		PBANKA_08_V3	1346842	1346972	PBANKA_0836700	-	5	6	86	5	113	9	104	0.0652174	0.0423729	0.079646	0.0624121
PbANKA_13_v3	1622611	1622737	PBANKA_1341400	-	126	1.26	34	26.9841	9	105	83.3333	64	20	15.873	11	0.74989	0.565611	0.590667	0.635389		PBANKA_14_V3	1280105	1281008	PBANKA_1434200	-	5	6	207	24	164	7	226	0.028169	0.12766	0.0300429	0.0619572
PbANKA_05_v3	816010	816124	PBANKA_0521900	-	114	1.14	82	71.9298	14	82	71.9298	118	76	66.6667	30	0.837076	0.378718	0.689655	0.63515		PBANKA_13_V3	1972112	1972227	PBANKA_1351700	+	3	6	147	21	257	15	197	0.0392157	0.0755396	0.0707547	0.0618367
PbANKA_12_v3	213515	213640	PBANKA_1205300	-	125	1.25	131	104.8	30	213	170.4	404	227	181.6	39	0.777448	0.296657	0.823209	0.632438		PBANKA_12_V3	1643214	1643506	PBANKA_1243700	-	3	21	225	21	297	9	273	0.0853659	0.0660377	0.0319149	0.0611062
PbANKA_13_v3	1341304	1341501	PBANKA_1333200	-	197	1.97	211	107.107	65	249	126.396	52	146	74.1117	57	0.622327	0.708514	0.565256	0.632032		PBANKA_06_V3	764915	765046	PBANKA_0618400	+	5	26	321	24	476	24	376	0.074928	0.048	0.06	0.060976
PbANKA_07_v3	770505	770629	PBANKA_0721100	+	124	1.24	42	33.871	14	71	57.2581	80	46	37.0968	11	0.707547	0.417156	0.771294	0.631999		PBANKA_01_V3	251608	251715	PBANKA_0106200	-	3	3	37	12	228	3	49	0.075	0.05	0.0576923	0.0608974
PbANKA_04_v3	505011	505096	PBANKA_0414100	+	85	1	1032	1032	418	1314	1314	738	676	676	572	0.711724	0.640351	0.541667	0.631247		PBANKA_12_V3	1032867	1032996	PBANKA_1226900	-	3	13	184	9	223	12	149	0.0659898	0.0387931	0.0745342	0.0597724
PbANKA_06_v3	706449	706642	PBANKA_0616400	-	193	1.93	21	10.8808	0	6	3.10881	5	8	4.14508	4	1	0.383387	0.508906	0.630764		PBANKA_13_V3	1036352	1036636	PBANKA_1326300	-	3	23	374	21	425	27	342	0.0579345	0.0470852	0.0731707	0.0593968
PbANKA_10_v3	355037	355173	PBANKA_1007500	-	136	1.36	40	29.4118	10	44	32.3529	58	30	22.0588	6	0.746269	0.358073	0.786164	0.630168		PBANKA_05_V3	611568	611667	PBANKA_0516600	-	3	17	222	11	315	21	266	0.0711297	0.0337423	0.0731707	0.0593476
PbANKA_11_v3	484938	485144	PBANKA_1112100	+	206	2.06	291	141.262	65	280	135.922	76	218	105.825	83	0.684867	0.641378	0.56044	0.628895		PBANKA_01_V3	140754	140923	PBANKA_0103000	+	5	6	165	17	246	15	183	0.0350877	0.0646388	0.0757576	0.0584947
PbANKA_14_v3	2175554	2175733	PBANKA_1456700	-	179	1.79	5	2.7933	0	7	3.91061	8	9	5.02793	4	1	0.32833	0.556931	0.62842		PBANKA_12_V3	356387	356534	PBANKA_1209300	+	5	8	176	24	322	12	181	0.0434783	0.0693642	0.0621762	0.0583395
PbANKA_04_v3	298363	298456	PBANKA_0408200	+	93	1	12	12	7	4	4	12	6	6	0	0.631579	0.25	1	0.627193		PBANKA_13_V3	2047680	2047836	PBANKA_1354100	-	5	4	126	30	405	17	212	0.0307692	0.0689655	0.0742358	0.0579902
PbANKA_07_v3	771211	771341	PBANKA_0721100	+	130	1.3	25	19.2308	10	72	55.3846	40	28	21.5385	12	0.657895	0.580645	0.642202	0.626914		PBANKA_14_V3	2393480	2393668	PBANKA_1463200	+	3	5	75	6	178	11	130	0.0625	0.0326087	0.0780142	0.0577076
PbANKA_10_v3	673436	673547	PBANKA_1015400	+	111	1.11	9	8.10811	5	10	9.00901	8	6	5.40541	2	0.618557	0.529661	0.729927	0.626048		PBANKA_13_V3	416976	417809	PBANKA_1308600	-	5	50	2734	325	2077	50	2749	0.0179598	0.135304	0.0178635	0.0570424
PbANKA_02_v3	549219	549311	PBANKA_0214500	+	92	1	108	108	65	188	188	104	106	106	68	0.624277	0.643836	0.609195	0.625769		PBANKA_14_V3	2003997	2004183	PBANKA_1452000	+	5	5	122	13	183	12	175	0.0393701	0.0663265	0.0641711	0.0566226
PbANKA_08_v3	1253260	1253382	PBANKA_0833300	-	122	1.22	12	9.83607	2	11	9.01639	18	6	4.91803	2	0.831025	0.333738	0.7109	0.625221		PBANKA_09_V3	827387	827674	PBANKA_0922700	+	3	18	310	16	400	24	292	0.054878	0.0384615	0.0759494	0.0564297
PbANKA_04_v3	542216	542330	PBANKA_0415300	+	114	1.14	54	47.3684	32	50	43.8596	22	58	50.8772	33	0.596817	0.665956	0.606568	0.623114		PBANKA_08_V3	1347041	1347214	PBANKA_0836700	-	3	11	147	8	210	9	138	0.0696203	0.0366972	0.0612245	0.0558473
PbANKA_10_v3	1218144	1218303	PBANKA_1030200	+	159	1.59	6	3.77358	8	7	4.40252	1	13	8.1761	3	0.320513	0.814901	0.73157	0.622328		PBANKA_10_V3	994955	995028	PBANKA_1024700	+	3	26	411	45	563	13	381	0.0594966	0.0740132	0.0329949	0.0555015
PbANKA_02_v3	108861	108992	PBANKA_0202700	+	131	1.31	46	35.1145	10	79	60.3053	66	36	27.4809	18	0.778342	0.477457	0.60423	0.620009		PBANKA_03_V3	355334	355684	PBANKA_0310300	+	5	5	56	5	112	4	94	0.0819672	0.042735	0.0408163	0.0551729
PbANKA_04_v3	406832	406993	PBANKA_0411300	-	161	1.61	51	31.677	17	77	47.8261	79	61	37.8882	8	0.650759	0.3771	0.825663	0.617841		PBANKA_08_V3	1294193	1294463	PBANKA_0834700	-	5	16	277	21	310	17	354	0.0546075	0.0634441	0.0458221	0.0546246
PbANKA_12_v3	210321	210416	PBANKA_1205100	+	95	1	185	185	140	231	231	176	351	351	139	0.569231	0.567568	0.716327	0.617708		PBANKA_13_V3	1599656	1599953	PBANKA_1340800	-	3	8	137	7	118	9	164	0.0551724	0.056	0.0520231	0.0543985
PbANKA_13_v3	1997286	1997377	PBANKA_1352500	-	91	1	8	8	2	17	17	43	10	10	3	0.8	0.283333	0.769231	0.617521		PBANKA_09_V3	1215949	1216057	PBANKA_0933400	+	5	28	433	17	319	19	349	0.0607375	0.0505952	0.0516304	0.0543211
PbANKA_01_v3	114332	114467	PBANKA_0102600	-	135	1.35	207	153.333	51	239	177.037	191	199	147.407	91	0.750408	0.48103	0.6183	0.61658		PBANKA_14_V3	735807	736449	PBANKA_1418400	-	5	7	189	13	206	13	180	0.0357143	0.0593607	0.0673575	0.0541442
PbANKA_09_v3	1268632	1268733	PBANKA_0934700	+	101	1.01	24	23.7624	8	77	76.2376	86	19	18.8119	11	0.74813	0.469913	0.63102	0.616354		PBANKA_03_V3	565191	565361	PBANKA_0316400	+	3	7	167	12	154	8	159	0.0402299	0.0722892	0.0479042	0.0534744
PbANKA_12_v3	1156471	1156670	PBANKA_1229900	+	199	1.99	8	4.0201	0	11	5.52764	9	7	3.51759	4	1	0.380491	0.467914	0.616135		PBANKA_07_V3	366976	367065	PBANKA_0709500	+	3	10	249	12	201	17	243	0.03861	0.056338	0.0653846	0.0534442
PbANKA_13_v3	2038239	2038652	PBANKA_1353800	-	413	4.13	6	1.45278	0	18	4.35835	9	9	2.17918	2	1	0.326264	0.521437	0.6159		PBANKA_04_V3	652170	652303	PBANKA_0417300	+	5	32	342	16	277	5	248	0.0855615	0.0546075	0.0197628	0.0533106
PbANKA_14_v3	1333140	1333282	PBANKA_1435400	-	142	1.42	62	43.662	28	82	57.7465	38	69	48.5915	28	0.609277	0.603119	0.634424	0.615607		PBANKA_11_V3	1602405	1602505	PBANKA_1142700	-	5	9	146	14	223	13	293	0.0580645	0.0590717	0.0424837	0.0532066
PbANKA_11_v3	1460616	1460782	PBANKA_1138600	+	166	1.66	45	27.1084	27	127	76.506	22	57	34.3373	26	0.501002	0.776663	0.569089	0.615585		PBANKA_14_V3	1159496	1159657	PBANKA_1430000	-	5	5	96	8	92	3	103	0.0495049	0.08	0.0283019	0.0526023
PbANKA_13_v3	1918795	1918919	PBANKA_1350100	+	124	1.24	103	83.0645	53	181	145.968	89	130	104.839	66	0.610479	0.621225	0.613671	0.615125		PBANKA_12_V3	972910	973011	PBANKA_1225600	+	5	8	112	5	127	7	125	0.0666667	0.0378788	0.0530303	0.0525253
PbANKA_11_v3	116879	117070	PBANKA_1102300	-	191	1.91	33	17.2775	8	38	19.8953	20	33	17.2775	9	0.683513	0.498688	0.657501	0.613234		PBANKA_05_V3	421454	421644	PBANKA_0510200	-	3	35	797	32	480	22	422	0.0420673	0.0625	0.0495495	0.0513723
PbANKA_09_v3	814121	814214	PBANKA_0922200	+	93	1	68	68	57	93	93	49	96	96	54	0.544	0.65493	0.64	0.612977		PBANKA_07_V3	293159	293475	PBANKA_0706900	+	3	26	333	15	377	14	315	0.0724234	0.0382653	0.0425532	0.0510806
PbANKA_02_v3	549452	549670	PBANKA_0214500	+	218	2.18	155	71.1009	28	206	94.4954	84	139	63.7615	44	0.71746	0.5294	0.591691	0.61285		PBANKA_12_V3	1604030	1604199	PBANKA_1242400	-	5	8	87	4	256	9	160	0.0842105	0.0153846	0.0532544	0.0509499
PbANKA_10_v3	220726	220816	PBANKA_1003600	-	90	1	28	28	11	43	43	29	12	12	11	0.717949	0.597222	0.521739	0.612303		PBANKA_13_V3	1338810	1339027	PBANKA_1333000	-	5	12	156	13	252	6	184	0.0714286	0.0490566	0.0315789	0.050688
PbANKA_02_v3	327560	327649	PBANKA_0209400	-	89	1	147	147	43	120	120	131	129	129	93	0.773684	0.478088	0.581081	0.610951		PBANKA_07_V3	754759	754914	PBANKA_0720500	+	3	10	149	4	155	7	113	0.0628931	0.0251572	0.0583333	0.0487945
PbANKA_06_v3	712170	712305	PBANKA_0616700	+	135	1.35	24	17.7778	3	37	27.4074	38	15	11.1111	9	0.855615	0.419026	0.552486	0.609042		PBANKA_05_V3	709049	709214	PBANKA_0519700	-	3	37	890	56	965	36	663	0.0399137	0.0548482	0.0515021	0.0487547
PbANKA_13_v3	1160788	1160959	PBANKA_1329100	-	171	1.71	27	15.7895	10	99	57.8947	22	21	12.2807	13	0.612245	0.724638	0.485774	0.607552		PBANKA_10_V3	54106	54885	PBANKA_1000300	-	5	27	513	29	577	27	546	0.05	0.0478548	0.0471204	0.0483251
PbANKA_05_v3	645426	645558	PBANKA_0517600	+	132	1.32	5	3.78788	6	10	7.57576	10	5	3.78788	0	0.386997	0.431034	1	0.60601		PBANKA_13_V3	494973	495058	PBANKA_1310900	-	5	23	337	21	381	10	339	0.0638889	0.0522388	0.0286533	0.0482603
PbANKA_07_v3	618773	618882	PBANKA_0716900	+	109	1.09	13	11.9266	2	11	10.0917	15	11	10.0917	8	0.85639	0.402194	0.557809	0.605464		PBANKA_04_V3	411843	412021	PBANKA_0411500	+	3	3	97	10	120	4	102	0.03	0.0769231	0.0377358	0.0482196
PbANKA_10_v3	1331974	1332085	PBANKA_1032800	+	111	1.11	50	45.045	58	128	115.315	39	85	76.5766	45	0.437139	0.747271	0.629863	0.604758		PBANKA_06_V3	19456	19596	PBANKA_0600051	-	3	7	114	3	125	9	134	0.0578512	0.0234375	0.0629371	0.0480753
PbANKA_12_v3	344434	344692	PBANKA_1208800	-	258	2.58	113	43.7984	18	209	81.0078	169	201	77.907	22	0.708731	0.324021	0.779795	0.604182		PBANKA_06_V3	177381	177455	PBANKA_0602800	+	5	77	948	55	1165	22	955	0.075122	0.045082	0.0225179	0.0475739
PbANKA_11_v3	365374	365515	PBANKA_1109300	-	141	1.41	14	9.92908	6	21	14.8936	17	14	9.92908	4	0.62333	0.466978	0.712831	0.601046		PBANKA_07_V3	293159	293526	PBANKA_0706900	+	3	28	333	12	377	11	315	0.0775623	0.0308483	0.0337423	0.0473843
PbANKA_12_v3	1290137	1290232	PBANKA_1233500	-	95	1	9	9	2	16	16	17	4	4	4	0.818182	0.484848	0.5	0.60101		PBANKA_12_V3	1467464	1467803	PBANKA_1238200	+	3	15	313	18	326	12	270	0.0457317	0.0523256	0.0425532	0.0468702
PbANKA_11_v3	143105	143291	PBANKA_1103300	-	186	1.86	12	6.45161	8	17	9.13978	4	18	9.67742	5	0.446429	0.695581	0.659341	0.60045		PBANKA_03_V3	116921	117009	PBANKA_0303800	+	3	3	102	14	276	12	179	0.0285714	0.0482759	0.0628272	0.0465582
PbANKA_06_v3	197348	197516	PBANKA_0603650	+	168	1.68	4	2.38095	2	27	16.0714	6	13	7.7381	7	0.543478	0.728155	0.52504	0.598891		PBANKA_11_V3	669711	669832	PBANKA_1117900	+	5	3	65	3	79	5	85	0.0441176	0.0365854	0.0555556	0.0454195
PbANKA_13_v3	1764334	1764424	PBANKA_1344500	+	90	1	142	142	105	151	151	85	174	174	125	0.574899	0.639831	0.58194	0.59889		PBANKA_12_V3	41436	41586	PBANKA_1200400	-	3	3	107	8	116	7	155	0.0272727	0.0645161	0.0432099	0.0449996
PbANKA_10_v3	133013	133128	PBANKA_1002000	-	115	1.15	449	390.435	194	447	388.696	257	342	297.391	283	0.668055	0.60198	0.512398	0.594144		PBANKA_05_V3	377343	377448	PBANKA_0509200	-	5	5	324	18	382	31	385	0.0151976	0.045	0.0745192	0.0449056
PbANKA_09_v3	946501	946595	PBANKA_0925700	-	94	1	46	46	19	33	33	53	29	29	13	0.707692	0.383721	0.690476	0.593963		PBANKA_14_V3	576125	576278	PBANKA_1414100	-	3	12	338	13	345	15	224	0.0342857	0.0363128	0.0627615	0.0444534
PbANKA_01_v3	114558	114674	PBANKA_0102600	-	116	1.16	152	131.034	54	145	125	185	188	162.069	80	0.708163	0.403226	0.669516	0.593635		PBANKA_13_V3	778251	778431	PBANKA_1318900	+	5	14	274	11	356	13	229	0.0486111	0.0299728	0.053719	0.044101
PbANKA_06_v3	636482	636586	PBANKA_0615300	-	104	1.04	36	34.6154	26	101	97.1154	64	35	33.6538	22	0.571066	0.602769	0.604699	0.592845		PBANKA_13_V3	1922334	1922472	PBANKA_1350300	-	5	9	304	36	471	13	388	0.028754	0.0710059	0.032419	0.0440596
PbANKA_08_v3	907086	907323	PBANKA_0823200	+	237	2.37	36	15.1899	7	29	12.2363	13	22	9.2827	6	0.684541	0.484869	0.607399	0.59227		PBANKA_13_V3	851788	851884	PBANKA_1320600	+	5	5	97	4	94	7	161	0.0490196	0.0408163	0.0416667	0.0438342
PbANKA_13_v3	2283392	2283530	PBANKA_1359900	-	138	1.38	286	207.246	115	222	160.87	168	197	142.754	79	0.64313	0.489159	0.643749	0.592013		PBANKA_11_V3	121427	121551	PBANKA_1102600	-	3	17	303	14	255	9	350	0.053125	0.0520446	0.0250696	0.0434131
PbANKA_14_v3	808754	809060	PBANKA_1420400	-	306	3.06	104	33.9869	19	101	33.0065	22	73	23.8562	21	0.641421	0.600048	0.531837	0.591102		PBANKA_14_V3	650188	650357	PBANKA_1416100	+	5	11	117	5	186	3	165	0.0859375	0.026178	0.0178571	0.0433242
PbANKA_05_v3	550134	550338	PBANKA_0514400	-	204	2.04	34	16.6667	7	44	21.5686	14	28	13.7255	16	0.704225	0.606395	0.461741	0.590787		PBANKA_13_V3	454745	455002	PBANKA_1309700	+	5	22	745	44	659	24	604	0.0286832	0.0625889	0.0382166	0.0431629
PbANKA_09_v3	1188428	1188529	PBANKA_0932600	+	101	1.01	5	4.9505	5	23	22.7723	11	9	8.91089	6	0.497512	0.674289	0.59761	0.589804		PBANKA_09_V3	735324	735546	PBANKA_0919800	+	5	19	345	22	337	6	369	0.0521978	0.0612813	0.016	0.0431597
PbANKA_11_v3	835771	835887	PBANKA_1122500	+	116	1.16	279	240.517	141	310	267.241	178	231	199.138	171	0.630423	0.600217	0.53801	0.58955		PBANKA_02_V3	215150	215285	PBANKA_0206100	-	5	10	177	5	135	5	120	0.0534759	0.0357143	0.04	0.0430634
PbANKA_06_v3	822245	822441	PBANKA_0620400	-	196	1.96	67	34.1837	11	73	37.2449	68	67	34.1837	18	0.756549	0.353888	0.655065	0.588501		PBANKA_11_V3	826148	826302	PBANKA_1122200	-	5	3	127	6	125	8	125	0.0230769	0.0458015	0.0601504	0.0430096
PbANKA_06_v3	822086	822196	PBANKA_0620400	-	110	1.1	36	32.7273	5	20	18.1818	57	35	31.8182	17	0.86747	0.241838	0.651769	0.587026		PBANKA_07_V3	509751	509878	PBANKA_0713300	-	5	20	509	19	445	26	496	0.0378072	0.0409483	0.0498084	0.0428546
PbANKA_10_v3	695047	695126	PBANKA_1016200	-	79	1	50	50	35	100	100	81	78	78	48	0.588235	0.552486	0.619048	0.58659		PBANKA_08_V3	530006	530112	PBANKA_0811700	+	3	3	113	9	177	7	123	0.0258621	0.0483871	0.0538462	0.0426984
PbANKA_07_v3	716548	716667	PBANKA_0719800	+	119	1.19	5	4.20168	5	54	45.3782	29	8	6.72269	3	0.456621	0.610101	0.691443	0.586055		PBANKA_06_V3	752071	752284	PBANKA_0618100	-	5	14	325	21	467	16	353	0.0412979	0.0430328	0.0433604	0.0425637
PbANKA_02_v3	467543	467778	PBANKA_0212600	-	235	2.35	18	7.65957	3	58	24.6809	40	18	7.65957	4	0.718563	0.381579	0.656934	0.585692		PBANKA_02_V3	160805	160991	PBANKA_0204700	-	5	10	261	12	242	8	176	0.0369004	0.0472441	0.0434783	0.0425409
PbANKA_10_v3	1594979	1595072	PBANKA_1040000	+	93	1	103	103	43	92	92	115	89	89	58	0.705479	0.444444	0.605442	0.585122		PBANKA_09_V3	770978	771139	PBANKA_0920900	-	5	32	446	30	642	11	676	0.0669456	0.0446429	0.0160116	0.0425334
PbANKA_13_v3	1936590	1936716	PBANKA_1350900	+	126	1.26	153	121.429	66	135	107.143	64	97	76.9841	84	0.647866	0.626043	0.478209	0.58404		PBANKA_05_V3	602277	602381	PBANKA_0516200	-	5	10	220	6	201	10	175	0.0434783	0.0289855	0.0540541	0.0421726
PbANKA_11_v3	1550049	1550135	PBANKA_1140900	-	86	1	384	384	220	350	350	229	272	272	262	0.635762	0.604491	0.509363	0.583205		PBANKA_10_V3	266258	266474	PBANKA_1005100	+	3	10	256	9	167	9	236	0.037594	0.0511364	0.0367347	0.0418217
PbANKA_03_v3	629040	629213	PBANKA_0317021	+	173	1.73	5	2.89017	1	3	1.7341	2	6	3.46821	3	0.742942	0.464396	0.536193	0.581177		PBANKA_13_V3	158677	158818	PBANKA_1302600	+	5	5	221	25	414	15	338	0.0221239	0.0569476	0.0424929	0.0405215
PbANKA_13_v3	1650308	1650430	PBANKA_1341800	+	122	1.22	70	57.377	54	198	162.295	98	145	118.852	79	0.51516	0.623504	0.600713	0.579792		PBANKA_14_V3	1257204	1257549	PBANKA_1433800	-	5	6	220	23	352	10	290	0.0265487	0.0613333	0.0333333	0.0404051
PbANKA_11_v3	1259344	1259453	PBANKA_1133500	+	109	1.09	110	100.917	54	135	123.853	84	118	108.257	113	0.651427	0.595869	0.489281	0.578859		PBANKA_03_V3	97653	97761	PBANKA_0303200	-	3	14	401	22	431	20	499	0.0337349	0.0485651	0.0385356	0.0402786
PbANKA_07_v3	534599	534724	PBANKA_0714000	+	125	1.25	43	34.4	18	42	33.6	46	48	38.4	20	0.656489	0.422111	0.657534	0.578711		PBANKA_04_V3	113551	113672	PBANKA_0403100	-	3	4	150	8	154	6	127	0.025974	0.0493827	0.0451128	0.0401565
PbANKA_13_v3	1495029	1495143	PBANKA_1337700	+	114	1.14	6	5.26316	2	8	7.01754	4	4	3.50877	6	0.724638	0.636943	0.369004	0.576861		PBANKA_04_V3	286658	286762	PBANKA_0407900	+	3	3	154	12	206	8	167	0.0191083	0.0550459	0.0457143	0.0399561
PbANKA_09_v3	764550	764647	PBANKA_0920700	+	97	1	8	8	9	116	116	70	19	19	11	0.470588	0.623656	0.633333	0.575859		PBANKA_14_V3	2223199	2223425	PBANKA_1457900	+	3	8	260	22	385	8	218	0.0298507	0.0540541	0.0353982	0.0397677
PbANKA_08_v3	703028	703190	PBANKA_0817300	-	162	1.62	7	4.32099	13	21	12.963	9	25	15.4321	2	0.249465	0.590219	0.885269	0.574985		PBANKA_09_V3	80434	80565	PBANKA_0902200	-	5	5	81	3	130	4	103	0.0581395	0.0225564	0.0373832	0.0393597
PbANKA_03_v3	105672	105754	PBANKA_0303500	-	82	1	76	76	48	129	129	114	72	72	52	0.612903	0.530864	0.580645	0.574804		PBANKA_05_V3	203068	203155	PBANKA_0505200	-	5	5	226	11	316	18	270	0.021645	0.0336391	0.0625	0.0392614
PbANKA_14_v3	89058	89227	PBANKA_1400900	-	169	1.69	15	8.87574	0	73	43.1953	63	7	4.14201	9	1	0.406753	0.315173	0.573976		PBANKA_14_V3	1941753	1941913	PBANKA_1450200	+	3	42	736	47	2038	42	980	0.0539846	0.022542	0.0410959	0.0392075
PbANKA_08_v3	546180	546260	PBANKA_0812200	+	80	1	4	4	6	25	25	11	10	10	6	0.4	0.694444	0.625	0.573148		PBANKA_13_V3	813120	813250	PBANKA_1319600	-	3	3	131	7	103	5	155	0.0223881	0.0636364	0.03125	0.0390915
PbANKA_13_v3	40709	40830	PBANKA_1300200	-	121	1.21	20	16.5289	12	55	45.4545	19	50	41.3223	54	0.579374	0.705219	0.433501	0.572698		PBANKA_06_V3	177307	177455	PBANKA_0602800	+	5	45	948	55	1165	24	955	0.0453172	0.045082	0.0245148	0.0383047
PbANKA_05_v3	323566	323673	PBANKA_0507600	+	107	1.07	56	52.3364	32	64	59.8131	69	84	78.5047	47	0.620567	0.46434	0.625512	0.57014		PBANKA_13_V3	2503765	2503852	PBANKA_1365680	+	3	10	181	11	320	11	369	0.052356	0.0332326	0.0289474	0.0381787
PbANKA_10_v3	1543397	1543480	PBANKA_1038500	+	83	1	37	37	30	115	115	130	57	57	26	0.552239	0.469388	0.686747	0.569458		PBANKA_14_V3	1897929	1898105	PBANKA_1449000	-	5	3	122	65	1247	7	164	0.024	0.0495427	0.0409357	0.0381595
PbANKA_08_v3	702322	702428	PBANKA_0817300	-	106	1.06	5	4.71698	8	22	20.7547	14	18	16.9811	6	0.37092	0.597177	0.738916	0.569004		PBANKA_13_V3	2220242	2220333	PBANKA_1358300	-	5	4	108	5	228	7	117	0.0357143	0.0214592	0.0564516	0.037875
PbANKA_06_v3	622516	622696	PBANKA_0614800	+	180	1.8	206	114.444	91	375	208.333	157	295	163.889	122	0.557058	0.570255	0.573261	0.566858		PBANKA_10_V3	133013	133106	PBANKA_1002000	-	5	14	194	4	257	9	283	0.0673077	0.0153257	0.0308219	0.0378184
PbANKA_09_v3	1072975	1073052	PBANKA_0929200	-	77	1	27	27	19	90	90	90	33	33	21	0.586957	0.5	0.611111	0.566023		PBANKA_05_V3	172654	172733	PBANKA_0504300	-	3	3	84	18	465	3	69	0.0344828	0.0372671	0.0416667	0.0378055
PbANKA_09_v3	670006	670194	PBANKA_0917800	-	188	1.88	29	15.4255	13	27	14.3617	5	17	9.04255	13	0.542665	0.741758	0.410232	0.564885		PBANKA_10_V3	349970	350036	PBANKA_1007300	+	3	9	284	25	406	7	288	0.0307167	0.0580046	0.0237288	0.0374834
PbANKA_06_v3	821885	821983	PBANKA_0620400	-	98	1	37	37	12	38	38	93	37	37	20	0.755102	0.290076	0.649123	0.564767		PBANKA_09_V3	1329532	1329719	PBANKA_0937000	+	3	8	217	7	198	7	159	0.0355556	0.0341463	0.0421687	0.0372902
PbANKA_06_v3	203203	203303	PBANKA_0603800	-	100	1	163	163	108	113	113	82	119	119	114	0.601476	0.579487	0.51073	0.563898		PBANKA_11_V3	545649	545736	PBANKA_1114200	-	5	3	132	8	118	3	113	0.0222222	0.0634921	0.0258621	0.0371921
PbANKA_11_v3	142771	142925	PBANKA_1103300	-	154	1.54	12	7.79221	12	9	5.84416	9	29	18.8312	2	0.393701	0.393701	0.90399	0.563797		PBANKA_12_V3	955448	955500	PBANKA_1225200	+	3	6	236	10	185	7	193	0.0247934	0.0512821	0.035	0.0370251
PbANKA_03_v3	355504	355684	PBANKA_0310300	+	180	1.8	163	90.5556	56	227	126.111	112	198	110	94	0.617892	0.529631	0.539216	0.562246		PBANKA_14_V3	1408893	1409011	PBANKA_1437400	-	3	14	387	11	408	22	422	0.0349127	0.026253	0.0495495	0.0369051
PbANKA_06_v3	706128	706266	PBANKA_0616400	-	138	1.38	56	40.5797	17	38	27.5362	22	13	9.42029	13	0.704757	0.555881	0.420168	0.560269		PBANKA_05_V3	274885	275035	PBANKA_0506500	+	5	6	170	11	217	8	281	0.0340909	0.0482456	0.0276817	0.0366727
PbANKA_08_v3	907374	907491	PBANKA_0823200	+	117	1.17	22	18.8034	7	14	11.9658	16	9	7.69231	7	0.728718	0.427873	0.52356	0.56005		PBANKA_09_V3	770978	771148	PBANKA_0920900	-	5	28	446	25	642	9	676	0.0590717	0.0374813	0.0131387	0.0365639
PbANKA_12_v3	1685607	1685748	PBANKA_1244700	+	141	1.41	71	50.3546	46	143	101.418	72	113	80.1418	60	0.522597	0.584819	0.571862	0.559759		PBANKA_12_V3	904244	904359	PBANKA_1224000	-	5	4	109	4	124	4	98	0.0353982	0.03125	0.0392157	0.035288
PbANKA_06_v3	197567	197655	PBANKA_0603650	+	88	1	5	5	3	10	10	11	8	8	6	0.625	0.47619	0.571429	0.55754		PBANKA_11_V3	474088	474268	PBANKA_1111700	-	5	7	254	13	304	9	228	0.0268199	0.0410095	0.0379747	0.035268
PbANKA_07_v3	393420	393532	PBANKA_0710200	-	112	1.12	37	33.0357	8	48	42.8571	66	19	16.9643	19	0.805048	0.393701	0.471698	0.556816		PBANKA_12_V3	1646029	1646239	PBANKA_1243800	+	5	7	207	9	224	10	284	0.0327103	0.0386266	0.0340136	0.0351168
PbANKA_05_v3	730137	730358	PBANKA_0520100	+	221	2.21	83	37.5566	18	86	38.914	53	65	29.4118	23	0.676006	0.423374	0.561167	0.553516		PBANKA_06_V3	912838	912937	PBANKA_0622600	+	3	3	86	4	121	4	97	0.0337079	0.032	0.039604	0.0351039
PbANKA_10_v3	1084380	1084526	PBANKA_1026300	+	146	1.46	64	43.8356	27	97	66.4384	52	43	29.4521	32	0.618836	0.560953	0.479269	0.553019		PBANKA_14_V3	1674871	1674997	PBANKA_1443700	+	3	5	176	6	130	5	146	0.0276243	0.0441176	0.0331126	0.0349515
PbANKA_03_v3	502991	503156	PBANKA_0314300	-	165	1.65	45	27.2727	11	28	16.9697	20	28	16.9697	18	0.712589	0.459016	0.485269	0.552291		PBANKA_14_V3	2247130	2247219	PBANKA_1458700	+	5	7	158	3	164	7	153	0.0424242	0.0179641	0.04375	0.0347128
PbANKA_09_v3	946196	946273	PBANKA_0925700	-	77	1	42	42	29	67	67	96	32	32	17	0.591549	0.411043	0.653061	0.551884		PBANKA_14_V3	2043727	2044118	PBANKA_1453200	+	3	38	798	32	993	24	879	0.0454545	0.0312195	0.0265781	0.0344174
PbANKA_10_v3	1542785	1542864	PBANKA_1038500	+	79	1	46	46	36	111	111	138	60	60	33	0.560976	0.445783	0.645161	0.55064		PBANKA_13_V3	930861	930953	PBANKA_1322600	+	3	3	104	12	246	5	173	0.0280374	0.0465116	0.0280899	0.034213
PbANKA_14_v3	2157530	2157684	PBANKA_1455800	+	154	1.54	172	111.688	67	222	144.156	202	151	98.0519	64	0.625045	0.416448	0.605065	0.548853		PBANKA_14_V3	1822255	1822496	PBANKA_1447500	-	3	5	179	5	138	5	120	0.0271739	0.034965	0.04	0.0340463
PbANKA_07_v3	603302	603395	PBANKA_0716200	-	93	1	22	22	9	49	49	55	34	34	40	0.709677	0.471154	0.459459	0.546764		PBANKA_04_V3	538911	539031	PBANKA_0415200	-	5	3	125	11	180	3	143	0.0234375	0.0575916	0.0205479	0.033859
PbANKA_01_v3	114018	114168	PBANKA_0102600	-	150	1.5	99	66	21	107	71.3333	113	98	65.3333	67	0.758621	0.38698	0.493703	0.546435		PBANKA_01_V3	272668	272867	PBANKA_0106600	-	5	7	173	7	150	3	167	0.0388889	0.044586	0.0176471	0.0337073
PbANKA_14_v3	1226911	1227086	PBANKA_1432700	-	175	1.75	15	8.57143	10	43	24.5714	21	37	21.1429	12	0.461538	0.539185	0.637931	0.546218		PBANKA_12_V3	747885	748054	PBANKA_1219500	+	5	26	871	28	901	42	1037	0.0289855	0.0301399	0.0389249	0.0326835
PbANKA_13_v3	2192633	2192811	PBANKA_1357400	-	178	1.78	140	78.6517	50	108	60.6742	50	101	56.7416	62	0.611354	0.548223	0.477858	0.545812		PBANKA_02_V3	214502	214586	PBANKA_0206100	-	3	6	209	8	186	6	211	0.027907	0.0412371	0.0276498	0.0322646
PbANKA_10_v3	399826	399943	PBANKA_1008700	-	117	1.17	36	30.7692	24	109	93.1624	83	66	56.4103	47	0.561798	0.528844	0.5455	0.54538		PBANKA_01_V3	442521	442736	PBANKA_0111400	+	5	20	382	11	595	11	379	0.0497512	0.0181518	0.0282051	0.0320361
PbANKA_03_v3	88466	88566	PBANKA_0302800	-	100	1	7	7	3	27	27	66	20	20	11	0.7	0.290323	0.645161	0.545161		PBANKA_09_V3	1526922	1527052	PBANKA_0942200	+	3	13	492	17	567	21	490	0.0257426	0.0291096	0.0410959	0.0319827
PbANKA_01_v3	183811	183930	PBANKA_0104400	-	119	1.19	4	3.36134	2	34	28.5714	31	4	3.36134	3	0.626959	0.479616	0.528402	0.544992		PBANKA_09_V3	1068845	1068962	PBANKA_0929000	-	3	3	125	7	153	5	170	0.0234375	0.04375	0.0285714	0.0319196
PbANKA_07_v3	612612	612720	PBANKA_0716600	-	108	1.08	70	64.8148	58	100	92.5926	91	85	78.7037	52	0.527744	0.504337	0.602154	0.544745		PBANKA_10_V3	994955	995023	PBANKA_1024700	+	3	10	411	33	563	6	381	0.023753	0.0553691	0.0155039	0.031542
PbANKA_06_v3	756797	756965	PBANKA_0618200	+	168	1.68	144	85.7143	61	114	67.8571	45	82	48.8095	60	0.584226	0.601266	0.448578	0.54469		PBANKA_05_V3	601050	601207	PBANKA_0516200	-	5	13	458	29	619	10	442	0.0276008	0.0447531	0.0221239	0.0314926
PbANKA_13_v3	2398687	2398831	PBANKA_1363000	-	144	1.44	183	127.083	57	192	133.333	120	156	108.333	152	0.690358	0.526316	0.416133	0.544269		PBANKA_12_V3	364848	364926	PBANKA_1209600	+	3	5	137	5	161	5	178	0.0352113	0.0301205	0.0273224	0.0308847
PbANKA_14_v3	1158358	1158522	PBANKA_1429900	+	164	1.64	43	26.2195	21	55	33.5366	26	62	37.8049	36	0.555269	0.563294	0.512227	0.543597		PBANKA_12_V3	1341140	1341431	PBANKA_1234900	+	5	11	258	13	497	8	312	0.0408922	0.0254902	0.025	0.0304608
PbANKA_11_v3	485364	485445	PBANKA_1112200	-	81	1	27	27	24	35	35	17	20	20	27	0.529412	0.673077	0.425532	0.542674		PBANKA_05_V3	275292	275424	PBANKA_0506500	+	5	20	348	13	455	3	334	0.0543478	0.0277778	0.00890208	0.0303426
PbANKA_14_v3	107527	107620	PBANKA_1401200	+	93	1	106	106	79	109	109	81	88	88	95	0.572973	0.573684	0.480874	0.542511		PBANKA_07_V3	755955	756093	PBANKA_0720600	-	5	21	594	18	566	14	539	0.0341463	0.0308219	0.0253165	0.0300949
PbANKA_12_v3	1700725	1700847	PBANKA_1245150	-	122	1.22	170	139.344	120	214	175.41	139	197	161.475	142	0.537295	0.557902	0.532087	0.542428		PBANKA_13_V3	1826279	1826405	PBANKA_1346800	-	5	28	597	11	555	12	450	0.0448	0.0194346	0.025974	0.0300696
PbANKA_03_v3	307110	307282	PBANKA_0308800	+	172	1.72	93	54.0698	25	92	53.4884	42	65	37.7907	61	0.683824	0.560156	0.382533	0.542171		PBANKA_02_V3	119316	119465	PBANKA_0203100	-	3	8	152	6	227	3	210	0.05	0.0257511	0.0140845	0.0299452
PbANKA_10_v3	1593869	1594021	PBANKA_1040000	+	152	1.52	9	5.92105	3	43	28.2895	35	8	5.26316	5	0.663717	0.446985	0.512821	0.541174		PBANKA_09_V3	967819	967887	PBANKA_0926100	+	3	6	137	4	131	3	167	0.041958	0.0296296	0.0176471	0.0297449
PbANKA_05_v3	668788	668904	PBANKA_0518300	+	116	1.16	110	94.8276	109	235	202.586	113	138	118.966	112	0.465234	0.641936	0.515079	0.54075		PBANKA_14_V3	2353594	2353684	PBANKA_1462400	-	5	15	330	7	287	5	232	0.0434783	0.0238095	0.021097	0.0294616
PbANKA_09_v3	445449	445568	PBANKA_0911900	-	119	1.19	28	23.5294	17	26	21.8487	18	33	27.7311	29	0.580552	0.548292	0.488816	0.53922		PBANKA_14_V3	1649400	1649557	PBANKA_1443200	+	5	16	518	11	407	13	392	0.0299625	0.0263158	0.0320988	0.029459
PbANKA_10_v3	56680	56761	PBANKA_1000400	-	81	1	24	24	27	28	28	12	21	21	26	0.470588	0.7	0.446809	0.539132		PBANKA_04_V3	421822	422083	PBANKA_0411800	-	5	3	133	5	140	4	122	0.0220588	0.0344828	0.031746	0.0294292
PbANKA_12_v3	930787	930883	PBANKA_1224500	-	96	1	6	6	8	22	22	42	21	21	4	0.428571	0.34375	0.84	0.53744		PBANKA_02_V3	86111	86241	PBANKA_0201900	+	5	21	603	24	614	8	464	0.0336538	0.0376176	0.0169492	0.0294069
PbANKA_09_v3	1325564	1325689	PBANKA_0936800	+	125	1.25	55	44	19	78	62.4	124	75	60	44	0.698413	0.334764	0.576923	0.5367		PBANKA_13_V3	1068716	1068875	PBANKA_1326800	+	5	3	199	14	306	7	235	0.0148515	0.04375	0.0289256	0.0291757
PbANKA_03_v3	544794	544885	PBANKA_0315900	-	91	1	345	345	287	387	387	295	300	300	306	0.545886	0.567449	0.49505	0.536128		PBANKA_11_V3	230219	230286	PBANKA_1105500	-	5	19	499	7	508	12	315	0.0366795	0.0135922	0.0366972	0.0289897
PbANKA_11_v3	778101	778245	PBANKA_1120900	+	144	1.44	54	37.5	18	79	54.8611	102	42	29.1667	21	0.675676	0.349743	0.581395	0.535605		PBANKA_13_V3	951764	951865	PBANKA_1323300	-	5	3	254	11	219	5	189	0.0116732	0.0478261	0.0257732	0.0284241
PbANKA_11_v3	1092385	1092485	PBANKA_1128800	-	100	1	39	39	14	34	34	121	28	28	15	0.735849	0.219355	0.651163	0.535456		PBANKA_09_V3	1205000	1205197	PBANKA_0933000	-	5	19	580	21	764	14	515	0.0317195	0.0267516	0.026465	0.0283121
PbANKA_11_v3	682730	682832	PBANKA_1118200	-	102	1.02	19	18.6275	11	14	13.7255	13	14	13.7255	16	0.628723	0.513573	0.461741	0.534679		PBANKA_04_V3	323110	323394	PBANKA_0408700	+	5	7	296	7	228	8	245	0.0231023	0.0297872	0.0316206	0.02817
PbANKA_08_v3	555612	555787	PBANKA_0812400	+	175	1.75	47	26.8571	22	32	18.2857	15	44	25.1429	25	0.549708	0.549356	0.501425	0.533496		PBANKA_11_V3	1706846	1707036	PBANKA_1145700	-	3	12	197	4	297	4	290	0.0574163	0.013289	0.0136054	0.0281036
PbANKA_11_v3	231780	231866	PBANKA_1105600	+	86	1	39	39	47	64	64	45	47	47	37	0.453488	0.587156	0.559524	0.533389		PBANKA_02_V3	184625	184906	PBANKA_0205400	+	5	12	443	16	459	12	490	0.0263736	0.0336842	0.0239044	0.0279874
PbANKA_09_v3	1067964	1068146	PBANKA_0928900	+	182	1.82	95	52.1978	83	106	58.2418	33	162	89.011	66	0.386085	0.638323	0.574224	0.532877		PBANKA_07_V3	610554	610741	PBANKA_0716500	-	5	7	208	16	487	3	156	0.0325581	0.0318091	0.0188679	0.0277451
PbANKA_10_v3	692736	692821	PBANKA_1016100	-	85	1	116	116	109	169	169	138	124	124	109	0.515556	0.550489	0.532189	0.532744		PBANKA_09_V3	487766	487973	PBANKA_0912700	+	3	9	398	12	346	11	410	0.022113	0.0335196	0.0261283	0.0272536
PbANKA_11_v3	715428	715519	PBANKA_1118900	-	91	1	36	36	14	32	32	61	26	26	23	0.72	0.344086	0.530612	0.531566		PBANKA_02_V3	398954	399232	PBANKA_0210900	-	3	6	223	5	187	5	169	0.0262009	0.0260417	0.0287356	0.0269927
PbANKA_06_v3	618113	618189	PBANKA_0614700	+	76	1	99	99	73	129	129	120	68	68	68	0.575581	0.518072	0.5	0.531218		PBANKA_02_V3	93472	93556	PBANKA_0202300	+	5	9	274	5	251	7	236	0.0318021	0.0195312	0.0288066	0.0267133
PbANKA_11_v3	1126175	1126302	PBANKA_1129600	+	127	1.27	20	15.748	10	105	82.6772	82	21	16.5354	18	0.611621	0.502056	0.478796	0.530824		PBANKA_10_V3	881053	881214	PBANKA_1021400	+	3	16	695	20	881	27	735	0.0225035	0.0221976	0.0354331	0.0267114
PbANKA_07_v3	689718	689792	PBANKA_0719400	-	74	1	121	121	123	152	152	171	179	179	108	0.495902	0.470588	0.623693	0.530061		PBANKA_13_V3	694854	695045	PBANKA_1316300	+	3	17	334	6	391	5	301	0.048433	0.0151133	0.0163399	0.0266288
PbANKA_03_v3	58849	58973	PBANKA_0301800	+	124	1.24	21	16.9355	13	117	94.3548	102	28	22.5806	19	0.565733	0.480532	0.543057	0.529774		PBANKA_06_V3	600851	600943	PBANKA_0614100	+	3	9	536	21	710	18	503	0.0165138	0.0287278	0.0345489	0.0265968
PbANKA_09_v3	1269191	1269353	PBANKA_0934700	+	162	1.62	46	28.3951	15	62	38.2716	97	42	25.9259	14	0.654339	0.282924	0.649351	0.528871		PBANKA_09_V3	246666	246752	PBANKA_0907300	-	5	10	421	15	546	15	490	0.0232019	0.026738	0.029703	0.0265476
PbANKA_12_v3	588975	589148	PBANKA_1215700	-	173	1.73	27	15.6069	5	47	27.1676	62	19	10.9827	10	0.757363	0.30468	0.523416	0.528487		PBANKA_14_V3	1051929	1052078	PBANKA_1427200	+	5	7	340	16	591	12	354	0.0201729	0.0263591	0.0327869	0.0264396
PbANKA_07_v3	534174	534285	PBANKA_0714000	+	111	1.11	16	14.4144	18	15	13.5135	39	25	22.5225	3	0.444691	0.257334	0.882457	0.528161		PBANKA_10_V3	1573466	1573560	PBANKA_1039300	+	5	9	311	5	337	9	239	0.028125	0.0146199	0.0362903	0.0263451
PbANKA_12_v3	164008	164187	PBANKA_1203450	-	179	1.79	7	3.91061	2	6	3.35196	8	3	1.67598	1	0.661626	0.295276	0.626305	0.527735		PBANKA_10_V3	245525	245910	PBANKA_1004400	-	5	7	268	7	236	6	243	0.0254545	0.0288066	0.0240964	0.0261192
PbANKA_09_v3	664190	664287	PBANKA_0917700	-	97	1	104	104	112	192	192	102	129	129	162	0.481481	0.653061	0.443299	0.525947		PBANKA_13_V3	545680	545798	PBANKA_1312600	-	3	4	263	5	163	6	176	0.0149813	0.0297619	0.032967	0.0259034
PbANKA_11_v3	162646	162809	PBANKA_1103900	-	163	1.63	67	41.1043	51	124	76.0736	58	82	50.3067	39	0.44628	0.567402	0.563303	0.525662		PBANKA_13_V3	1570418	1570523	PBANKA_1340000	-	3	21	442	4	252	5	297	0.0453564	0.015625	0.0165563	0.0258459
PbANKA_14_v3	1713515	1713608	PBANKA_1444600	-	93	1	31	31	16	32	32	69	15	15	10	0.659574	0.316832	0.6	0.525469		PBANKA_09_V3	307692	308070	PBANKA_0908800	+	3	4	104	5	207	3	179	0.037037	0.0235849	0.0164835	0.0257018
PbANKA_03_v3	286669	286755	PBANKA_0308100	-	86	1	149	149	129	176	176	129	148	148	172	0.535971	0.577049	0.4625	0.525173		PBANKA_13_V3	1556885	1557199	PBANKA_1339600	+	5	6	171	6	200	3	212	0.0338983	0.0291262	0.0139535	0.0256593
PbANKA_11_v3	1093351	1093457	PBANKA_1128800	-	106	1.06	5	4.71698	4	50	47.1698	39	6	5.66038	6	0.541126	0.547405	0.485437	0.524656		PBANKA_09_V3	805451	805606	PBANKA_0922000	-	3	7	314	5	246	9	248	0.0218069	0.0199203	0.0350195	0.0255822
PbANKA_12_v3	1550556	1550631	PBANKA_1240400	-	75	1	54	54	72	71	71	49	66	66	55	0.428571	0.591667	0.545455	0.521898		PBANKA_03_V3	648519	648672	PBANKA_0317141	-	3	7	248	12	481	13	512	0.027451	0.0243408	0.0247619	0.0255179
PbANKA_01_v3	343852	343948	PBANKA_0108300	-	96	1	4	4	2	45	45	52	13	13	17	0.666667	0.463918	0.433333	0.521306		PBANKA_09_V3	444473	444704	PBANKA_0911900	-	5	7	376	8	247	7	255	0.0182768	0.0313725	0.0267176	0.0254556
PbANKA_05_v3	473762	473915	PBANKA_0512000	+	153	1.53	8	5.22876	7	12	7.84314	7	7	4.57516	3	0.427579	0.528402	0.603969	0.519983		PBANKA_02_V3	224263	224439	PBANKA_0206500	-	5	11	362	10	509	10	353	0.0294906	0.0192678	0.0275482	0.0254356
PbANKA_10_v3	573231	573345	PBANKA_1012500	+	114	1.14	16	14.0351	12	23	20.1754	22	26	22.807	20	0.539084	0.478369	0.532787	0.516747		PBANKA_14_V3	1052139	1052363	PBANKA_1427200	+	5	12	355	21	718	5	330	0.0326975	0.0284168	0.0149254	0.0253466
PbANKA_05_v3	597116	597280	PBANKA_0516000	-	164	1.64	3	1.82927	4	7	4.26829	14	7	4.26829	0	0.313808	0.233645	1	0.515817		PBANKA_11_V3	262504	262650	PBANKA_1106600	-	5	4	243	4	177	8	204	0.0161943	0.0220994	0.0377358	0.0253432
PbANKA_12_v3	68219	68518	PBANKA_1200900	-	299	2.99	357	119.398	77	329	110.033	122	295	98.6622	114	0.607939	0.474214	0.463939	0.515364		PBANKA_03_V3	544790	544885	PBANKA_0315900	-	3	6	287	5	295	12	306	0.0204778	0.0166667	0.0377358	0.0249601
PbANKA_02_v3	137592	137682	PBANKA_0203750	-	90	1	13	13	6	13	13	23	15	15	15	0.684211	0.361111	0.5	0.515107		PBANKA_09_V3	134494	134602	PBANKA_0903700	+	3	15	772	19	801	24	713	0.0190597	0.0231707	0.0325645	0.0249316
PbANKA_12_v3	120982	121162	PBANKA_1202300	+	180	1.8	65	36.1111	24	76	42.2222	52	39	21.6667	22	0.600739	0.448113	0.496183	0.515012		PBANKA_08_V3	861471	861645	PBANKA_0821900	-	5	15	572	8	439	13	420	0.0255537	0.0178971	0.0300231	0.0244913
PbANKA_05_v3	170465	170552	PBANKA_0504200	-	87	1	43	43	39	43	43	43	39	39	36	0.52439	0.5	0.52	0.514797		PBANKA_13_V3	2218314	2218611	PBANKA_1358200	-	3	8	177	4	378	6	301	0.0432432	0.0104712	0.019544	0.0244195
PbANKA_11_v3	1091954	1092059	PBANKA_1128800	-	105	1.05	33	31.4286	12	60	57.1429	96	17	16.1905	20	0.723684	0.373134	0.447368	0.514729		PBANKA_14_V3	2230291	2230408	PBANKA_1458100	+	3	6	229	7	210	3	192	0.0255319	0.0322581	0.0153846	0.0243915
PbANKA_06_v3	235593	235682	PBANKA_0604500	+	89	1	453	453	315	454	454	494	431	431	478	0.589844	0.478903	0.474147	0.514298		PBANKA_10_V3	1591111	1591235	PBANKA_1039900	+	5	9	269	5	297	7	284	0.0323741	0.0165563	0.024055	0.0243285
PbANKA_14_v3	1703416	1703562	PBANKA_1444500	-	146	1.46	40	27.3973	15	42	28.7671	64	39	26.7123	19	0.646204	0.3101	0.584357	0.513554		PBANKA_07_V3	83238	83363	PBANKA_0701100	-	5	98	3138	69	2743	54	2983	0.0302843	0.0245377	0.0177807	0.0242009
PbANKA_12_v3	1538648	1538832	PBANKA_1240000	+	184	1.84	75	40.7609	41	143	77.7174	56	91	49.4565	58	0.498538	0.581206	0.460247	0.51333		PBANKA_05_V3	869184	869414	PBANKA_0523300	+	5	8	308	8	305	6	279	0.0253165	0.0255591	0.0210526	0.0239761
PbANKA_13_v3	772045	772237	PBANKA_1318700	-	192	1.92	3	1.5625	1	13	6.77083	20	4	2.08333	1	0.609756	0.252918	0.675676	0.512783		PBANKA_10_V3	259700	259982	PBANKA_1004800	-	5	11	334	8	366	7	370	0.0318841	0.0213904	0.0185676	0.0239474
PbANKA_09_v3	496448	496569	PBANKA_0913000	-	121	1.21	38	31.405	18	33	27.2727	59	24	19.8347	14	0.635664	0.316122	0.586224	0.51267		PBANKA_09_V3	187817	188338	PBANKA_0905600	-	5	27	725	18	781	11	825	0.0359043	0.0225282	0.0131579	0.0238634
PbANKA_11_v3	189922	190095	PBANKA_1104500	+	173	1.73	17	9.82659	0	29	16.763	257	34	19.6532	22	1	0.0612318	0.471829	0.51102		PBANKA_08_V3	1118683	1118816	PBANKA_0829100	+	5	20	793	17	753	17	671	0.0246002	0.0220779	0.0247093	0.0237958
PbANKA_13_v3	1349453	1349627	PBANKA_1333400	-	174	1.74	108	62.069	52	176	101.149	79	109	62.6437	84	0.544135	0.561475	0.427183	0.510931		PBANKA_14_V3	266171	266242	PBANKA_1405200	-	3	4	134	6	309	6	251	0.0289855	0.0190476	0.0233463	0.0237931
PbANKA_10_v3	743921	744000	PBANKA_1017400	-	79	1	69	69	75	210	210	223	129	129	98	0.479167	0.484988	0.568282	0.510812		PBANKA_05_V3	412589	412768	PBANKA_0510000	-	3	3	122	8	289	4	200	0.024	0.026936	0.0196078	0.0235146
PbANKA_09_v3	1363318	1363430	PBANKA_0937900	+	112	1.12	31	27.6786	21	118	105.357	121	44	39.2857	40	0.568599	0.465447	0.495495	0.509847		PBANKA_14_V3	861631	861786	PBANKA_1421800	-	3	6	308	8	518	13	346	0.0191083	0.0152091	0.0362117	0.0235097
PbANKA_14_v3	1100468	1100681	PBANKA_1428300	+	213	2.13	29	13.615	8	13	6.10329	38	27	12.6761	4	0.629887	0.138386	0.760135	0.509469		PBANKA_01_V3	438320	439163	PBANKA_0111300	-	5	8	284	3	210	7	244	0.0273973	0.0140845	0.0278884	0.0231234
PbANKA_10_v3	1515528	1515673	PBANKA_1037500	+	145	1.45	17	11.7241	17	64	44.1379	50	27	18.6207	10	0.408163	0.468864	0.650602	0.50921		PBANKA_11_V3	228252	228526	PBANKA_1105400	-	5	43	1420	35	1376	17	1173	0.0293917	0.0248051	0.0142857	0.0228275
PbANKA_10_v3	571663	571819	PBANKA_1012500	+	156	1.56	19	12.1795	15	20	12.8205	9	9	5.76923	6	0.448113	0.587544	0.490196	0.508618		PBANKA_14_V3	2169225	2169347	PBANKA_1456300	-	3	15	500	8	412	8	393	0.0291262	0.0190476	0.0199501	0.022708
PbANKA_10_v3	611832	611947	PBANKA_1013400	+	115	1.15	40	34.7826	20	52	45.2174	77	37	32.1739	30	0.634921	0.369975	0.517483	0.507459		PBANKA_08_V3	1118891	1119026	PBANKA_0829100	+	3	16	663	11	680	17	577	0.0235641	0.015919	0.0286195	0.0227009
PbANKA_14_v3	1703222	1703349	PBANKA_1444500	-	127	1.27	49	38.5827	18	44	34.6457	46	31	24.4094	35	0.681881	0.429604	0.410868	0.507451		PBANKA_01_V3	356155	356347	PBANKA_0108600	-	3	4	309	12	387	6	236	0.0127796	0.0300752	0.0247934	0.0225494
PbANKA_10_v3	444776	444945	PBANKA_1009600	-	169	1.69	8	4.73373	1	16	9.46746	30	7	4.14201	5	0.825593	0.23988	0.453074	0.506183		PBANKA_07_V3	535009	535206	PBANKA_0714100	-	3	4	192	6	210	4	204	0.0204082	0.0277778	0.0192308	0.0224722
PbANKA_10_v3	555008	555262	PBANKA_1011800	-	254	2.54	152	59.8425	50	119	46.8504	40	111	43.7008	57	0.544803	0.539438	0.433967	0.506069		PBANKA_06_V3	371588	371766	PBANKA_0607600	+	5	15	1196	31	1174	32	1079	0.0123865	0.0257261	0.0288029	0.0223052
PbANKA_02_v3	109055	109138	PBANKA_0202700	+	83	1	14	14	7	43	43	62	18	18	23	0.666667	0.409524	0.439024	0.505072		PBANKA_13_V3	2218322	2218500	PBANKA_1358200	-	5	4	177	11	378	5	301	0.0220994	0.0282776	0.0163399	0.022239
PbANKA_10_v3	1502633	1502737	PBANKA_1037100	+	104	1.04	116	111.538	210	180	173.077	95	138	132.692	122	0.34689	0.645624	0.520991	0.504502		PBANKA_13_V3	157744	157882	PBANKA_1302600	+	3	5	160	4	313	6	252	0.030303	0.0126183	0.0232558	0.022059
PbANKA_05_v3	816662	816800	PBANKA_0521900	-	138	1.38	108	78.2609	55	131	94.9275	185	100	72.4638	51	0.587276	0.339115	0.586923	0.504438		PBANKA_04_V3	363908	364102	PBANKA_0409800	+	5	6	246	6	317	7	294	0.0238095	0.0185759	0.0232558	0.0218804
PbANKA_06_v3	820446	820540	PBANKA_0620400	-	94	1	59	59	23	52	52	138	48	48	45	0.719512	0.273684	0.516129	0.503108		PBANKA_10_V3	1571551	1571656	PBANKA_1039300	+	3	6	301	6	251	5	223	0.019544	0.0233463	0.0219298	0.0216067
PbANKA_04_v3	333482	333585	PBANKA_0409200	+	103	1.03	77	74.7573	73	84	81.5534	64	59	57.2816	72	0.505947	0.560299	0.443076	0.503107		PBANKA_07_V3	83238	83418	PBANKA_0701100	-	5	79	3138	53	2743	62	2983	0.024557	0.0189557	0.0203612	0.0212913
PbANKA_14_v3	1033350	1033510	PBANKA_1426800	+	160	1.6	89	55.625	58	87	54.375	55	82	51.25	47	0.489549	0.497143	0.521628	0.502773		PBANKA_07_V3	509751	509842	PBANKA_0713300	-	5	9	509	3	445	20	496	0.0173745	0.00669643	0.0387597	0.0209435
PbANKA_14_v3	1713136	1713246	PBANKA_1444600	-	110	1.1	54	49.0909	27	65	59.0909	94	38	34.5455	38	0.645161	0.385986	0.47619	0.502446		PBANKA_09_V3	1329614	1329744	PBANKA_0937000	+	5	3	217	5	198	4	159	0.0136364	0.0246305	0.0245399	0.0209356
PbANKA_08_v3	1179958	1180064	PBANKA_0831100	+	106	1.06	14	13.2075	18	20	18.8679	24	21	19.8113	11	0.423216	0.440141	0.642988	0.502115		PBANKA_13_V3	2425880	2425968	PBANKA_1363900	-	3	4	437	9	389	13	410	0.0090703	0.0226131	0.0307329	0.0208054
PbANKA_10_v3	452329	452508	PBANKA_1009900	-	179	1.79	11	6.14525	9	18	10.0559	9	12	6.70391	5	0.405754	0.527704	0.572792	0.502084		PBANKA_10_V3	1201123	1201267	PBANKA_1029700	-	3	17	643	7	560	12	485	0.0257576	0.0123457	0.0241449	0.0207494
PbANKA_03_v3	445172	445279	PBANKA_0312800	-	107	1.07	42	39.2523	32	53	49.5327	53	35	32.7103	37	0.550892	0.483092	0.469232	0.501072		PBANKA_04_V3	286414	286573	PBANKA_0407900	+	3	3	132	3	233	6	216	0.0222222	0.0127119	0.027027	0.0206537
PbANKA_01_v3	210764	210851	PBANKA_0105100	-	87	1	9	9	7	17	17	33	6	6	4	0.5625	0.34	0.6	0.500833		PBANKA_12_V3	189463	189619	PBANKA_1204300	-	3	11	672	14	653	15	594	0.0161054	0.0209895	0.0246305	0.0205752
PbANKA_13_v3	1445313	1445407	PBANKA_1336500	+	94	1	16	16	10	22	22	30	18	18	21	0.615385	0.423077	0.461538	0.5		PBANKA_04_V3	419194	419300	PBANKA_0411700	+	5	7	531	14	554	14	582	0.0130112	0.0246479	0.0234899	0.020383
PbANKA_01_v3	499594	499699	PBANKA_0112621	+	105	1.05	8	7.61905	7	9	8.57143	10	9	8.57143	8	0.521173	0.461538	0.517241	0.499984		PBANKA_09_V3	487766	487946	PBANKA_0912700	+	3	9	398	5	346	10	410	0.022113	0.014245	0.0238095	0.0200559
PbANKA_10_v3	909051	909211	PBANKA_1022600	+	160	1.6	22	13.75	12	24	15	21	31	19.375	16	0.533981	0.416667	0.547703	0.49945		PBANKA_14_V3	1806216	1806306	PBANKA_1446900	+	5	6	255	5	264	4	214	0.0229885	0.0185874	0.0183486	0.0199748
PbANKA_08_v3	1252438	1252584	PBANKA_0833300	-	146	1.46	88	60.274	48	77	52.7397	48	68	46.5753	65	0.55668	0.523525	0.417434	0.499213		PBANKA_06_V3	764951	765046	PBANKA_0618400	+	5	7	321	11	476	6	376	0.0213415	0.0225873	0.0157068	0.0198785
PbANKA_14_v3	365344	365542	PBANKA_1407700	+	198	1.98	92	46.4646	85	175	88.3838	61	126	63.6364	52	0.353438	0.591656	0.550314	0.49847		PBANKA_06_V3	696370	696482	PBANKA_0616100	+	3	16	789	19	837	13	742	0.0198758	0.0221963	0.0172185	0.0197635
PbANKA_02_v3	277899	278057	PBANKA_0207900	+	158	1.58	4	2.53165	0	13	8.22785	19	3	1.89873	8	1	0.302185	0.191816	0.498		PBANKA_13_V3	2283840	2284023	PBANKA_1359900	-	5	7	247	4	277	3	169	0.0275591	0.0142349	0.0174419	0.0197453
PbANKA_11_v3	1091749	1091875	PBANKA_1128800	-	126	1.26	74	58.7302	21	61	48.4127	172	36	28.5714	25	0.736612	0.219646	0.533333	0.49653		PBANKA_05_V3	497050	497135	PBANKA_0512900	-	3	17	819	22	1188	15	738	0.0203349	0.0181818	0.0199203	0.019479
PbANKA_11_v3	527481	527606	PBANKA_1113600	+	125	1.25	62	49.6	110	177	141.6	75	98	78.4	71	0.310777	0.65374	0.524766	0.496427		PBANKA_14_V3	472649	472815	PBANKA_1411300	+	5	13	755	15	601	11	657	0.0169271	0.0243506	0.0164671	0.0192483
PbANKA_11_v3	676158	676452	PBANKA_1118100.1	+	294	2.94	11	3.7415	12	34	11.5646	6	30	10.2041	7	0.237684	0.658404	0.59312	0.496403		PBANKA_09_V3	1329322	1329450	PBANKA_0937000	+	5	4	324	7	280	5	236	0.0121951	0.0243902	0.0207469	0.0191108
PbANKA_12_v3	930565	930706	PBANKA_1224500	-	141	1.41	19	13.4752	13	31	21.9858	42	27	19.1489	11	0.508974	0.343605	0.635145	0.495908		PBANKA_07_V3	59914	60078	PBANKA_0700700	+	5	3	188	7	271	6	369	0.0157068	0.0251799	0.016	0.0189622
PbANKA_08_v3	1252634	1252738	PBANKA_0833300	-	104	1.04	23	22.1154	14	18	17.3077	33	27	25.9615	23	0.612354	0.344037	0.530244	0.495545		PBANKA_10_V3	800777	800917	PBANKA_1019200	+	3	4	209	7	315	4	243	0.0187793	0.0217391	0.0161943	0.0189043
PbANKA_12_v3	1291177	1291335	PBANKA_1233500	-	158	1.58	4	2.53165	1	6	3.79747	30	3	1.89873	1	0.716846	0.11236	0.655022	0.494742		PBANKA_07_V3	755451	755535	PBANKA_0720600	-	3	11	618	9	698	14	523	0.0174881	0.0127298	0.0260708	0.0187629
PbANKA_02_v3	602355	602436	PBANKA_0216701	+	81	1	8	8	15	9	9	9	14	14	8	0.347826	0.5	0.636364	0.49473		PBANKA_12_V3	352023	352156	PBANKA_1209100	+	3	8	693	24	816	11	667	0.0114123	0.0285714	0.0162242	0.018736
PbANKA_09_v3	243836	244017	PBANKA_0907200	+	181	1.81	21	11.6022	0	32	17.6796	70	22	12.1547	31	1	0.201638	0.281654	0.494431		PBANKA_08_V3	799516	799841	PBANKA_0820000	+	3	20	886	16	707	9	752	0.0220751	0.02213	0.0118265	0.0186772
PbANKA_13_v3	1723055	1723124	PBANKA_1343700	-	69	1	15	15	21	56	56	36	16	16	19	0.416667	0.608696	0.457143	0.494168		PBANKA_12_V3	210114	210238	PBANKA_1205100	+	5	28	1020	24	1248	14	1334	0.0267176	0.0188679	0.0103858	0.0186571
PbANKA_05_v3	645596	645722	PBANKA_0517600	+	126	1.26	3	2.38095	9	11	8.73016	14	10	7.93651	1	0.209205	0.384078	0.888099	0.493794		PBANKA_08_V3	1014035	1014350	PBANKA_0826400	+	5	4	269	12	519	5	268	0.014652	0.0225989	0.018315	0.018522
PbANKA_12_v3	1387848	1387992	PBANKA_1236400	+	144	1.44	150	104.167	142	245	170.139	179	191	132.639	100	0.423155	0.48731	0.570149	0.493538		PBANKA_02_V3	165564	165679	PBANKA_0204800	+	5	9	388	3	509	12	440	0.02267	0.00585938	0.0265487	0.0183594
PbANKA_08_v3	63873	64024	PBANKA_0801300	+	151	1.51	10	6.62252	5	36	23.8411	25	21	13.9073	19	0.569801	0.488136	0.42262	0.493519		PBANKA_08_V3	509304	509431	PBANKA_0811300	-	5	14	667	8	549	11	541	0.020558	0.0143627	0.0199275	0.0182827
PbANKA_13_v3	1064123	1064249	PBANKA_1326700	-	126	1.26	9	7.14286	6	9	7.14286	5	4	3.1746	6	0.543478	0.588235	0.346021	0.492578		PBANKA_14_V3	575513	575617	PBANKA_1414100	-	5	8	298	6	344	3	263	0.0261438	0.0171429	0.0112782	0.0181883
PbANKA_10_v3	1562196	1562309	PBANKA_1039000	-	113	1.13	16	14.1593	10	14	12.3894	23	20	17.6991	15	0.586081	0.350088	0.541272	0.49248		PBANKA_01_V3	364388	364598	PBANKA_0108900	-	3	9	702	12	519	11	564	0.0126582	0.0225989	0.0191304	0.0181292
PbANKA_06_v3	481724	481812	PBANKA_0610700	-	88	1	12	12	24	88	88	82	28	28	17	0.333333	0.517647	0.622222	0.491068		PBANKA_04_V3	278389	278537	PBANKA_0407600	+	5	13	616	7	558	11	507	0.0206677	0.0123894	0.0212355	0.0180975
PbANKA_02_v3	467311	467400	PBANKA_0212600	-	89	1	4	4	6	3	3	38	3	3	0	0.4	0.0731707	1	0.491057		PBANKA_07_V3	420379	420480	PBANKA_0710900	+	3	9	685	21	781	10	691	0.0129683	0.0261845	0.0142653	0.0178061
PbANKA_03_v3	289210	289314	PBANKA_0308200	-	104	1.04	5	4.80769	2	5	4.80769	8	4	3.84615	6	0.706215	0.375375	0.390625	0.490738		PBANKA_13_V3	1937687	1937766	PBANKA_1350900	+	5	3	164	4	194	3	194	0.0179641	0.020202	0.0152284	0.0177982
PbANKA_08_v3	1000106	1000209	PBANKA_0825800	+	103	1.03	8	7.76699	11	26	25.2427	47	10	9.70874	4	0.413864	0.349415	0.708215	0.490498		PBANKA_12_V3	851401	851632	PBANKA_1222400	-	5	4	296	7	374	7	317	0.0133333	0.0183727	0.0216049	0.0177703
PbANKA_09_v3	512851	513090	PBANKA_0913500	-	239	2.39	110	46.0251	37	114	47.6987	63	132	55.2301	59	0.554352	0.430888	0.483499	0.489579		PBANKA_05_V3	748413	748499	PBANKA_0520600	+	5	25	1223	13	927	20	1013	0.0200321	0.0138298	0.0193611	0.017741
PbANKA_12_v3	1685402	1685516	PBANKA_1244700	+	114	1.14	29	25.4386	26	58	50.8772	55	41	35.9649	37	0.494543	0.48053	0.492907	0.489327		PBANKA_11_V3	473206	473437	PBANKA_1111600	+	3	13	482	10	670	6	487	0.0262626	0.0147059	0.0121704	0.017713
PbANKA_05_v3	586243	586348	PBANKA_0515700	-	105	1.05	11	10.4762	12	10	9.52381	6	8	7.61905	12	0.466102	0.613497	0.38835	0.489316		PBANKA_13_V3	968380	968508	PBANKA_1324100	+	5	4	337	9	370	5	285	0.0117302	0.0237467	0.0172414	0.0175728
PbANKA_13_v3	1157304	1157397	PBANKA_1329000	-	93	1	11	11	7	23	23	29	7	7	10	0.611111	0.442308	0.411765	0.488395		PBANKA_13_V3	92666	92875	PBANKA_1301400	-	3	26	1312	17	1257	22	1106	0.019432	0.0133438	0.0195035	0.0174264
PbANKA_14_v3	2399079	2399202	PBANKA_1463400	+	123	1.23	279	226.829	150	198	160.976	171	134	108.943	184	0.601942	0.484902	0.371892	0.486245		PBANKA_12_V3	893780	893880	PBANKA_1223600	-	3	9	445	5	391	7	349	0.0198238	0.0126263	0.0196629	0.017371
PbANKA_02_v3	585305	585427	PBANKA_0216000	+	122	1.22	9	7.37705	0	5	4.09836	16	7	5.7377	17	1	0.203915	0.252343	0.485419		PBANKA_14_V3	1732931	1733100	PBANKA_1445100	-	5	11	614	15	676	7	566	0.0176	0.0217077	0.0122164	0.0171747
PbANKA_05_v3	749710	749804	PBANKA_0520700	-	94	1	41	41	49	148	148	188	58	58	46	0.455556	0.440476	0.557692	0.484575		PBANKA_12_V3	682950	683092	PBANKA_1217800	-	3	4	640	21	807	15	738	0.00621118	0.0253623	0.0199203	0.0171646
PbANKA_06_v3	821019	821114	PBANKA_0620400	-	95	1	43	43	15	44	44	86	16	16	27	0.741379	0.338462	0.372093	0.483978		PBANKA_13_V3	1924625	1924697	PBANKA_1350400	+	5	3	278	4	397	7	231	0.0106762	0.00997506	0.0294118	0.0166877
PbANKA_02_v3	482276	482443	PBANKA_0213000	-	167	1.67	474	283.832	319	686	410.778	422	529	316.766	335	0.470831	0.493263	0.486012	0.483369		PBANKA_06_V3	810464	810567	PBANKA_0619900	+	3	10	718	11	468	8	591	0.0137363	0.0229645	0.0133556	0.0166855
PbANKA_04_v3	53140	53252	PBANKA_0401500	-	112	1.12	433	386.607	515	801	715.179	657	530	473.214	492	0.428798	0.521199	0.490269	0.480089		PBANKA_12_V3	90830	90976	PBANKA_1201500	+	5	8	317	5	392	4	308	0.0246154	0.0125945	0.0128205	0.0166768
PbANKA_01_v3	470797	470873	PBANKA_0112100	+	76	1	8	8	9	38	38	62	33	33	23	0.470588	0.38	0.589286	0.479958		PBANKA_10_V3	171803	171922	PBANKA_1002800	-	5	5	454	10	527	8	393	0.0108932	0.018622	0.0199501	0.0164884
PbANKA_09_v3	31042	31140	PBANKA_0901300.2	-	98	1	37	37	44	103	103	104	33	33	35	0.45679	0.497585	0.485294	0.47989		PBANKA_12_V3	351796	351962	PBANKA_1209100	+	5	6	478	10	599	11	523	0.0123967	0.0164204	0.0205993	0.0164721
PbANKA_09_v3	1467767	1467902	PBANKA_0940400	+	135	1.35	31	22.963	49	30	22.2222	17	31	22.963	19	0.319094	0.566572	0.54722	0.477629		PBANKA_14_V3	1166324	1166477	PBANKA_1430400	-	5	10	741	19	769	8	663	0.0133156	0.0241117	0.0119225	0.0164499
PbANKA_14_v3	1479077	1479169	PBANKA_1439000	-	92	1	14	14	10	51	51	50	11	11	21	0.583333	0.50495	0.34375	0.477345		PBANKA_14_V3	645176	645330	PBANKA_1415800	-	3	4	345	8	334	5	354	0.0114613	0.0233918	0.0139276	0.0162602
PbANKA_07_v3	534361	534446	PBANKA_0714000	+	85	1	11	11	23	15	15	40	15	15	3	0.323529	0.272727	0.833333	0.47653		PBANKA_09_V3	859249	859529	PBANKA_0923900	+	5	3	225	3	293	10	394	0.0131579	0.0101351	0.0247525	0.0160152
PbANKA_08_v3	1096450	1096630	PBANKA_0828200	-	180	1.8	12	6.66667	6	31	17.2222	42	17	9.44444	6	0.526316	0.290807	0.611511	0.476211		PBANKA_10_V3	1085120	1085273	PBANKA_1026400	-	3	8	393	4	546	9	433	0.0199501	0.00727273	0.020362	0.0158616
PbANKA_05_v3	240922	241035	PBANKA_0505900	-	113	1.13	32	28.3186	26	23	20.354	30	17	15.0442	15	0.521342	0.404218	0.500736	0.475432		PBANKA_09_V3	1488388	1488535	PBANKA_0941100	-	3	11	824	15	747	11	738	0.0131737	0.019685	0.0146862	0.0158483
PbANKA_09_v3	217654	217766	PBANKA_0906700	-	112	1.12	6	5.35714	3	7	6.25	11	9	8.03571	11	0.641026	0.362319	0.422139	0.475161		PBANKA_08_V3	667552	667728	PBANKA_0816100	-	5	16	733	15	740	4	666	0.0213618	0.0198676	0.00597015	0.0157332
PbANKA_13_v3	1796697	1796797	PBANKA_1345700	+	100	1	26	26	21	22	22	19	14	14	28	0.553191	0.536585	0.333333	0.47437		PBANKA_13_V3	1408094	1408268	PBANKA_1335300	-	3	4	266	5	311	5	297	0.0148148	0.0158228	0.0165563	0.0157313
PbANKA_13_v3	1898582	1898661	PBANKA_1349400	+	79	1	15	15	10	74	74	101	16	16	24	0.6	0.422857	0.4	0.474286		PBANKA_02_V3	224712	224904	PBANKA_0206500	-	5	5	416	8	538	8	384	0.0118765	0.014652	0.0204082	0.0156456
PbANKA_13_v3	2361563	2361695	PBANKA_1361800	-	132	1.32	12	9.09091	7	17	12.8788	25	17	12.8788	12	0.564972	0.34	0.517661	0.474211		PBANKA_14_V3	758250	758411	PBANKA_1419200	-	3	4	568	11	698	15	615	0.00699301	0.0155148	0.0238095	0.0154391
PbANKA_11_v3	347256	347402	PBANKA_1108800	+	146	1.46	32	21.9178	19	94	64.3836	102	32	21.9178	22	0.535655	0.386959	0.499064	0.473892		PBANKA_12_V3	564444	564572	PBANKA_1214900	-	3	12	655	14	934	9	660	0.017991	0.0147679	0.0134529	0.015404
PbANKA_12_v3	268476	268592	PBANKA_1206500	+	116	1.16	44	37.931	35	47	40.5172	48	49	42.2414	53	0.520095	0.457733	0.443519	0.473782		PBANKA_12_V3	192743	192976	PBANKA_1204400	-	5	92	6067	101	5584	84	6145	0.0149375	0.0177661	0.0134853	0.0153963
PbANKA_07_v3	336837	336928	PBANKA_0708200	-	91	1	94	94	122	569	569	327	86	86	159	0.435185	0.635045	0.35102	0.47375		PBANKA_12_V3	729902	729996	PBANKA_1218900	-	5	35	1915	28	1832	21	1595	0.0179487	0.0150538	0.012995	0.0153325
PbANKA_12_v3	814002	814093	PBANKA_1220900	-	91	1	107	107	207	223	223	145	136	136	151	0.340764	0.605978	0.473868	0.473537		PBANKA_02_V3	56663	56762	PBANKA_0201340	-	3	18	1297	13	1269	24	1073	0.0136882	0.0101404	0.0218778	0.0152355
PbANKA_10_v3	1184010	1184173	PBANKA_1029000	+	163	1.63	56	34.3558	57	92	56.4417	52	73	44.7853	41	0.376066	0.52048	0.522063	0.472869		PBANKA_01_V3	355752	355848	PBANKA_0108600	-	5	9	351	5	471	3	300	0.025	0.0105042	0.00990099	0.0151351
PbANKA_02_v3	138409	138493	PBANKA_0203750	-	84	1	6	6	2	6	6	23	12	12	14	0.75	0.206897	0.461538	0.472812		PBANKA_10_V3	245262	245444	PBANKA_1004400	-	3	7	297	4	339	3	286	0.0230263	0.0116618	0.0103806	0.0150229
PbANKA_14_v3	1371011	1371164	PBANKA_1436300	+	153	1.53	4	2.61438	1	5	3.26797	42	10	6.53595	4	0.723327	0.0721917	0.620347	0.471955		PBANKA_09_V3	1361317	1361458	PBANKA_0937800	+	5	7	571	9	616	14	748	0.0121107	0.0144	0.0183727	0.0149611
PbANKA_13_v3	951362	951500	PBANKA_1323300	-	138	1.38	190	137.681	140	142	102.899	117	113	81.8841	100	0.495825	0.467936	0.450199	0.47132		PBANKA_10_V3	995160	995239	PBANKA_1024700	+	5	5	436	9	611	9	467	0.0113379	0.0145161	0.0189076	0.0149205
PbANKA_11_v3	157635	157832	PBANKA_1103700	-	197	1.97	14	7.1066	11	17	8.62944	5	10	5.07614	8	0.392487	0.633147	0.388199	0.471278		PBANKA_06_V3	752071	752194	PBANKA_0618100	-	5	9	325	4	467	3	353	0.0269461	0.00849257	0.00842697	0.0146219
PbANKA_10_v3	1595151	1595246	PBANKA_1040000	+	95	1	82	82	73	87	87	173	94	94	77	0.529032	0.334615	0.549708	0.471118		PBANKA_14_V3	1272663	1272817	PBANKA_1434100	-	3	9	302	3	454	3	369	0.0289389	0.00656455	0.00806452	0.0145227
PbANKA_11_v3	1418002	1418123	PBANKA_1137400	+	121	1.21	25	20.6612	12	34	28.0992	63	27	22.314	25	0.632591	0.308446	0.471616	0.470884		PBANKA_08_V3	763738	763861	PBANKA_0819100	+	3	19	2087	19	1548	33	1467	0.00902184	0.0121251	0.022	0.0143823
PbANKA_09_v3	497014	497183	PBANKA_0913000	-	169	1.69	34	20.1183	23	46	27.2189	89	50	29.5858	12	0.466584	0.234204	0.71144	0.470743		PBANKA_12_V3	540883	540988	PBANKA_1214200	+	5	13	698	15	1240	10	773	0.0182841	0.0119522	0.0127714	0.0143359
PbANKA_07_v3	277536	277643	PBANKA_0706400	-	107	1.07	201	187.85	135	228	213.084	439	197	184.112	182	0.58185	0.326774	0.502885	0.470503		PBANKA_14_V3	1041899	1042210	PBANKA_1427000	+	5	5	310	3	238	3	219	0.015873	0.0124481	0.0135135	0.0139449
PbANKA_09_v3	1497352	1497435	PBANKA_0941400	-	83	1	49	49	31	41	41	99	42	42	41	0.6125	0.292857	0.506024	0.47046		PBANKA_05_V3	323234	323399	PBANKA_0507500	-	5	4	281	4	248	3	251	0.0140351	0.015873	0.011811	0.0139064
PbANKA_14_v3	251966	252080	PBANKA_1404800	+	114	1.14	281	246.491	334	203	178.07	176	221	193.86	208	0.424625	0.502923	0.482406	0.469985		PBANKA_03_V3	246138	246257	PBANKA_0307000	+	5	37	3800	45	3122	65	3635	0.00964295	0.014209	0.0175676	0.0138065
PbANKA_08_v3	1272761	1273037	PBANKA_0833900	+	276	2.76	52	18.8406	11	35	12.6812	33	36	13.0435	13	0.631374	0.277602	0.500835	0.469937		PBANKA_02_V3	144878	144996	PBANKA_0204000	+	5	3	255	3	213	3	188	0.0116279	0.0138889	0.0157068	0.0137412
PbANKA_09_v3	747542	747782	PBANKA_0920300	-	240	2.4	209	87.0833	78	150	62.5	71	115	47.9167	69	0.527511	0.468165	0.409836	0.468504		PBANKA_14_V3	1161283	1161360	PBANKA_1430100	-	5	5	270	4	379	4	332	0.0181818	0.0104439	0.0119048	0.0135101
PbANKA_13_v3	2218322	2218611	PBANKA_1358200	-	289	2.89	702	242.907	177	801	277.163	378	586	202.768	301	0.578478	0.423044	0.402503	0.468008		PBANKA_12_V3	1274369	1274530	PBANKA_1233100	-	3	24	1690	18	1382	21	1577	0.0140023	0.0128571	0.0131414	0.0133336
PbANKA_03_v3	233416	233486	PBANKA_0306700	-	70	1	15	15	18	64	64	65	32	32	39	0.454545	0.496124	0.450704	0.467125		PBANKA_11_V3	795068	795265	PBANKA_1121500	+	5	8	591	5	686	11	559	0.0133556	0.00723589	0.0192982	0.0132966
PbANKA_13_v3	1826932	1827051	PBANKA_1346800	-	119	1.19	260	218.487	263	259	217.647	190	180	151.261	215	0.453776	0.533911	0.412986	0.466891		PBANKA_06_V3	764891	765056	PBANKA_0618400	+	3	7	321	5	476	3	376	0.0213415	0.010395	0.00791557	0.0132173
PbANKA_07_v3	140267	140396	PBANKA_0702700	-	129	1.29	10	7.75194	16	19	14.7287	17	8	6.20155	4	0.326371	0.464207	0.607903	0.46616		PBANKA_13_V3	2246971	2247323	PBANKA_1359000	+	5	22	1294	17	1452	15	1355	0.0167173	0.0115725	0.0109489	0.0130796
PbANKA_10_v3	552495	552593	PBANKA_1011800	-	98	1	49	49	90	111	111	94	98	98	97	0.352518	0.541463	0.502564	0.465515		PBANKA_08_V3	768398	768500	PBANKA_0819300	-	3	9	984	13	928	18	1095	0.00906344	0.0138151	0.0161725	0.013017
PbANKA_14_v3	2031944	2032072	PBANKA_1452900	-	128	1.28	9	7.03125	7	57	44.5312	70	21	16.4062	16	0.501114	0.388813	0.506268	0.465398		PBANKA_12_V3	1590452	1590540	PBANKA_1241900	-	5	16	1708	21	1603	23	1396	0.00928074	0.012931	0.0162086	0.0128068
PbANKA_06_v3	180618	180701	PBANKA_0602900	+	83	1	15	15	10	28	28	80	17	17	15	0.6	0.259259	0.53125	0.463503		PBANKA_14_V3	553334	553452	PBANKA_1413400	+	5	9	778	6	491	8	533	0.0114358	0.0120724	0.0147874	0.0127652
PbANKA_11_v3	346364	346499	PBANKA_1108800	+	135	1.35	21	15.5556	12	61	45.1852	59	12	8.88889	14	0.564516	0.433701	0.38835	0.462189		PBANKA_12_V3	1655659	1655857	PBANKA_1244000	+	3	6	536	6	563	8	487	0.0110701	0.0105448	0.0161616	0.0125922
PbANKA_02_v3	358006	358106	PBANKA_0210100	+	100	1	4	4	0	7	7	34	3	3	11	1	0.170732	0.214286	0.461672		PBANKA_06_V3	225286	225424	PBANKA_0604300	-	3	14	1178	19	2550	24	1267	0.011745	0.00739587	0.0185902	0.012577
PbANKA_13_v3	2376510	2376673	PBANKA_1362200	+	163	1.63	126	77.3006	93	224	137.423	102	120	73.6196	133	0.453907	0.573976	0.356305	0.461396		PBANKA_08_V3	1118471	1118577	PBANKA_0829100	+	5	8	548	5	519	6	450	0.0143885	0.00954198	0.0131579	0.0123628
PbANKA_11_v3	1235319	1235495	PBANKA_1133000	+	176	1.76	42	23.8636	52	59	33.5227	32	70	39.7727	32	0.31456	0.51162	0.554148	0.460109		PBANKA_13_V3	292783	292896	PBANKA_1306000	-	5	12	779	10	1365	13	911	0.0151707	0.00727273	0.0140693	0.0121709
PbANKA_09_v3	1073102	1073228	PBANKA_0929200	-	126	1.26	27	21.4286	13	56	44.4444	98	24	19.0476	24	0.622407	0.312012	0.442478	0.458966		PBANKA_14_V3	1408719	1408824	PBANKA_1437400	-	5	3	356	3	366	8	401	0.00835655	0.00813008	0.0195599	0.0120155
PbANKA_08_v3	461540	461630	PBANKA_0810000	+	90	1	138	138	165	130	130	166	148	148	160	0.455446	0.439189	0.480519	0.458385		PBANKA_08_V3	1139973	1140237	PBANKA_0830000	+	5	10	727	8	852	10	749	0.0135685	0.00930233	0.0131752	0.0120154
PbANKA_01_v3	22347	22515	PBANKA_0100061	-	168	1.68	34	20.2381	39	70	41.6667	27	70	41.6667	56	0.34164	0.606796	0.426621	0.458352		PBANKA_11_V3	230061	230142	PBANKA_1105500	-	5	6	539	5	557	6	367	0.0110092	0.0088968	0.0160858	0.0119973
PbANKA_14_v3	166328	166411	PBANKA_1402400	+	83	1	16	16	21	67	67	70	19	19	23	0.432432	0.489051	0.452381	0.457955		PBANKA_08_V3	765317	765409	PBANKA_0819200	-	3	3	279	3	266	3	210	0.0106383	0.0111524	0.0140845	0.0119584
PbANKA_05_v3	473552	473689	PBANKA_0512000	+	137	1.37	3	2.18978	5	5	3.64964	5	5	3.64964	2	0.304569	0.421941	0.645995	0.457501		PBANKA_05_V3	709075	709214	PBANKA_0519700	-	3	8	890	7	965	13	663	0.00890869	0.00720165	0.0192308	0.0117804
PbANKA_09_v3	1268884	1268991	PBANKA_0934700	+	107	1.07	20	18.6916	13	33	30.8411	93	11	10.2804	9	0.589797	0.249038	0.533204	0.457346		PBANKA_02_V3	111828	112154	PBANKA_0202900	-	5	4	423	10	516	3	440	0.00936768	0.0190114	0.00677201	0.011717
PbANKA_14_v3	1336146	1336421	PBANKA_1435500	+	275	2.75	36	13.0909	19	31	11.2727	15	37	13.4545	12	0.407932	0.429066	0.528571	0.45519		PBANKA_13_V3	443692	444110	PBANKA_1309500	-	5	9	837	14	850	7	844	0.0106383	0.0162037	0.00822562	0.0116892
PbANKA_09_v3	644631	644802	PBANKA_0917000	-	171	1.71	15	8.77193	16	57	33.3333	59	35	20.4678	11	0.354108	0.361011	0.650437	0.455185		PBANKA_13_V3	292132	292290	PBANKA_1306000	-	5	12	862	11	1382	11	820	0.01373	0.00789663	0.0132371	0.0116212
PbANKA_14_v3	2398728	2398867	PBANKA_1463400	+	139	1.39	289	207.914	158	259	186.331	202	141	101.439	220	0.568204	0.479825	0.315577	0.454536		PBANKA_02_V3	184822	184906	PBANKA_0205400	+	5	5	443	7	459	4	490	0.0111607	0.0150215	0.00809717	0.0114264
PbANKA_13_v3	698842	698991	PBANKA_1316500	+	149	1.49	13	8.72483	9	49	32.8859	69	9	6.04027	5	0.492238	0.322772	0.547112	0.454041		PBANKA_03_V3	104699	104852	PBANKA_0303400	+	3	3	275	7	447	3	384	0.0107914	0.0154185	0.00775194	0.0113206
PbANKA_13_v3	1902049	1902155	PBANKA_1349600	-	106	1.06	15	14.1509	17	13	12.2642	14	18	16.9811	22	0.45427	0.466954	0.435624	0.452283		PBANKA_12_V3	683640	683763	PBANKA_1217800	-	5	9	657	8	651	5	601	0.0135135	0.0121396	0.00825082	0.0113013
PbANKA_13_v3	183011	183123	PBANKA_1303100	+	112	1.12	17	15.1786	33	31	27.6786	34	13	11.6071	8	0.315048	0.448755	0.591985	0.45193		PBANKA_13_V3	779429	779542	PBANKA_1318900	+	5	6	416	4	627	5	372	0.014218	0.00633914	0.0132626	0.0112733
PbANKA_11_v3	1302391	1302616	PBANKA_1134700	+	225	2.25	55	24.4444	21	104	46.2222	61	76	33.7778	54	0.537897	0.431088	0.38481	0.451265		PBANKA_12_V3	683632	683758	PBANKA_1217800	-	3	10	657	7	651	4	601	0.0149925	0.0106383	0.00661157	0.0107475
PbANKA_14_v3	1799139	1799215	PBANKA_1446700	-	76	1	64	64	67	73	73	95	63	63	84	0.48855	0.434524	0.428571	0.450548		PBANKA_01_V3	366865	367348	PBANKA_0109000	+	5	12	706	5	606	5	725	0.0167131	0.00818331	0.00684931	0.0105819
PbANKA_10_v3	1278825	1278914	PBANKA_1031600	-	89	1	38	38	69	37	37	37	36	36	37	0.35514	0.5	0.493151	0.44943		PBANKA_12_V3	1184047	1184141	PBANKA_1230500	+	5	8	750	10	777	5	653	0.0105541	0.0127065	0.00759878	0.0102865
PbANKA_01_v3	341903	341988	PBANKA_0108200	+	85	1	53	53	56	67	67	87	73	73	98	0.486239	0.435065	0.426901	0.449401		PBANKA_04_V3	701920	702125	PBANKA_0418200	+	5	17	1173	18	1532	6	1321	0.0142857	0.0116129	0.00452148	0.01014
PbANKA_10_v3	1571781	1571950	PBANKA_1039300	+	169	1.69	233	137.87	131	188	111.243	138	149	88.1657	139	0.512775	0.446323	0.388112	0.44907		PBANKA_08_V3	900176	900245	PBANKA_0823000	+	3	5	764	9	954	12	847	0.00650195	0.00934579	0.0139697	0.00993916
PbANKA_12_v3	1629965	1630056	PBANKA_1243100	+	91	1	10	10	10	17	17	32	7	7	7	0.5	0.346939	0.5	0.44898		PBANKA_12_V3	1013420	1013568	PBANKA_1226400	-	5	4	645	12	855	8	823	0.00616333	0.0138408	0.00962695	0.00987704
PbANKA_13_v3	984847	984972	PBANKA_1324600	+	125	1.25	108	86.4	131	159	127.2	120	117	93.6	123	0.397424	0.514563	0.432133	0.44804		PBANKA_11_V3	1544834	1544927	PBANKA_1140600	-	5	6	737	6	692	9	710	0.00807537	0.00859599	0.0125174	0.00972958
PbANKA_13_v3	1807928	1808028	PBANKA_1346000	-	100	1	19	19	20	10	10	14	7	7	9	0.487179	0.416667	0.4375	0.447115		PBANKA_08_V3	192195	192553	PBANKA_0803400	-	5	34	3033	30	2587	19	3058	0.0110858	0.0114635	0.00617485	0.0095747
PbANKA_10_v3	841445	841529	PBANKA_1020100	-	84	1	27	27	19	54	54	69	34	34	74	0.586957	0.439024	0.314815	0.446932		PBANKA_07_V3	789544	789725	PBANKA_0721700	+	5	27	2761	19	3094	32	2445	0.00968436	0.00610344	0.0129189	0.00956888
PbANKA_03_v3	247064	247207	PBANKA_0307100	-	143	1.43	166	116.084	129	239	167.133	400	229	160.14	121	0.47365	0.294698	0.569609	0.445986		PBANKA_05_V3	708455	708580	PBANKA_0519700	-	3	10	775	7	756	4	599	0.0127389	0.00917431	0.0066335	0.00951556
PbANKA_12_v3	1033065	1033162	PBANKA_1226900	-	97	1	163	163	171	149	149	192	101	101	145	0.488024	0.43695	0.410569	0.445181		PBANKA_04_V3	619650	619781	PBANKA_0416500	+	3	8	695	4	851	7	570	0.0113798	0.00467836	0.0121317	0.00939663
PbANKA_13_v3	1915350	1915497	PBANKA_1349900	+	147	1.47	542	368.707	391	714	485.714	598	491	334.014	498	0.485328	0.448194	0.401452	0.444991		PBANKA_10_V3	600834	601054	PBANKA_1013100	-	5	43	3622	22	2651	27	3275	0.0117326	0.00823045	0.00817686	0.00937997
PbANKA_03_v3	138042	138140	PBANKA_0304400	-	98	1	106	106	77	234	234	485	236	236	313	0.579235	0.325452	0.429872	0.444853		PBANKA_13_V3	696124	696481	PBANKA_1316400	+	5	4	426	3	366	3	279	0.00930233	0.00813008	0.0106383	0.0093569
PbANKA_13_v3	1918973	1919121	PBANKA_1350100	+	148	1.48	90	60.8108	62	113	76.3514	132	134	90.5405	101	0.495158	0.366455	0.472696	0.44477		PBANKA_09_V3	1205034	1205109	PBANKA_0933000	-	3	8	580	5	764	4	515	0.0136054	0.00650195	0.00770713	0.00927151
PbANKA_13_v3	1260444	1260524	PBANKA_1331300	+	80	1	5	5	6	23	23	25	6	6	9	0.454545	0.479167	0.4	0.444571		PBANKA_04_V3	505011	505103	PBANKA_0414100	+	3	7	418	4	738	3	572	0.0164706	0.00539084	0.00521739	0.00902627
PbANKA_09_v3	331108	331239	PBANKA_0909500	+	131	1.31	10	7.63359	5	19	14.5038	32	10	7.63359	11	0.60423	0.311884	0.409668	0.441927		PBANKA_08_V3	764270	764584	PBANKA_0819100	+	5	29	2296	10	1784	15	1689	0.0124731	0.00557414	0.00880282	0.00895002
PbANKA_13_v3	1562575	1562824	PBANKA_1339700	-	249	2.49	48	19.2771	29	32	12.8514	15	41	16.4659	19	0.399301	0.461428	0.464274	0.441667		PBANKA_12_V3	206809	206914	PBANKA_1205000	+	3	11	1934	21	1598	17	2132	0.00565553	0.012971	0.00791066	0.00884572
PbANKA_14_v3	970060	970217	PBANKA_1425350	+	157	1.57	135	85.9873	162	187	119.108	110	152	96.8153	115	0.346741	0.519878	0.457074	0.441231		PBANKA_10_V3	995586	995667	PBANKA_1024700	+	3	6	423	4	609	3	495	0.013986	0.00652528	0.0060241	0.00884513
PbANKA_11_v3	1418187	1418297	PBANKA_1137400	+	110	1.1	28	25.4545	19	36	32.7273	65	32	29.0909	41	0.572597	0.334884	0.415045	0.440842		PBANKA_12_V3	1274270	1274530	PBANKA_1233100	-	3	21	1690	16	1382	4	1577	0.0122735	0.0114449	0.00253004	0.0087495
PbANKA_10_v3	596573	596650	PBANKA_1013000	-	77	1	68	68	75	79	79	145	71	71	74	0.475524	0.352679	0.489655	0.439286		PBANKA_08_V3	26281	26443	PBANKA_0800400	-	3	47	4957	37	6125	87	8148	0.00939249	0.00600454	0.0105647	0.0086539
PbANKA_11_v3	1649606	1649776	PBANKA_1144200	+	170	1.7	166	97.6471	94	191	112.353	151	126	74.1176	121	0.509515	0.426625	0.379861	0.438667		PBANKA_14_V3	115398	115536	PBANKA_1401500	+	3	6	834	6	720	6	564	0.00714286	0.00826446	0.0105263	0.00864455
PbANKA_01_v3	26910	26991	PBANKA_0100100	+	81	1	23	23	48	16	16	13	11	11	14	0.323944	0.551724	0.44	0.438556		PBANKA_10_V3	1575784	1576154	PBANKA_1039400	+	5	45	5614	34	4334	52	5072	0.00795194	0.00778388	0.0101483	0.00862805
PbANKA_08_v3	1048639	1048807	PBANKA_0827100	+	168	1.68	14	8.33333	9	44	26.1905	41	12	7.14286	9	0.480769	0.389794	0.442478	0.437681		PBANKA_07_V3	756184	756343	PBANKA_0720600	-	5	3	561	4	476	5	420	0.00531915	0.00833333	0.0117647	0.0084724
PbANKA_13_v3	1443117	1443330	PBANKA_1336500	+	213	2.13	23	10.7981	15	55	25.8216	32	31	14.554	18	0.418562	0.446574	0.447072	0.437403		PBANKA_07_V3	509390	509642	PBANKA_0713300	-	3	9	1469	14	1337	11	1217	0.00608931	0.0103627	0.00895766	0.00846989
PbANKA_10_v3	320987	321128	PBANKA_1006500	+	141	1.41	18	12.766	33	36	25.5319	25	44	31.2057	28	0.27894	0.505263	0.527072	0.437092		PBANKA_08_V3	1140119	1140294	PBANKA_0830000	+	3	3	727	11	852	6	749	0.00410959	0.0127462	0.00794702	0.00826761
PbANKA_13_v3	1047764	1047879	PBANKA_1326700	-	115	1.15	23	20	14	15	13.0435	32	14	12.1739	16	0.588235	0.289575	0.432099	0.436636		PBANKA_06_V3	177294	177455	PBANKA_0602800	+	5	12	948	8	1165	5	955	0.0125	0.00682012	0.00520833	0.00817615
PbANKA_14_v3	787470	787655	PBANKA_1419800	-	185	1.85	19	10.2703	9	44	23.7838	34	36	19.4595	34	0.532959	0.4116	0.364004	0.436188		PBANKA_03_V3	42195	42325	PBANKA_0301300	-	5	6	874	17	2550	10	915	0.00681818	0.00662252	0.0108108	0.00808384
PbANKA_13_v3	1386174	1386306	PBANKA_1334600	-	132	1.32	119	90.1515	100	146	110.606	104	119	90.1515	193	0.474104	0.515391	0.318386	0.43596		PBANKA_10_V3	995156	995239	PBANKA_1024700	+	5	5	436	4	611	3	467	0.0113379	0.00650406	0.00638298	0.00807497
PbANKA_13_v3	1033487	1033614	PBANKA_1326200	+	127	1.27	13	10.2362	17	56	44.0945	94	10	7.87402	5	0.375831	0.319307	0.611621	0.435586		PBANKA_08_V3	474425	474562	PBANKA_0810500	-	3	7	948	13	1135	5	928	0.00732984	0.011324	0.00535906	0.00800431
PbANKA_11_v3	886413	886557	PBANKA_1123800	+	144	1.44	5	3.47222	6	35	24.3056	39	9	6.25	5	0.366569	0.38394	0.555556	0.435355		PBANKA_09_V3	1217139	1217347	PBANKA_0933400	+	3	7	807	4	669	5	539	0.00859951	0.00594354	0.00919118	0.00791141
PbANKA_09_v3	331536	331634	PBANKA_0909500	+	98	1	7	7	4	15	15	25	5	5	12	0.636364	0.375	0.294118	0.43516		PBANKA_12_V3	206568	206730	PBANKA_1205000	+	5	11	1743	12	1322	15	1771	0.00627138	0.0089955	0.00839866	0.00788851
PbANKA_13_v3	1130365	1130483	PBANKA_1328200	+	118	1.18	21	17.7966	15	37	31.3559	83	27	22.8814	24	0.542636	0.274196	0.488069	0.434967		PBANKA_14_V3	654229	654359	PBANKA_1416300	+	5	12	1976	15	1685	19	2141	0.00603622	0.00882353	0.0087963	0.00788535
PbANKA_07_v3	620043	620139	PBANKA_0716900	+	96	1	35	35	51	28	28	50	43	43	37	0.406977	0.358974	0.5375	0.434484		PBANKA_07_V3	508810	508991	PBANKA_0713300	-	5	12	1332	9	1022	6	1050	0.00892857	0.00872939	0.00568182	0.00777993
PbANKA_07_v3	244587	244709	PBANKA_0705400	-	122	1.22	29	23.7705	42	66	54.0984	56	51	41.8033	51	0.361416	0.491364	0.45045	0.43441		PBANKA_05_V3	421479	421688	PBANKA_0510200	-	5	6	797	3	480	4	422	0.00747198	0.00621118	0.00938967	0.00769094
PbANKA_05_v3	602277	602357	PBANKA_0516200	-	80	1	132	132	220	212	212	201	124	124	175	0.375	0.513317	0.414716	0.434344		PBANKA_09_V3	766529	766701	PBANKA_0920800	-	5	7	1053	11	1078	6	961	0.00660377	0.010101	0.00620476	0.00763651
PbANKA_08_v3	1048226	1048468	PBANKA_0827100	+	242	2.42	64	26.4463	23	115	47.5207	137	71	29.3388	29	0.534849	0.257536	0.502904	0.431763		PBANKA_12_V3	712483	712761	PBANKA_1218500	-	5	10	1089	14	1678	6	1080	0.00909918	0.00827423	0.00552486	0.00763276
PbANKA_07_v3	764789	764872	PBANKA_0720900	+	83	1	4	4	4	10	10	22	10	10	11	0.5	0.3125	0.47619	0.429563		PBANKA_13_V3	1515090	1515236	PBANKA_1338600	-	5	11	1592	17	1711	12	1965	0.00686213	0.00983796	0.0060698	0.00758997
PbANKA_14_v3	175056	175186	PBANKA_1402600	-	130	1.3	28	21.5385	20	39	30	40	27	20.7692	41	0.518519	0.428571	0.336239	0.427776		PBANKA_13_V3	2436492	2436596	PBANKA_1364200	+	5	36	5419	34	4604	43	4888	0.00659945	0.00733075	0.00872034	0.00755018
PbANKA_08_v3	273361	273537	PBANKA_0805500	-	176	1.76	78	44.3182	55	96	54.5455	108	92	52.2727	52	0.446224	0.33557	0.501308	0.427701		PBANKA_04_V3	72442	72610	PBANKA_0401800	+	3	4	482	3	605	5	527	0.00823045	0.00493421	0.0093985	0.00752105
PbANKA_06_v3	769793	769896	PBANKA_0618500	+	103	1.03	10	9.70874	27	22	21.3592	15	14	13.5922	18	0.26448	0.58745	0.43024	0.42739		PBANKA_13_V3	2252332	2252492	PBANKA_1359200	+	3	10	1307	11	1265	11	1743	0.00759301	0.00862069	0.00627138	0.00749503
PbANKA_05_v3	362596	362750	PBANKA_0508800	-	154	1.54	40	25.974	61	83	53.8961	50	52	33.7662	39	0.298641	0.51875	0.464037	0.427143		PBANKA_14_V3	1732748	1732892	PBANKA_1445100	-	3	3	531	4	550	5	526	0.00561798	0.00722022	0.0094162	0.00741813
PbANKA_09_v3	1446206	1446289	PBANKA_0939800	-	83	1	86	86	115	112	112	123	75	75	124	0.427861	0.476596	0.376884	0.427114		PBANKA_09_V3	134489	134588	PBANKA_0903700	+	5	8	772	4	801	5	713	0.0102564	0.00496894	0.00696379	0.00739638
PbANKA_12_v3	598290	598385	PBANKA_1215800	+	95	1	56	56	92	97	97	128	75	75	84	0.378378	0.431111	0.471698	0.427063		PBANKA_13_V3	2060353	2060630	PBANKA_1354500	+	5	20	2743	19	2165	17	2756	0.00723851	0.00869963	0.00613055	0.00735623
PbANKA_11_v3	189378	189471	PBANKA_1104500	+	93	1	53	53	37	77	77	182	59	59	92	0.588889	0.297297	0.390728	0.425638		PBANKA_09_V3	769782	769924	PBANKA_0920900	-	5	6	749	3	1024	11	1041	0.00794702	0.00292113	0.0104563	0.00710814
PbANKA_12_v3	346654	346745	PBANKA_1208900	+	91	1	11	11	15	58	58	100	17	17	18	0.423077	0.367089	0.485714	0.425293		PBANKA_10_V3	1576058	1576154	PBANKA_1039400	+	5	17	5614	45	4334	40	5072	0.003019	0.0102763	0.00782473	0.00704002
PbANKA_13_v3	227922	230354	PBANKA_1304200	+	2432	24.32	398	16.3651	25	407	16.7352	21	451	18.5444	24	0.395626	0.44349	0.435884	0.425		PBANKA_14_V3	755338	755518	PBANKA_1419100	+	3	6	804	6	687	3	677	0.00740741	0.00865801	0.00441176	0.00682573
PbANKA_09_v3	512248	512401	PBANKA_0913500	-	153	1.53	64	41.8301	32	66	43.1373	58	36	23.5294	60	0.566572	0.426522	0.28169	0.424928		PBANKA_08_V3	494568	494690	PBANKA_0811000	+	5	5	884	8	869	4	840	0.0056243	0.00912201	0.00473934	0.00649521
PbANKA_14_v3	569075	569837	PBANKA_1413900	-	762	7.62	845	110.892	191	830	108.924	140	1132	148.556	169	0.367324	0.437579	0.467811	0.424238		PBANKA_09_V3	709169	709405	PBANKA_0919000	-	5	7	939	4	870	6	821	0.00739958	0.00457666	0.00725514	0.00641046
PbANKA_12_v3	67796	68129	PBANKA_1200900	-	333	3.33	225	67.5676	53	160	48.048	92	190	57.0571	98	0.560412	0.343083	0.367975	0.423823		PBANKA_10_V3	995370	995497	PBANKA_1024700	+	3	3	661	7	972	5	668	0.00451807	0.00715015	0.00742942	0.00636588
PbANKA_08_v3	834671	834784	PBANKA_0821000	-	113	1.13	97	85.8407	153	129	114.159	124	87	76.9912	101	0.359406	0.47934	0.432556	0.423767		PBANKA_13_V3	292780	292900	PBANKA_1306000	-	3	6	779	8	1365	5	911	0.00764331	0.00582666	0.00545851	0.0063095
PbANKA_14_v3	650253	650357	PBANKA_1416100	+	104	1.04	107	102.885	117	153	147.115	186	97	93.2692	165	0.467903	0.441635	0.361132	0.423556		PBANKA_05_V3	442718	442882	PBANKA_0510900	+	5	17	3501	12	2138	23	2883	0.00483229	0.0055814	0.00791466	0.00610945
PbANKA_11_v3	640712	640822	PBANKA_1116900	+	110	1.1	72	65.4545	97	221	200.909	243	112	101.818	144	0.40291	0.452591	0.414201	0.423234		PBANKA_10_V3	1575812	1575944	PBANKA_1039400	+	3	17	5614	23	4334	51	5072	0.003019	0.00527886	0.0099551	0.00608432
PbANKA_07_v3	336201	336312	PBANKA_0708100	+	111	1.11	31	27.9279	21	28	25.2252	204	46	41.4414	29	0.570797	0.110046	0.588311	0.423051		PBANKA_02_V3	416068	416237	PBANKA_0211500	+	3	13	2263	9	1964	12	1651	0.00571177	0.00456158	0.00721588	0.00582974
PbANKA_03_v3	69228	69384	PBANKA_0302000	+	156	1.56	39	25	55	76	48.7179	45	36	23.0769	30	0.3125	0.519836	0.434783	0.422373		PBANKA_09_V3	1203287	1203519	PBANKA_0933000	-	5	4	737	8	1277	5	866	0.00539811	0.00622568	0.00574053	0.00578811
PbANKA_11_v3	1236375	1236476	PBANKA_1133000	+	101	1.01	56	55.4455	161	85	84.1584	91	87	86.1386	77	0.256164	0.48047	0.528009	0.421548		PBANKA_14_V3	316599	316819	PBANKA_1406800	+	3	24	5076	25	4142	37	5534	0.00470588	0.00599952	0.00664154	0.00578231
PbANKA_08_v3	907600	907800	PBANKA_0823200	+	200	2	9	4.5	6	6	3	7	9	4.5	4	0.428571	0.3	0.529412	0.419328		PBANKA_11_V3	960467	960730	PBANKA_1126200	-	5	23	2070	6	1776	4	1652	0.010989	0.003367	0.00241546	0.00559049
PbANKA_13_v3	697350	697462	PBANKA_1316400	+	112	1.12	676	603.571	783	590	526.786	649	420	375	632	0.435298	0.448029	0.372393	0.418573		PBANKA_08_V3	494771	495024	PBANKA_0811000	+	3	6	1118	4	1101	8	1038	0.00533808	0.00361991	0.00764818	0.00553539
PbANKA_10_v3	689361	689438	PBANKA_1015900	-	77	1	94	94	150	206	206	271	123	123	159	0.385246	0.431866	0.43617	0.417761		PBANKA_10_V3	491732	491977	PBANKA_1010600	+	5	7	2195	10	3068	22	2158	0.00317893	0.00324886	0.0100917	0.00550651
PbANKA_09_v3	1188750	1188851	PBANKA_0932600	+	101	1.01	7	6.93069	10	25	24.7525	38	9	8.91089	11	0.409357	0.394446	0.447539	0.417114		PBANKA_08_V3	191995	192095	PBANKA_0803400	-	3	21	3498	18	3432	17	3670	0.0059676	0.00521739	0.00461079	0.00526526
PbANKA_02_v3	467114	467213	PBANKA_0212600	-	99	1	7	7	13	40	40	124	21	21	11	0.35	0.243902	0.65625	0.416717		PBANKA_10_V3	491696	491977	PBANKA_1010600	+	5	7	2195	16	3068	16	2158	0.00317893	0.00518807	0.00735971	0.00524223
PbANKA_07_v3	268370	268468	PBANKA_0706000	-	98	1	93	93	149	147	147	171	117	117	173	0.384298	0.462264	0.403448	0.41667		PBANKA_10_V3	810378	810504	PBANKA_1019500	+	5	12	4362	20	3167	22	3438	0.00274348	0.00627549	0.00635838	0.00512579
PbANKA_14_v3	1101831	1102092	PBANKA_1428300	+	261	2.61	30	11.4943	11	36	13.7931	54	27	10.3448	9	0.510986	0.203459	0.534759	0.416401		PBANKA_12_V3	712478	712755	PBANKA_1218500	-	3	9	1089	4	1678	5	1080	0.00819672	0.00237812	0.0046083	0.00506105
PbANKA_14_v3	195756	195832	PBANKA_1403300	-	76	1	7	7	11	21	21	48	10	10	8	0.388889	0.304348	0.555556	0.416264		PBANKA_11_V3	1020337	1020466	PBANKA_1127000	-	3	17	3137	13	3474	18	3455	0.00538998	0.00372813	0.00518284	0.00476698
PbANKA_11_v3	1381696	1381840	PBANKA_1136700	+	144	1.44	4	2.77778	6	17	11.8056	31	11	7.63889	4	0.316456	0.275795	0.656325	0.416192		PBANKA_13_V3	1980780	1980928	PBANKA_1352000	+	5	13	2062	7	1570	8	2228	0.00626506	0.00443881	0.00357782	0.00476056
PbANKA_07_v3	342235	342324	PBANKA_0708500	-	89	1	12	12	8	18	18	72	13	13	16	0.6	0.2	0.448276	0.416092		PBANKA_09_V3	187547	187704	PBANKA_0905600	-	5	3	1146	9	1086	3	1103	0.00261097	0.00821918	0.00271248	0.00451421
PbANKA_10_v3	844851	844941	PBANKA_1020200	-	90	1	99	99	138	137	137	175	100	100	156	0.417722	0.439103	0.390625	0.415816		PBANKA_13_V3	1040082	1040315	PBANKA_1326400	+	5	70	14521	34	8553	54	11431	0.00479748	0.00395947	0.00470178	0.00448624
PbANKA_10_v3	485475	485585	PBANKA_1010400	+	110	1.1	3	2.72727	2	8	7.27273	17	7	6.36364	11	0.576923	0.299625	0.366492	0.414347		PBANKA_06_V3	728865	729374	PBANKA_0617200	+	3	14	5231	14	4186	36	4905	0.00266921	0.00333333	0.00728597	0.00442951
PbANKA_08_v3	565820	565919	PBANKA_0812600	-	99	1	4	4	5	39	39	52	7	7	12	0.444444	0.428571	0.368421	0.413812		PBANKA_14_V3	1917780	1917983	PBANKA_1449500	+	5	3	1301	5	1299	8	1161	0.00230061	0.00383436	0.00684346	0.00432614
PbANKA_10_v3	349318	349496	PBANKA_1007300	+	178	1.78	190	106.742	110	204	114.607	188	136	76.4045	131	0.492483	0.378732	0.368384	0.4132		PBANKA_12_V3	819718	820049	PBANKA_1221200	-	5	26	6328	22	5017	20	4408	0.00409191	0.00436595	0.00451671	0.00432486
PbANKA_12_v3	1629414	1629525	PBANKA_1243100	+	111	1.11	12	10.8108	6	8	7.20721	34	8	7.20721	10	0.643087	0.174902	0.418848	0.412279		PBANKA_12_V3	399751	399881	PBANKA_1210800	-	5	28	9891	62	16181	48	7554	0.00282286	0.00381703	0.00631413	0.00431801
PbANKA_13_v3	985246	985396	PBANKA_1324600	+	150	1.5	62	41.3333	67	76	50.6667	59	66	44	68	0.381538	0.462006	0.392857	0.412134		PBANKA_06_V3	796790	797018	PBANKA_0619300	+	3	8	2160	9	2268	8	1526	0.00369004	0.00395257	0.00521512	0.00428591
PbANKA_01_v3	163470	163592	PBANKA_0103700	-	122	1.22	94	77.0492	88	70	57.377	78	74	60.6557	115	0.466826	0.423831	0.34531	0.411989		PBANKA_08_V3	194764	194867	PBANKA_0803500	-	3	3	1260	11	1430	3	1218	0.0023753	0.00763359	0.002457	0.0041553
PbANKA_11_v3	122643	122816	PBANKA_1102700	+	173	1.73	88	50.8671	53	67	38.7283	40	51	29.4798	87	0.489732	0.491924	0.253089	0.411582		PBANKA_09_V3	1584416	1584623	PBANKA_0943600	+	5	41	8273	29	6995	29	8521	0.00493144	0.0041287	0.00339181	0.00415065
PbANKA_07_v3	336378	336468	PBANKA_0708100	+	90	1	26	26	34	59	59	294	57	57	33	0.433333	0.167139	0.633333	0.411268		PBANKA_06_V3	177975	178119	PBANKA_0602800	+	5	17	3177	19	4300	6	2863	0.00532248	0.00439917	0.00209132	0.00393766
PbANKA_10_v3	355362	355580	PBANKA_1007500	-	218	2.18	18	8.25688	6	55	25.2294	49	8	3.66972	8	0.579151	0.339884	0.314465	0.411167		PBANKA_08_V3	763738	763789	PBANKA_0819100	+	3	8	2087	5	1548	7	1467	0.00381862	0.00321958	0.00474898	0.00392906
PbANKA_04_v3	408366	408470	PBANKA_0411400	-	104	1.04	131	125.962	139	194	186.538	224	82	78.8462	181	0.475396	0.454375	0.303434	0.411068		PBANKA_12_V3	1763128	1763290	PBANKA_1246161	-	5	4	1204	3	949	7	1447	0.00331126	0.00315126	0.0048143	0.00375894
PbANKA_13_v3	1557659	1557740	PBANKA_1339600	+	81	1	161	161	223	204	204	223	105	105	209	0.419271	0.477752	0.334395	0.410472		PBANKA_07_V3	508810	508948	PBANKA_0713300	-	5	7	1332	3	1022	3	1050	0.00522778	0.00292683	0.002849	0.00366787
PbANKA_13_v3	1076701	1076798	PBANKA_1327021	+	97	1	275	275	299	279	279	508	227	227	344	0.479094	0.354511	0.397548	0.410384		PBANKA_11_V3	228252	228445	PBANKA_1105400	-	5	6	1420	4	1376	4	1173	0.00420757	0.00289855	0.00339847	0.00350153
PbANKA_12_v3	389209	389325	PBANKA_1210400	+	116	1.16	67	57.7586	55	77	66.3793	101	39	33.6207	71	0.512232	0.39658	0.321358	0.410057		PBANKA_13_V3	2435990	2436596	PBANKA_1364200	+	5	14	5419	23	4604	11	4888	0.00257684	0.00497082	0.00224536	0.00326434
PbANKA_11_v3	364860	365002	PBANKA_1109300	-	142	1.42	6	4.22535	14	28	19.7183	28	16	11.2676	8	0.231839	0.413223	0.584795	0.409953		PBANKA_11_V3	146818	147078	PBANKA_1103400	-	3	19	4738	13	4873	17	5436	0.00399411	0.00266066	0.00311755	0.00325744
PbANKA_09_v3	1476727	1476840	PBANKA_0940700	-	113	1.13	169	149.558	188	220	194.69	279	195	172.566	288	0.443058	0.411008	0.374683	0.409583		PBANKA_09_V3	783941	784110	PBANKA_0921500	+	3	6	1715	6	1951	5	1617	0.00348635	0.00306592	0.00308261	0.00321163
PbANKA_13_v3	1505585	1505707	PBANKA_1338100	+	122	1.22	4	3.27869	2	5	4.09836	22	5	4.09836	5	0.621118	0.157035	0.45045	0.409535		PBANKA_13_V3	1185281	1185559	PBANKA_1329300	+	5	11	3819	9	3089	13	3828	0.00287206	0.0029051	0.00338454	0.0030539
PbANKA_10_v3	320058	320164	PBANKA_1006500	+	106	1.06	30	28.3019	61	40	37.7358	32	36	33.9623	58	0.316924	0.541126	0.369307	0.409119		PBANKA_03_V3	245957	246257	PBANKA_0307000	+	5	14	3800	3	3122	13	3635	0.00367069	0.00096	0.0035636	0.00273143
PbANKA_12_v3	886415	886579	PBANKA_1223400	-	164	1.64	130	79.2683	91	189	115.244	150	104	63.4146	131	0.465549	0.434483	0.326182	0.408738		PBANKA_14_V3	654126	654359	PBANKA_1416300	+	5	4	1976	4	1685	8	2141	0.0020202	0.00236827	0.00372266	0.00270371
PbANKA_03_v3	458339	458523	PBANKA_0313200	+	184	1.84	8	4.34783	3	4	2.17391	3	3	1.63043	6	0.591716	0.420168	0.213675	0.40852		PBANKA_13_V3	1824122	1824286	PBANKA_1346700	+	3	9	6891	17	6590	22	5350	0.00130435	0.00257303	0.00409531	0.00265756
PbANKA_07_v3	335853	336001	PBANKA_0708100	+	148	1.48	76	51.3514	43	86	58.1081	338	73	49.3243	43	0.544257	0.146698	0.534251	0.408402		PBANKA_13_V3	1508082	1508216	PBANKA_1338300	-	5	4	2522	6	2132	10	2813	0.00158353	0.00280636	0.00354233	0.00264407
PbANKA_14_v3	1284112	1284191	PBANKA_1434400	-	79	1	13	13	15	32	32	79	15	15	17	0.464286	0.288288	0.46875	0.407108		PBANKA_04_V3	702351	702521	PBANKA_0418200	+	5	3	2002	6	2631	8	1982	0.00149626	0.00227531	0.0040201	0.00259722
PbANKA_14_v3	1923454	1923583	PBANKA_1449800	-	129	1.29	7	5.42636	11	14	10.8527	17	9	6.97674	7	0.330345	0.389647	0.499168	0.406386		PBANKA_13_V3	2252332	2252489	PBANKA_1359200	+	3	3	1307	4	1265	4	1743	0.00229008	0.00315209	0.00228964	0.00257727
PbANKA_06_v3	711986	712097	PBANKA_0616700	+	111	1.11	10	9.00901	7	17	15.3153	34	7	6.30631	12	0.562746	0.310559	0.344488	0.405931		PBANKA_12_V3	729630	729751	PBANKA_1218900	-	3	5	2340	7	2232	4	2027	0.0021322	0.0031264	0.00196947	0.00240936
PbANKA_11_v3	791518	791604	PBANKA_1121200	+	86	1	51	51	62	56	56	70	35	35	74	0.451327	0.444444	0.321101	0.405624		PBANKA_14_V3	934861	935061	PBANKA_1424300	-	5	6	1974	3	1721	5	2060	0.0030303	0.00174014	0.00242131	0.00239725
PbANKA_05_v3	464495	464639	PBANKA_0511700	-	144	1.44	6	4.16667	5	22	15.2778	39	4	2.77778	3	0.454545	0.281474	0.480769	0.405596		PBANKA_07_V3	481228	481390	PBANKA_0712600	-	3	18	8033	20	7514	13	5994	0.00223575	0.00265463	0.00216414	0.00235151
PbANKA_13_v3	411435	411518	PBANKA_1308400	-	83	1	18	18	12	11	11	21	9	9	24	0.6	0.34375	0.272727	0.405492		PBANKA_05_V3	852323	852435	PBANKA_0522800	+	5	12	3232	6	2971	4	3271	0.00369914	0.00201545	0.00122137	0.00231199
PbANKA_09_v3	831644	831747	PBANKA_0922900	+	103	1.03	53	51.4563	133	83	80.5825	108	103	100	96	0.278962	0.427306	0.510204	0.405491		PBANKA_11_V3	940962	941134	PBANKA_1125600	+	5	8	4034	6	3023	11	3721	0.00197922	0.00198085	0.00294748	0.00230252
PbANKA_14_v3	1833689	1834264	PBANKA_1447900	-	575	5.75	161	28	39	259	45.0435	126	144	25.0435	22	0.41791	0.263345	0.532348	0.404534		PBANKA_06_V3	797101	797206	PBANKA_0619300	+	5	3	1810	6	2002	3	1397	0.00165472	0.00298805	0.00214286	0.00226187
PbANKA_10_v3	61040	61133	PBANKA_1000500	-	93	1	102	102	226	174	174	221	204	204	238	0.310976	0.440506	0.461538	0.40434		PBANKA_10_V3	810102	810506	PBANKA_1019500	+	3	5	4362	5	3167	12	3438	0.00114495	0.00157629	0.00347826	0.0020665
PbANKA_07_v3	771808	771907	PBANKA_0721100	+	99	1	22	22	26	53	53	90	34	34	55	0.458333	0.370629	0.382022	0.403662		PBANKA_09_V3	1584219	1584623	PBANKA_0943600	+	5	4	8273	16	6995	27	8521	0.000483267	0.00228213	0.00315863	0.00197468
PbANKA_13_v3	1443652	1443747	PBANKA_1336500	+	95	1	9	9	12	25	25	37	14	14	23	0.428571	0.403226	0.378378	0.403392		PBANKA_09_V3	213134	213256	PBANKA_0906500	+	3	8	5576	8	4049	12	4919	0.00143267	0.0019719	0.00243358	0.00194605
PbANKA_09_v3	664560	664646	PBANKA_0917700	-	86	1	62	62	114	112	112	119	82	82	140	0.352273	0.484848	0.369369	0.402164		PBANKA_06_V3	728865	729276	PBANKA_0617200	+	3	12	5231	6	4186	9	4905	0.00228877	0.0014313	0.0018315	0.00185052
PbANKA_12_v3	662414	662524	PBANKA_1217300	+	110	1.1	13	11.8182	28	33	30	28	24	21.8182	34	0.296804	0.517241	0.390879	0.401642		PBANKA_13_V3	2436470	2436596	PBANKA_1364200	+	5	9	5419	9	4604	9	4888	0.00165807	0.00195101	0.00183786	0.00181565
PbANKA_05_v3	669052	669199	PBANKA_0518300	+	147	1.47	130	88.4354	166	226	153.741	197	167	113.605	158	0.347575	0.438333	0.418274	0.401394		PBANKA_11_V3	1715047	1715202	PBANKA_1145800	+	5	16	9441	25	8470	7	9724	0.00169187	0.00294291	0.000719351	0.00178471
PbANKA_14_v3	1187003	1187500	PBANKA_1431200	-	497	4.97	4	0.804829	0	7	1.40845	25	7	1.40845	8	1	0.0533333	0.149701	0.401011		PBANKA_11_V3	1021049	1021193	PBANKA_1127000	-	5	6	2903	5	2714	4	2897	0.00206256	0.00183891	0.00137883	0.0017601
PbANKA_13_v3	248153	248316	PBANKA_1304500	+	163	1.63	108	66.2577	72	146	89.5706	453	142	87.1166	69	0.479233	0.165086	0.558023	0.40078		PBANKA_12_V3	399513	399657	PBANKA_1210800	-	3	17	9603	23	15814	17	8627	0.00176715	0.00145229	0.00196668	0.00172871
PbANKA_13_v3	2331321	2331483	PBANKA_1361200	-	162	1.62	21	12.963	20	46	28.3951	67	39	24.0741	23	0.393258	0.297658	0.511408	0.400775		PBANKA_12_V3	586832	587372	PBANKA_1215600	+	5	12	5261	7	4237	7	5704	0.00227574	0.00164939	0.0012257	0.00171695
PbANKA_13_v3	1784101	1784570	PBANKA_1345300	-	469	4.69	405	86.3539	128	434	92.5373	213	422	89.9787	92	0.402857	0.302867	0.494446	0.400057		PBANKA_03_V3	246020	246257	PBANKA_0307000	+	5	7	3800	5	3122	6	3635	0.00183872	0.00159898	0.0016479	0.0016952
PbANKA_11_v3	237376	237600	PBANKA_1106000	-	224	2.24	4	1.78571	0	21	9.375	80	5	2.23214	22	1	0.104895	0.092115	0.399003		PBANKA_13_V3	1824373	1824604	PBANKA_1346700	+	5	5	6891	12	6590	13	5350	0.000725058	0.00181763	0.00242402	0.00165557
PbANKA_09_v3	124552	124715	PBANKA_0903400	+	163	1.63	74	45.3988	53	87	53.3742	100	67	41.1043	65	0.461375	0.348	0.387395	0.398924		PBANKA_08_V3	367971	368154	PBANKA_0807600	-	3	6	4223	6	3549	8	4546	0.00141877	0.00168776	0.0017567	0.00162108
PbANKA_13_v3	248357	248444	PBANKA_1304500	+	87	1	44	44	38	62	62	338	52	52	51	0.536585	0.155	0.504854	0.398813		PBANKA_09_V3	1036598	1036707	PBANKA_0928100	-	3	5	2901	3	1918	3	2211	0.00172058	0.00156169	0.00135501	0.00154576
PbANKA_01_v3	210610	210715	PBANKA_0105100	-	105	1.05	11	10.4762	12	7	6.66667	41	9	8.57143	6	0.466102	0.13986	0.588235	0.398066		PBANKA_13_V3	1824056	1824604	PBANKA_1346700	+	5	10	6891	7	6590	11	5350	0.00144907	0.00106109	0.00205186	0.00152067
PbANKA_12_v3	938713	938829	PBANKA_1224800	+	116	1.16	57	49.1379	97	71	61.2069	88	62	53.4483	66	0.336244	0.410215	0.44746	0.397973		PBANKA_10_V3	891853	891945	PBANKA_1022000	+	5	4	3181	4	3106	6	3094	0.00125589	0.00128617	0.00193548	0.00149252
PbANKA_12_v3	589361	589488	PBANKA_1215700	-	127	1.27	20	15.748	26	36	28.3465	84	18	14.1732	11	0.377216	0.252313	0.563028	0.397519		PBANKA_07_V3	481538	481820	PBANKA_0712600	-	3	16	6623	4	6612	7	5127	0.00241	0.000604595	0.00136346	0.00145935
PbANKA_09_v3	945971	946088	PBANKA_0925700	-	117	1.17	21	17.9487	21	34	29.0598	63	15	12.8205	18	0.460829	0.315662	0.415973	0.397488		PBANKA_10_V3	1576240	1576582	PBANKA_1039400	+	3	5	3532	6	3120	4	4159	0.00141363	0.00191939	0.000960846	0.00143129
PbANKA_14_v3	1713665	1713795	PBANKA_1444600	-	130	1.3	35	26.9231	32	43	33.0769	107	35	26.9231	27	0.456919	0.236134	0.499287	0.397447		PBANKA_14_V3	2182440	2182882	PBANKA_1456900	+	3	11	5085	8	7165	5	6374	0.00215856	0.00111529	0.000783822	0.00135256
PbANKA_13_v3	1990491	1990653	PBANKA_1352300	-	162	1.62	35	21.6049	29	29	17.9012	24	24	14.8148	29	0.426933	0.427225	0.338123	0.397427		PBANKA_11_V3	146777	147078	PBANKA_1103400	-	3	4	4738	13	4873	3	5436	0.000843526	0.00266066	0.000551572	0.00135192
PbANKA_09_v3	513479	513621	PBANKA_0913500	-	142	1.42	50	35.2113	42	45	31.6901	50	41	28.8732	55	0.456038	0.387931	0.344249	0.396073		PBANKA_04_V3	178832	178946	PBANKA_0404700	-	3	4	2776	3	2891	3	2078	0.00143885	0.00103663	0.00144162	0.0013057
PbANKA_11_v3	1025541	1025699	PBANKA_1127100	+	158	1.58	5	3.16456	1	3	1.89873	22	5	3.16456	6	0.759878	0.0794492	0.345304	0.394877		PBANKA_04_V3	193347	193437	PBANKA_0405300	+	5	6	3921	3	3358	5	3778	0.00152788	0.000892591	0.0013217	0.00124739
PbANKA_09_v3	1081270	1081399	PBANKA_0929400	+	129	1.29	20	15.5039	11	16	12.4031	42	9	6.97674	12	0.584966	0.227985	0.367647	0.393533		PBANKA_13_V3	733667	735208	PBANKA_1317400	+	5	10	5694	5	4711	4	4914	0.00175316	0.00106022	0.000813339	0.0012089
PbANKA_01_v3	277402	277564	PBANKA_0106800	-	162	1.62	119	73.4568	100	128	79.0123	134	115	70.9877	113	0.423488	0.370928	0.385828	0.393415		PBANKA_14_V3	2182958	2183158	PBANKA_1456900	+	5	8	4500	6	5952	3	4759	0.00177462	0.00100705	0.000629987	0.00113722
PbANKA_10_v3	654077	654197	PBANKA_1014900	-	120	1.2	205	170.833	322	463	385.833	482	277	230.833	364	0.346635	0.444594	0.388064	0.393098		PBANKA_12_V3	1336780	1336919	PBANKA_1234800	+	3	6	4748	3	4178	7	4890	0.00126209	0.000717532	0.00142945	0.00113636
PbANKA_09_v3	192624	192781	PBANKA_0905800	-	157	1.57	93	59.2357	113	141	89.8089	116	138	87.8981	133	0.343922	0.43637	0.397912	0.392735		PBANKA_08_V3	1025848	1026220	PBANKA_0826700	+	3	13	6646	6	6796	5	9170	0.00195225	0.000882094	0.000544959	0.00112643
PbANKA_12_v3	816905	817042	PBANKA_1221100	-	137	1.37	120	87.5912	129	123	89.781	152	107	78.1022	116	0.404408	0.371332	0.402377	0.392706		PBANKA_08_V3	26292	26499	PBANKA_0800400	-	5	3	4957	7	6125	9	8148	0.000604839	0.00114155	0.00110335	0.000949913
PbANKA_13_v3	714120	714270	PBANKA_1316900	+	150	1.5	13	8.66667	15	21	14	24	19	12.6667	16	0.366197	0.368421	0.44186	0.39216		PBANKA_08_V3	367612	367806	PBANKA_0807600	-	5	4	5441	6	5095	3	5270	0.000734619	0.00117624	0.000568936	0.000826598
PbANKA_14_v3	452294	452418	PBANKA_1410700	+	124	1.24	126	101.613	162	153	123.387	218	143	115.323	154	0.385463	0.361429	0.428195	0.391695		PBANKA_10_V3	1227888	1228155	PBANKA_1030300	+	3	4	4848	3	4676	4	4216	0.000824402	0.000641163	0.000947867	0.000804477
PbANKA_11_v3	346662	346805	PBANKA_1108800	+	143	1.43	26	18.1818	32	103	72.028	150	34	23.7762	25	0.362319	0.324409	0.487455	0.391394		PBANKA_12_V3	103544	104083	PBANKA_1201900	-	3	4	5378	3	4397	3	5233	0.000743218	0.000681818	0.000572956	0.000665998
PbANKA_13_v3	1747240	1747364	PBANKA_1344200	-	124	1.24	10	8.06452	8	21	16.9355	68	11	8.87097	10	0.502008	0.199392	0.470085	0.390495		PBANKA_09_V3	1584325	1584635	PBANKA_0943600	+	3	3	8273	6	6995	4	8521	0.000362494	0.00085702	0.000469208	0.000562908
PbANKA_07_v3	765567	765686	PBANKA_0720900	+	119	1.19	20	16.8067	11	26	21.8487	78	19	15.9664	30	0.604412	0.218818	0.347349	0.390193		PBANKA_11_V3	1715093	1715202	PBANKA_1145800	+	5	3	9441	4	8470	6	9724	0.000317662	0.000472032	0.00061665	0.000468781
PbANKA_04_v3	409803	409965	PBANKA_0411400	-	162	1.62	105	64.8148	89	98	60.4938	76	73	45.0617	104	0.421382	0.443198	0.302302	0.388961
PbANKA_09_v3	1075379	1075450	PBANKA_0929300	+	71	1	19	19	24	34	34	106	38	38	41	0.44186	0.242857	0.481013	0.388577
PbANKA_08_v3	263262	263475	PBANKA_0805000	+	213	2.13	126	59.1549	85	155	72.77	98	129	60.5634	124	0.410357	0.426129	0.328144	0.38821
PbANKA_10_v3	1572144	1572295	PBANKA_1039300	+	151	1.51	190	125.828	203	224	148.344	237	163	107.947	164	0.382656	0.384966	0.396941	0.388188
PbANKA_03_v3	403405	403591	PBANKA_0311600	+	186	1.86	124	66.6667	72	75	40.3226	55	82	44.086	125	0.480769	0.423012	0.260731	0.388171
PbANKA_09_v3	966629	966759	PBANKA_0926100	+	130	1.3	42	32.3077	48	46	35.3846	44	36	27.6923	60	0.402299	0.445736	0.315789	0.387942
PbANKA_05_v3	873682	873925	PBANKA_0523600	+	243	2.43	144	59.2593	77	210	86.4198	161	190	78.1893	128	0.434901	0.349284	0.379211	0.387799
PbANKA_03_v3	566901	567088	PBANKA_0316500	-	187	1.87	65	34.7594	20	56	29.9465	45	37	19.7861	135	0.634766	0.399572	0.127829	0.387389
PbANKA_13_v3	1246679	1246964	PBANKA_1330900	-	285	2.85	5	1.75439	4	32	11.2281	15	15	5.26316	7	0.304878	0.428094	0.429185	0.387385
PbANKA_05_v3	421479	421644	PBANKA_0510200	-	165	1.65	554	335.758	797	621	376.364	480	515	312.121	422	0.296407	0.43949	0.425163	0.38702
PbANKA_04_v3	93569	93711	PBANKA_0402500	-	142	1.42	6	4.22535	5	20	14.0845	41	8	5.6338	7	0.458015	0.255689	0.445931	0.386545
PbANKA_11_v3	349813	349911	PBANKA_1109000	-	98	1	232	232	456	427	427	518	279	279	481	0.337209	0.451852	0.367105	0.385389
PbANKA_12_v3	851401	851806	PBANKA_1222400	-	405	4.05	922	227.654	296	821	202.716	374	744	183.704	317	0.434742	0.351501	0.366891	0.384378
PbANKA_01_v3	490416	490560	PBANKA_0112500	-	144	1.44	86	59.7222	117	133	92.3611	131	140	97.2222	145	0.337944	0.413506	0.401376	0.384275
PbANKA_09_v3	639359	639495	PBANKA_0916800	+	136	1.36	10	7.35294	4	4	2.94118	11	9	6.61765	16	0.647668	0.21097	0.292588	0.383742
PbANKA_06_v3	189296	189417	PBANKA_0603300	-	121	1.21	7	5.78512	6	20	16.5289	38	8	6.61157	12	0.490884	0.303122	0.35524	0.383082
PbANKA_11_v3	1609823	1609919	PBANKA_1142800	+	96	1	315	315	462	287	287	428	236	236	460	0.405405	0.401399	0.33908	0.381961
PbANKA_03_v3	51597	51729	PBANKA_0301600	-	132	1.32	9	6.81818	10	22	16.6667	33	8	6.06061	9	0.405405	0.33557	0.402414	0.38113
PbANKA_05_v3	753692	753964	PBANKA_0520700	-	272	2.72	31	11.3971	13	34	12.5	70	24	8.82353	8	0.467149	0.151515	0.524476	0.381047
PbANKA_08_v3	1212167	1212281	PBANKA_0831700	-	114	1.14	44	38.5965	116	100	87.7193	104	59	51.7544	67	0.24966	0.45754	0.43581	0.381003
PbANKA_08_v3	564416	564595	PBANKA_0812500	-	179	1.79	23	12.8492	36	38	21.2291	18	30	16.7598	33	0.263038	0.541156	0.336814	0.380336
PbANKA_10_v3	792750	792855	PBANKA_1018900	-	105	1.05	27	25.7143	59	84	80	102	45	42.8571	65	0.303541	0.43956	0.397351	0.380151
PbANKA_11_v3	1561833	1562001	PBANKA_1141400	+	168	1.68	15	8.92857	10	37	22.0238	43	14	8.33333	17	0.471698	0.338704	0.328947	0.379783
PbANKA_02_v3	443701	444001	PBANKA_0212100	-	300	3	389	129.667	0	321	107	1472	324	108	1473	1	0.0677644	0.0683112	0.378692
PbANKA_11_v3	116605	116696	PBANKA_1102300	-	91	1	18	18	28	26	26	53	22	22	31	0.391304	0.329114	0.415094	0.378504
PbANKA_14_v3	287568	287704	PBANKA_1406100	-	136	1.36	39	28.6765	50	63	46.3235	69	63	46.3235	80	0.364486	0.401683	0.366705	0.377625
PbANKA_06_v3	99655	100028	PBANKA_0600900	-	373	3.73	75	20.1072	22	107	28.6863	49	48	12.8686	33	0.477525	0.369258	0.280554	0.375779
PbANKA_11_v3	886668	886834	PBANKA_1123800	+	166	1.66	5	3.01205	3	48	28.9157	60	10	6.0241	14	0.501002	0.325203	0.300842	0.375683
PbANKA_09_v3	1189160	1189254	PBANKA_0932600	+	94	1	7	7	11	37	37	45	6	6	15	0.388889	0.45122	0.285714	0.375274
PbANKA_05_v3	473084	473361	PBANKA_0512000	+	277	2.77	5	1.80505	2	4	1.44404	3	4	1.44404	3	0.474383	0.324939	0.324939	0.374754
PbANKA_11_v3	1092546	1092716	PBANKA_1128800	-	170	1.7	28	16.4706	16	36	21.1765	102	24	14.1176	18	0.507246	0.17192	0.43956	0.372909
PbANKA_11_v3	1640644	1640746	PBANKA_1143900	-	102	1.02	6	5.88235	20	24	23.5294	18	15	14.7059	31	0.227273	0.566572	0.32175	0.371865
PbANKA_14_v3	106875	107101	PBANKA_1401200	+	226	2.26	87	38.4956	60	111	49.115	56	75	33.1858	97	0.390836	0.46725	0.254911	0.370999
PbANKA_03_v3	256779	256880	PBANKA_0307200	-	101	1.01	52	51.4851	124	81	80.198	115	67	66.3366	97	0.293387	0.410855	0.406134	0.370126
PbANKA_10_v3	377567	377683	PBANKA_1008200	+	116	1.16	67	57.7586	95	75	64.6552	111	72	62.069	110	0.378104	0.36808	0.360721	0.368968
PbANKA_03_v3	175565	175697	PBANKA_0305200	+	132	1.32	37	28.0303	47	32	24.2424	31	17	12.8788	31	0.373586	0.438837	0.293508	0.368644
PbANKA_01_v3	174498	174575	PBANKA_0104100	+	77	1	12	12	22	30	30	45	19	19	35	0.352941	0.4	0.351852	0.368264
PbANKA_10_v3	299095	299465	PBANKA_1005900	-	370	3.7	234	63.2432	78	243	65.6757	131	238	64.3243	135	0.447761	0.333929	0.322712	0.368134
PbANKA_11_v3	887311	887461	PBANKA_1123800	+	150	1.5	14	9.33333	10	34	22.6667	46	8	5.33333	13	0.482759	0.330097	0.290909	0.367922
PbANKA_14_v3	266134	266242	PBANKA_1405200	-	108	1.08	98	90.7407	134	162	150	309	161	149.074	251	0.403757	0.326797	0.372616	0.367724
PbANKA_04_v3	652133	652303	PBANKA_0417300	+	170	1.7	204	120	342	361	212.353	277	291	171.176	248	0.25974	0.433946	0.408364	0.36735
PbANKA_14_v3	2004563	2004655	PBANKA_1452000	+	92	1	55	55	119	111	111	185	85	85	122	0.316092	0.375	0.410628	0.36724
PbANKA_08_v3	540298	540402	PBANKA_0812100	+	104	1.04	8	7.69231	15	38	36.5385	63	19	18.2692	28	0.338983	0.367079	0.394846	0.366969
PbANKA_14_v3	1100885	1100982	PBANKA_1428300	+	97	1	14	14	28	17	17	47	13	13	13	0.333333	0.265625	0.5	0.366319
PbANKA_13_v3	1797347	1797425	PBANKA_1345700	+	78	1	19	19	33	30	30	45	18	18	36	0.365385	0.4	0.333333	0.366239
PbANKA_10_v3	451739	451880	PBANKA_1009900	-	141	1.41	26	18.4397	12	18	12.766	47	16	11.3475	30	0.605778	0.213599	0.274443	0.364607
PbANKA_12_v3	412678	412827	PBANKA_1211100	+	149	1.49	81	54.3624	88	85	57.047	121	86	57.7181	90	0.381859	0.320404	0.390731	0.364332
PbANKA_13_v3	1407185	1407372	PBANKA_1335300	-	187	1.87	258	137.968	261	335	179.144	341	316	168.984	251	0.345812	0.344413	0.402358	0.364194
PbANKA_06_v3	912838	912927	PBANKA_0622600	+	89	1	57	57	86	70	70	121	47	47	97	0.398601	0.366492	0.326389	0.363827
PbANKA_09_v3	1101114	1101220	PBANKA_0930100	-	106	1.06	7	6.60377	14	40	37.7358	75	27	25.4717	33	0.320513	0.334728	0.435624	0.363622
PbANKA_13_v3	205338	205437	PBANKA_1303600	-	99	1	29	29	40	33	33	42	19	19	64	0.42029	0.44	0.228916	0.363069
PbANKA_10_v3	1593591	1593771	PBANKA_1040000	+	180	1.8	11	6.11111	14	17	9.44444	73	33	18.3333	9	0.303867	0.114555	0.670732	0.363051
PbANKA_13_v3	2307643	2307777	PBANKA_1360600	+	134	1.34	31	23.1343	25	41	30.597	103	17	12.6866	21	0.48062	0.229025	0.376606	0.362084
PbANKA_10_v3	612441	612519	PBANKA_1013500	-	78	1	86	86	247	165	165	261	170	170	216	0.258258	0.387324	0.440415	0.361999
PbANKA_09_v3	1074811	1074956	PBANKA_0929300	+	145	1.45	40	27.5862	61	72	49.6552	149	82	56.5517	52	0.311405	0.249957	0.520966	0.360776
PbANKA_09_v3	1471719	1471967	PBANKA_0940400	+	248	2.48	87	35.0806	75	123	49.5968	91	119	47.9839	69	0.318681	0.352759	0.410175	0.360538
PbANKA_07_v3	619755	619962	PBANKA_0716900	+	207	2.07	57	27.5362	55	59	28.5024	55	48	23.1884	34	0.333626	0.341336	0.405474	0.360145
PbANKA_12_v3	931358	931592	PBANKA_1224500	-	234	2.34	6	2.5641	3	12	5.12821	19	8	3.4188	5	0.460829	0.21254	0.406091	0.35982
PbANKA_08_v3	1051473	1051559	PBANKA_0827100	+	86	1	8	8	13	17	17	50	12	12	15	0.380952	0.253731	0.444444	0.359709
PbANKA_08_v3	1253579	1253670	PBANKA_0833300	-	91	1	11	11	6	8	8	32	3	3	10	0.647059	0.2	0.230769	0.359276
PbANKA_13_v3	2308827	2308951	PBANKA_1360600	+	124	1.24	57	45.9677	58	85	68.5484	290	50	40.3226	51	0.442135	0.191183	0.44154	0.358286
PbANKA_02_v3	124343	124458	PBANKA_0203200	-	115	1.15	114	99.1304	180	142	123.478	231	101	87.8261	149	0.35514	0.348338	0.370846	0.358108
PbANKA_14_v3	2404723	2404873	PBANKA_1463700	+	150	1.5	68	45.3333	75	56	37.3333	49	38	25.3333	71	0.376731	0.432432	0.262976	0.35738
PbANKA_06_v3	820821	820938	PBANKA_0620400	-	117	1.17	37	31.6239	28	26	22.2222	106	21	17.9487	31	0.53039	0.17331	0.366684	0.356795
PbANKA_14_v3	550980	551244	PBANKA_1413300	-	264	2.64	53	20.0758	21	42	15.9091	157	40	15.1515	16	0.48875	0.0920084	0.486381	0.355713
PbANKA_09_v3	1325838	1326009	PBANKA_0936900	-	171	1.71	122	71.345	205	417	243.86	212	110	64.3275	171	0.258174	0.534945	0.273353	0.35549
PbANKA_14_v3	1227146	1227281	PBANKA_1432700	-	135	1.35	8	5.92593	18	35	25.9259	36	18	13.3333	20	0.247678	0.41866	0.4	0.355446
PbANKA_11_v3	1706902	1707036	PBANKA_1145700	-	134	1.34	162	120.896	197	219	163.433	297	192	143.284	290	0.3803	0.354955	0.330692	0.355316
PbANKA_14_v3	1714813	1715043	PBANKA_1444600	-	230	2.3	30	13.0435	25	48	20.8696	81	37	16.087	15	0.342857	0.204866	0.517483	0.355068
PbANKA_03_v3	533668	533748	PBANKA_0315400	-	80	1	51	51	107	78	78	132	94	94	160	0.322785	0.371429	0.370079	0.354764
PbANKA_08_v3	1226227	1226367	PBANKA_0832200	+	140	1.4	99	70.7143	109	87	62.1429	102	71	50.7143	127	0.393482	0.37859	0.28537	0.352481
PbANKA_08_v3	1251805	1251899	PBANKA_0833200	-	94	1	122	122	244	113	113	208	166	166	281	0.333333	0.352025	0.371365	0.352241
PbANKA_06_v3	820631	820746	PBANKA_0620400	-	115	1.15	16	13.913	9	18	15.6522	70	12	10.4348	29	0.607211	0.182741	0.264609	0.35152
PbANKA_08_v3	892289	892376	PBANKA_0822900	+	87	1	22	22	30	67	67	192	20	20	34	0.423077	0.258687	0.37037	0.350712
PbANKA_09_v3	971420	971544	PBANKA_0926200	+	124	1.24	143	115.323	174	134	108.065	205	95	76.6129	172	0.398595	0.345183	0.308161	0.350646
PbANKA_04_v3	79852	79972	PBANKA_0402000	+	120	1.2	27	22.5	37	41	34.1667	53	24	20	51	0.378151	0.391969	0.28169	0.350604
PbANKA_13_v3	2503765	2503883	PBANKA_1365680	+	118	1.18	170	144.068	181	187	158.475	320	167	141.525	369	0.443193	0.331208	0.277215	0.350539
PbANKA_13_v3	699339	699522	PBANKA_1316500	+	183	1.83	9	4.91803	19	75	40.9836	70	10	5.46448	6	0.20562	0.369276	0.476644	0.350514
PbANKA_11_v3	1561472	1561566	PBANKA_1141400	+	94	1	10	10	9	19	19	45	5	5	17	0.526316	0.296875	0.227273	0.350155
PbANKA_14_v3	365092	365288	PBANKA_1407700	+	196	1.96	115	58.6735	154	168	85.7143	146	145	73.9796	109	0.275885	0.369914	0.404305	0.350035
PbANKA_08_v3	615027	615215	PBANKA_0814400	-	188	1.88	247	131.383	328	295	156.915	227	261	138.83	253	0.285999	0.408723	0.354311	0.349678
PbANKA_05_v3	753301	753505	PBANKA_0520700	-	204	2.04	4	1.96078	4	16	7.84314	11	8	3.92157	9	0.328947	0.416233	0.30349	0.349557
PbANKA_10_v3	243449	243612	PBANKA_1004300	+	163	1.63	47	28.8344	59	81	49.6933	105	58	35.5828	54	0.328281	0.321237	0.397206	0.348908
PbANKA_01_v3	145085	145175	PBANKA_0103200	+	90	1	5	5	7	5	5	22	4	4	5	0.416667	0.185185	0.444444	0.348765
PbANKA_05_v3	673316	673413	PBANKA_0518600	+	97	1	40	40	81	31	31	61	31	31	51	0.330579	0.336957	0.378049	0.348528
PbANKA_08_v3	1101861	1102080	PBANKA_0828400	+	219	2.19	23	10.5023	7	24	10.9589	29	14	6.39269	31	0.600052	0.274254	0.170961	0.348423
PbANKA_01_v3	327004	327206	PBANKA_0107900	+	202	2.02	88	43.5644	115	249	123.267	294	197	97.5248	108	0.274742	0.295416	0.474516	0.348225
PbANKA_03_v3	51826	51902	PBANKA_0301600	-	76	1	10	10	13	21	21	49	4	4	9	0.434783	0.3	0.307692	0.347492
PbANKA_07_v3	582855	582933	PBANKA_0715900	-	78	1	98	98	178	142	142	300	123	123	213	0.355072	0.321267	0.366071	0.34747
PbANKA_07_v3	605578	605685	PBANKA_0716300	-	107	1.07	32	29.9065	56	39	36.4486	66	47	43.9252	86	0.348129	0.355774	0.338081	0.347328
PbANKA_04_v3	398416	398580	PBANKA_0411000	-	164	1.64	57	34.7561	69	65	39.6341	62	44	26.8293	58	0.334979	0.389969	0.316274	0.347074
PbANKA_09_v3	1134892	1135015	PBANKA_0931100	+	123	1.23	17	13.8211	18	129	104.878	154	16	13.0081	53	0.434338	0.405125	0.197069	0.345511
PbANKA_09_v3	650958	651176	PBANKA_0917300	-	218	2.18	37	16.9725	26	54	24.7706	61	57	26.1468	48	0.394962	0.288801	0.352635	0.345466
PbANKA_09_v3	1326153	1326286	PBANKA_0936900	-	133	1.33	171	128.571	368	686	515.789	451	135	101.504	319	0.258918	0.533508	0.241386	0.344604
PbANKA_07_v3	123088	123225	PBANKA_0702100	+	137	1.37	9	6.56934	13	36	26.2774	54	8	5.83942	10	0.335696	0.327332	0.368664	0.343897
PbANKA_02_v3	561819	562028	PBANKA_0214700	+	209	2.09	1072	512.919	737	1120	535.885	1075	957	457.895	1132	0.410362	0.332665	0.288003	0.343677
PbANKA_06_v3	746016	746103	PBANKA_0617800	-	87	1	5	5	7	7	7	26	8	8	12	0.416667	0.212121	0.4	0.342929
PbANKA_06_v3	189116	189199	PBANKA_0603300	-	83	1	4	4	5	9	9	32	4	4	7	0.444444	0.219512	0.363636	0.342531
PbANKA_09_v3	96653	96732	PBANKA_0902500	-	79	1	17	17	29	45	45	105	35	35	63	0.369565	0.3	0.357143	0.342236
PbANKA_08_v3	268881	269252	PBANKA_0805200	+	371	3.71	129	34.7709	39	128	34.5013	77	77	20.7547	64	0.471336	0.309425	0.24488	0.34188
PbANKA_02_v3	334247	334339	PBANKA_0209600	-	92	1	3	3	6	8	8	27	12	12	14	0.333333	0.228571	0.461538	0.341148
PbANKA_10_v3	1518481	1518632	PBANKA_1037500	+	151	1.51	10	6.62252	11	43	28.4768	63	13	8.60927	17	0.375799	0.311301	0.336178	0.341092
PbANKA_13_v3	2322621	2322801	PBANKA_1360900	+	180	1.8	5	2.77778	3	18	10	31	13	7.22222	17	0.480769	0.243902	0.298165	0.340946
PbANKA_09_v3	1026172	1026302	PBANKA_0927700	+	130	1.3	14	10.7692	11	7	5.38462	109	12	9.23077	10	0.4947	0.0470746	0.48	0.340591
PbANKA_07_v3	772446	772551	PBANKA_0721100	+	105	1.05	14	13.3333	14	28	26.6667	56	8	7.61905	29	0.487805	0.322581	0.208062	0.339483
PbANKA_03_v3	23919	24061	PBANKA_0300700	-	142	1.42	46	32.3944	20	29	20.4225	64	16	11.2676	60	0.61828	0.241909	0.158103	0.33943
PbANKA_10_v3	1595397	1595592	PBANKA_1040000	+	195	1.95	76	38.9744	52	81	41.5385	170	88	45.1282	70	0.42841	0.196364	0.391982	0.338919
PbANKA_11_v3	372190	372280	PBANKA_1109400	+	90	1	56	56	144	99	99	137	77	77	167	0.28	0.419492	0.315574	0.338355
PbANKA_13_v3	2360736	2360851	PBANKA_1361800	-	115	1.15	7	6.08696	7	18	15.6522	31	5	4.34783	16	0.465116	0.335508	0.213675	0.3381
PbANKA_13_v3	1354763	1354974	PBANKA_1333700	+	211	2.11	3	1.4218	4	10	4.73934	24	3	1.4218	1	0.262238	0.164908	0.587084	0.338077
PbANKA_09_v3	1298956	1299475	PBANKA_0935700	-	519	5.19	34	6.55106	8	72	13.8728	31	40	7.70713	23	0.450212	0.309159	0.250988	0.336786
PbANKA_14_v3	272827	272987	PBANKA_1405500	-	160	1.6	318	198.75	387	347	216.875	396	328	205	442	0.339309	0.353865	0.316847	0.336674
PbANKA_13_v3	1982909	1982994	PBANKA_1352100	-	85	1	47	47	116	85	85	151	61	61	108	0.288344	0.360169	0.360947	0.336487
PbANKA_13_v3	2495538	2495703	PBANKA_1365550	+	165	1.65	37	22.4242	44	36	21.8182	50	46	27.8788	48	0.337591	0.303797	0.367412	0.336267
PbANKA_11_v3	1686490	1686643	PBANKA_1145300	+	153	1.53	6	3.92157	6	10	6.53595	10	8	5.22876	19	0.395257	0.395257	0.215808	0.335441
PbANKA_13_v3	1163604	1164373	PBANKA_1329200	+	769	7.69	14	1.82055	4	71	9.23277	26	35	4.55137	6	0.312779	0.262051	0.431353	0.335394
PbANKA_12_v3	388794	388892	PBANKA_1210400	+	98	1	40	40	54	32	32	63	19	19	59	0.425532	0.336842	0.24359	0.335321
PbANKA_14_v3	177166	177363	PBANKA_1402700	-	197	1.97	116	58.8832	116	130	65.9898	117	75	38.0711	86	0.3367	0.36062	0.306849	0.334723
PbANKA_08_v3	450639	450770	PBANKA_0809600	+	131	1.31	4	3.05344	5	4	3.05344	13	15	11.4504	15	0.379147	0.190204	0.4329	0.334084
PbANKA_09_v3	1243566	1243730	PBANKA_0934400	-	164	1.64	89	54.2683	152	147	89.6341	173	104	63.4146	96	0.263096	0.341289	0.397797	0.33406
PbANKA_13_v3	253735	253929	PBANKA_1304700	+	194	1.94	46	23.7113	43	58	29.8969	42	25	12.8866	43	0.355432	0.41583	0.230585	0.333949
PbANKA_09_v3	332010	332122	PBANKA_0909500	+	112	1.12	6	5.35714	6	15	13.3929	55	5	4.46429	9	0.471698	0.195822	0.331565	0.333029
PbANKA_10_v3	1543154	1543348	PBANKA_1038500	+	194	1.94	49	25.2577	41	71	36.5979	187	45	23.1959	28	0.381204	0.163677	0.453081	0.332654
PbANKA_06_v3	603265	603349	PBANKA_0614200	+	84	1	32	32	85	51	51	94	52	52	88	0.273504	0.351724	0.371429	0.332219
PbANKA_07_v3	716044	716251	PBANKA_0719800	+	207	2.07	5	2.41546	4	18	8.69565	27	5	2.41546	4	0.376506	0.243605	0.376506	0.332206
PbANKA_14_v3	1361384	1361493	PBANKA_1436200	-	109	1.09	25	22.9358	44	56	51.3761	160	50	45.8716	66	0.342654	0.243056	0.410038	0.331916
PbANKA_09_v3	482973	483260	PBANKA_0912600	-	287	2.87	4	1.39373	6	10	3.48432	11	15	5.22648	4	0.188501	0.240558	0.566465	0.331842
PbANKA_04_v3	369904	370010	PBANKA_0410000	+	106	1.06	154	145.283	242	158	149.057	318	110	103.774	243	0.375134	0.31914	0.299255	0.331176
PbANKA_13_v3	490078	490779	PBANKA_1310700	-	701	7.01	45	6.4194	12	83	11.8402	31	49	6.99001	12	0.348513	0.276381	0.368089	0.330994
PbANKA_02_v3	172318	172393	PBANKA_0205100	+	75	1	48	48	95	72	72	174	79	79	139	0.335664	0.292683	0.362385	0.330244
PbANKA_13_v3	696102	696481	PBANKA_1316400	+	379	3.79	720	189.974	426	601	158.575	366	645	170.185	279	0.308412	0.302293	0.378875	0.32986
PbANKA_11_v3	1618127	1618276	PBANKA_1143200	-	149	1.49	21	14.094	13	7	4.69799	17	7	4.69799	14	0.520188	0.216517	0.251256	0.329321
PbANKA_04_v3	379482	379590	PBANKA_0410400	-	108	1.08	24	22.2222	55	88	81.4815	166	42	38.8889	66	0.28777	0.329243	0.370763	0.329258
PbANKA_03_v3	354693	354992	PBANKA_0310300	+	299	2.99	99	33.1104	41	70	23.4114	117	97	32.4415	55	0.446771	0.166734	0.371008	0.328171
PbANKA_03_v3	407988	408071	PBANKA_0311700	+	83	1	12	12	27	13	13	21	14	14	34	0.307692	0.382353	0.291667	0.327237
PbANKA_04_v3	293896	294083	PBANKA_0408100	+	187	1.87	87	46.5241	98	95	50.8021	91	77	41.1765	96	0.321912	0.358261	0.300172	0.326781
PbANKA_13_v3	693957	694063	PBANKA_1316300	+	106	1.06	65	61.3208	160	130	122.642	174	79	74.5283	183	0.277067	0.413433	0.289398	0.326633
PbANKA_14_v3	1712741	1712878	PBANKA_1444600	-	137	1.37	66	48.1752	70	44	32.1168	149	41	29.927	46	0.407659	0.177326	0.394155	0.32638
PbANKA_14_v3	1063089	1063440	PBANKA_1427600	+	351	3.51	6	1.7094	4	34	9.68661	44	7	1.9943	2	0.299401	0.180429	0.499287	0.326372
PbANKA_09_v3	1338795	1339361	PBANKA_0937200.1	-	566	5.66	462	81.6254	263	325	57.4205	166	696	122.968	131	0.236853	0.257006	0.484187	0.326015
PbANKA_03_v3	357724	357836	PBANKA_0310400	-	112	1.12	86	76.7857	147	75	66.9643	160	83	74.1071	144	0.343122	0.295043	0.339774	0.32598
PbANKA_03_v3	502828	502925	PBANKA_0314300	-	97	1	11	11	24	8	8	27	10	10	13	0.314286	0.228571	0.434783	0.32588
PbANKA_14_v3	134932	135043	PBANKA_1402200	+	111	1.11	30	27.027	85	59	53.1532	77	39	35.1351	72	0.241255	0.408389	0.327952	0.325865
PbANKA_10_v3	1571310	1571462	PBANKA_1039300	+	152	1.52	156	102.632	246	186	122.368	224	150	98.6842	201	0.294384	0.35329	0.329294	0.325656
PbANKA_13_v3	1086309	1086399	PBANKA_1327100	+	90	1	16	16	36	36	36	53	14	14	39	0.307692	0.404494	0.264151	0.325446
PbANKA_10_v3	1516560	1516656	PBANKA_1037500	+	96	1	10	10	13	23	23	81	8	8	17	0.434783	0.221154	0.32	0.325312
PbANKA_01_v3	208578	208667	PBANKA_0105000	-	89	1	78	78	114	92	92	230	62	62	158	0.40625	0.285714	0.281818	0.324594
PbANKA_11_v3	1549794	1549961	PBANKA_1140900	-	167	1.67	210	125.749	273	243	145.509	292	219	131.138	272	0.315358	0.332585	0.325293	0.324412
PbANKA_03_v3	234367	234443	PBANKA_0306700	-	76	1	8	8	18	30	30	47	11	11	29	0.307692	0.38961	0.275	0.324101
PbANKA_13_v3	746881	746997	PBANKA_1317800	+	116	1.16	91	78.4483	124	79	68.1034	155	58	50	129	0.387498	0.305255	0.27933	0.324028
PbANKA_09_v3	791557	791648	PBANKA_0921700	+	91	1	6	6	13	5	5	27	13	13	13	0.315789	0.15625	0.5	0.324013
PbANKA_04_v3	392277	392442	PBANKA_0410700	-	165	1.65	49	29.697	61	96	58.1818	101	79	47.8788	124	0.327431	0.365505	0.278561	0.323832
PbANKA_07_v3	713975	714132	PBANKA_0719700	-	157	1.57	4	2.54777	2	23	14.6497	51	4	2.54777	11	0.560224	0.223149	0.188058	0.323811
PbANKA_07_v3	533452	533616	PBANKA_0714000	+	164	1.64	14	8.53659	17	20	12.1951	57	21	12.8049	15	0.334288	0.176243	0.460526	0.323686
PbANKA_06_v3	195993	196121	PBANKA_0603600	+	128	1.28	150	117.188	312	195	152.344	240	140	109.375	244	0.273045	0.388292	0.309515	0.323617
PbANKA_14_v3	2137721	2137826	PBANKA_1455000	+	105	1.05	21	20	52	36	34.2857	39	25	23.8095	82	0.277778	0.467836	0.225023	0.323546
PbANKA_09_v3	512111	512200	PBANKA_0913500	-	89	1	23	23	43	38	38	73	24	24	62	0.348485	0.342342	0.27907	0.323299
PbANKA_09_v3	1310464	1310711	PBANKA_0936100	+	247	2.47	79	31.9838	84	151	61.1336	105	130	52.6316	109	0.275761	0.367979	0.325627	0.323122
PbANKA_03_v3	24144	24246	PBANKA_0300700	-	102	1.02	85	83.3333	65	43	42.1569	208	44	43.1373	138	0.561798	0.168522	0.238147	0.322822
PbANKA_13_v3	930861	930945	PBANKA_1322600	+	84	1	63	63	104	136	136	246	53	53	173	0.377246	0.356021	0.234513	0.322593
PbANKA_06_v3	180447	180554	PBANKA_0602900	+	107	1.07	5	4.6729	8	15	14.0187	75	10	9.34579	12	0.368732	0.15748	0.437828	0.321347
PbANKA_07_v3	314620	314779	PBANKA_0707600	+	159	1.59	36	22.6415	40	42	26.4151	52	31	19.4969	54	0.361446	0.336862	0.265275	0.321194
PbANKA_07_v3	541070	541404	PBANKA_0714300	-	334	3.34	5	1.49701	7	8	2.39521	9	9	2.69461	2	0.17618	0.210194	0.57398	0.320118
PbANKA_13_v3	1755646	1755750	PBANKA_1344400	+	104	1.04	6	5.76923	11	20	19.2308	52	11	10.5769	20	0.344037	0.269978	0.345912	0.319976
PbANKA_14_v3	2110841	2111015	PBANKA_1454500	-	174	1.74	143	82.1839	160	97	55.7471	135	120	68.9655	143	0.339345	0.292257	0.325362	0.318988
PbANKA_05_v3	867171	867248	PBANKA_0523200	+	77	1	20	20	40	21	21	40	22	22	57	0.333333	0.344262	0.278481	0.318692
PbANKA_13_v3	918063	918149	PBANKA_1322200	+	86	1	7	7	16	44	44	71	11	11	30	0.304348	0.382609	0.268293	0.318416
PbANKA_13_v3	1352542	1352632	PBANKA_1333600	-	90	1	83	83	154	88	88	201	66	66	154	0.350211	0.304498	0.3	0.318236
PbANKA_06_v3	368816	368977	PBANKA_0607500	-	161	1.61	151	93.7888	153	148	91.9255	185	88	54.6584	171	0.380037	0.33195	0.242217	0.318068
PbANKA_09_v3	169417	169502	PBANKA_0904800	+	85	1	20	20	103	70	70	181	63	63	60	0.162602	0.278884	0.512195	0.317894
PbANKA_11_v3	1390666	1390853	PBANKA_1136900	-	187	1.87	54	28.877	89	106	56.6845	99	103	55.0802	105	0.244976	0.364099	0.344079	0.317718
PbANKA_14_v3	1634138	1634350	PBANKA_1442800	-	212	2.12	25	11.7925	17	34	16.0377	51	11	5.18868	12	0.409567	0.239234	0.301866	0.316889
PbANKA_14_v3	588018	588132	PBANKA_1414500	-	114	1.14	5	4.38596	9	13	11.4035	19	6	5.26316	16	0.327654	0.375072	0.247525	0.31675
PbANKA_12_v3	1638145	1638246	PBANKA_1243500	-	101	1.01	8	7.92079	13	11	10.8911	21	3	2.9703	10	0.378609	0.341509	0.229008	0.316375
PbANKA_12_v3	1393195	1393381	PBANKA_1236600	+	186	1.86	8	4.30108	5	54	29.0323	117	15	8.06452	20	0.462428	0.198807	0.287356	0.316197
PbANKA_09_v3	1353732	1354055	PBANKA_0937600	-	323	3.23	61	18.8854	35	41	12.6935	24	53	16.4087	49	0.350474	0.345933	0.250864	0.315757
PbANKA_03_v3	97686	97761	PBANKA_0303200	-	75	1	203	203	401	224	224	431	183	183	499	0.336093	0.341985	0.268328	0.315469
PbANKA_14_v3	88217	88376	PBANKA_1400900	-	159	1.59	7	4.40252	7	24	15.0943	40	7	4.40252	11	0.3861	0.273973	0.285831	0.315301
PbANKA_12_v3	1694974	1695090	PBANKA_1244900	+	116	1.16	8	6.89655	13	6	5.17241	33	16	13.7931	16	0.34662	0.135501	0.462963	0.315028
PbANKA_12_v3	364848	364958	PBANKA_1209600	+	110	1.1	71	64.5455	137	89	80.9091	161	79	71.8182	178	0.320253	0.334461	0.287482	0.314065
PbANKA_12_v3	507515	507864	PBANKA_1213200	-	349	3.49	29	8.30946	14	116	33.2378	100	31	8.88252	19	0.372463	0.249462	0.31857	0.313498
PbANKA_08_v3	911228	911374	PBANKA_0823300	+	146	1.46	71	48.6301	127	102	69.863	141	90	61.6438	124	0.276889	0.331319	0.332054	0.313421
PbANKA_09_v3	1573825	1573962	PBANKA_0943400	+	137	1.37	8	5.83942	8	26	18.9781	46	4	2.91971	10	0.421941	0.292069	0.225989	0.313333
PbANKA_13_v3	2307826	2308032	PBANKA_1360600	+	206	2.06	39	18.932	24	77	37.3786	170	22	10.6796	23	0.440977	0.180243	0.317094	0.312772
PbANKA_10_v3	730889	731021	PBANKA_1017200	+	132	1.32	57	43.1818	85	96	72.7273	112	35	26.5152	103	0.336879	0.393701	0.204726	0.311769
PbANKA_07_v3	682104	682288	PBANKA_0719200	-	184	1.84	13	7.06522	12	9	4.8913	23	7	3.80435	6	0.370582	0.17537	0.388027	0.311326
PbANKA_11_v3	1547467	1547635	PBANKA_1140700	-	168	1.68	15	8.92857	27	14	8.33333	16	20	11.9048	23	0.248509	0.342466	0.341064	0.31068
PbANKA_14_v3	2246103	2246375	PBANKA_1458700	+	272	2.72	37	13.6029	40	40	14.7059	36	50	18.3824	29	0.253772	0.290023	0.387958	0.310584
PbANKA_01_v3	238528	238634	PBANKA_0105700	+	106	1.06	11	10.3774	20	20	18.8679	71	11	10.3774	17	0.341615	0.209952	0.379049	0.310205
PbANKA_10_v3	73224	73333	PBANKA_1000900	-	109	1.09	5	4.58716	17	13	11.9266	28	22	20.1835	28	0.212495	0.298713	0.418888	0.310032
PbANKA_02_v3	218976	219172	PBANKA_0206300	-	196	1.96	139	70.9184	118	451	230.102	616	256	130.612	332	0.375392	0.271955	0.282336	0.309894
PbANKA_10_v3	1595638	1595745	PBANKA_1040000	+	107	1.07	41	38.3178	67	59	55.1402	186	40	37.3832	74	0.36383	0.228664	0.335627	0.309374
PbANKA_14_v3	2014109	2014324	PBANKA_1452200	+	215	2.15	24	11.1628	38	23	10.6977	35	45	20.9302	24	0.227058	0.234097	0.465839	0.308998
PbANKA_04_v3	648561	648685	PBANKA_0417300	+	124	1.24	142	114.516	327	122	98.3871	208	114	91.9355	174	0.25937	0.32112	0.345706	0.308732
PbANKA_09_v3	78283	78384	PBANKA_0902100	+	101	1.01	10	9.90099	18	11	10.8911	35	8	7.92079	16	0.354862	0.237325	0.331126	0.307771
PbANKA_02_v3	334889	335027	PBANKA_0209600	-	138	1.38	12	8.69565	18	22	15.942	47	26	18.8406	36	0.325733	0.253281	0.343552	0.307522
PbANKA_11_v3	920470	920567	PBANKA_1124900	+	97	1	58	58	152	69	69	123	59	59	147	0.27619	0.359375	0.286408	0.307324
PbANKA_06_v3	304480	304617	PBANKA_0606200	-	137	1.37	17	12.4088	27	44	32.1168	96	22	16.0584	29	0.314873	0.250684	0.356391	0.307316
PbANKA_07_v3	338811	339024	PBANKA_0708200	-	213	2.13	8	3.75587	11	9	4.22535	29	5	2.34742	2	0.254534	0.127173	0.539957	0.307221
PbANKA_10_v3	1263578	1263789	PBANKA_1031300	+	211	2.11	4	1.89573	5	9	4.2654	9	10	4.73934	10	0.274914	0.321543	0.321543	0.306
PbANKA_09_v3	664718	664848	PBANKA_0917700	-	130	1.3	66	50.7692	109	90	69.2308	110	59	45.3846	168	0.317766	0.386266	0.212689	0.305574
PbANKA_11_v3	545649	545788	PBANKA_1114200	-	139	1.39	68	48.9209	132	72	51.7986	118	81	58.2734	113	0.270399	0.305059	0.340236	0.305231
PbANKA_12_v3	385212	385309	PBANKA_1210300	-	97	1	85	85	192	116	116	181	58	58	208	0.306859	0.390572	0.218045	0.305159
PbANKA_12_v3	588715	588844	PBANKA_1215700	-	129	1.29	27	20.9302	35	46	35.6589	125	12	9.30233	20	0.37422	0.221954	0.31746	0.304545
PbANKA_12_v3	209569	209664	PBANKA_1205100	+	95	1	62	62	154	100	100	188	88	88	227	0.287037	0.347222	0.279365	0.304541
PbANKA_14_v3	1169991	1170186	PBANKA_1430600	+	195	1.95	49	25.1282	18	49	25.1282	312	28	14.359	42	0.58264	0.0745361	0.254777	0.303984
PbANKA_14_v3	1806124	1806306	PBANKA_1446900	+	182	1.82	211	115.934	255	203	111.538	264	168	92.3077	214	0.312546	0.297009	0.301356	0.303637
PbANKA_11_v3	1649146	1649329	PBANKA_1144200	+	183	1.83	93	50.8197	100	119	65.0273	154	84	45.9016	120	0.336957	0.296891	0.27668	0.303509
PbANKA_09_v3	844918	845014	PBANKA_0923300	+	96	1	119	119	236	141	141	322	85	85	229	0.335211	0.304536	0.270701	0.303483
PbANKA_14_v3	840446	840624	PBANKA_1421000	-	178	1.78	40	22.4719	38	117	65.7303	257	34	19.1011	38	0.371609	0.20367	0.334514	0.303264
PbANKA_09_v3	1497480	1497565	PBANKA_0941400	-	85	1	29	29	30	29	29	109	13	13	50	0.491525	0.210145	0.206349	0.302673
PbANKA_08_v3	1028718	1028949	PBANKA_0826800	+	231	2.31	29	12.5541	27	25	10.8225	23	24	10.3896	28	0.317391	0.31998	0.270636	0.302669
PbANKA_13_v3	554090	554230	PBANKA_1312800	+	140	1.4	34	24.2857	53	94	67.1429	150	49	35	88	0.314233	0.309211	0.284553	0.302665
PbANKA_02_v3	214769	214885	PBANKA_0206100	-	116	1.16	52	44.8276	78	45	38.7931	84	35	30.1724	103	0.364964	0.315922	0.226567	0.302484
PbANKA_14_v3	1280105	1280348	PBANKA_1434200	-	243	2.43	227	93.4156	207	194	79.8354	164	202	83.1276	226	0.310955	0.327415	0.26891	0.302427
PbANKA_06_v3	389841	389934	PBANKA_0608100	+	93	1	11	11	14	9	9	39	12	12	31	0.44	0.1875	0.27907	0.30219
PbANKA_08_v3	999193	999333	PBANKA_0825800	+	140	1.4	10	7.14286	16	35	25	82	12	8.57143	15	0.308642	0.233645	0.363636	0.301974
PbANKA_14_v3	926447	926578	PBANKA_1424100	+	131	1.31	105	80.1527	167	132	100.763	195	72	54.9618	174	0.324304	0.340689	0.240048	0.30168
PbANKA_10_v3	569070	569268	PBANKA_1012400	-	198	1.98	73	36.8687	61	106	53.5354	125	98	49.4949	168	0.376716	0.299859	0.227568	0.301381
PbANKA_07_v3	246446	246581	PBANKA_0705500	-	135	1.35	7	5.18519	18	58	42.963	114	12	8.88889	13	0.223642	0.273714	0.406091	0.301149
PbANKA_11_v3	1128254	1128530	PBANKA_1129700	-	276	2.76	44	15.942	57	213	77.1739	91	57	20.6522	71	0.218558	0.458893	0.225332	0.300928
PbANKA_14_v3	994498	994586	PBANKA_1425900	+	88	1	4	4	6	14	14	29	3	3	14	0.4	0.325581	0.176471	0.300684
PbANKA_06_v3	848856	848964	PBANKA_0621300	+	108	1.08	56	51.8519	128	113	104.63	256	80	74.0741	156	0.288303	0.29013	0.321958	0.30013
PbANKA_05_v3	604580	604675	PBANKA_0516300	-	95	1	68	68	362	190	190	378	223	223	325	0.15814	0.334507	0.406934	0.29986
PbANKA_08_v3	1309633	1309770	PBANKA_0835500	+	137	1.37	61	44.5255	126	98	71.5328	165	92	67.1533	133	0.261108	0.302422	0.335509	0.29968
PbANKA_05_v3	374473	374593	PBANKA_0509200	-	120	1.2	173	144.167	359	372	310	662	250	208.333	505	0.286519	0.31893	0.292056	0.299168
PbANKA_02_v3	300098	300192	PBANKA_0208800	-	94	1	81	81	196	117	117	291	120	120	258	0.292419	0.286765	0.31746	0.298881
PbANKA_08_v3	1009110	1009194	PBANKA_0826200	-	84	1	37	37	84	64	64	165	45	45	100	0.305785	0.279476	0.310345	0.298535
PbANKA_09_v3	776288	776458	PBANKA_0921200	-	170	1.7	6	3.52941	9	15	8.82353	14	5	2.94118	10	0.28169	0.386598	0.227273	0.29852
PbANKA_14_v3	1624041	1624213	PBANKA_1442400	-	172	1.72	10	5.81395	13	16	9.30233	24	19	11.0465	25	0.309023	0.27933	0.306452	0.298268
PbANKA_08_v3	734623	734723	PBANKA_0818200	+	100	1	3	3	3	4	4	45	5	5	11	0.5	0.0816327	0.3125	0.298044
PbANKA_09_v3	1268049	1268135	PBANKA_0934700	+	86	1	8	8	23	37	37	160	21	21	26	0.258065	0.187817	0.446809	0.297563
PbANKA_13_v3	1418557	1418657	PBANKA_1335500	+	100	1	40	40	75	25	25	47	15	15	62	0.347826	0.347222	0.194805	0.296618
PbANKA_04_v3	512543	512696	PBANKA_0414400	-	153	1.53	360	235.294	601	473	309.15	747	465	303.922	668	0.281353	0.292714	0.312702	0.29559
PbANKA_11_v3	1048528	1048682	PBANKA_1127900	+	154	1.54	74	48.0519	175	114	74.026	124	77	50	119	0.215429	0.37382	0.295858	0.295036
PbANKA_11_v3	426668	426871	PBANKA_1110800	-	203	2.03	13	6.40394	18	21	10.3448	21	26	12.8079	31	0.262414	0.330033	0.292365	0.294937
PbANKA_05_v3	377166	377249	PBANKA_0509200	-	83	1	121	121	288	153	153	350	140	140	352	0.295844	0.304175	0.284553	0.294857
PbANKA_02_v3	368914	369004	PBANKA_0210400	+	90	1	35	35	95	84	84	179	53	53	127	0.269231	0.319392	0.294444	0.294356
PbANKA_10_v3	648361	648469	PBANKA_1014700	+	108	1.08	32	29.6296	67	90	83.3333	183	39	36.1111	101	0.306631	0.312891	0.263371	0.294298
PbANKA_10_v3	1435534	1435641	PBANKA_1035300	-	107	1.07	118	110.28	291	141	131.776	265	126	117.757	309	0.274821	0.332116	0.275935	0.294291
PbANKA_06_v3	710687	710781	PBANKA_0616600	-	94	1	84	84	231	165	165	337	98	98	244	0.266667	0.328685	0.28655	0.293967
PbANKA_05_v3	148377	148500	PBANKA_0503700	-	123	1.23	56	45.5285	69	39	31.7073	86	37	30.0813	110	0.39753	0.269374	0.214742	0.293882
PbANKA_09_v3	849801	849888	PBANKA_0923500	+	87	1	72	72	262	102	102	250	173	173	291	0.215569	0.289773	0.372845	0.292729
PbANKA_12_v3	817375	817471	PBANKA_1221100	-	96	1	25	25	99	49	49	63	34	34	110	0.201613	0.4375	0.236111	0.291741
PbANKA_06_v3	188542	188619	PBANKA_0603300	-	77	1	7	7	8	6	6	32	4	4	12	0.466667	0.157895	0.25	0.29152
PbANKA_12_v3	1771295	1771432	PBANKA_1246300	+	137	1.37	21	15.3285	26	33	24.0876	66	36	26.2774	85	0.370894	0.26738	0.236143	0.291472
PbANKA_13_v3	727695	727852	PBANKA_1317300	-	157	1.57	68	43.3121	140	77	49.0446	139	116	73.8854	122	0.236275	0.260814	0.377187	0.291425
PbANKA_07_v3	423707	423788	PBANKA_0711000	+	81	1	5	5	9	8	8	36	5	5	10	0.357143	0.181818	0.333333	0.290765
PbANKA_08_v3	616715	616814	PBANKA_0814500	-	99	1	26	26	68	59	59	105	27	27	88	0.276596	0.359756	0.234783	0.290378
PbANKA_13_v3	1339317	1339505	PBANKA_1333100	+	188	1.88	16	8.51064	18	13	6.91489	91	19	10.1064	11	0.321027	0.0706215	0.478831	0.29016
PbANKA_12_v3	1613957	1614028	PBANKA_1242700	-	71	1	65	65	133	86	86	211	75	75	223	0.328283	0.289562	0.251678	0.289841
PbANKA_09_v3	1112944	1113119	PBANKA_0930400	-	175	1.75	13	7.42857	25	26	14.8571	30	25	14.2857	32	0.229075	0.33121	0.308642	0.289642
PbANKA_10_v3	1516335	1516419	PBANKA_1037500	+	84	1	4	4	12	22	22	40	5	5	14	0.25	0.354839	0.263158	0.289332
PbANKA_12_v3	937472	937671	PBANKA_1224700	+	199	1.99	81	40.7035	149	137	68.8442	163	139	69.8492	127	0.214564	0.296942	0.354836	0.288781
PbANKA_07_v3	535640	535744	PBANKA_0714100	-	104	1.04	29	27.8846	72	29	27.8846	73	35	33.6538	75	0.279168	0.276401	0.309735	0.288435
PbANKA_13_v3	1290852	1291083	PBANKA_1331800	-	231	2.31	176	76.1905	230	324	140.26	315	259	112.121	252	0.248834	0.308087	0.307923	0.288281
PbANKA_10_v3	792298	792398	PBANKA_1018900	-	100	1	33	33	76	53	53	163	51	51	111	0.302752	0.24537	0.314815	0.287646
PbANKA_06_v3	202798	202915	PBANKA_0603800	-	117	1.17	92	78.6325	198	72	61.5385	123	76	64.9573	201	0.284249	0.333472	0.244239	0.28732
PbANKA_08_v3	201739	201835	PBANKA_0803700	-	96	1	49	49	122	69	69	173	48	48	118	0.28655	0.285124	0.289157	0.286943
PbANKA_11_v3	1087593	1087952	PBANKA_1128600	-	359	3.59	38	10.585	29	39	10.8635	19	32	8.91365	30	0.267398	0.363772	0.229062	0.286744
PbANKA_02_v3	136447	136670	PBANKA_0203750	-	223	2.23	14	6.27803	16	17	7.62332	49	16	7.17489	9	0.281804	0.134632	0.443582	0.286673
PbANKA_08_v3	911475	911601	PBANKA_0823300	+	126	1.26	51	40.4762	107	58	46.0317	104	49	38.8889	101	0.274459	0.306813	0.277998	0.286424
PbANKA_10_v3	452113	452199	PBANKA_1009900	-	86	1	3	3	8	8	8	22	7	7	15	0.272727	0.266667	0.318182	0.285859
PbANKA_13_v3	1936866	1936975	PBANKA_1350900	+	109	1.09	38	34.8624	101	49	44.9541	96	53	48.6239	124	0.256601	0.318927	0.281675	0.285734
PbANKA_13_v3	1423367	1423467	PBANKA_1335700	-	100	1	6	6	12	44	44	92	4	4	16	0.333333	0.323529	0.2	0.285621
PbANKA_05_v3	706860	706958	PBANKA_0519600	+	98	1	25	25	78	36	36	91	32	32	65	0.242718	0.283465	0.329897	0.28536
PbANKA_04_v3	405207	405381	PBANKA_0411300	-	174	1.74	19	10.9195	24	58	33.3333	147	35	20.1149	36	0.312706	0.184843	0.35846	0.285336
PbANKA_10_v3	298536	298666	PBANKA_1005900	-	130	1.3	96	73.8462	145	99	76.1538	204	84	64.6154	198	0.337434	0.271829	0.246046	0.285103
PbANKA_13_v3	1559106	1559201	PBANKA_1339700	-	95	1	56	56	82	57	57	145	30	30	150	0.405797	0.282178	0.166667	0.284881
PbANKA_02_v3	273682	273891	PBANKA_0207700	+	209	2.09	94	44.9761	84	82	39.2344	89	60	28.7081	115	0.348716	0.305959	0.199767	0.284814
PbANKA_06_v3	235839	236002	PBANKA_0604500	+	163	1.63	149	91.411	171	154	94.4785	254	155	95.092	311	0.348351	0.271117	0.234164	0.284544
PbANKA_10_v3	1156415	1156518	PBANKA_1028300	-	103	1.03	129	125.243	401	238	231.068	490	194	188.35	454	0.237994	0.320452	0.29322	0.283889
PbANKA_06_v3	602779	602918	PBANKA_0614200	+	139	1.39	30	21.5827	62	41	29.4964	53	33	23.741	77	0.25822	0.357548	0.235664	0.283811
PbANKA_12_v3	189286	189464	PBANKA_1204300	-	178	1.78	307	172.472	338	284	159.551	416	230	129.213	424	0.337868	0.277214	0.233569	0.282883
PbANKA_10_v3	244729	244847	PBANKA_1004400	-	118	1.18	173	146.61	396	291	246.61	595	166	140.678	354	0.270194	0.293022	0.284383	0.282533
PbANKA_01_v3	176728	176861	PBANKA_0104300	-	133	1.33	18	13.5338	30	40	30.0752	70	25	18.797	61	0.310881	0.300526	0.23556	0.282322
PbANKA_13_v3	1983925	1984031	PBANKA_1352100	-	106	1.06	64	60.3774	144	69	65.0943	217	61	57.5472	122	0.295421	0.230754	0.320513	0.282229
PbANKA_05_v3	752611	752813	PBANKA_0520700	-	202	2.02	18	8.91089	19	19	9.40594	59	9	4.45545	7	0.319262	0.137502	0.388937	0.2819
PbANKA_13_v3	1780456	1780575	PBANKA_1345000	+	119	1.19	154	129.412	232	118	99.1597	257	88	73.9496	280	0.358073	0.278414	0.208927	0.281804
PbANKA_13_v3	603896	604032	PBANKA_1314200	-	136	1.36	49	36.0294	83	63	46.3235	115	39	28.6765	84	0.302693	0.287147	0.254503	0.281448
PbANKA_14_v3	1257204	1257373	PBANKA_1433800	-	169	1.69	175	103.55	220	263	155.621	352	136	80.4734	290	0.320044	0.30657	0.217218	0.281277
PbANKA_09_v3	1270038	1270163	PBANKA_0934700	+	125	1.25	11	8.8	16	26	20.8	127	8	6.4	12	0.354839	0.140731	0.347826	0.281132
PbANKA_09_v3	80143	80314	PBANKA_0902200	-	171	1.71	10	5.84795	14	23	13.4503	25	13	7.60234	31	0.294638	0.34981	0.19694	0.280462
PbANKA_09_v3	946656	946779	PBANKA_0925700	-	123	1.23	24	19.5122	36	28	22.7642	74	13	10.5691	31	0.351494	0.235255	0.254254	0.280334
PbANKA_09_v3	113816	113941	PBANKA_0903100	-	125	1.25	3	2.4	11	15	12	58	6	4.8	5	0.179104	0.171429	0.489796	0.28011
PbANKA_13_v3	165773	166221	PBANKA_1302700	+	448	4.48	82	18.3036	57	65	14.5089	27	60	13.3929	41	0.243064	0.349538	0.246225	0.279609
PbANKA_10_v3	1518887	1519146	PBANKA_1037500	+	259	2.59	23	8.88031	18	61	23.5521	157	33	12.7413	21	0.330365	0.130445	0.377618	0.279476
PbANKA_03_v3	356327	356475	PBANKA_0310400	-	148	1.48	90	60.8108	149	120	81.0811	193	87	58.7838	174	0.289836	0.295829	0.252525	0.279397
PbANKA_10_v3	1083222	1083334	PBANKA_1026300	+	112	1.12	8	7.14286	9	3	2.67857	20	3	2.67857	7	0.442478	0.11811	0.276753	0.279114
PbANKA_14_v3	909309	909475	PBANKA_1423400	+	166	1.66	115	69.2771	187	149	89.759	183	80	48.1928	155	0.270321	0.329078	0.237178	0.278859
PbANKA_14_v3	1391243	1391355	PBANKA_1436900	+	112	1.12	39	34.8214	96	48	42.8571	106	37	33.0357	84	0.266175	0.287908	0.28227	0.278785
PbANKA_13_v3	1380237	1380320	PBANKA_1334400	+	83	1	63	63	213	100	100	264	71	71	142	0.228261	0.274725	0.333333	0.278773
PbANKA_05_v3	869537	869688	PBANKA_0523300	+	151	1.51	171	113.245	240	185	122.517	291	120	79.4702	283	0.320585	0.29628	0.219246	0.278704
PbANKA_07_v3	106773	106915	PBANKA_0701700	-	142	1.42	39	27.4648	81	65	45.7746	86	32	22.5352	74	0.253214	0.347371	0.23344	0.278008
PbANKA_14_v3	909545	909627	PBANKA_1423400	+	82	1	38	38	76	30	30	88	34	34	104	0.333333	0.254237	0.246377	0.277982
PbANKA_02_v3	84239	84325	PBANKA_0201800	+	86	1	78	78	273	90	90	162	78	78	229	0.222222	0.357143	0.254072	0.277812
PbANKA_14_v3	679591	679851	PBANKA_1417000	+	260	2.6	14	5.38462	12	24	9.23077	44	21	8.07692	15	0.309735	0.17341	0.35	0.277715
PbANKA_12_v3	1470349	1470434	PBANKA_1238300	-	85	1	10	10	13	37	37	133	7	7	32	0.434783	0.217647	0.179487	0.277306
PbANKA_05_v3	611475	611667	PBANKA_0516600	-	192	1.92	176	91.6667	222	230	119.792	315	183	95.3125	266	0.292242	0.275515	0.263795	0.277184
PbANKA_08_v3	834892	835053	PBANKA_0821000	-	161	1.61	63	39.1304	96	55	34.1615	88	52	32.2981	91	0.289575	0.279642	0.261952	0.277056
PbANKA_13_v3	246797	246879	PBANKA_1304500	+	82	1	5	5	29	37	37	164	11	11	11	0.147059	0.18408	0.5	0.277046
PbANKA_14_v3	193282	193384	PBANKA_1403200	+	102	1.02	31	30.3922	81	56	54.902	157	46	45.098	106	0.272839	0.259091	0.298469	0.2768
PbANKA_09_v3	805460	805606	PBANKA_0922000	-	146	1.46	80	54.7945	314	181	123.973	246	191	130.822	248	0.148577	0.335086	0.345339	0.276334
PbANKA_01_v3	208450	208517	PBANKA_0105000	-	67	1	38	38	102	80	80	199	48	48	130	0.271429	0.286738	0.269663	0.275943
PbANKA_08_v3	1121334	1121445	PBANKA_0829300	-	111	1.11	14	12.6126	49	30	27.027	55	16	14.4144	35	0.204708	0.329489	0.291705	0.275301
PbANKA_10_v3	1004048	1004249	PBANKA_1025000	-	201	2.01	83	41.2935	110	154	76.6169	215	124	61.6915	151	0.272937	0.262731	0.290052	0.27524
PbANKA_05_v3	476356	476486	PBANKA_0512100	+	130	1.3	27	20.7692	92	46	35.3846	82	71	54.6154	106	0.184175	0.301442	0.340038	0.275218
PbANKA_05_v3	423623	423720	PBANKA_0510300	+	97	1	36	36	67	34	34	84	22	22	96	0.349515	0.288136	0.186441	0.274697
PbANKA_05_v3	275351	275424	PBANKA_0506500	+	73	1	103	103	348	187	187	455	145	145	334	0.228381	0.291277	0.302714	0.274124
PbANKA_13_v3	1807496	1807611	PBANKA_1346000	-	115	1.15	11	9.56522	23	5	4.34783	10	5	4.34783	15	0.293725	0.30303	0.224719	0.273825
PbANKA_07_v3	766145	766261	PBANKA_0720900	+	116	1.16	21	18.1034	46	30	25.8621	116	27	23.2759	42	0.28241	0.182304	0.356577	0.273764
PbANKA_14_v3	745430	745554	PBANKA_1418800	+	124	1.24	164	132.258	294	186	150	363	103	83.0645	297	0.310277	0.292398	0.218554	0.273743
PbANKA_14_v3	1435755	1436288	PBANKA_1438000	-	533	5.33	48	9.00563	41	162	30.394	112	175	32.833	44	0.180092	0.21345	0.42733	0.273624
PbANKA_04_v3	421822	422081	PBANKA_0411800	-	259	2.59	137	52.8958	133	128	49.4208	140	120	46.332	122	0.284545	0.260905	0.275242	0.273564
PbANKA_13_v3	1182922	1183108	PBANKA_1329200	+	186	1.86	24	12.9032	27	39	20.9677	170	40	21.5054	34	0.323363	0.109797	0.387447	0.273536
PbANKA_11_v3	678844	678930	PBANKA_1118200	-	86	1	4	4	31	24	24	26	7	7	24	0.114286	0.48	0.225806	0.273364
PbANKA_02_v3	477240	477699	PBANKA_0212800	-	459	4.59	20	4.3573	9	18	3.92157	8	9	1.96078	10	0.326211	0.328947	0.163934	0.273031
PbANKA_10_v3	775676	775944	PBANKA_1018200	+	268	2.68	5	1.86567	5	27	10.0746	30	9	3.35821	8	0.271739	0.251397	0.295664	0.272933
PbANKA_10_v3	694017	694268	PBANKA_1016100	-	251	2.51	15	5.9761	15	32	12.749	22	14	5.57769	28	0.2849	0.366888	0.166113	0.272634
PbANKA_12_v3	938415	938568	PBANKA_1224800	+	153	1.53	63	41.1765	161	76	49.6732	131	73	47.7124	93	0.203666	0.274934	0.339078	0.272559
PbANKA_12_v3	1385885	1386035	PBANKA_1236400	+	150	1.5	70	46.6667	120	81	54	142	60	40	113	0.28	0.27551	0.261438	0.272316
PbANKA_11_v3	770514	770655	PBANKA_1120600	+	141	1.41	36	25.5319	79	40	28.3688	65	31	21.9858	60	0.24425	0.303836	0.268166	0.272084
PbANKA_13_v3	1339714	1339836	PBANKA_1333100	+	122	1.22	11	9.01639	15	20	16.3934	85	8	6.55738	17	0.375427	0.161681	0.278358	0.271822
PbANKA_09_v3	1081100	1081216	PBANKA_0929400	+	116	1.16	11	9.48276	13	15	12.931	54	4	3.44828	14	0.421779	0.193199	0.197628	0.270869
PbANKA_10_v3	711745	711837	PBANKA_1016600	-	92	1	32	32	71	41	41	101	32	32	119	0.31068	0.288732	0.211921	0.270444
PbANKA_14_v3	166599	166883	PBANKA_1402400	+	284	2.84	26	9.15493	21	74	26.0563	133	46	16.1972	31	0.303596	0.163818	0.343181	0.270199
PbANKA_07_v3	765289	765403	PBANKA_0720900	+	114	1.14	16	14.0351	26	24	21.0526	88	12	10.5263	29	0.35057	0.19305	0.266312	0.269977
PbANKA_10_v3	298939	299024	PBANKA_1005900	-	85	1	75	75	171	107	107	249	62	62	242	0.304878	0.300562	0.203947	0.269796
PbANKA_09_v3	244502	244696	PBANKA_0907200	+	194	1.94	13	6.70103	15	53	27.3196	115	32	16.4948	37	0.308789	0.191959	0.308345	0.269698
PbANKA_07_v3	265856	265948	PBANKA_0705900	-	92	1	14	14	31	15	15	26	8	8	53	0.311111	0.365854	0.131148	0.269371
PbANKA_05_v3	535506	535637	PBANKA_0514100	-	131	1.31	110	83.9695	311	153	116.794	304	162	123.664	266	0.212597	0.277556	0.317361	0.269171
PbANKA_08_v3	1005345	1005496	PBANKA_0826000	+	151	1.51	115	76.1589	177	125	82.7815	213	130	86.0927	294	0.300834	0.279874	0.226505	0.269071
PbANKA_14_v3	492737	492821	PBANKA_1411700	+	84	1	17	17	100	31	31	74	37	37	64	0.145299	0.295238	0.366337	0.268958
PbANKA_14_v3	1513877	1514095	PBANKA_1440000	+	218	2.18	5	2.29358	8	7	3.21101	8	12	5.50459	13	0.222816	0.286416	0.297471	0.268901
PbANKA_06_v3	102302	102478	PBANKA_0601000	-	176	1.76	43	24.4318	64	46	26.1364	77	49	27.8409	73	0.276279	0.253416	0.276087	0.268594
PbANKA_11_v3	858890	858987	PBANKA_1123100	-	97	1	16	16	41	28	28	90	27	27	67	0.280702	0.237288	0.287234	0.268408
PbANKA_14_v3	644966	645132	PBANKA_1415800	-	166	1.66	137	82.5301	235	137	82.5301	237	159	95.7831	239	0.259913	0.258286	0.286105	0.268101
PbANKA_13_v3	2460799	2460900	PBANKA_1364900	+	101	1.01	45	44.5545	250	86	85.1485	148	85	84.1584	209	0.151261	0.365211	0.287075	0.267849
PbANKA_12_v3	510656	510817	PBANKA_1213200	-	161	1.61	7	4.34783	13	15	9.31677	52	14	8.69565	13	0.250627	0.151945	0.400802	0.267791
PbANKA_10_v3	889373	889501	PBANKA_1021900	+	128	1.28	82	64.0625	164	61	47.6562	154	94	73.4375	184	0.280899	0.236324	0.285263	0.267495
PbANKA_11_v3	921015	921105	PBANKA_1124900	+	90	1	70	70	149	69	69	163	43	43	190	0.319635	0.297414	0.184549	0.267199
PbANKA_02_v3	567876	568016	PBANKA_0214900	-	140	1.4	33	23.5714	58	44	31.4286	80	40	28.5714	96	0.288967	0.282051	0.229358	0.266792
PbANKA_12_v3	389363	389452	PBANKA_1210400	+	89	1	29	29	52	15	15	107	28	28	60	0.358025	0.122951	0.318182	0.266386
PbANKA_12_v3	361117	361262	PBANKA_1209500	-	145	1.45	25	17.2414	59	46	31.7241	74	35	24.1379	65	0.226142	0.300065	0.270793	0.265667
PbANKA_04_v3	125330	125478	PBANKA_0403500	-	148	1.48	41	27.7027	89	43	29.0541	80	47	31.7568	77	0.237378	0.266419	0.291998	0.265265
PbANKA_03_v3	30891	31065	PBANKA_0300900	-	174	1.74	78	44.8276	142	82	47.1264	131	69	39.6552	97	0.239941	0.264567	0.290184	0.264897
PbANKA_13_v3	1807744	1807867	PBANKA_1346000	-	123	1.23	17	13.8211	35	11	8.94309	26	8	6.50407	19	0.283097	0.255933	0.255021	0.264684
PbANKA_10_v3	172501	172613	PBANKA_1002800	-	112	1.12	106	94.6429	309	127	113.393	302	128	114.286	286	0.234472	0.272977	0.28551	0.26432
PbANKA_02_v3	462467	462643	PBANKA_0212300	+	176	1.76	42	23.8636	61	34	19.3182	63	29	16.4773	43	0.2812	0.234677	0.277035	0.264304
PbANKA_14_v3	1349000	1349094	PBANKA_1435800	+	94	1	43	43	166	98	98	245	80	80	186	0.205742	0.285714	0.300752	0.264069
PbANKA_12_v3	912187	912298	PBANKA_1224100	+	111	1.11	28	25.2252	38	17	15.3153	36	3	2.7027	27	0.398974	0.298455	0.0909918	0.262807
PbANKA_02_v3	615296	615374	PBANKA_0216781	-	78	1	4	4	15	29	29	87	17	17	35	0.210526	0.25	0.326923	0.262483
PbANKA_12_v3	930017	930163	PBANKA_1224500	-	146	1.46	10	6.84932	13	8	5.47945	34	7	4.79452	11	0.345066	0.138793	0.303556	0.262471
PbANKA_11_v3	921707	921990	PBANKA_1124900	+	283	2.83	287	101.413	276	263	92.9329	328	299	105.654	250	0.268706	0.220778	0.297069	0.262185
PbANKA_12_v3	511203	511322	PBANKA_1213200	-	119	1.19	3	2.52101	11	16	13.4454	61	6	5.04202	7	0.186451	0.180607	0.418702	0.26192
PbANKA_08_v3	771856	771984	PBANKA_0819400	+	128	1.28	3	2.34375	10	10	7.8125	17	6	4.6875	12	0.189873	0.314861	0.280899	0.261878
PbANKA_13_v3	2351078	2351181	PBANKA_1361500	-	103	1.03	19	18.4466	44	40	38.835	284	24	23.301	40	0.295398	0.120294	0.368098	0.261263
PbANKA_07_v3	332555	332685	PBANKA_0708000	-	130	1.3	149	114.615	288	141	108.462	242	101	77.6923	333	0.284677	0.309482	0.189174	0.261111
PbANKA_10_v3	1592472	1592560	PBANKA_1039900	+	88	1	56	56	126	68	68	218	73	73	234	0.307692	0.237762	0.237785	0.26108
PbANKA_05_v3	217741	217843	PBANKA_0505600	+	102	1.02	72	70.5882	215	88	86.2745	188	65	63.7255	226	0.247168	0.314555	0.219951	0.260558
PbANKA_04_v3	264192	264346	PBANKA_0407300	-	154	1.54	7	4.54545	9	12	7.79221	75	10	6.49351	12	0.33557	0.0941176	0.351124	0.260271
PbANKA_14_v3	1255799	1255884	PBANKA_1433700	+	85	1	4	4	11	16	16	45	7	7	21	0.266667	0.262295	0.25	0.259654
PbANKA_03_v3	358933	359076	PBANKA_0310500	-	143	1.43	27	18.8811	40	29	20.2797	123	37	25.8741	56	0.320665	0.141539	0.316023	0.259409
PbANKA_09_v3	132627	132738	PBANKA_0903600	+	111	1.11	168	151.351	576	278	250.45	551	193	173.874	502	0.208086	0.312496	0.257258	0.25928
PbANKA_04_v3	391111	391279	PBANKA_0410650	+	168	1.68	4	2.38095	16	10	5.95238	8	10	5.95238	21	0.129534	0.426621	0.220848	0.259001
PbANKA_12_v3	1160883	1160982	PBANKA_1230100	-	99	1	71	71	191	76	76	260	80	80	206	0.270992	0.22619	0.27972	0.258968
PbANKA_14_v3	1555391	1555618	PBANKA_1441200	-	227	2.27	77	33.9207	100	136	59.9119	190	89	39.207	99	0.253289	0.239732	0.283683	0.258902
PbANKA_05_v3	169473	169584	PBANKA_0504200	-	111	1.11	52	46.8468	150	75	67.5676	152	67	60.3604	201	0.237986	0.30773	0.230947	0.258888
PbANKA_04_v3	209589	209821	PBANKA_0406000	-	232	2.32	62	26.7241	49	119	51.2931	163	44	18.9655	84	0.352914	0.23936	0.184193	0.258822
PbANKA_08_v3	893882	893993	PBANKA_0822900	+	111	1.11	52	46.8468	49	28	25.2252	357	12	10.8108	38	0.488768	0.0659957	0.221484	0.258749
PbANKA_09_v3	1507894	1508011	PBANKA_0941700	+	117	1.17	6	5.12821	19	26	22.2222	55	8	6.83761	18	0.21254	0.28777	0.275292	0.258534
PbANKA_13_v3	2349792	2349923	PBANKA_1361500	-	131	1.31	40	30.5344	55	53	40.458	281	26	19.8473	48	0.356983	0.125858	0.292529	0.258457
PbANKA_11_v3	583903	584007	PBANKA_1115200	+	104	1.04	14	13.4615	30	15	14.4231	83	14	13.4615	29	0.309735	0.148046	0.317029	0.25827
PbANKA_01_v3	277970	278106	PBANKA_0106800	-	136	1.36	19	13.9706	56	39	28.6765	61	26	19.1176	56	0.199664	0.319777	0.254503	0.257981
PbANKA_12_v3	1637234	1637355	PBANKA_1243500	-	121	1.21	9	7.43802	19	19	15.7025	63	15	12.3967	30	0.281338	0.199517	0.292398	0.257751
PbANKA_09_v3	1324613	1324708	PBANKA_0936800	+	95	1	9	9	13	33	33	148	4	4	18	0.409091	0.18232	0.181818	0.257743
PbANKA_09_v3	331897	331978	PBANKA_0909500	+	81	1	3	3	6	10	10	55	4	4	10	0.333333	0.153846	0.285714	0.257631
PbANKA_06_v3	188382	188488	PBANKA_0603300	-	106	1.06	7	6.60377	10	4	3.77358	37	5	4.71698	12	0.397727	0.0925497	0.282167	0.257481
PbANKA_03_v3	48209	48335	PBANKA_0301500	-	126	1.26	45	35.7143	128	52	41.2698	117	78	61.9048	149	0.21815	0.260756	0.29352	0.257475
PbANKA_12_v3	1208066	1208233	PBANKA_1231300	+	167	1.67	15	8.98204	22	30	17.9641	36	7	4.19162	24	0.289911	0.332889	0.148683	0.257161
PbANKA_12_v3	564799	564947	PBANKA_1214900	-	148	1.48	161	108.784	305	233	157.432	437	183	123.649	384	0.2629	0.264845	0.243571	0.257105
PbANKA_14_v3	1227604	1227769	PBANKA_1432700	-	165	1.65	3	1.81818	11	7	4.24242	10	9	5.45455	11	0.141844	0.297872	0.331492	0.257069
PbANKA_04_v3	421642	421759	PBANKA_0411800	-	117	1.17	123	105.128	249	92	78.6325	271	92	78.6325	238	0.296865	0.2249	0.24834	0.256702
PbANKA_11_v3	1617076	1617257	PBANKA_1143100	+	181	1.81	11	6.07735	8	21	11.6022	89	14	7.73481	27	0.431711	0.115328	0.222682	0.256573
PbANKA_06_v3	132557	132636	PBANKA_0601300	-	79	1	70	70	194	81	81	210	64	64	221	0.265152	0.278351	0.224561	0.256021
PbANKA_09_v3	495801	495884	PBANKA_0913000	-	83	1	6	6	10	6	6	24	5	5	21	0.375	0.2	0.192308	0.255769
PbANKA_11_v3	1335336	1335581	PBANKA_1135500	-	245	2.45	22	8.97959	29	74	30.2041	85	60	24.4898	67	0.236432	0.262179	0.267678	0.25543
PbANKA_07_v3	423248	423383	PBANKA_0711000	+	135	1.35	4	2.96296	7	13	9.62963	60	4	2.96296	6	0.297398	0.138298	0.330579	0.255425
PbANKA_10_v3	711597	711680	PBANKA_1016600	-	83	1	20	20	53	18	18	77	33	33	76	0.273973	0.189474	0.302752	0.2554
PbANKA_14_v3	1822586	1822789	PBANKA_1447500	-	203	2.03	32	15.7635	67	33	16.2562	47	36	17.734	38	0.190465	0.256989	0.31819	0.255215
PbANKA_13_v3	1338496	1338735	PBANKA_1333000	-	239	2.39	150	62.7615	207	217	90.795	344	231	96.6527	202	0.232656	0.208823	0.323629	0.255036
PbANKA_10_v3	898369	898484	PBANKA_1022200	+	115	1.15	92	80	243	119	103.478	250	109	94.7826	328	0.247678	0.292743	0.224188	0.25487
PbANKA_12_v3	436954	437055	PBANKA_1211800	-	101	1.01	5	4.9505	31	11	10.8911	26	10	9.90099	20	0.137703	0.295223	0.331126	0.254684
PbANKA_09_v3	1006401	1006602	PBANKA_0927200	+	201	2.01	45	22.3881	63	45	22.3881	64	47	23.3831	73	0.262192	0.259157	0.242606	0.254651
PbANKA_12_v3	91333	91407	PBANKA_1201500	+	74	1	81	81	257	121	121	340	115	115	325	0.239645	0.262473	0.261364	0.254494
PbANKA_10_v3	417118	417406	PBANKA_1009100	+	288	2.88	148	51.3889	184	156	54.1667	139	150	52.0833	145	0.218315	0.280414	0.264271	0.254333
PbANKA_10_v3	799609	800193	PBANKA_1019200	+	584	5.84	123	21.0616	59	221	37.8425	115	165	28.2534	84	0.263068	0.247591	0.251693	0.254117
PbANKA_11_v3	377949	378166	PBANKA_1109600	+	217	2.17	18	8.29493	18	61	28.1106	205	21	9.67742	20	0.315457	0.120589	0.326087	0.254044
PbANKA_05_v3	388975	389084	PBANKA_0509600	-	109	1.09	3	2.75229	8	7	6.42202	21	6	5.50459	15	0.255973	0.234192	0.268456	0.252874
PbANKA_11_v3	1092763	1092866	PBANKA_1128800	-	103	1.03	4	3.8835	10	7	6.79612	64	7	6.79612	11	0.27972	0.0959956	0.381888	0.252535
PbANKA_13_v3	1557817	1557953	PBANKA_1339600	+	136	1.36	109	80.1471	216	129	94.8529	287	100	73.5294	235	0.270633	0.248402	0.238322	0.252452
PbANKA_14_v3	782366	782460	PBANKA_1419700	+	94	1	46	46	138	72	72	205	57	57	176	0.25	0.259928	0.244635	0.251521
PbANKA_03_v3	93792	93917	PBANKA_0303000	+	125	1.25	4	3.2	7	8	6.4	35	3	2.4	6	0.313725	0.154589	0.285714	0.251343
PbANKA_13_v3	1562135	1562285	PBANKA_1339700	-	150	1.5	25	16.6667	58	32	21.3333	52	23	15.3333	49	0.223214	0.290909	0.238342	0.250822
PbANKA_08_v3	690552	690686	PBANKA_0817000	-	134	1.34	6	4.47761	13	27	20.1493	133	13	9.70149	17	0.256191	0.131566	0.363331	0.250363
PbANKA_05_v3	324150	324277	PBANKA_0507600	+	127	1.27	37	29.1339	51	43	33.8583	92	17	13.3858	100	0.363565	0.269019	0.118056	0.250213
PbANKA_13_v3	108172	108431	PBANKA_1301800	-	259	2.59	10	3.861	4	12	4.6332	37	4	1.5444	9	0.491159	0.111286	0.146466	0.249637
PbANKA_11_v3	821372	821564	PBANKA_1122000	-	192	1.92	139	72.3958	272	132	68.75	174	152	79.1667	231	0.210211	0.283213	0.255239	0.249554
PbANKA_08_v3	1314166	1314353	PBANKA_0835600	+	187	1.87	12	6.41711	12	29	15.508	145	44	23.5294	54	0.348432	0.0966184	0.30349	0.249514
PbANKA_08_v3	859700	859821	PBANKA_0821800	+	121	1.21	44	36.3636	153	60	49.5868	123	60	49.5868	135	0.192031	0.287315	0.268637	0.249327
PbANKA_08_v3	201313	201422	PBANKA_0803700	-	109	1.09	37	33.945	97	63	57.7982	165	47	43.1193	145	0.259231	0.259419	0.229212	0.249287
PbANKA_08_v3	646086	646260	PBANKA_0815400	+	174	1.74	7	4.02299	21	21	12.069	53	14	8.04598	12	0.160772	0.18548	0.401376	0.249209
PbANKA_14_v3	2230861	2231053	PBANKA_1458100	+	192	1.92	35	18.2292	61	71	36.9792	90	41	21.3542	73	0.230082	0.291222	0.226319	0.249208
PbANKA_13_v3	1496956	1497160	PBANKA_1337800	+	204	2.04	57	27.9412	82	79	38.7255	96	59	28.9216	112	0.254147	0.28744	0.205232	0.248939
PbANKA_13_v3	1158921	1159035	PBANKA_1329100	-	114	1.14	10	8.77193	24	26	22.807	63	12	10.5263	39	0.267666	0.265794	0.21254	0.248667
PbANKA_10_v3	119309	119541	PBANKA_1001800	-	232	2.32	19	8.18966	24	39	16.8103	47	26	11.2069	38	0.254419	0.263442	0.227751	0.248537
PbANKA_05_v3	728469	728610	PBANKA_0520100	+	141	1.41	6	4.25532	7	9	6.38298	30	3	2.12766	9	0.378072	0.175439	0.191205	0.248238
PbANKA_11_v3	1259994	1260114	PBANKA_1133500	+	120	1.2	51	42.5	115	50	41.6667	153	60	50	142	0.269841	0.214041	0.260417	0.2481
PbANKA_01_v3	251149	251308	PBANKA_0106200	-	159	1.59	24	15.0943	28	52	32.7044	260	38	23.8994	61	0.350263	0.111732	0.281502	0.247832
PbANKA_09_v3	769342	769424	PBANKA_0920900	-	82	1	170	170	526	259	259	875	255	255	689	0.244253	0.228395	0.270127	0.247592
PbANKA_13_v3	103821	104005	PBANKA_1301800	-	184	1.84	12	6.52174	15	55	29.8913	97	8	4.34783	17	0.30303	0.235566	0.203666	0.247421
PbANKA_14_v3	1984661	1984762	PBANKA_1451500	-	101	1.01	6	5.94059	9	20	19.802	79	8	7.92079	47	0.397614	0.200421	0.144222	0.247419
PbANKA_10_v3	572055	572272	PBANKA_1012500	+	217	2.17	11	5.06912	18	13	5.99078	16	13	5.99078	18	0.219736	0.272422	0.249712	0.24729
PbANKA_14_v3	1721885	1722008	PBANKA_1444700	+	123	1.23	33	26.8293	107	87	70.7317	210	62	50.4065	124	0.200474	0.251955	0.289017	0.247149
PbANKA_14_v3	1983437	1983527	PBANKA_1451400	+	90	1	12	12	88	64	64	82	22	22	99	0.12	0.438356	0.181818	0.246725
PbANKA_13_v3	2496682	2496778	PBANKA_1365600	-	96	1	39	39	102	54	54	148	41	41	168	0.276596	0.267327	0.196172	0.246698
PbANKA_14_v3	94571	94792	PBANKA_1401000	-	221	2.21	30	13.5747	39	32	14.4796	40	23	10.4072	38	0.258198	0.265781	0.214993	0.246324
PbANKA_14_v3	1371882	1372015	PBANKA_1436300	+	133	1.33	5	3.7594	8	14	10.5263	33	4	3.00752	14	0.319693	0.241838	0.176835	0.246122
PbANKA_08_v3	891476	891580	PBANKA_0822900	+	104	1.04	9	8.65385	19	18	17.3077	100	8	7.69231	20	0.312935	0.147541	0.277778	0.246084
PbANKA_14_v3	1164891	1165056	PBANKA_1430300	+	165	1.65	5	3.0303	7	16	9.69697	48	3	1.81818	5	0.302115	0.168067	0.266667	0.245616
PbANKA_13_v3	553932	554029	PBANKA_1312800	+	97	1	33	33	82	67	67	236	30	30	102	0.286957	0.221122	0.227273	0.245117
PbANKA_09_v3	532609	532693	PBANKA_0914000	+	84	1	62	62	221	78	78	244	77	77	204	0.219081	0.242236	0.274021	0.245113
PbANKA_11_v3	189531	189692	PBANKA_1104500	+	161	1.61	37	22.9814	48	54	33.5404	218	57	35.4037	92	0.323766	0.13334	0.277886	0.244997
PbANKA_09_v3	499488	499623	PBANKA_0913100	+	135	1.35	41	30.3704	128	72	53.3333	158	58	42.963	105	0.191768	0.252366	0.290363	0.244832
PbANKA_04_v3	538047	538135	PBANKA_0415200	-	88	1	55	55	237	132	132	356	70	70	184	0.188356	0.270492	0.275591	0.244813
PbANKA_09_v3	108137	108255	PBANKA_0902900	+	118	1.18	4	3.38983	15	9	7.62712	76	7	5.9322	7	0.184332	0.0912039	0.458716	0.24475
PbANKA_13_v3	429338	429443	PBANKA_1309000	+	105	1.05	13	12.381	127	35	33.3333	89	83	79.0476	133	0.0888282	0.27248	0.372782	0.244697
PbANKA_12_v3	412296	412476	PBANKA_1211100	+	180	1.8	56	31.1111	90	97	53.8889	140	47	26.1111	105	0.256881	0.277937	0.199153	0.244657
PbANKA_07_v3	384303	384379	PBANKA_0709900	+	76	1	37	37	147	43	43	95	25	25	88	0.201087	0.311594	0.221239	0.24464
PbANKA_11_v3	788992	789132	PBANKA_1121200	+	140	1.4	52	37.1429	122	48	34.2857	95	40	28.5714	93	0.233393	0.265193	0.235018	0.244535
PbANKA_01_v3	412466	412585	PBANKA_0110200	+	119	1.19	31	26.0504	220	122	102.521	215	90	75.6303	173	0.105874	0.322879	0.304188	0.244314
PbANKA_07_v3	371525	371677	PBANKA_0709700	-	152	1.52	41	26.9737	111	64	42.1053	90	42	27.6316	99	0.195499	0.318725	0.218204	0.244143
PbANKA_09_v3	1269568	1269695	PBANKA_0934700	+	127	1.27	12	9.44882	15	25	19.685	249	18	14.1732	38	0.386473	0.0732644	0.271657	0.243798
PbANKA_14_v3	1284842	1284921	PBANKA_1434400	-	79	1	10	10	11	13	13	103	3	3	18	0.47619	0.112069	0.142857	0.243706
PbANKA_11_v3	70768	70936	PBANKA_1101000	+	168	1.68	148	88.0952	309	140	83.3333	206	99	58.9286	208	0.221849	0.288018	0.220765	0.243544
PbANKA_08_v3	775031	775213	PBANKA_0819400	+	182	1.82	25	13.7363	32	30	16.4835	114	23	12.6374	29	0.300336	0.126326	0.30351	0.243391
PbANKA_13_v3	1157450	1157548	PBANKA_1329000	-	98	1	11	11	34	14	14	67	5	5	11	0.244444	0.17284	0.3125	0.243261
PbANKA_09_v3	734132	734350	PBANKA_0919800	+	218	2.18	98	44.9541	167	101	46.3303	146	143	65.5963	172	0.212094	0.240889	0.276083	0.243022
PbANKA_09_v3	1188897	1188992	PBANKA_0932600	+	95	1	3	3	10	16	16	38	3	3	12	0.230769	0.296296	0.2	0.242355
PbANKA_10_v3	240775	240897	PBANKA_1004300	+	122	1.22	21	17.2131	55	22	18.0328	50	15	12.2951	43	0.238365	0.26506	0.222354	0.241927
PbANKA_13_v3	1160302	1160379	PBANKA_1329100	-	77	1	8	8	34	43	43	97	10	10	34	0.190476	0.307143	0.227273	0.241631
PbANKA_14_v3	2242609	2242721	PBANKA_1458500	+	112	1.12	22	19.6429	52	28	25	87	19	16.9643	58	0.274177	0.223214	0.226298	0.24123
PbANKA_08_v3	865180	865379	PBANKA_0822100	-	199	1.99	67	33.6683	132	113	56.7839	176	98	49.2462	129	0.203227	0.243934	0.276282	0.241148
PbANKA_13_v3	2188097	2188449	PBANKA_1357300	-	352	3.52	5	1.42045	1	3	0.852273	22	5	1.42045	13	0.586854	0.0372949	0.0985028	0.240884
PbANKA_06_v3	558060	558149	PBANKA_0613100	-	89	1	33	33	83	52	52	137	21	21	108	0.284483	0.275132	0.162791	0.240802
PbANKA_13_v3	2306285	2306512	PBANKA_1360500	+	227	2.27	176	77.533	248	182	80.1762	275	193	85.022	244	0.238173	0.225736	0.258408	0.240772
PbANKA_03_v3	524725	524820	PBANKA_0315200	+	95	1	144	144	572	215	215	454	123	123	495	0.201117	0.321375	0.199029	0.240507
PbANKA_08_v3	884817	885025	PBANKA_0822600	-	208	2.08	181	87.0192	281	246	118.269	377	186	89.4231	274	0.236453	0.238798	0.246058	0.240436
PbANKA_09_v3	1075231	1075309	PBANKA_0929300	+	78	1	7	7	23	15	15	82	15	15	30	0.233333	0.154639	0.333333	0.240435
PbANKA_13_v3	1028110	1028204	PBANKA_1326100	-	94	1	11	11	20	22	22	85	4	4	21	0.354839	0.205607	0.16	0.240149
PbANKA_14_v3	2242906	2242990	PBANKA_1458500	+	84	1	28	28	68	31	31	125	25	25	84	0.291667	0.198718	0.229358	0.239914
PbANKA_04_v3	406160	406369	PBANKA_0411300	-	209	2.09	8	3.82775	8	28	13.3971	95	14	6.69856	18	0.323625	0.123593	0.271213	0.239477
PbANKA_05_v3	326692	327058	PBANKA_0507800	-	366	3.66	16	4.37158	14	44	12.0219	106	20	5.46448	9	0.237954	0.101861	0.377786	0.2392
PbANKA_08_v3	1252997	1253160	PBANKA_0833300	-	163	1.63	8	4.90798	9	6	3.68098	35	3	1.84049	5	0.352889	0.0951626	0.269058	0.239037
PbANKA_11_v3	543702	543834	PBANKA_1114100	-	132	1.32	3	2.27273	7	22	16.6667	53	4	3.0303	10	0.245098	0.239234	0.232558	0.238964
PbANKA_13_v3	1065508	1065630	PBANKA_1326700	-	122	1.22	7	5.7377	15	4	3.27869	7	3	2.45902	18	0.27668	0.318979	0.120192	0.238617
PbANKA_14_v3	135080	135210	PBANKA_1402200	+	130	1.3	29	22.3077	76	34	26.1538	73	24	18.4615	64	0.226917	0.26377	0.223881	0.238189
PbANKA_09_v3	865792	865870	PBANKA_0924100	+	78	1	15	15	44	52	52	194	31	31	94	0.254237	0.211382	0.248	0.237873
PbANKA_07_v3	264292	264407	PBANKA_0705900	-	115	1.15	7	6.08696	18	17	14.7826	35	9	7.82609	40	0.252708	0.296943	0.163636	0.237762
PbANKA_03_v3	123672	123775	PBANKA_0304000	+	103	1.03	35	33.9806	98	29	28.1553	73	16	15.534	72	0.257467	0.278338	0.177462	0.237755
PbANKA_02_v3	210743	210835	PBANKA_0205900	+	92	1	135	135	498	200	200	523	134	134	469	0.21327	0.276625	0.222222	0.237373
PbANKA_10_v3	647931	648130	PBANKA_1014700	+	199	1.99	26	13.0653	62	92	46.2312	117	61	30.6533	90	0.174053	0.283225	0.254061	0.237113
PbANKA_13_v3	637648	637778	PBANKA_1315000	+	130	1.3	23	17.6923	79	68	52.3077	168	51	39.2308	96	0.182975	0.23743	0.290102	0.236836
PbANKA_04_v3	262500	262715	PBANKA_0407200	+	215	2.15	26	12.093	38	27	12.5581	50	26	12.093	33	0.241411	0.200743	0.268179	0.236778
PbANKA_03_v3	304954	305056	PBANKA_0308700	-	102	1.02	8	7.84314	19	10	9.80392	30	8	7.84314	38	0.292184	0.246305	0.171086	0.236525
PbANKA_11_v3	1371337	1371460	PBANKA_1136400	-	123	1.23	41	33.3333	225	105	85.3659	181	85	69.1057	197	0.129032	0.320483	0.259693	0.236403
PbANKA_13_v3	2350191	2350302	PBANKA_1361500	-	111	1.11	19	17.1171	53	33	29.7297	325	30	27.027	44	0.244122	0.0838095	0.380518	0.23615
PbANKA_11_v3	190427	190556	PBANKA_1104500	+	129	1.29	30	23.2558	59	76	58.9147	369	63	48.8372	122	0.282725	0.137679	0.28587	0.235425
PbANKA_11_v3	1126465	1126556	PBANKA_1129600	+	91	1	8	8	41	59	59	192	12	12	27	0.163265	0.23506	0.307692	0.235339
PbANKA_13_v3	2349631	2349732	PBANKA_1361500	-	101	1.01	18	17.8218	50	37	36.6337	307	21	20.7921	41	0.262774	0.106607	0.336485	0.235288
PbANKA_12_v3	617362	617481	PBANKA_1216300	+	119	1.19	5	4.20168	19	18	15.1261	54	11	9.2437	21	0.181094	0.218818	0.30564	0.235184
PbANKA_11_v3	1271483	1271613	PBANKA_1133900	+	130	1.3	72	55.3846	349	143	110	286	122	93.8462	229	0.13696	0.277778	0.290684	0.235141
PbANKA_01_v3	271313	271421	PBANKA_0106600	-	108	1.08	66	61.1111	183	65	60.1852	205	57	52.7778	179	0.250341	0.226955	0.227709	0.235002
PbANKA_02_v3	109538	109639	PBANKA_0202700	+	101	1.01	14	13.8614	20	27	26.7327	139	7	6.93069	45	0.409357	0.1613	0.13346	0.234706
PbANKA_10_v3	792489	792611	PBANKA_1018900	-	122	1.22	19	15.5738	68	54	44.2623	129	36	29.5082	84	0.186348	0.255464	0.259965	0.233926
PbANKA_13_v3	880737	880892	PBANKA_1321300	+	155	1.55	38	24.5161	97	91	58.7097	185	84	54.1935	155	0.201752	0.2409	0.259059	0.233904
PbANKA_11_v3	411003	411118	PBANKA_1110300	+	115	1.15	8	6.95652	15	14	12.1739	119	9	7.82609	19	0.316832	0.0928074	0.291734	0.233791
PbANKA_03_v3	437357	437488	PBANKA_0312600	-	131	1.31	16	12.2137	33	20	15.2672	63	19	14.5038	47	0.270133	0.195065	0.23582	0.233673
PbANKA_10_v3	273667	273781	PBANKA_1005300	-	114	1.14	23	20.1754	79	44	38.5965	81	21	18.4211	87	0.203432	0.322723	0.174738	0.233631
PbANKA_11_v3	484573	484654	PBANKA_1112100	+	81	1	11	11	62	21	21	57	16	16	41	0.150685	0.269231	0.280702	0.233539
PbANKA_11_v3	417340	417518	PBANKA_1110600	+	178	1.78	17	9.55056	25	10	5.61798	29	12	6.74157	19	0.276423	0.162285	0.261894	0.233534
PbANKA_14_v3	1498976	1499135	PBANKA_1439500	-	159	1.59	27	16.9811	37	20	12.5786	57	27	16.9811	66	0.314575	0.180783	0.204638	0.233332
PbANKA_06_v3	763189	763281	PBANKA_0618300	+	92	1	31	31	154	52	52	134	52	52	154	0.167568	0.27957	0.252427	0.233188
PbANKA_05_v3	184381	184502	PBANKA_0504800	+	121	1.21	36	29.7521	82	22	18.1818	100	30	24.7934	64	0.266233	0.153846	0.279226	0.233102
PbANKA_11_v3	1318213	1318312	PBANKA_1135200	-	99	1	80	80	300	89	89	255	73	73	246	0.210526	0.258721	0.22884	0.232696
PbANKA_13_v3	405882	406007	PBANKA_1308300	+	125	1.25	15	12	44	29	23.2	62	18	14.4	54	0.214286	0.2723	0.210526	0.232371
PbANKA_13_v3	2351301	2351398	PBANKA_1361500	-	97	1	8	8	33	33	33	145	12	12	26	0.195122	0.185393	0.315789	0.232102
PbANKA_08_v3	1150707	1150791	PBANKA_0830300	-	84	1	3	3	22	40	40	125	8	8	16	0.12	0.242424	0.333333	0.231919
PbANKA_02_v3	93476	93556	PBANKA_0202300	+	80	1	58	58	274	74	74	251	97	97	236	0.174699	0.227692	0.291291	0.231227
PbANKA_11_v3	1127136	1127277	PBANKA_1129600	+	141	1.41	5	3.5461	11	19	13.4752	70	8	5.67376	14	0.243784	0.161427	0.288392	0.231201
PbANKA_09_v3	643872	643961	PBANKA_0917000	-	89	1	10	10	26	24	24	106	14	14	47	0.277778	0.184615	0.229508	0.230634
PbANKA_14_v3	1343639	1343752	PBANKA_1435500	+	113	1.13	4	3.53982	12	16	14.1593	61	15	13.2743	35	0.22779	0.18839	0.274977	0.230386
PbANKA_13_v3	2299818	2299963	PBANKA_1360400	+	145	1.45	9	6.2069	24	16	11.0345	99	10	6.89655	11	0.205479	0.100282	0.385356	0.230373
PbANKA_06_v3	353547	353663	PBANKA_0607200	+	116	1.16	15	12.931	67	23	19.8276	45	14	12.069	42	0.161777	0.305851	0.223214	0.230281
PbANKA_12_v3	709058	709164	PBANKA_1218400	-	106	1.06	58	54.717	190	94	88.6792	252	63	59.434	228	0.223593	0.260301	0.206774	0.230223
PbANKA_05_v3	224701	224799	PBANKA_0505900	-	98	1	13	13	58	24	24	127	54	54	101	0.183099	0.15894	0.348387	0.230142
PbANKA_06_v3	712626	712728	PBANKA_0616700	+	102	1.02	9	8.82353	50	13	12.7451	84	19	18.6275	27	0.15	0.131739	0.408251	0.229997
PbANKA_02_v3	326605	326709	PBANKA_0209300	+	104	1.04	5	4.80769	23	46	44.2308	219	20	19.2308	36	0.172891	0.16803	0.348189	0.229704
PbANKA_11_v3	484321	484403	PBANKA_1112100	+	82	1	13	13	37	14	14	45	9	9	38	0.26	0.237288	0.191489	0.229592
PbANKA_09_v3	1450874	1451017	PBANKA_0939900	-	143	1.43	143	100	259	168	117.483	433	149	104.196	434	0.278552	0.213417	0.193602	0.228524
PbANKA_13_v3	117011	117251	PBANKA_1301900	-	240	2.4	17	7.08333	21	23	9.58333	42	15	6.25	19	0.252226	0.185784	0.247525	0.228511
PbANKA_05_v3	475525	475715	PBANKA_0512100	+	190	1.9	15	7.89474	37	32	16.8421	33	26	13.6842	66	0.17585	0.337909	0.171731	0.228497
PbANKA_05_v3	415318	415441	PBANKA_0510100	-	123	1.23	3	2.43902	6	21	17.0732	50	3	2.43902	15	0.289017	0.254545	0.13986	0.227808
PbANKA_02_v3	144741	144830	PBANKA_0204000	+	89	1	72	72	313	97	97	237	61	61	236	0.187013	0.290419	0.205387	0.227606
PbANKA_11_v3	412287	412372	PBANKA_1110300	+	85	1	13	13	20	33	33	240	6	6	30	0.393939	0.120879	0.166667	0.227162
PbANKA_12_v3	196475	196615	PBANKA_1204500	-	140	1.4	3	2.14286	5	3	2.14286	16	4	2.85714	8	0.3	0.11811	0.263158	0.227089
PbANKA_08_v3	541192	541317	PBANKA_0812100	+	125	1.25	11	8.8	29	43	34.4	183	28	22.4	55	0.232804	0.158234	0.289406	0.226815
PbANKA_14_v3	1023480	1023788	PBANKA_1426500	-	308	3.08	18	5.84416	29	79	25.6494	115	47	15.2597	31	0.167723	0.182364	0.329871	0.226652
PbANKA_04_v3	323219	323394	PBANKA_0408700	+	175	1.75	109	62.2857	296	126	72	228	155	88.5714	245	0.173844	0.24	0.265525	0.226456
PbANKA_13_v3	104992	105326	PBANKA_1301800	-	334	3.34	14	4.19162	14	41	12.2754	44	14	4.19162	14	0.230415	0.218132	0.230415	0.22632
PbANKA_12_v3	1440185	1440296	PBANKA_1237400	+	111	1.11	31	27.9279	184	62	55.8559	111	36	32.4324	121	0.13178	0.334755	0.211379	0.225972
PbANKA_08_v3	438099	438256	PBANKA_0809400	-	157	1.57	57	36.3057	63	59	37.5796	197	32	20.3822	114	0.365596	0.1602	0.151673	0.225823
PbANKA_11_v3	789181	789405	PBANKA_1121200	+	224	2.24	64	28.5714	94	39	17.4107	75	58	25.8929	76	0.2331	0.188406	0.254118	0.225208
PbANKA_02_v3	210584	210670	PBANKA_0205900	+	86	1	109	109	475	204	204	582	125	125	421	0.186644	0.259542	0.228938	0.225041
PbANKA_06_v3	149368	149475	PBANKA_0601800	+	107	1.07	31	28.972	115	40	37.3832	110	38	35.514	126	0.201233	0.253646	0.219882	0.22492
PbANKA_13_v3	1937055	1937172	PBANKA_1350900	+	117	1.17	42	35.8974	117	54	46.1538	142	42	35.8974	149	0.234781	0.245298	0.194148	0.224742
PbANKA_14_v3	1895456	1895618	PBANKA_1448900	-	162	1.62	75	46.2963	150	119	73.4568	265	86	53.0864	187	0.235849	0.217034	0.221114	0.224666
PbANKA_14_v3	1161283	1161447	PBANKA_1430100	-	164	1.64	158	96.3415	270	176	107.317	379	128	78.0488	332	0.262983	0.220673	0.19034	0.224665
PbANKA_09_v3	365863	365960	PBANKA_0909900	+	97	1	25	25	108	44	44	121	33	33	118	0.18797	0.266667	0.218543	0.224393
PbANKA_12_v3	685441	685607	PBANKA_1217900	+	166	1.66	31	18.6747	99	122	73.494	213	87	52.4096	152	0.158698	0.256529	0.256395	0.223874
PbANKA_10_v3	1100022	1100155	PBANKA_1026700	-	133	1.33	5	3.7594	9	6	4.51128	39	5	3.7594	10	0.294638	0.103681	0.273224	0.223847
PbANKA_04_v3	263049	263172	PBANKA_0407200	+	123	1.23	19	15.4472	59	38	30.8943	84	23	18.6992	78	0.207492	0.268893	0.193375	0.223253
PbANKA_04_v3	364321	364423	PBANKA_0409800	+	102	1.02	110	107.843	328	138	135.294	412	81	79.4118	376	0.247436	0.247206	0.174374	0.223005
PbANKA_10_v3	1256245	1256716	PBANKA_1031200	-	471	4.71	195	41.4013	110	292	61.9958	251	184	39.0658	161	0.273454	0.198072	0.195265	0.222264
PbANKA_05_v3	327470	327669	PBANKA_0507800	-	199	1.99	7	3.51759	16	36	18.0905	117	13	6.53266	12	0.180227	0.133914	0.352495	0.222212
PbANKA_11_v3	1650144	1650272	PBANKA_1144200	+	128	1.28	38	29.6875	141	82	64.0625	209	68	53.125	153	0.173929	0.234607	0.257732	0.222089
PbANKA_13_v3	489031	489219	PBANKA_1310700	-	188	1.88	34	18.0851	63	82	43.617	188	48	25.5319	75	0.223039	0.188315	0.253968	0.221774
PbANKA_14_v3	1485044	1485196	PBANKA_1439100	+	152	1.52	17	11.1842	34	33	21.7105	91	15	9.86842	34	0.247525	0.192622	0.224955	0.221701
PbANKA_02_v3	118887	118985	PBANKA_0203100	-	98	1	38	38	193	76	76	219	60	60	187	0.164502	0.257627	0.242915	0.221681
PbANKA_06_v3	870589	870697	PBANKA_0621800	+	108	1.08	27	25	64	34	31.4815	124	21	19.4444	89	0.280899	0.202477	0.179303	0.220893
PbANKA_13_v3	280829	280977	PBANKA_1305400	-	148	1.48	14	9.45946	55	28	18.9189	54	28	18.9189	55	0.146751	0.259451	0.255941	0.220714
PbANKA_10_v3	273369	273525	PBANKA_1005300	-	156	1.56	39	25	141	77	49.359	142	64	41.0256	121	0.150602	0.257939	0.253205	0.220582
PbANKA_12_v3	1585467	1585558	PBANKA_1241800	-	91	1	64	64	159	113	113	954	112	112	306	0.286996	0.105904	0.267943	0.220281
PbANKA_10_v3	577164	577269	PBANKA_1012500	+	105	1.05	23	21.9048	68	44	41.9048	105	14	13.3333	88	0.243644	0.285251	0.131579	0.220158
PbANKA_11_v3	601535	601704	PBANKA_1115700	+	169	1.69	31	18.3432	42	37	21.8935	131	21	12.426	46	0.303981	0.143194	0.21268	0.219952
PbANKA_14_v3	1227414	1227553	PBANKA_1432700	-	139	1.39	4	2.8777	16	15	10.7914	17	3	2.15827	16	0.152439	0.388299	0.118859	0.219866
PbANKA_13_v3	1797482	1797601	PBANKA_1345700	+	119	1.19	30	25.2101	53	26	21.8487	77	15	12.605	96	0.322338	0.221032	0.116063	0.219811
PbANKA_13_v3	1108506	1108617	PBANKA_1327800	-	111	1.11	115	103.604	477	173	155.856	461	156	140.541	475	0.178441	0.252662	0.228321	0.219808
PbANKA_14_v3	1572665	1572771	PBANKA_1441600	+	106	1.06	27	25.4717	121	84	79.2453	262	61	57.5472	170	0.173902	0.232224	0.252902	0.219676
PbANKA_13_v3	1787568	1787662	PBANKA_1345400	-	94	1	85	85	441	194	194	569	150	150	467	0.161597	0.25426	0.243112	0.219656
PbANKA_12_v3	388332	388447	PBANKA_1210400	+	115	1.15	15	13.0435	47	18	15.6522	58	14	12.1739	41	0.217234	0.212515	0.228945	0.219565
PbANKA_06_v3	102973	103241	PBANKA_0601000	-	268	2.68	19	7.08955	91	51	19.0299	61	63	23.5075	44	0.0722763	0.237784	0.34822	0.219427
PbANKA_14_v3	1754475	1754560	PBANKA_1445800	+	85	1	64	64	241	79	79	240	54	54	215	0.209836	0.247649	0.200743	0.219409
PbANKA_13_v3	1265305	1265469	PBANKA_1331300	+	164	1.64	10	6.09756	28	25	15.2439	120	17	10.3659	18	0.178827	0.112714	0.365434	0.218992
PbANKA_11_v3	484142	484229	PBANKA_1112100	+	87	1	9	9	42	20	20	45	10	10	48	0.176471	0.307692	0.172414	0.218859
PbANKA_11_v3	1757045	1757186	PBANKA_1146761	+	141	1.41	3	2.12766	5	8	5.67376	20	4	2.83688	18	0.298507	0.220994	0.136147	0.21855
PbANKA_08_v3	540452	540589	PBANKA_0812100	+	137	1.37	11	8.0292	30	25	18.2482	125	19	13.8686	30	0.211132	0.127389	0.31614	0.21822
PbANKA_05_v3	536166	536267	PBANKA_0514100	-	101	1.01	46	45.5446	210	69	68.3168	211	53	52.4752	174	0.178225	0.244585	0.231704	0.218172
PbANKA_06_v3	311513	311723	PBANKA_0606500	+	210	2.1	22	10.4762	66	43	20.4762	41	28	13.3333	59	0.136986	0.333075	0.184332	0.218131
PbANKA_01_v3	271860	271964	PBANKA_0106600	-	104	1.04	43	41.3462	151	48	46.1538	144	41	39.4231	161	0.214957	0.242718	0.196699	0.218125
PbANKA_13_v3	775485	775680	PBANKA_1318800	-	195	1.95	5	2.5641	14	63	32.3077	103	22	11.2821	32	0.154799	0.238772	0.260664	0.218078
PbANKA_11_v3	1617841	1617941	PBANKA_1143200	-	100	1	8	8	17	7	7	38	5	5	23	0.32	0.155556	0.178571	0.218042
PbANKA_13_v3	255924	256079	PBANKA_1304800	+	155	1.55	13	8.3871	17	17	10.9677	66	16	10.3226	47	0.330368	0.142498	0.180079	0.217648
PbANKA_01_v3	376398	376563	PBANKA_0109300	-	165	1.65	29	17.5758	81	52	31.5152	95	32	19.3939	67	0.178297	0.249102	0.224483	0.217294
PbANKA_08_v3	1331043	1331125	PBANKA_0836300	-	82	1	70	70	319	114	114	419	120	120	346	0.179949	0.213884	0.257511	0.217114
PbANKA_05_v3	327778	327887	PBANKA_0507800	-	109	1.09	6	5.50459	16	16	14.6789	109	5	4.58716	12	0.255973	0.118686	0.276549	0.217069
PbANKA_14_v3	2390698	2390804	PBANKA_1463100	+	106	1.06	29	27.3585	82	42	39.6226	126	20	18.8679	98	0.250173	0.239234	0.161447	0.216951
PbANKA_07_v3	754492	754614	PBANKA_0720500	+	122	1.22	66	54.0984	201	70	57.377	215	59	48.3607	164	0.212069	0.210653	0.227729	0.216817
PbANKA_04_v3	265733	265857	PBANKA_0407400	-	124	1.24	5	4.03226	10	16	12.9032	100	9	7.25806	22	0.287356	0.114286	0.248071	0.216571
PbANKA_05_v3	323713	324110	PBANKA_0507600	+	397	3.97	72	18.136	47	96	24.1814	107	73	18.3879	80	0.278433	0.184335	0.186892	0.216553
PbANKA_14_v3	1052253	1052363	PBANKA_1427200	+	110	1.1	103	93.6364	355	179	162.727	718	125	113.636	330	0.208713	0.184765	0.256148	0.216542
PbANKA_05_v3	148059	148181	PBANKA_0503700	-	122	1.22	49	40.1639	118	57	46.7213	158	39	31.9672	159	0.253939	0.228219	0.167396	0.216518
PbANKA_08_v3	772762	772892	PBANKA_0819400	+	130	1.3	5	3.84615	27	19	14.6154	35	7	5.38462	18	0.124688	0.294574	0.230263	0.216508
PbANKA_05_v3	674536	674704	PBANKA_0518600	+	168	1.68	27	16.0714	142	65	38.6905	96	58	34.5238	98	0.101672	0.287255	0.26051	0.216479
PbANKA_10_v3	888514	888683	PBANKA_1021900	+	169	1.69	32	18.9349	68	31	18.3432	68	35	20.7101	74	0.217806	0.212445	0.218668	0.216306
PbANKA_10_v3	342833	342961	PBANKA_1007100	-	128	1.28	30	23.4375	128	65	50.7812	153	51	39.8438	123	0.154767	0.249195	0.244675	0.216212
PbANKA_07_v3	338183	338315	PBANKA_0708200	-	132	1.32	4	3.0303	12	5	3.78788	60	5	3.78788	6	0.201613	0.0593824	0.386997	0.215997
PbANKA_06_v3	713006	713102	PBANKA_0616700	+	96	1	37	37	125	56	56	225	30	30	107	0.228395	0.199288	0.218978	0.215554
PbANKA_14_v3	782227	782319	PBANKA_1419700	+	92	1	46	46	97	34	34	180	35	35	177	0.321678	0.158879	0.165094	0.215217
PbANKA_06_v3	427909	428071	PBANKA_0609300	+	162	1.62	26	16.0494	55	55	33.9506	95	23	14.1975	77	0.225891	0.263284	0.155679	0.214951
PbANKA_11_v3	723920	724002	PBANKA_1119000	-	82	1	10	10	34	12	12	49	15	15	53	0.227273	0.196721	0.220588	0.214861
PbANKA_06_v3	422088	422182	PBANKA_0609200	-	94	1	19	19	77	35	35	118	22	22	79	0.197917	0.228758	0.217822	0.214832
PbANKA_12_v3	646391	646513	PBANKA_1216800	+	122	1.22	25	20.4918	112	61	50	157	37	30.3279	92	0.154665	0.241546	0.247923	0.214711
PbANKA_11_v3	258231	258474	PBANKA_1106400	+	243	2.43	67	27.572	161	81	33.3333	104	112	46.0905	135	0.146215	0.242718	0.254517	0.214483
PbANKA_13_v3	1489179	1489263	PBANKA_1337600	-	84	1	9	9	33	28	28	189	24	24	56	0.214286	0.129032	0.3	0.214439
PbANKA_08_v3	539621	539761	PBANKA_0812100	+	140	1.4	8	5.71429	18	17	12.1429	53	10	7.14286	26	0.240964	0.186404	0.215517	0.214295
PbANKA_14_v3	1113134	1113276	PBANKA_1428600	-	142	1.42	38	26.7606	101	39	27.4648	87	35	24.6479	103	0.209459	0.239941	0.193093	0.214164
PbANKA_12_v3	540836	540988	PBANKA_1214200	+	152	1.52	341	224.342	698	478	314.474	1240	287	188.816	773	0.243231	0.202302	0.196312	0.213948
PbANKA_05_v3	324917	325108	PBANKA_0507600	+	191	1.91	29	15.1832	44	37	19.3717	76	31	16.2304	73	0.256546	0.203118	0.181893	0.213852
PbANKA_12_v3	213860	214074	PBANKA_1205300	-	214	2.14	28	13.0841	44	99	46.2617	292	26	12.1495	32	0.229208	0.136763	0.275191	0.21372
PbANKA_14_v3	2398546	2398652	PBANKA_1463400	+	106	1.06	84	79.2453	192	67	63.2075	264	52	49.0566	266	0.292154	0.193173	0.155707	0.213678
PbANKA_09_v3	1453015	1453201	PBANKA_0940000	-	186	1.86	6	3.22581	11	22	11.828	79	19	10.2151	26	0.226757	0.130224	0.282067	0.213016
PbANKA_01_v3	489937	490137	PBANKA_0112500	-	200	2	69	34.5	114	77	38.5	145	64	32	131	0.232323	0.209809	0.196319	0.212817
PbANKA_07_v3	382250	382329	PBANKA_0709900	+	79	1	18	18	31	5	5	34	6	6	36	0.367347	0.128205	0.142857	0.212803
PbANKA_12_v3	417945	418049	PBANKA_1211300	-	104	1.04	68	65.3846	388	157	150.962	430	120	115.385	377	0.144214	0.259848	0.234338	0.2128
PbANKA_06_v3	821192	821271	PBANKA_0620400	-	79	1	10	10	16	9	9	112	8	8	37	0.384615	0.0743802	0.177778	0.212258
PbANKA_06_v3	712399	712491	PBANKA_0616700	+	92	1	14	14	28	13	13	78	4	4	21	0.333333	0.142857	0.16	0.212063
PbANKA_14_v3	1431201	1431610	PBANKA_1437800	+	409	4.09	162	39.6088	132	232	56.7237	201	203	49.6333	219	0.230809	0.220095	0.184762	0.211889
PbANKA_14_v3	1204279	1204418	PBANKA_1431900	+	139	1.39	224	161.151	433	192	138.129	508	149	107.194	605	0.271229	0.21378	0.150513	0.211841
PbANKA_03_v3	30711	30810	PBANKA_0300900	-	99	1	43	43	205	45	45	176	46	46	132	0.173387	0.20362	0.258427	0.211811
PbANKA_13_v3	1919239	1919404	PBANKA_1350100	+	165	1.65	71	43.0303	108	69	41.8182	207	57	34.5455	155	0.284912	0.168067	0.182254	0.211744
PbANKA_08_v3	690116	690223	PBANKA_0817000	-	107	1.07	3	2.80374	15	21	19.6262	87	12	11.215	27	0.15748	0.184065	0.29347	0.211672
PbANKA_13_v3	1492356	1492489	PBANKA_1337600	-	133	1.33	4	3.00752	24	23	17.2932	65	17	12.782	28	0.111359	0.210142	0.313422	0.211641
PbANKA_11_v3	233366	233458	PBANKA_1105700	-	92	1	68	68	339	95	95	267	94	94	364	0.167076	0.262431	0.20524	0.211582
PbANKA_05_v3	712265	712394	PBANKA_0519800	-	129	1.29	78	60.4651	228	123	95.3488	320	83	64.3411	265	0.20961	0.229563	0.195363	0.211512
PbANKA_13_v3	2300002	2300161	PBANKA_1360400	+	159	1.59	12	7.54717	31	24	15.0943	84	12	7.54717	19	0.195791	0.152323	0.284293	0.210802
PbANKA_10_v3	372999	373146	PBANKA_1008000	+	147	1.47	99	67.3469	248	121	82.3129	286	99	67.3469	278	0.213565	0.223486	0.195012	0.210688
PbANKA_06_v3	710495	710623	PBANKA_0616600	-	128	1.28	96	75	293	158	123.438	438	115	89.8438	342	0.203804	0.21986	0.208047	0.21057
PbANKA_07_v3	570215	570341	PBANKA_0715300	-	126	1.26	22	17.4603	67	114	90.4762	310	36	28.5714	115	0.206728	0.225922	0.199005	0.210552
PbANKA_05_v3	507193	507339	PBANKA_0513100	+	146	1.46	14	9.58904	27	19	13.0137	58	16	10.9589	48	0.262074	0.183256	0.185874	0.210401
PbANKA_10_v3	825824	825919	PBANKA_1019800	-	95	1	5	5	38	14	14	49	12	12	29	0.116279	0.222222	0.292683	0.210395
PbANKA_13_v3	1984165	1984302	PBANKA_1352100	-	137	1.37	36	26.2774	101	51	37.2263	130	27	19.708	78	0.206458	0.22261	0.201703	0.210257
PbANKA_14_v3	118474	118571	PBANKA_1401700	-	97	1	29	29	109	35	35	95	22	22	124	0.210145	0.269231	0.150685	0.21002
PbANKA_08_v3	1137143	1137256	PBANKA_0829900	+	113	1.13	24	21.2389	97	45	39.823	194	40	35.3982	91	0.179627	0.170313	0.280053	0.209998
PbANKA_14_v3	771076	771164	PBANKA_1419500	+	88	1	17	17	86	38	38	137	53	53	161	0.165049	0.217143	0.247664	0.209952
PbANKA_12_v3	788083	788170	PBANKA_1220500	-	87	1	4	4	13	14	14	64	12	12	44	0.235294	0.179487	0.214286	0.209689
PbANKA_14_v3	1508116	1508213	PBANKA_1439900	-	97	1	17	17	88	28	28	82	26	26	97	0.161905	0.254545	0.211382	0.209277
PbANKA_11_v3	1126881	1126974	PBANKA_1129600	+	93	1	6	6	13	17	17	104	6	6	29	0.315789	0.140496	0.171429	0.209238
PbANKA_13_v3	2321765	2322004	PBANKA_1360900	+	239	2.39	3	1.25523	2	10	4.1841	48	11	4.60251	24	0.385604	0.0801796	0.160913	0.208899
PbANKA_07_v3	40436	40605	PBANKA_0700500	+	169	1.69	4	2.36686	13	3	1.77515	7	5	2.95858	8	0.154024	0.202293	0.269978	0.208765
PbANKA_13_v3	1948742	1948977	PBANKA_1351200	+	235	2.35	77	32.766	124	100	42.5532	121	54	22.9787	124	0.209012	0.26018	0.15634	0.208511
PbANKA_08_v3	980187	980277	PBANKA_0825300	+	90	1	21	21	167	39	39	113	36	36	104	0.111702	0.256579	0.257143	0.208475
PbANKA_13_v3	1156980	1157060	PBANKA_1329000	-	80	1	12	12	32	16	16	111	7	7	24	0.272727	0.125984	0.225806	0.208173
PbANKA_11_v3	687469	687565	PBANKA_1118400	+	96	1	20	20	86	31	31	111	25	25	90	0.188679	0.21831	0.217391	0.208127
PbANKA_05_v3	219041	219147	PBANKA_0505600	+	106	1.06	68	64.1509	296	106	100	306	76	71.6981	287	0.178122	0.246305	0.199884	0.208104
PbANKA_11_v3	857037	857159	PBANKA_1123000	+	122	1.22	22	18.0328	112	80	65.5738	169	50	40.9836	158	0.138679	0.279544	0.205965	0.208063
PbANKA_12_v3	1651620	1651731	PBANKA_1243900	+	111	1.11	18	16.2162	102	57	51.3514	233	48	43.2432	98	0.137174	0.180591	0.306162	0.207976
PbANKA_12_v3	662074	662283	PBANKA_1217300	+	209	2.09	7	3.34928	34	62	29.6651	53	19	9.09091	43	0.0896746	0.358859	0.17452	0.207684
PbANKA_03_v3	146675	146784	PBANKA_0304500	+	109	1.09	19	17.4312	42	22	20.1835	127	21	19.2661	81	0.2933	0.137131	0.192149	0.207527
PbANKA_10_v3	1544118	1544201	PBANKA_1038600	-	83	1	6	6	14	17	17	122	6	6	24	0.3	0.122302	0.2	0.207434
PbANKA_13_v3	2344854	2345224	PBANKA_1361300	+	370	3.7	153	41.3514	171	190	51.3514	170	150	40.5405	167	0.194731	0.23199	0.195338	0.207353
PbANKA_14_v3	969764	969916	PBANKA_1425350	+	152	1.52	59	38.8158	216	70	46.0526	196	86	56.5789	146	0.152329	0.190259	0.279293	0.207294
PbANKA_13_v3	310713	310976	PBANKA_1306400	-	263	2.63	54	20.5323	78	39	14.8289	66	47	17.8707	60	0.208382	0.18346	0.229492	0.207111
PbANKA_13_v3	1482901	1483515	PBANKA_1337500	+	614	6.14	18	2.9316	20	82	13.355	37	49	7.98046	27	0.127841	0.265218	0.22814	0.207066
PbANKA_07_v3	77180	77293	PBANKA_0700900	-	113	1.13	4	3.53982	24	9	7.9646	20	8	7.07965	27	0.128535	0.28481	0.207738	0.207028
PbANKA_09_v3	804854	804998	PBANKA_0922000	-	144	1.44	57	39.5833	272	122	84.7222	251	117	81.25	256	0.127039	0.252358	0.240919	0.206772
PbANKA_07_v3	645464	645594	PBANKA_0717900	-	130	1.3	56	43.0769	448	126	96.9231	326	143	110	253	0.0877193	0.229174	0.30303	0.206641
PbANKA_14_v3	2226300	2226453	PBANKA_1458000	-	153	1.53	83	54.2484	202	99	64.7059	183	54	35.2941	205	0.211702	0.261221	0.146879	0.206601
PbANKA_13_v3	246435	246601	PBANKA_1304500	+	166	1.66	7	4.21687	13	24	14.4578	105	9	5.42169	16	0.244927	0.121029	0.253093	0.20635
PbANKA_13_v3	984617	984725	PBANKA_1324600	+	108	1.08	46	42.5926	243	57	52.7778	182	65	60.1852	186	0.149138	0.224799	0.244471	0.206136
PbANKA_12_v3	617536	617620	PBANKA_1216300	+	84	1	7	7	16	11	11	59	5	5	27	0.304348	0.157143	0.15625	0.205914
PbANKA_14_v3	1172615	1172781	PBANKA_1430700	+	166	1.66	132	79.5181	409	231	139.157	543	211	127.108	381	0.162774	0.203995	0.25016	0.205643
PbANKA_01_v3	239653	239797	PBANKA_0105700	+	144	1.44	10	6.94444	48	36	25	144	21	14.5833	28	0.12639	0.147929	0.342466	0.205595
PbANKA_11_v3	597089	597375	PBANKA_1115600	+	286	2.86	28	9.79021	50	46	16.0839	67	36	12.5874	36	0.163743	0.193586	0.259067	0.205465
PbANKA_09_v3	170474	170595	PBANKA_0904900	+	121	1.21	73	60.3306	287	159	131.405	407	91	75.2066	305	0.173698	0.244063	0.197805	0.205189
PbANKA_12_v3	1184015	1184141	PBANKA_1230500	+	126	1.26	211	167.46	750	262	207.937	777	234	185.714	653	0.182526	0.211117	0.221427	0.205023
PbANKA_13_v3	1921607	1921725	PBANKA_1350300	-	118	1.18	43	36.4407	174	87	73.7288	263	65	55.0847	192	0.173164	0.218956	0.222939	0.205019
PbANKA_14_v3	1343034	1343290	PBANKA_1435500	+	256	2.56	13	5.07812	34	79	30.8594	98	38	14.8438	46	0.129948	0.239481	0.243965	0.204465
PbANKA_01_v3	271681	271793	PBANKA_0106600	-	112	1.12	58	51.7857	232	80	71.4286	229	59	52.6786	221	0.182482	0.237756	0.192483	0.20424
PbANKA_06_v3	305148	305276	PBANKA_0606200	-	128	1.28	5	3.90625	15	17	13.2812	93	9	7.03125	18	0.206612	0.124963	0.280899	0.204158
PbANKA_13_v3	2308139	2308265	PBANKA_1360600	+	126	1.26	18	14.2857	33	38	30.1587	211	10	7.93651	35	0.302115	0.125058	0.184843	0.204005
PbANKA_04_v3	408512	408630	PBANKA_0411400	-	118	1.18	51	43.2203	184	115	97.4576	258	42	35.5932	207	0.190213	0.274175	0.14672	0.203703
PbANKA_12_v3	34242	34420	PBANKA_1200096	-	178	1.78	7	3.93258	16	11	6.17978	45	28	15.7303	38	0.197294	0.120746	0.292765	0.203602
PbANKA_09_v3	844469	844612	PBANKA_0923300	+	143	1.43	109	76.2238	227	95	66.4336	310	62	43.3566	194	0.251378	0.176482	0.182665	0.203508
PbANKA_10_v3	272941	273044	PBANKA_1005300	-	103	1.03	55	53.3981	232	79	76.699	279	57	55.3398	211	0.1871	0.215629	0.207779	0.203503
PbANKA_13_v3	1026270	1026382	PBANKA_1326100	-	112	1.12	29	25.8929	84	47	41.9643	263	43	38.3929	124	0.235619	0.137604	0.23642	0.203214
PbANKA_07_v3	366976	367054	PBANKA_0709500	+	78	1	40	40	249	60	60	201	77	77	243	0.138408	0.229885	0.240625	0.202973
PbANKA_11_v3	1023734	1024056	PBANKA_1127100	+	322	3.22	5	1.5528	4	10	3.10559	15	3	0.931677	5	0.279642	0.171527	0.157068	0.202746
PbANKA_14_v3	745610	745692	PBANKA_1418800	+	82	1	94	94	339	124	124	426	76	76	383	0.21709	0.225455	0.165577	0.202707
PbANKA_10_v3	358473	358631	PBANKA_1007600	-	158	1.58	72	45.5696	183	71	44.9367	146	55	34.8101	166	0.199369	0.235349	0.173348	0.202689
PbANKA_11_v3	1561109	1561263	PBANKA_1141400	+	154	1.54	6	3.8961	11	12	7.79221	56	4	2.5974	9	0.261552	0.12215	0.223964	0.202555
PbANKA_06_v3	749182	749269	PBANKA_0617900	+	87	1	93	93	289	53	53	279	63	63	246	0.243455	0.159639	0.203883	0.202326
PbANKA_01_v3	442800	442926	PBANKA_0111400	+	126	1.26	155	123.016	443	233	184.921	772	149	118.254	486	0.217336	0.193246	0.195702	0.202095
PbANKA_14_v3	569865	570013	PBANKA_1413900	-	148	1.48	107	72.2973	408	148	100	306	137	92.5676	352	0.150526	0.246305	0.208219	0.201684
PbANKA_11_v3	529369	529517	PBANKA_1113700	-	148	1.48	3	2.02703	4	3	2.02703	53	4	2.7027	9	0.336323	0.0368369	0.230947	0.201369
PbANKA_11_v3	115035	115160	PBANKA_1102300	-	125	1.25	19	15.2	54	31	24.8	143	24	19.2	62	0.219653	0.147795	0.236453	0.2013
PbANKA_10_v3	995132	995239	PBANKA_1024700	+	107	1.07	110	102.804	436	182	170.093	611	121	113.084	467	0.1908	0.217763	0.194944	0.201169
PbANKA_12_v3	911794	911928	PBANKA_1224100	+	134	1.34	20	14.9254	44	16	11.9403	36	6	4.47761	40	0.253293	0.249066	0.100671	0.20101
PbANKA_14_v3	1712977	1713065	PBANKA_1444600	-	88	1	10	10	34	11	11	82	9	9	26	0.227273	0.11828	0.257143	0.200898
PbANKA_02_v3	223645	223742	PBANKA_0206500	-	97	1	71	71	375	160	160	490	97	97	395	0.159193	0.246154	0.197154	0.200834
PbANKA_11_v3	1649850	1650072	PBANKA_1144200	+	222	2.22	65	29.2793	108	86	38.7387	171	79	35.5856	139	0.213283	0.1847	0.203829	0.200604
PbANKA_06_v3	617398	617486	PBANKA_0614700	+	88	1	3	3	20	13	13	26	4	4	25	0.130435	0.333333	0.137931	0.200566
PbANKA_11_v3	190265	190376	PBANKA_1104500	+	111	1.11	25	22.5225	63	41	36.9369	363	36	32.4324	100	0.263352	0.0923569	0.244898	0.200202
PbANKA_05_v3	147574	147652	PBANKA_0503700	-	78	1	57	57	137	32	32	269	45	45	180	0.293814	0.106312	0.2	0.200042
PbANKA_10_v3	101462	101678	PBANKA_1001400	-	216	2.16	187	86.5741	509	306	141.667	490	302	139.815	469	0.145362	0.224274	0.229651	0.199763
PbANKA_12_v3	1183606	1183726	PBANKA_1230500	+	120	1.2	114	95	445	130	108.333	402	135	112.5	421	0.175926	0.21228	0.210872	0.199692
PbANKA_01_v3	251623	251715	PBANKA_0106200	-	92	1	6	6	37	34	34	228	24	24	49	0.139535	0.129771	0.328767	0.199358
PbANKA_06_v3	353744	353849	PBANKA_0607200	+	105	1.05	12	11.4286	68	23	21.9048	52	12	11.4286	61	0.143885	0.296392	0.157791	0.199356
PbANKA_08_v3	436702	436781	PBANKA_0809300	-	79	1	26	26	100	37	37	147	38	38	162	0.206349	0.201087	0.19	0.199145
PbANKA_09_v3	125491	125613	PBANKA_0903500	-	122	1.22	23	18.8525	42	27	22.1311	99	8	6.55738	57	0.309806	0.182704	0.103173	0.198561
PbANKA_12_v3	662575	662703	PBANKA_1217300	+	128	1.28	3	2.34375	33	27	21.0938	50	12	9.375	31	0.066313	0.296703	0.232198	0.198405
PbANKA_13_v3	1419141	1419349	PBANKA_1335600	+	208	2.08	18	8.65385	55	18	8.65385	23	15	7.21154	32	0.135952	0.27339	0.183914	0.197752
PbANKA_01_v3	184210	184401	PBANKA_0104400	-	191	1.91	4	2.09424	7	16	8.37696	33	4	2.09424	11	0.230282	0.202455	0.159936	0.197558
PbANKA_11_v3	79536	79650	PBANKA_1101200	-	114	1.14	84	73.6842	198	78	68.4211	256	92	80.7018	650	0.271213	0.210902	0.110444	0.19752
PbANKA_08_v3	956245	956349	PBANKA_0824600	-	104	1.04	11	10.5769	60	24	23.0769	174	19	18.2692	38	0.149864	0.117096	0.324675	0.197212
PbANKA_10_v3	73408	73539	PBANKA_1000900	-	131	1.31	10	7.63359	32	22	16.7939	41	7	5.34351	44	0.192604	0.290582	0.108292	0.19716
PbANKA_13_v3	522532	522622	PBANKA_1311800	-	90	1	8	8	46	10	10	39	15	15	48	0.148148	0.204082	0.238095	0.196775
PbANKA_08_v3	1099111	1099274	PBANKA_0828300	-	163	1.63	7	4.29448	25	44	26.9939	220	18	11.0429	22	0.146597	0.10929	0.3342	0.196695
PbANKA_14_v3	1875206	1875291	PBANKA_1448500	+	85	1	9	9	67	48	48	155	35	35	114	0.118421	0.236453	0.234899	0.196591
PbANKA_10_v3	994955	995063	PBANKA_1024700	+	108	1.08	91	84.2593	411	157	145.37	563	112	103.704	381	0.170132	0.205218	0.213953	0.196434
PbANKA_13_v3	378768	379014	PBANKA_1308000	-	246	2.46	19	7.72358	26	36	14.6341	105	23	9.34959	30	0.229026	0.122324	0.237603	0.196318
PbANKA_11_v3	1457887	1458037	PBANKA_1138500	+	150	1.5	18	12	57	19	12.6667	48	14	9.33333	36	0.173913	0.208791	0.205882	0.196196
PbANKA_09_v3	872709	872791	PBANKA_0924300	-	82	1	48	48	169	77	77	323	44	44	208	0.221198	0.1925	0.174603	0.1961
PbANKA_12_v3	624266	624411	PBANKA_1216600	-	145	1.45	49	33.7931	109	59	40.6897	186	58	40	193	0.236658	0.179495	0.171674	0.195942
PbANKA_05_v3	744834	744965	PBANKA_0520500	+	131	1.31	26	19.8473	161	47	35.8779	140	53	40.458	108	0.109746	0.203993	0.272522	0.19542
PbANKA_05_v3	668627	668731	PBANKA_0518300	+	104	1.04	27	25.9615	143	57	54.8077	175	36	34.6154	146	0.153654	0.238494	0.191652	0.1946
PbANKA_09_v3	741656	741801	PBANKA_0919900	+	145	1.45	10	6.89655	23	27	18.6207	174	13	8.96552	26	0.230681	0.0966702	0.25641	0.194587
PbANKA_13_v3	2282955	2283229	PBANKA_1359900	-	274	2.74	118	43.0657	156	90	32.8467	272	112	40.8759	117	0.216339	0.107748	0.258912	0.194333
PbANKA_07_v3	512335	512818	PBANKA_0713400	+	483	4.83	40	8.28157	35	63	13.0435	61	65	13.4576	49	0.191342	0.17616	0.215467	0.194323
PbANKA_12_v3	356583	356711	PBANKA_1209300	+	128	1.28	60	46.875	151	66	51.5625	286	50	39.0625	164	0.236892	0.152749	0.192367	0.194003
PbANKA_05_v3	423801	423914	PBANKA_0510300	+	113	1.13	17	15.0442	69	18	15.9292	84	24	21.2389	66	0.179004	0.159405	0.243457	0.193955
PbANKA_08_v3	277346	277537	PBANKA_0805600	+	191	1.91	103	53.9267	249	147	76.9634	257	105	54.9738	263	0.178019	0.230454	0.172888	0.193787
PbANKA_13_v3	681611	681722	PBANKA_1316200	-	111	1.11	40	36.036	117	40	36.036	133	20	18.018	118	0.235474	0.213186	0.132468	0.193709
PbANKA_04_v3	187727	187840	PBANKA_0405100	+	113	1.13	83	73.4513	228	91	80.531	357	78	69.0265	387	0.243659	0.184058	0.151365	0.193027
PbANKA_12_v3	817700	817852	PBANKA_1221100	-	152	1.52	16	10.5263	78	16	10.5263	39	21	13.8158	42	0.118906	0.21254	0.247525	0.19299
PbANKA_12_v3	420145	420284	PBANKA_1211400	+	139	1.39	12	8.63309	28	12	8.63309	34	5	3.59712	22	0.235664	0.202497	0.140528	0.192897
PbANKA_13_v3	1155929	1156136	PBANKA_1329000	-	207	2.07	20	9.66184	23	31	14.9758	89	11	5.31401	33	0.295814	0.144032	0.138696	0.192847
PbANKA_05_v3	172161	172267	PBANKA_0504300	-	106	1.06	19	17.9245	82	146	137.736	628	26	24.5283	88	0.179381	0.179874	0.217975	0.19241
PbANKA_06_v3	893963	894056	PBANKA_0622300	-	93	1	17	17	107	32	32	135	34	34	103	0.137097	0.191617	0.248175	0.192296
PbANKA_10_v3	1590874	1590980	PBANKA_1039900	+	106	1.06	57	53.7736	196	68	64.1509	210	43	40.566	280	0.215289	0.233999	0.126545	0.191944
PbANKA_13_v3	245778	245903	PBANKA_1304500	+	125	1.25	8	6.4	17	15	12	134	7	5.6	20	0.273504	0.0821918	0.21875	0.191482
PbANKA_04_v3	667872	668001	PBANKA_0417800	-	129	1.29	12	9.30233	23	22	17.0543	108	10	7.75194	44	0.287977	0.136375	0.14979	0.191381
PbANKA_14_v3	981537	981908	PBANKA_1425500	+	371	3.71	250	67.3854	327	333	89.7574	341	277	74.6631	309	0.170862	0.208371	0.194606	0.19128
PbANKA_09_v3	521666	521754	PBANKA_0913800	+	88	1	25	25	172	46	46	118	33	33	166	0.126904	0.280488	0.165829	0.191074
PbANKA_03_v3	317957	318124	PBANKA_0309200	-	167	1.67	23	13.7725	64	61	36.5269	125	27	16.1677	79	0.177087	0.226135	0.169886	0.191036
PbANKA_14_v3	1370604	1370925	PBANKA_1436300	+	321	3.21	3	0.934579	2	6	1.86916	24	5	1.55763	7	0.318471	0.0722543	0.182017	0.190914
PbANKA_12_v3	1081988	1082084	PBANKA_1228100	+	96	1	20	20	82	68	68	325	35	35	137	0.196078	0.173028	0.203488	0.190865
PbANKA_02_v3	568235	568332	PBANKA_0214900	-	97	1	15	15	66	25	25	76	20	20	123	0.185185	0.247525	0.13986	0.190857
PbANKA_08_v3	1229845	1229970	PBANKA_0832400	+	125	1.25	3	2.4	18	9	7.2	124	10	8	12	0.117647	0.054878	0.4	0.190842
PbANKA_10_v3	1473789	1473910	PBANKA_1036300	-	121	1.21	25	20.6612	74	23	19.0083	105	36	29.7521	119	0.218264	0.153282	0.200011	0.190519
PbANKA_04_v3	556877	556995	PBANKA_0415600	-	118	1.18	36	30.5085	205	82	69.4915	240	75	63.5593	230	0.129543	0.224535	0.216513	0.190197
PbANKA_10_v3	205932	206130	PBANKA_1003300	+	198	1.98	34	17.1717	102	96	48.4848	114	52	26.2626	179	0.144092	0.298396	0.127946	0.190145
PbANKA_11_v3	1733891	1734001	PBANKA_1146261	+	110	1.1	14	12.7273	47	12	10.9091	48	18	16.3636	79	0.21309	0.185185	0.171592	0.189956
PbANKA_14_v3	195591	195700	PBANKA_1403300	-	109	1.09	7	6.42202	29	11	10.0917	74	6	5.50459	15	0.1813	0.120009	0.268456	0.189922
PbANKA_05_v3	753092	753196	PBANKA_0520700	-	104	1.04	3	2.88462	17	13	12.5	35	3	2.88462	15	0.145068	0.263158	0.16129	0.189839
PbANKA_09_v3	1363878	1364063	PBANKA_0937900	+	185	1.85	12	6.48649	18	23	12.4324	100	12	6.48649	27	0.264901	0.110577	0.193705	0.189727
PbANKA_10_v3	243891	243966	PBANKA_1004300	+	75	1	27	27	86	25	25	142	20	20	91	0.238938	0.149701	0.18018	0.189606
PbANKA_11_v3	561843	562063	PBANKA_1114700	-	220	2.2	44	20	71	44	20	88	28	12.7273	65	0.21978	0.185185	0.163743	0.189569
PbANKA_09_v3	1074337	1074507	PBANKA_0929300	+	170	1.7	11	6.47059	27	18	10.5882	97	13	7.64706	20	0.193322	0.0984144	0.276596	0.189444
PbANKA_13_v3	205500	205582	PBANKA_1303600	-	82	1	27	27	94	24	24	106	18	18	95	0.22314	0.184615	0.159292	0.189016
PbANKA_10_v3	576928	577071	PBANKA_1012500	+	143	1.43	16	11.1888	46	25	17.4825	87	23	16.0839	63	0.195647	0.167325	0.203378	0.188783
PbANKA_14_v3	126115	126336	PBANKA_1402000	-	221	2.21	49	22.1719	143	97	43.8914	185	80	36.1991	115	0.134236	0.191756	0.239413	0.188468
PbANKA_11_v3	473516	473615	PBANKA_1111600	+	99	1	153	153	780	201	201	905	175	175	623	0.163987	0.181736	0.219298	0.18834
PbANKA_12_v3	1053016	1053151	PBANKA_1227600	-	135	1.35	4	2.96296	13	9	6.66667	20	3	2.22222	15	0.185615	0.25	0.129032	0.188216
PbANKA_06_v3	188691	188786	PBANKA_0603300	-	95	1	6	6	15	9	9	55	4	4	25	0.285714	0.140625	0.137931	0.18809
PbANKA_11_v3	1650604	1650758	PBANKA_1144300	-	154	1.54	26	16.8831	92	60	38.961	157	48	31.1688	117	0.155057	0.19882	0.21036	0.188079
PbANKA_12_v3	1726954	1727059	PBANKA_1245700	+	105	1.05	24	22.8571	117	22	20.9524	125	32	30.4762	88	0.163432	0.143556	0.257235	0.188074
PbANKA_08_v3	332532	332644	PBANKA_0806800	+	112	1.12	6	5.35714	21	24	21.4286	191	9	8.03571	23	0.203252	0.100874	0.258918	0.187682
PbANKA_02_v3	424098	424227	PBANKA_0211700	+	129	1.29	12	9.30233	32	10	7.75194	69	18	13.9535	45	0.225225	0.101	0.236686	0.187637
PbANKA_01_v3	108378	108653	PBANKA_0102400	-	275	2.75	12	4.36364	23	24	8.72727	29	12	4.36364	21	0.159468	0.231325	0.172043	0.187612
PbANKA_10_v3	349970	350055	PBANKA_1007300	+	85	1	62	62	284	120	120	406	53	53	288	0.179191	0.228137	0.155425	0.187584
PbANKA_12_v3	893417	893498	PBANKA_1223600	-	81	1	89	89	454	116	116	387	95	95	470	0.163904	0.230616	0.168142	0.187554
PbANKA_02_v3	598031	598115	PBANKA_0216061	+	84	1	10	10	22	6	6	60	17	17	90	0.3125	0.0909091	0.158879	0.187429
PbANKA_08_v3	955750	955842	PBANKA_0824600	-	92	1	7	7	40	25	25	160	15	15	39	0.148936	0.135135	0.277778	0.187283
PbANKA_14_v3	1427373	1427446	PBANKA_1437700	-	73	1	8	8	32	25	25	139	10	10	38	0.2	0.152439	0.208333	0.186924
PbANKA_13_v3	680795	680977	PBANKA_1316200	-	182	1.82	40	21.978	63	37	20.3297	97	18	9.89011	67	0.258632	0.17327	0.128627	0.186843
PbANKA_07_v3	111525	111600	PBANKA_0701800	+	75	1	24	24	90	31	31	189	42	42	159	0.210526	0.140909	0.208955	0.186797
PbANKA_12_v3	347010	347234	PBANKA_1208900	+	224	2.24	10	4.46429	29	80	35.7143	213	31	13.8393	35	0.133404	0.143596	0.283364	0.186788
PbANKA_11_v3	1173564	1173698	PBANKA_1131200	-	134	1.34	6	4.47761	29	7	5.22388	17	6	4.47761	19	0.133749	0.235057	0.190718	0.186508
PbANKA_06_v3	626524	626849	PBANKA_0615000	+	325	3.25	77	23.6923	88	79	24.3077	124	100	30.7692	137	0.212121	0.1639	0.183402	0.186475
PbANKA_13_v3	2324130	2324322	PBANKA_1361000	+	192	1.92	37	19.2708	54	37	19.2708	158	54	28.125	122	0.263008	0.108708	0.187344	0.186354
PbANKA_12_v3	645897	646093	PBANKA_1216800	+	196	1.96	40	20.4082	97	104	53.0612	196	44	22.449	108	0.173822	0.213045	0.17209	0.186319
PbANKA_14_v3	2421829	2421908	PBANKA_1464200	-	79	1	29	29	111	50	50	209	33	33	175	0.207143	0.19305	0.158654	0.186282
PbANKA_12_v3	153714	153950	PBANKA_1203000	-	236	2.36	17	7.20339	27	28	11.8644	51	33	13.9831	74	0.210605	0.18873	0.158929	0.186088
PbANKA_08_v3	63456	63576	PBANKA_0801300	+	120	1.2	4	3.33333	22	18	15	49	8	6.66667	28	0.131579	0.234375	0.192308	0.186087
PbANKA_13_v3	1556874	1557199	PBANKA_1339600	+	325	3.25	131	40.3077	171	171	52.6154	200	130	40	212	0.190754	0.208283	0.15873	0.185922
PbANKA_06_v3	203017	203116	PBANKA_0603800	-	99	1	57	57	224	40	40	200	48	48	207	0.202847	0.166667	0.188235	0.185916
PbANKA_14_v3	1284426	1284598	PBANKA_1434400	-	172	1.72	21	12.2093	23	25	14.5349	186	8	4.65116	29	0.346764	0.0724806	0.138217	0.18582
PbANKA_03_v3	68966	69052	PBANKA_0302000	+	86	1	37	37	255	75	75	280	66	66	235	0.126712	0.211268	0.219269	0.18575
PbANKA_07_v3	420379	420497	PBANKA_0710900	+	118	1.18	189	160.169	685	228	193.22	781	166	140.678	691	0.189512	0.198333	0.16915	0.185665
PbANKA_02_v3	369498	369579	PBANKA_0210500	-	81	1	10	10	28	17	17	112	17	17	88	0.263158	0.131783	0.161905	0.185615
PbANKA_09_v3	1454087	1454174	PBANKA_0940100	-	87	1	33	33	176	46	46	227	50	50	167	0.157895	0.168498	0.230415	0.185603
PbANKA_07_v3	352173	352282	PBANKA_0708900	+	109	1.09	76	69.7248	304	94	86.2385	383	70	64.2202	281	0.186567	0.183784	0.186027	0.185459
PbANKA_12_v3	1694486	1694787	PBANKA_1244900	+	301	3.01	6	1.99336	6	26	8.63787	36	5	1.66113	13	0.249377	0.19351	0.113302	0.185396
PbANKA_04_v3	255201	255362	PBANKA_0407000	+	161	1.61	117	72.6708	418	173	107.453	379	114	70.8075	308	0.148105	0.220891	0.186922	0.185306
PbANKA_06_v3	875547	875683	PBANKA_0622100	-	136	1.36	7	5.14706	10	14	10.2941	67	5	3.67647	41	0.339806	0.133181	0.082291	0.185093
PbANKA_03_v3	107804	108025	PBANKA_0303600	+	221	2.21	120	54.2986	272	142	64.2534	226	139	62.8959	314	0.166408	0.22137	0.166879	0.184886
PbANKA_09_v3	441478	441721	PBANKA_0911800	+	243	2.43	56	23.0453	125	84	34.5679	105	58	23.8683	134	0.155664	0.247678	0.151191	0.184844
PbANKA_13_v3	968767	968850	PBANKA_1324100	+	83	1	53	53	225	57	57	318	61	61	227	0.190647	0.152	0.211806	0.184818
PbANKA_11_v3	158574	158760	PBANKA_1103700	-	186	1.86	8	4.30108	43	56	30.1075	73	19	10.2151	50	0.0909298	0.292001	0.169643	0.184191
PbANKA_05_v3	423346	423520	PBANKA_0510300	+	174	1.74	17	9.77011	39	16	9.1954	70	22	12.6437	41	0.20033	0.11611	0.235697	0.184046
PbANKA_14_v3	575513	575658	PBANKA_1414100	-	145	1.45	88	60.6897	298	135	93.1034	344	78	53.7931	263	0.169198	0.213001	0.169805	0.184001
PbANKA_07_v3	301655	301744	PBANKA_0707300	-	89	1	102	102	496	134	134	700	141	141	500	0.170569	0.160671	0.219969	0.183736
PbANKA_09_v3	244225	244362	PBANKA_0907200	+	137	1.37	5	3.64964	6	6	4.37956	43	3	2.18978	25	0.378215	0.0924357	0.0805369	0.183729
PbANKA_06_v3	600851	600925	PBANKA_0614100	+	74	1	93	93	536	144	144	710	154	154	503	0.147854	0.168618	0.234399	0.183624
PbANKA_08_v3	784947	785320	PBANKA_0819600	+	373	3.73	3	0.80429	15	9	2.41287	7	12	3.21716	10	0.0508906	0.256337	0.243408	0.183545
PbANKA_13_v3	2376749	2376891	PBANKA_1362200	+	142	1.42	28	19.7183	95	31	21.831	99	34	23.9437	97	0.171885	0.180674	0.197974	0.183511
PbANKA_06_v3	514995	515495	PBANKA_0611800	-	500	5	155	31	189	332	66.4	321	333	66.6	214	0.140909	0.171399	0.237349	0.183219
PbANKA_05_v3	358181	358323	PBANKA_0508600	-	142	1.42	32	22.5352	81	56	39.4366	332	55	38.7324	133	0.217657	0.106173	0.225539	0.183123
PbANKA_13_v3	1597298	1597445	PBANKA_1340600	+	147	1.47	25	17.0068	85	37	25.1701	90	30	20.4082	104	0.166722	0.218547	0.164042	0.183104
PbANKA_02_v3	167776	167909	PBANKA_0204900	+	133	1.33	36	27.0677	138	50	37.594	193	61	45.8647	161	0.163979	0.163031	0.221713	0.182908
PbANKA_13_v3	2068715	2068971	PBANKA_1354800	+	256	2.56	15	5.85938	27	42	16.4062	200	31	12.1094	29	0.178317	0.0758123	0.294565	0.182898
PbANKA_13_v3	746652	746765	PBANKA_1317800	+	113	1.13	22	19.469	112	40	35.3982	123	28	24.7788	117	0.148088	0.223476	0.174771	0.182112
PbANKA_14_v3	1674871	1674986	PBANKA_1443700	+	115	1.15	58	50.4348	176	39	33.913	130	22	19.1304	146	0.222734	0.206897	0.11585	0.181827
PbANKA_11_v3	411192	411300	PBANKA_1110300	+	108	1.08	5	4.62963	22	31	28.7037	128	5	4.62963	20	0.173853	0.183172	0.18797	0.181665
PbANKA_10_v3	242077	242282	PBANKA_1004300	+	205	2.05	18	8.78049	41	37	18.0488	85	28	13.6585	57	0.176384	0.175148	0.193303	0.181612
PbANKA_01_v3	72561	72752	PBANKA_0101400	-	191	1.91	85	44.5026	262	129	67.5393	268	103	53.9267	218	0.145195	0.201286	0.198313	0.181598
PbANKA_03_v3	175197	175318	PBANKA_0305200	+	121	1.21	16	13.2231	77	19	15.7025	50	11	9.09091	48	0.14656	0.238994	0.159236	0.181597
PbANKA_04_v3	294328	294424	PBANKA_0408100	+	96	1	39	39	159	41	41	162	28	28	164	0.19697	0.20197	0.145833	0.181591
PbANKA_08_v3	1332142	1332272	PBANKA_0836300	-	130	1.3	70	53.8462	396	113	86.9231	324	112	86.1538	319	0.119699	0.211531	0.212645	0.181292
PbANKA_09_v3	174054	174150	PBANKA_0905100	+	96	1	17	17	83	16	16	83	21	21	78	0.17	0.161616	0.212121	0.181246
PbANKA_03_v3	428761	428891	PBANKA_0312400	+	130	1.3	14	10.7692	67	24	18.4615	59	19	14.6154	73	0.138477	0.238332	0.166813	0.181207
PbANKA_08_v3	207930	208088	PBANKA_0803800	+	158	1.58	69	43.6709	195	82	51.8987	229	64	40.5063	190	0.182975	0.18476	0.175728	0.181154
PbANKA_14_v3	1042337	1042560	PBANKA_1427000	+	223	2.23	71	31.8386	222	105	47.0852	144	94	42.1525	205	0.125428	0.246409	0.170552	0.180797
PbANKA_02_v3	136104	136221	PBANKA_0203650	-	117	1.17	10	8.54701	62	23	19.6581	83	26	22.2222	75	0.121153	0.191491	0.228571	0.180405
PbANKA_05_v3	868281	868455	PBANKA_0523200	+	174	1.74	15	8.62069	31	13	7.47126	56	23	13.2184	51	0.217581	0.117711	0.205835	0.180375
PbANKA_10_v3	1154787	1154885	PBANKA_1028200	+	98	1	23	23	72	21	21	124	14	14	77	0.242105	0.144828	0.153846	0.18026
PbANKA_11_v3	921510	921601	PBANKA_1124900	+	91	1	55	55	226	47	47	229	46	46	218	0.19573	0.17029	0.174242	0.180087
PbANKA_08_v3	333744	333949	PBANKA_0806800	+	205	2.05	3	1.46341	7	37	18.0488	97	6	2.92683	11	0.172911	0.156879	0.210158	0.179983
PbANKA_11_v3	1381054	1381292	PBANKA_1136700	+	238	2.38	3	1.2605	13	12	5.04202	22	6	2.52101	7	0.0883913	0.186451	0.264784	0.179875
PbANKA_04_v3	410603	410749	PBANKA_0411400	-	146	1.46	30	20.5479	135	43	29.4521	106	46	31.5068	135	0.1321	0.217435	0.189223	0.179586
PbANKA_14_v3	2179229	2179349	PBANKA_1456800	-	120	1.2	11	9.16667	49	25	20.8333	96	21	17.5	69	0.157593	0.178317	0.202312	0.179407
PbANKA_12_v3	1109936	1110108	PBANKA_1228500	-	172	1.72	30	17.4419	74	65	37.7907	168	36	20.9302	107	0.190743	0.183637	0.163607	0.179329
PbANKA_11_v3	169319	169550	PBANKA_1104100	+	231	2.31	7	3.0303	14	9	3.8961	30	6	2.5974	8	0.177936	0.114943	0.245098	0.179326
PbANKA_13_v3	1423116	1423205	PBANKA_1335700	-	89	1	8	8	27	34	34	293	8	8	31	0.228571	0.103976	0.205128	0.179225
PbANKA_02_v3	224492	224642	PBANKA_0206500	-	150	1.5	78	52	255	115	76.6667	338	98	65.3333	291	0.169381	0.184887	0.183349	0.179206
PbANKA_04_v3	497620	497716	PBANKA_0414000	-	96	1	14	14	102	23	23	103	15	15	49	0.12069	0.18254	0.234375	0.179201
PbANKA_01_v3	205508	205646	PBANKA_0104900	+	138	1.38	100	72.4638	313	88	63.7681	248	76	55.0725	326	0.187991	0.204537	0.14452	0.179016
PbANKA_14_v3	745755	745984	PBANKA_1418800	+	229	2.29	181	79.0393	308	231	100.873	439	167	72.9258	427	0.204215	0.186846	0.145873	0.178978
PbANKA_14_v3	1033787	1033892	PBANKA_1426800	+	105	1.05	21	20	132	29	27.619	110	27	25.7143	100	0.131579	0.200692	0.204545	0.178939
PbANKA_10_v3	994422	994523	PBANKA_1024700	+	101	1.01	19	18.8119	98	25	24.7525	118	35	34.6535	137	0.161044	0.173394	0.20188	0.178773
PbANKA_08_v3	1050639	1050768	PBANKA_0827100	+	129	1.29	9	6.97674	46	26	20.155	141	22	17.0543	44	0.131694	0.125066	0.27933	0.178697
PbANKA_13_v3	2349436	2349550	PBANKA_1361500	-	114	1.14	15	13.1579	40	13	11.4035	252	10	8.77193	27	0.247525	0.0432929	0.245218	0.178679
PbANKA_08_v3	1005593	1005700	PBANKA_0826000	+	107	1.07	23	21.4953	118	34	31.7757	119	33	30.8411	151	0.154094	0.210748	0.169605	0.178149
PbANKA_09_v3	444304	444394	PBANKA_0911900	-	90	1	39	39	240	44	44	183	46	46	184	0.139785	0.193833	0.2	0.177873
PbANKA_14_v3	613953	614102	PBANKA_1415300	-	149	1.49	82	55.0336	179	96	64.4295	379	56	37.5839	208	0.235152	0.145298	0.153039	0.17783
PbANKA_03_v3	520335	520553	PBANKA_0315000	-	218	2.18	123	56.422	320	140	64.2202	250	109	50	229	0.14989	0.20438	0.179211	0.177827
PbANKA_14_v3	1203961	1204147	PBANKA_1431900	+	186	1.86	218	117.204	466	243	130.645	612	188	101.075	545	0.200966	0.175919	0.156445	0.177777
PbANKA_07_v3	111423	111504	PBANKA_0701800	+	81	1	17	17	105	35	35	188	45	45	145	0.139344	0.156951	0.236842	0.177712
PbANKA_13_v3	1607121	1607389	PBANKA_1341000	-	268	2.68	8	2.98507	23	49	18.2836	82	19	7.08955	23	0.114877	0.182319	0.235615	0.177603
PbANKA_10_v3	712746	712893	PBANKA_1016600	-	147	1.47	3	2.04082	18	8	5.44218	13	6	4.08163	26	0.101833	0.295094	0.135685	0.177537
PbANKA_14_v3	2398939	2399045	PBANKA_1463400	+	106	1.06	49	46.2264	161	34	32.0755	199	46	43.3962	211	0.223072	0.13881	0.170585	0.177489
PbANKA_10_v3	866346	866429	PBANKA_1020900	-	83	1	22	22	155	54	54	270	45	45	142	0.124294	0.166667	0.240642	0.177201
PbANKA_13_v3	1230950	1231042	PBANKA_1330300	+	92	1	14	14	57	14	14	76	15	15	69	0.197183	0.155556	0.178571	0.177103
PbANKA_06_v3	310442	310597	PBANKA_0606400	-	155	1.55	30	19.3548	149	36	23.2258	91	48	30.9677	115	0.114965	0.203332	0.212155	0.176817
PbANKA_14_v3	1450120	1450205	PBANKA_1438300	+	85	1	120	120	594	166	166	698	127	127	619	0.168067	0.19213	0.170241	0.176813
PbANKA_07_v3	399231	399349	PBANKA_0710400	-	118	1.18	40	33.8983	163	61	51.6949	189	30	25.4237	152	0.172161	0.214774	0.143294	0.176743
PbANKA_12_v3	910886	911154	PBANKA_1224100	+	268	2.68	8	2.98507	11	5	1.86567	11	5	1.86567	9	0.213447	0.145012	0.171703	0.176721
PbANKA_12_v3	537976	538062	PBANKA_1214100	-	86	1	17	17	50	18	18	67	4	4	58	0.253731	0.211765	0.0645161	0.176671
PbANKA_09_v3	1158601	1158709	PBANKA_0931800	+	108	1.08	53	49.0741	252	50	46.2963	185	49	45.3704	227	0.162997	0.20016	0.166576	0.176578
PbANKA_02_v3	555761	555863	PBANKA_0214600	+	102	1.02	22	21.5686	126	21	20.5882	80	32	31.3725	144	0.14616	0.204678	0.178891	0.176576
PbANKA_10_v3	1001618	1001810	PBANKA_1024900	-	192	1.92	41	21.3542	88	57	29.6875	135	35	18.2292	100	0.195275	0.180266	0.154185	0.176575
PbANKA_13_v3	1724220	1724377	PBANKA_1343700	-	157	1.57	4	2.54777	12	21	13.3758	42	4	2.54777	20	0.175131	0.241546	0.112994	0.176557
PbANKA_08_v3	891908	891994	PBANKA_0822900	+	86	1	11	11	33	33	33	200	4	4	25	0.25	0.141631	0.137931	0.176521
PbANKA_06_v3	648607	648714	PBANKA_0615600	-	107	1.07	27	25.2336	133	33	30.8411	116	21	19.6262	103	0.159471	0.210031	0.160049	0.176517
PbANKA_09_v3	1547441	1547746	PBANKA_0942800	+	305	3.05	91	29.8361	157	105	34.4262	117	75	24.5902	148	0.159691	0.227347	0.142477	0.176505
PbANKA_11_v3	1672932	1673070	PBANKA_1144900	+	138	1.38	31	22.4638	68	25	18.1159	102	21	15.2174	102	0.248318	0.15082	0.129822	0.17632
PbANKA_14_v3	1710940	1711104	PBANKA_1444600	-	164	1.64	93	56.7073	185	84	51.2195	315	57	34.7561	191	0.234612	0.13986	0.153954	0.176142
PbANKA_14_v3	1285324	1285495	PBANKA_1434400	-	171	1.71	8	4.67836	13	13	7.60234	113	6	3.50877	14	0.264638	0.0630364	0.200401	0.176025
PbANKA_10_v3	1314371	1314631	PBANKA_1032400	-	260	2.6	7	2.69231	8	24	9.23077	90	7	2.69231	12	0.251799	0.0930233	0.183246	0.176023
PbANKA_12_v3	1471028	1471134	PBANKA_1238300	-	106	1.06	7	6.60377	38	5	4.71698	161	20	18.8679	35	0.148054	0.0284641	0.350263	0.175594
PbANKA_14_v3	2230119	2230238	PBANKA_1458100	+	119	1.19	19	15.9664	126	48	40.3361	115	28	23.5294	129	0.112466	0.25967	0.154261	0.175466
PbANKA_10_v3	590625	590738	PBANKA_1012800	-	113	1.13	111	98.2301	627	153	135.398	469	156	138.053	690	0.135447	0.224022	0.16672	0.175396
PbANKA_08_v3	292759	292909	PBANKA_0806000	-	150	1.5	58	38.6667	410	107	71.3333	253	105	70	250	0.0861813	0.219938	0.21875	0.174957
PbANKA_11_v3	1460281	1460508	PBANKA_1138600	+	227	2.27	16	7.04846	47	27	11.8943	78	29	12.7753	36	0.13041	0.132314	0.261922	0.174882
PbANKA_03_v3	156863	157101	PBANKA_0304800	-	238	2.38	69	28.9916	129	121	50.8403	293	118	49.5798	207	0.183501	0.14786	0.193234	0.174865
PbANKA_14_v3	225042	225210	PBANKA_1403900	-	168	1.68	31	18.4524	78	28	16.6667	55	9	5.35714	48	0.191311	0.232558	0.100402	0.174757
PbANKA_06_v3	635336	635434	PBANKA_0615300	-	98	1	11	11	84	55	55	244	22	22	76	0.115789	0.183946	0.22449	0.174742
PbANKA_14_v3	1267979	1268103	PBANKA_1434000	-	124	1.24	30	24.1935	175	74	59.6774	245	50	40.3226	156	0.121457	0.195871	0.205389	0.174239
PbANKA_09_v3	1181917	1182065	PBANKA_0932500	-	148	1.48	59	39.8649	186	87	58.7838	266	60	40.5405	205	0.176499	0.180994	0.165107	0.1742
PbANKA_14_v3	549081	549189	PBANKA_1413200	-	108	1.08	64	59.2593	265	75	69.4444	276	46	42.5926	266	0.182753	0.201029	0.138022	0.173935
PbANKA_09_v3	783774	783850	PBANKA_0921500	+	76	1	114	114	578	164	164	688	163	163	828	0.16474	0.192488	0.16448	0.173903
PbANKA_13_v3	1467904	1467991	PBANKA_1337200	+	87	1	94	94	463	130	130	737	125	125	492	0.168761	0.149942	0.202593	0.173766
PbANKA_09_v3	764740	765028	PBANKA_0920700	+	288	2.88	5	1.73611	17	94	32.6389	144	13	4.51389	14	0.0926612	0.184777	0.243811	0.17375
PbANKA_11_v3	562133	562225	PBANKA_1114700	-	92	1	31	31	166	52	52	147	19	19	167	0.15736	0.261307	0.102151	0.173606
PbANKA_12_v3	1185413	1185540	PBANKA_1230600	-	127	1.27	25	19.685	56	23	18.1102	104	13	10.2362	82	0.260092	0.148311	0.110978	0.173127
PbANKA_11_v3	861129	861246	PBANKA_1123200	+	117	1.17	9	7.69231	35	11	9.40171	83	8	6.83761	22	0.18018	0.101748	0.237107	0.173012
PbANKA_07_v3	349264	349376	PBANKA_0708800	-	112	1.12	57	50.8929	313	96	85.7143	372	69	61.6071	260	0.139857	0.187266	0.19156	0.172894
PbANKA_14_v3	1819919	1819994	PBANKA_1447400	+	75	1	3	3	10	7	7	49	7	7	36	0.230769	0.125	0.162791	0.172853
PbANKA_14_v3	1824611	1824703	PBANKA_1447600	-	92	1	15	15	122	26	26	86	25	25	117	0.109489	0.232143	0.176056	0.172563
PbANKA_14_v3	344236	344322	PBANKA_1407300	-	86	1	10	10	83	27	27	144	28	28	83	0.107527	0.157895	0.252252	0.172558
PbANKA_04_v3	79680	79788	PBANKA_0402000	+	108	1.08	11	10.1852	43	11	10.1852	78	17	15.7407	59	0.191504	0.115498	0.210605	0.172535
PbANKA_10_v3	131348	131452	PBANKA_1001900	-	104	1.04	39	37.5	193	55	52.8846	230	47	45.1923	224	0.16269	0.186948	0.167881	0.172506
PbANKA_01_v3	237954	238045	PBANKA_0105700	+	91	1	3	3	27	5	5	67	8	8	15	0.1	0.0694444	0.347826	0.172424
PbANKA_04_v3	315626	315740	PBANKA_0408400	+	114	1.14	80	70.1754	269	78	68.4211	450	78	68.4211	316	0.2069	0.13198	0.177985	0.172288
PbANKA_06_v3	200156	200268	PBANKA_0603700	+	112	1.12	11	9.82143	60	20	17.8571	113	18	16.0714	51	0.140665	0.136463	0.239617	0.172248
PbANKA_12_v3	1182551	1182692	PBANKA_1230300	-	141	1.41	23	16.3121	72	12	8.51064	38	17	12.0567	69	0.184709	0.182983	0.148744	0.172145
PbANKA_02_v3	118518	118621	PBANKA_0203100	-	103	1.03	24	23.301	153	50	48.5437	195	34	33.0097	146	0.132166	0.199322	0.184402	0.171963
PbANKA_13_v3	1914490	1914625	PBANKA_1349900	+	135	1.35	111	82.2222	477	175	129.63	522	129	95.5556	469	0.14703	0.198931	0.169258	0.17174
PbANKA_14_v3	1170237	1170556	PBANKA_1430600	+	319	3.19	42	13.1661	34	91	28.5266	398	35	10.9718	54	0.279144	0.0668813	0.16887	0.171632
PbANKA_13_v3	851792	851884	PBANKA_1320600	+	92	1	21	21	97	26	26	94	22	22	161	0.177966	0.216667	0.120219	0.171617
PbANKA_11_v3	1544004	1544157	PBANKA_1140600	-	153	1.53	177	115.686	655	242	158.17	660	221	144.444	699	0.150108	0.193322	0.171255	0.171562
PbANKA_08_v3	1333772	1333850	PBANKA_0836300	-	78	1	93	93	566	90	90	431	102	102	406	0.141123	0.172745	0.200787	0.171552
PbANKA_07_v3	265329	265412	PBANKA_0705900	-	83	1	26	26	88	18	18	104	19	19	118	0.22807	0.147541	0.138686	0.171432
PbANKA_11_v3	600711	600899	PBANKA_1115700	+	188	1.88	21	11.1702	106	131	69.6809	334	76	40.4255	124	0.0953332	0.172614	0.245859	0.171269
PbANKA_14_v3	1104225	1104337	PBANKA_1428300	+	112	1.12	18	16.0714	53	20	17.8571	120	9	8.03571	45	0.232678	0.129534	0.151515	0.171242
PbANKA_01_v3	154295	154402	PBANKA_0103300	+	107	1.07	94	87.8505	626	173	161.682	802	134	125.234	438	0.123066	0.167775	0.222348	0.171063
PbANKA_09_v3	1536461	1536585	PBANKA_0942600	+	124	1.24	13	10.4839	44	19	15.3226	65	12	9.67742	65	0.192422	0.190763	0.12959	0.170925
PbANKA_10_v3	206769	206864	PBANKA_1003300	+	95	1	5	5	86	45	45	85	15	15	120	0.0549451	0.346154	0.111111	0.170737
PbANKA_03_v3	310405	310544	PBANKA_0308900	+	139	1.39	22	15.8273	78	33	23.741	110	21	15.1079	76	0.168686	0.177515	0.165824	0.170675
PbANKA_10_v3	1202228	1202310	PBANKA_1029700	-	82	1	48	48	328	76	76	262	52	52	276	0.12766	0.224852	0.158537	0.170349
PbANKA_09_v3	1004712	1005117	PBANKA_0927100	+	405	4.05	96	23.7037	115	114	28.1481	155	103	25.4321	111	0.170895	0.153691	0.186408	0.170331
PbANKA_11_v3	529008	529257	PBANKA_1113700	-	249	2.49	6	2.40964	11	13	5.22088	65	6	2.40964	7	0.179695	0.0743494	0.256082	0.170042
PbANKA_09_v3	1166946	1167120	PBANKA_0932000	+	174	1.74	4	2.29885	6	4	2.29885	30	6	3.44828	18	0.277008	0.0711744	0.160772	0.169651
PbANKA_14_v3	2186926	2187076	PBANKA_1457100	-	150	1.5	36	24	156	72	48	190	53	35.3333	168	0.133333	0.201681	0.17377	0.169595
PbANKA_14_v3	404466	404618	PBANKA_1409100	-	152	1.52	49	32.2368	113	56	36.8421	248	68	44.7368	240	0.221961	0.129342	0.157116	0.169473
PbANKA_13_v3	1932928	1933037	PBANKA_1350800	-	109	1.09	27	24.7706	176	42	38.5321	175	41	37.6147	147	0.123378	0.180451	0.203747	0.169192
PbANKA_08_v3	1326728	1326810	PBANKA_0836200	+	82	1	43	43	329	58	58	222	70	70	309	0.115591	0.207143	0.184697	0.169144
PbANKA_14_v3	2390973	2391093	PBANKA_1463100	+	120	1.2	18	15	88	29	24.1667	125	26	21.6667	87	0.145631	0.162011	0.199387	0.16901
PbANKA_14_v3	1375526	1375657	PBANKA_1436500	-	131	1.31	5	3.81679	14	5	3.81679	39	6	4.58015	18	0.214225	0.0891424	0.20284	0.168736
PbANKA_09_v3	525999	526101	PBANKA_0913900	-	102	1.02	12	11.7647	40	16	15.6863	160	26	25.4902	109	0.227273	0.0892857	0.189532	0.168697
PbANKA_14_v3	926905	927023	PBANKA_1424100	+	118	1.18	87	73.7288	320	95	80.5085	434	78	66.1017	342	0.187258	0.156476	0.161974	0.168569
PbANKA_14_v3	952826	952951	PBANKA_1424900	+	125	1.25	61	48.8	399	113	90.4	379	109	87.2	341	0.108977	0.192586	0.203643	0.168402
PbANKA_13_v3	166397	166514	PBANKA_1302700	+	117	1.17	12	10.2564	86	23	19.6581	56	12	10.2564	64	0.106553	0.259828	0.138122	0.168168
PbANKA_10_v3	676041	676150	PBANKA_1015400	+	109	1.09	19	17.4312	99	61	55.9633	218	22	20.1835	114	0.149712	0.204273	0.150417	0.168134
PbANKA_13_v3	2054675	2054761	PBANKA_1354300	+	86	1	260	260	1354	296	296	1289	255	255	1374	0.16109	0.186751	0.156538	0.168126
PbANKA_08_v3	1243049	1243130	PBANKA_0832900	-	81	1	9	9	54	26	26	103	19	19	100	0.142857	0.20155	0.159664	0.168024
PbANKA_14_v3	807364	807438	PBANKA_1420300	-	74	1	59	59	336	87	87	388	70	70	340	0.149367	0.183158	0.170732	0.167752
PbANKA_14_v3	1284647	1284785	PBANKA_1434400	-	138	1.38	11	7.97101	21	15	10.8696	162	9	6.52174	33	0.275138	0.0628773	0.165017	0.167677
PbANKA_13_v3	813383	813620	PBANKA_1319600	-	237	2.37	40	16.8776	69	44	18.5654	85	32	13.5021	93	0.196531	0.179263	0.126778	0.167524
PbANKA_08_v3	711706	711788	PBANKA_0817500	-	82	1	5	5	46	12	12	63	20	20	62	0.0980392	0.16	0.243902	0.167314
PbANKA_02_v3	111828	111918	PBANKA_0202900	-	90	1	76	76	423	108	108	516	94	94	440	0.152305	0.173077	0.17603	0.167137
PbANKA_10_v3	867290	867386	PBANKA_1020900	-	96	1	18	18	103	27	27	140	24	24	102	0.14876	0.161677	0.190476	0.166971
PbANKA_06_v3	138747	139108	PBANKA_0601600	-	361	3.61	46	12.7424	57	58	16.0665	90	49	13.5734	68	0.182706	0.151476	0.166395	0.166859
PbANKA_06_v3	785545	785664	PBANKA_0618900	+	119	1.19	175	147.059	678	187	157.143	641	130	109.244	762	0.17824	0.196886	0.125388	0.166838
PbANKA_06_v3	304938	305085	PBANKA_0606200	-	147	1.47	7	4.7619	18	23	15.6463	101	6	4.08163	22	0.209205	0.134134	0.156495	0.166611
PbANKA_13_v3	2462565	2462670	PBANKA_1364900	+	105	1.05	23	21.9048	185	42	40	132	30	28.5714	149	0.105869	0.232558	0.160901	0.166443
PbANKA_10_v3	1542628	1542727	PBANKA_1038500	+	99	1	19	19	85	21	21	238	24	24	78	0.182692	0.0810811	0.235294	0.166356
PbANKA_12_v3	771516	771704	PBANKA_1220100	-	188	1.88	51	27.1277	235	99	52.6596	248	96	51.0638	181	0.10349	0.175147	0.220042	0.166226
PbANKA_13_v3	917827	917998	PBANKA_1322200	+	171	1.71	8	4.67836	28	22	12.8655	104	20	11.6959	36	0.143164	0.110088	0.245218	0.166157
PbANKA_11_v3	1235910	1235995	PBANKA_1133000	+	85	1	27	27	202	27	27	159	42	42	137	0.117904	0.145161	0.234637	0.165901
PbANKA_13_v3	1852542	1852645	PBANKA_1347800	+	103	1.03	73	70.8738	350	67	65.0485	335	75	72.8155	366	0.168397	0.162602	0.165937	0.165645
PbANKA_11_v3	262504	262595	PBANKA_1106600	-	91	1	25	25	243	47	47	177	49	49	204	0.0932836	0.209821	0.193676	0.165594
PbANKA_12_v3	663235	663438	PBANKA_1217300	+	203	2.03	8	3.94089	37	17	8.37438	35	17	8.37438	32	0.096258	0.193072	0.207418	0.165583
PbANKA_09_v3	757556	757718	PBANKA_0920500	+	162	1.62	12	7.40741	35	17	10.4938	78	24	14.8148	58	0.174672	0.118583	0.203459	0.165571
PbANKA_11_v3	1259033	1259259	PBANKA_1133500	+	226	2.26	40	17.6991	131	68	30.0885	111	64	28.3186	144	0.119026	0.21326	0.164339	0.165542
PbANKA_10_v3	843855	844021	PBANKA_1020200	-	166	1.66	10	6.0241	63	33	19.8795	69	31	18.6747	82	0.0872753	0.223668	0.185495	0.16548
PbANKA_13_v3	2496255	2496448	PBANKA_1365600	-	193	1.93	72	37.3057	169	87	45.0777	213	88	45.5959	279	0.180827	0.174667	0.14047	0.165321
PbANKA_03_v3	521145	521266	PBANKA_0315000	-	121	1.21	81	66.9421	324	54	44.6281	257	60	49.5868	231	0.171233	0.147957	0.176725	0.165305
PbANKA_10_v3	383152	383375	PBANKA_1008400	-	223	2.23	52	23.3184	125	80	35.8744	152	51	22.87	132	0.157218	0.190949	0.147672	0.16528
PbANKA_09_v3	1382308	1382404	PBANKA_0938500	-	96	1	44	44	213	65	65	293	39	39	234	0.171206	0.181564	0.142857	0.165209
PbANKA_11_v3	1490935	1491120	PBANKA_1139200	-	185	1.85	28	15.1351	77	25	13.5135	104	51	27.5676	100	0.164271	0.114995	0.216102	0.165123
PbANKA_10_v3	259084	259171	PBANKA_1004800	-	87	1	65	65	396	96	96	415	80	80	401	0.140998	0.187867	0.16632	0.165062
PbANKA_13_v3	545883	546016	PBANKA_1312600	-	133	1.33	33	24.812	184	34	25.5639	124	47	35.3383	137	0.118825	0.170923	0.205052	0.164933
PbANKA_09_v3	41436	41697	PBANKA_0901500	+	261	2.61	55	21.0728	107	60	22.9885	89	32	12.2605	86	0.164538	0.205276	0.124776	0.164863
PbANKA_13_v3	1619368	1619539	PBANKA_1341200	+	171	1.71	31	18.1287	121	33	19.2982	99	37	21.6374	86	0.130301	0.163132	0.201021	0.164818
PbANKA_13_v3	1473704	1473821	PBANKA_1337400	+	117	1.17	36	30.7692	257	80	68.3761	280	89	76.0684	322	0.106923	0.196271	0.191094	0.164763
PbANKA_14_v3	1498444	1498526	PBANKA_1439500	-	82	1	23	23	118	28	28	137	23	23	120	0.163121	0.169697	0.160839	0.164552
PbANKA_09_v3	1157746	1157831	PBANKA_0931700	-	85	1	52	52	272	44	44	257	58	58	254	0.160494	0.146179	0.185897	0.16419
PbANKA_09_v3	805303	805412	PBANKA_0922000	-	109	1.09	39	35.7798	285	78	71.5596	285	71	65.1376	297	0.11154	0.200695	0.17987	0.164035
PbANKA_13_v3	1712947	1713083	PBANKA_1343400	+	136	1.36	6	4.41176	14	5	3.67647	28	3	2.20588	14	0.239617	0.116063	0.136116	0.163932
PbANKA_13_v3	1628187	1628300	PBANKA_1341600	-	113	1.13	25	22.1239	169	52	46.0177	192	42	37.1681	168	0.115757	0.193337	0.181159	0.163418
PbANKA_14_v3	781552	781681	PBANKA_1419700	+	129	1.29	25	19.3798	92	33	25.5814	115	28	21.7054	140	0.173998	0.181969	0.134228	0.163398
PbANKA_11_v3	891265	891352	PBANKA_1123900	+	87	1	25	25	107	34	34	194	30	30	169	0.189394	0.149123	0.150754	0.16309
PbANKA_14_v3	343006	343098	PBANKA_1407300	-	92	1	15	15	121	40	40	188	35	35	137	0.110294	0.175439	0.203488	0.163074
PbANKA_09_v3	1444616	1444844	PBANKA_0939700	-	228	2.28	45	19.7368	83	42	18.4211	91	32	14.0351	95	0.192111	0.16835	0.128721	0.163061
PbANKA_08_v3	885150	885394	PBANKA_0822600	-	244	2.44	125	51.2295	292	192	78.6885	302	93	38.1148	248	0.149257	0.206701	0.133215	0.163058
PbANKA_12_v3	269512	269650	PBANKA_1206500	+	138	1.38	69	50	175	72	52.1739	344	56	40.5797	261	0.222222	0.131694	0.134557	0.162825
PbANKA_12_v3	1675637	1675777	PBANKA_1244500	+	140	1.4	91	65	381	106	75.7143	325	85	60.7143	339	0.14574	0.188948	0.151894	0.162194
PbANKA_10_v3	941815	941930	PBANKA_1023600	+	115	1.15	61	53.0435	204	41	35.6522	211	33	28.6957	183	0.20636	0.144544	0.135551	0.162152
PbANKA_13_v3	1002759	1002978	PBANKA_1325400	-	219	2.19	15	6.84932	19	11	5.02283	82	9	4.10959	21	0.264971	0.0577185	0.163666	0.162119
PbANKA_04_v3	652399	652512	PBANKA_0417300	+	113	1.13	38	33.6283	339	95	84.0708	341	64	56.6372	230	0.0902463	0.197781	0.197592	0.161873
PbANKA_03_v3	146450	146612	PBANKA_0304500	+	162	1.62	25	15.4321	47	44	27.1605	169	16	9.87654	89	0.247182	0.138461	0.0998876	0.161843
PbANKA_14_v3	342812	342945	PBANKA_1407300	-	133	1.33	44	33.0827	140	61	45.8647	257	41	30.8271	185	0.191138	0.151436	0.142832	0.161802
PbANKA_03_v3	117112	117201	PBANKA_0303800	+	89	1	16	16	107	63	63	251	38	38	211	0.130081	0.200637	0.15261	0.16111
PbANKA_14_v3	1527165	1527388	PBANKA_1440400	+	223	2.23	23	10.3139	47	35	15.6951	67	28	12.5561	98	0.179955	0.189794	0.113572	0.161107
PbANKA_13_v3	1972112	1972214	PBANKA_1351700	+	102	1.02	30	29.4118	147	45	44.1176	257	41	40.1961	197	0.166722	0.146513	0.169464	0.1609
PbANKA_05_v3	816466	816603	PBANKA_0521900	-	137	1.37	20	14.5985	39	9	6.56934	146	11	8.0292	40	0.272368	0.0430581	0.167173	0.160867
PbANKA_12_v3	333013	333165	PBANKA_1208400	-	152	1.52	35	23.0263	118	30	19.7368	149	37	24.3421	96	0.163277	0.116968	0.202274	0.16084
PbANKA_07_v3	609937	610014	PBANKA_0716500	-	77	1	45	45	211	105	105	497	30	30	197	0.175781	0.174419	0.132159	0.160786
PbANKA_10_v3	135855	136095	PBANKA_1002000	-	240	2.4	141	58.75	349	123	51.25	318	175	72.9167	293	0.144083	0.138795	0.199271	0.160716
PbANKA_13_v3	254037	254210	PBANKA_1304700	+	173	1.73	21	12.1387	93	39	22.5434	93	29	16.763	81	0.115454	0.195107	0.171466	0.160676
PbANKA_13_v3	1797188	1797293	PBANKA_1345700	+	105	1.05	25	23.8095	53	13	12.381	81	3	2.85714	70	0.309981	0.132585	0.0392157	0.160594
PbANKA_11_v3	237941	238217	PBANKA_1106000	-	276	2.76	6	2.17391	9	23	8.33333	54	4	1.44928	8	0.194553	0.13369	0.153374	0.160539
PbANKA_13_v3	829434	829765	PBANKA_1320100	-	331	3.31	3	0.906344	3	32	9.66767	79	7	2.1148	13	0.232019	0.109033	0.139916	0.160322
PbANKA_09_v3	805115	805256	PBANKA_0922000	-	141	1.41	51	36.1702	292	87	61.7021	282	85	60.2837	256	0.110218	0.179522	0.1906	0.160113
PbANKA_12_v3	662764	662892	PBANKA_1217300	+	128	1.28	4	3.125	30	10	7.8125	34	7	5.46875	22	0.0943396	0.186846	0.19909	0.160092
PbANKA_06_v3	389724	389799	PBANKA_0608100	+	75	1	42	42	194	57	57	323	39	39	218	0.177966	0.15	0.151751	0.159906
PbANKA_09_v3	1301450	1301617	PBANKA_0935800	-	167	1.67	30	17.9641	106	80	47.9042	200	33	19.7605	120	0.144914	0.193237	0.141388	0.159846
PbANKA_12_v3	394854	394951	PBANKA_1210600	+	97	1	7	7	13	5	5	87	3	3	37	0.35	0.0543478	0.075	0.159783
PbANKA_02_v3	381801	381881	PBANKA_0210500	-	80	1	3	3	27	3	3	22	7	7	20	0.1	0.12	0.259259	0.159753
PbANKA_09_v3	187547	187733	PBANKA_0905600	-	186	1.86	371	199.462	1146	459	246.774	1086	350	188.172	1103	0.148248	0.185158	0.145737	0.159715
PbANKA_11_v3	888466	888553	PBANKA_1123800	+	87	1	5	5	32	35	35	300	11	11	35	0.135135	0.104478	0.23913	0.159581
PbANKA_07_v3	777478	777622	PBANKA_0721400	-	144	1.44	53	36.8056	173	39	27.0833	129	38	26.3889	177	0.175427	0.173518	0.129746	0.159564
PbANKA_14_v3	2421608	2421720	PBANKA_1464200	-	112	1.12	32	28.5714	133	66	58.9286	272	35	31.25	222	0.176835	0.17807	0.123396	0.159434
PbANKA_10_v3	814644	814815	PBANKA_1019600	-	171	1.71	38	22.2222	231	76	44.4444	263	107	62.5731	192	0.0877578	0.144561	0.245796	0.159372
PbANKA_10_v3	244937	245053	PBANKA_1004400	-	116	1.16	52	44.8276	287	100	86.2069	423	67	57.7586	275	0.135093	0.169296	0.173575	0.159322
PbANKA_06_v3	236797	236962	PBANKA_0604500	+	165	1.65	153	92.7273	531	243	147.273	724	221	133.939	703	0.148666	0.169032	0.160035	0.159244
PbANKA_06_v3	602452	602663	PBANKA_0614200	+	211	2.11	34	16.1137	73	31	14.6919	77	28	13.2701	84	0.180822	0.160232	0.136426	0.15916
PbANKA_08_v3	1166329	1166478	PBANKA_0830900	-	149	1.49	3	2.01342	11	27	18.1208	78	6	4.02685	26	0.154719	0.188521	0.134108	0.159116
PbANKA_11_v3	1416034	1416144	PBANKA_1137300	+	110	1.1	30	27.2727	158	58	52.7273	325	53	48.1818	205	0.147203	0.139591	0.190305	0.159033
PbANKA_08_v3	1231606	1231852	PBANKA_0832500	+	246	2.46	11	4.47154	24	36	14.6341	75	16	6.50407	35	0.157053	0.163265	0.156709	0.159009
PbANKA_13_v3	709285	709431	PBANKA_1316900	+	146	1.46	5	3.42466	24	14	9.58904	34	4	2.73973	18	0.124875	0.219987	0.1321	0.158988
PbANKA_06_v3	850382	850468	PBANKA_0621400	-	86	1	99	99	510	141	141	681	102	102	612	0.162562	0.171533	0.142857	0.158984
PbANKA_09_v3	1176983	1177102	PBANKA_0932300	-	119	1.19	26	21.8487	134	33	27.7311	134	27	22.6891	115	0.140192	0.171464	0.164785	0.158814
PbANKA_09_v3	20414	20582	PBANKA_0901000	+	168	1.68	73	43.4524	411	146	86.9048	416	134	79.7619	304	0.0956148	0.172806	0.207842	0.158754
PbANKA_11_v3	364369	364576	PBANKA_1109300	-	207	2.07	12	5.7971	25	18	8.69565	66	15	7.24638	35	0.188235	0.116414	0.171527	0.158725
PbANKA_11_v3	161835	162118	PBANKA_1103800	+	283	2.83	65	22.9682	68	71	25.0883	178	44	15.5477	140	0.252486	0.123534	0.0999546	0.158658
PbANKA_12_v3	1470509	1470716	PBANKA_1238300	-	207	2.07	13	6.28019	26	26	12.5604	267	25	12.0773	39	0.194553	0.0449291	0.236451	0.158644
PbANKA_12_v3	1630357	1630492	PBANKA_1243100	+	135	1.35	3	2.22222	34	19	14.0741	59	5	3.7037	13	0.0613497	0.1926	0.221729	0.15856
PbANKA_09_v3	1480519	1480657	PBANKA_0940800	-	138	1.38	35	25.3623	179	94	68.1159	317	64	46.3768	220	0.124105	0.176871	0.174102	0.158359
PbANKA_01_v3	299709	299905	PBANKA_0107500	+	196	1.96	12	6.12245	32	20	10.2041	42	9	4.59184	34	0.1606	0.195465	0.118985	0.15835
PbANKA_13_v3	1029853	1029964	PBANKA_1326100	-	111	1.11	3	2.7027	12	14	12.6126	105	4	3.6036	16	0.183824	0.107239	0.183824	0.158295
PbANKA_10_v3	277898	278088	PBANKA_1005300	-	190	1.9	33	17.3684	135	28	14.7368	79	34	17.8947	70	0.11399	0.157215	0.203593	0.158266
PbANKA_08_v3	1087497	1087585	PBANKA_0828000	+	88	1	13	13	78	23	23	110	13	13	69	0.142857	0.172932	0.158537	0.158109
PbANKA_14_v3	1824940	1825071	PBANKA_1447600	-	131	1.31	27	20.6107	109	22	16.7939	70	21	16.0305	116	0.15902	0.193492	0.121415	0.157976
PbANKA_14_v3	1101262	1101505	PBANKA_1428300	+	243	2.43	15	6.17284	28	9	3.7037	71	18	7.40741	23	0.180636	0.0495786	0.243605	0.15794
PbANKA_12_v3	904244	904377	PBANKA_1224000	-	133	1.33	29	21.8045	109	27	20.3008	124	26	19.5489	98	0.166695	0.140684	0.166304	0.157894
PbANKA_08_v3	540662	540785	PBANKA_0812100	+	123	1.23	9	7.31707	53	32	26.0163	201	23	18.6992	60	0.12131	0.114601	0.237603	0.157838
PbANKA_13_v3	2496888	2497046	PBANKA_1365600	-	158	1.58	54	34.1772	163	77	48.7342	232	56	35.443	245	0.173332	0.173595	0.126382	0.15777
PbANKA_02_v3	171608	171709	PBANKA_0205100	+	101	1.01	15	14.8515	69	20	19.802	106	22	21.7822	137	0.177117	0.157406	0.137183	0.157235
PbANKA_12_v3	1439786	1439894	PBANKA_1237400	+	108	1.08	33	30.5556	156	38	35.1852	165	23	21.2963	140	0.163788	0.175763	0.132032	0.157194
PbANKA_01_v3	104898	105012	PBANKA_0102400	-	114	1.14	15	13.1579	59	33	28.9474	175	12	10.5263	61	0.182349	0.141935	0.147167	0.15715
PbANKA_12_v3	568191	568262	PBANKA_1215000	-	71	1	31	31	176	37	37	197	34	34	174	0.149758	0.15812	0.163462	0.157113
PbANKA_13_v3	1156316	1156445	PBANKA_1329000	-	129	1.29	4	3.10078	18	8	6.20155	77	6	4.65116	14	0.146951	0.0745365	0.249377	0.156955
PbANKA_13_v3	1160129	1160240	PBANKA_1329100	-	111	1.11	7	6.30631	27	25	22.5225	112	8	7.20721	56	0.189343	0.167426	0.114025	0.156931
PbANKA_08_v3	357217	357339	PBANKA_0807500	-	122	1.22	27	22.1311	132	35	28.6885	154	34	27.8689	136	0.143586	0.157035	0.170068	0.156897
PbANKA_01_v3	156277	156385	PBANKA_0103400	-	108	1.08	20	18.5185	158	40	37.037	165	33	30.5556	137	0.10491	0.183318	0.182361	0.156863
PbANKA_05_v3	325904	326046	PBANKA_0507800	-	142	1.42	9	6.33803	35	31	21.831	285	19	13.3803	41	0.153322	0.0711499	0.24605	0.156841
PbANKA_09_v3	1345255	1345351	PBANKA_0937400	-	96	1	21	21	131	31	31	239	49	49	177	0.138158	0.114815	0.216814	0.156596
PbANKA_11_v3	230219	230388	PBANKA_1105500	-	169	1.69	123	72.7811	499	143	84.6154	508	132	78.1065	315	0.127288	0.142783	0.19869	0.156254
PbANKA_11_v3	825638	825747	PBANKA_1122200	-	109	1.09	19	17.4312	101	53	48.6239	203	25	22.9358	156	0.147184	0.19324	0.128179	0.156201
PbANKA_14_v3	195333	195524	PBANKA_1403300	-	191	1.91	13	6.80628	27	17	8.90052	73	9	4.71204	25	0.201332	0.108675	0.15859	0.156199
PbANKA_09_v3	770182	770270	PBANKA_0920900	-	88	1	50	50	208	71	71	342	51	51	445	0.193798	0.171913	0.102823	0.156178
PbANKA_06_v3	102648	102752	PBANKA_0601000	-	104	1.04	7	6.73077	88	17	16.3462	80	18	17.3077	59	0.0710516	0.169661	0.226815	0.155842
PbANKA_14_v3	968280	968619	PBANKA_1425300	+	339	3.39	26	7.66962	51	24	7.07965	34	24	7.07965	36	0.130726	0.17234	0.164339	0.155801
PbANKA_12_v3	1638022	1638115	PBANKA_1243500	-	93	1	3	3	20	4	4	42	5	5	15	0.130435	0.0869565	0.25	0.155797
PbANKA_12_v3	1486004	1486210	PBANKA_1238700	-	206	2.06	179	86.8932	413	154	74.7573	439	151	73.301	422	0.173824	0.145511	0.147993	0.155776
PbANKA_07_v3	244973	245056	PBANKA_0705400	-	83	1	8	8	65	15	15	113	23	23	73	0.109589	0.117188	0.239583	0.155453
PbANKA_07_v3	27531	27666	PBANKA_0700100	-	135	1.35	7	5.18519	22	6	4.44444	26	9	6.66667	45	0.190736	0.145985	0.129032	0.155251
PbANKA_04_v3	410385	410541	PBANKA_0411400	-	156	1.56	26	16.6667	130	41	26.2821	113	46	29.4872	152	0.113636	0.188697	0.162475	0.154936
PbANKA_10_v3	675889	675987	PBANKA_1015400	+	98	1	16	16	83	39	39	161	12	12	99	0.161616	0.195	0.108108	0.154908
PbANKA_12_v3	1266941	1267098	PBANKA_1232800	+	157	1.57	16	10.1911	61	29	18.4713	99	25	15.9236	81	0.143151	0.157241	0.16429	0.154894
PbANKA_11_v3	1602251	1602365	PBANKA_1142700	-	114	1.14	28	24.5614	169	61	53.5088	267	60	52.6316	256	0.126892	0.166949	0.170532	0.154791
PbANKA_14_v3	2393480	2393664	PBANKA_1463200	+	184	1.84	31	16.8478	75	47	25.5435	178	44	23.913	130	0.183432	0.125494	0.155367	0.154764
PbANKA_06_v3	821389	821483	PBANKA_0620400	-	94	1	3	3	9	5	5	65	3	3	18	0.25	0.0714286	0.142857	0.154762
PbANKA_05_v3	202090	202206	PBANKA_0505200	-	116	1.16	60	51.7241	217	73	62.931	410	54	46.5517	290	0.19248	0.133066	0.13832	0.154622
PbANKA_07_v3	785114	785215	PBANKA_0721500	+	101	1.01	27	26.7327	120	26	25.7426	216	31	30.6931	145	0.182186	0.106488	0.174697	0.154457
PbANKA_09_v3	1026837	1026928	PBANKA_0927800	-	91	1	35	35	245	79	79	292	40	40	279	0.125	0.212938	0.125392	0.154443
PbANKA_13_v3	1924559	1924697	PBANKA_1350400	+	138	1.38	33	23.913	278	103	74.6377	397	93	67.3913	231	0.0792051	0.158252	0.225849	0.154435
PbANKA_10_v3	1542284	1542501	PBANKA_1038500	+	217	2.17	23	10.5991	39	27	12.4424	177	21	9.67742	43	0.213695	0.065679	0.183711	0.154362
PbANKA_13_v3	414855	414948	PBANKA_1308500	+	93	1	25	25	174	50	50	299	56	56	233	0.125628	0.143266	0.193772	0.154222
PbANKA_13_v3	288756	288984	PBANKA_1305700	-	228	2.28	28	12.2807	111	61	26.7544	135	55	24.1228	98	0.0996158	0.165401	0.197529	0.154182
PbANKA_11_v3	1370246	1370374	PBANKA_1136400	-	128	1.28	29	22.6562	148	48	37.5	157	29	22.6562	143	0.13276	0.192802	0.136767	0.154109
PbANKA_09_v3	1527501	1527572	PBANKA_0942200	+	71	1	79	79	600	104	104	511	99	99	463	0.116348	0.169106	0.176157	0.15387
PbANKA_02_v3	218274	218363	PBANKA_0206300	-	89	1	121	121	484	201	201	1787	153	153	813	0.2	0.101107	0.158385	0.153164
PbANKA_14_v3	1328322	1328481	PBANKA_1435400	-	159	1.59	16	10.0629	36	21	13.2075	61	7	4.40252	66	0.21846	0.177981	0.0625335	0.152992
PbANKA_13_v3	133158	133318	PBANKA_1302100	-	160	1.6	73	45.625	201	73	45.625	228	30	18.75	157	0.184997	0.166743	0.106686	0.152809
PbANKA_07_v3	771999	772077	PBANKA_0721100	+	78	1	6	6	41	23	23	176	20	20	73	0.12766	0.115578	0.215054	0.152764
PbANKA_12_v3	873206	873301	PBANKA_1223000	+	95	1	18	18	100	19	19	94	19	19	120	0.152542	0.168142	0.136691	0.152458
PbANKA_12_v3	623835	623972	PBANKA_1216600	-	137	1.37	40	29.1971	80	26	18.9781	184	31	22.6277	212	0.26738	0.0934983	0.096441	0.15244
PbANKA_09_v3	972572	972681	PBANKA_0926300	+	109	1.09	10	9.17431	100	16	14.6789	80	23	21.1009	76	0.0840336	0.155039	0.217309	0.152127
PbANKA_07_v3	267969	268142	PBANKA_0706000	-	173	1.73	38	21.9653	183	69	39.8844	219	70	40.4624	167	0.107166	0.154063	0.195035	0.152088
PbANKA_04_v3	263468	263612	PBANKA_0407200	+	144	1.44	17	11.8056	74	23	15.9722	136	23	15.9722	59	0.137585	0.1051	0.213042	0.151909
PbANKA_13_v3	2239409	2239508	PBANKA_1358800	-	99	1	22	22	169	67	67	355	47	47	213	0.115183	0.158768	0.180769	0.151573
PbANKA_14_v3	969056	969364	PBANKA_1425350	+	308	3.08	62	20.1299	85	64	20.7792	111	47	15.2597	130	0.191476	0.157682	0.105051	0.151403
PbANKA_04_v3	363956	364102	PBANKA_0409800	+	146	1.46	75	51.3699	246	85	58.2192	317	62	42.4658	294	0.172747	0.15516	0.126211	0.151373
PbANKA_11_v3	920680	920848	PBANKA_1124900	+	168	1.68	76	45.2381	235	56	33.3333	192	58	34.5238	204	0.161427	0.147929	0.144739	0.151365
PbANKA_13_v3	1938104	1938314	PBANKA_1350900	+	210	2.1	36	17.1429	119	60	28.5714	168	54	25.7143	115	0.125918	0.145349	0.182741	0.151336
PbANKA_08_v3	1276051	1276170	PBANKA_0834000	-	119	1.19	14	11.7647	110	32	26.8908	117	21	17.6471	86	0.0966184	0.186883	0.170261	0.151254
PbANKA_01_v3	211990	212122	PBANKA_0105200	-	132	1.32	54	40.9091	326	101	76.5152	362	90	68.1818	340	0.111497	0.174487	0.167038	0.151007
PbANKA_12_v3	538651	538788	PBANKA_1214100	-	137	1.37	14	10.219	57	18	13.1387	78	15	10.9489	59	0.152025	0.144161	0.156527	0.150905
PbANKA_10_v3	825061	825159	PBANKA_1019800	-	98	1	22	22	177	46	46	221	27	27	132	0.110553	0.172285	0.169811	0.150883
PbANKA_13_v3	1352077	1352235	PBANKA_1333600	-	158	1.58	54	34.1772	206	77	48.7342	240	51	32.2785	197	0.1423	0.168786	0.140783	0.150623
PbANKA_05_v3	581213	581434	PBANKA_0515500	+	221	2.21	39	17.6471	206	86	38.914	178	72	32.5792	136	0.0789058	0.179398	0.193257	0.150521
PbANKA_06_v3	101806	101899	PBANKA_0601000	-	93	1	14	14	106	31	31	132	15	15	89	0.116667	0.190184	0.144231	0.15036
PbANKA_07_v3	708778	708910	PBANKA_0719600	-	132	1.32	50	37.8788	286	92	69.697	292	68	51.5152	317	0.116954	0.192694	0.139791	0.149813
PbANKA_13_v3	930501	930735	PBANKA_1322600	+	234	2.34	29	12.3932	51	43	18.3761	104	31	13.2479	115	0.195497	0.150161	0.103299	0.149652
PbANKA_09_v3	1269780	1269911	PBANKA_0934700	+	131	1.31	8	6.10687	31	24	18.3206	177	8	6.10687	26	0.164575	0.0937976	0.190204	0.149526
PbANKA_09_v3	363499	363668	PBANKA_0909900	+	169	1.69	16	9.46746	74	22	13.0178	73	22	13.0178	58	0.113427	0.151338	0.183303	0.149356
PbANKA_11_v3	921233	921357	PBANKA_1124900	+	124	1.24	64	51.6129	266	47	37.9032	219	42	33.871	212	0.162503	0.147539	0.137759	0.149267
PbANKA_13_v3	2131801	2131948	PBANKA_1356400	+	147	1.47	10	6.80272	36	23	15.6463	83	9	6.12245	41	0.158932	0.15861	0.129926	0.149156
PbANKA_05_v3	491353	491688	PBANKA_0512700	-	335	3.35	91	27.1642	127	204	60.8955	400	103	30.7463	191	0.176203	0.132124	0.138655	0.148994
PbANKA_14_v3	576058	576278	PBANKA_1414100	-	220	2.2	84	38.1818	338	120	54.5455	345	129	58.6364	224	0.101498	0.136519	0.207462	0.148493
PbANKA_09_v3	1072505	1072581	PBANKA_0929200	-	76	1	12	12	40	19	19	224	6	6	38	0.230769	0.0781893	0.136364	0.148441
PbANKA_12_v3	1782256	1782434	PBANKA_1246600	+	178	1.78	12	6.74157	72	84	47.191	200	83	46.6292	230	0.0856164	0.190909	0.168562	0.148363
PbANKA_14_v3	1737059	1737158	PBANKA_1445300	+	99	1	20	20	196	47	47	217	54	54	256	0.0925926	0.17803	0.174194	0.148272
PbANKA_14_v3	403632	403744	PBANKA_1409100	-	112	1.12	15	13.3929	88	35	31.25	161	34	30.3571	172	0.132089	0.162549	0.150018	0.148218
PbANKA_04_v3	395260	395355	PBANKA_0410800	+	95	1	39	39	249	38	38	212	43	43	231	0.135417	0.152	0.156934	0.148117
PbANKA_05_v3	148971	149076	PBANKA_0503700	-	105	1.05	50	47.619	189	26	24.7619	243	32	30.4762	172	0.201248	0.0924773	0.150517	0.148081
PbANKA_11_v3	121466	121551	PBANKA_1102600	-	85	1	48	48	303	51	51	255	57	57	350	0.136752	0.166667	0.140049	0.147823
PbANKA_06_v3	448564	448730	PBANKA_0609900	+	166	1.66	302	181.928	858	375	225.904	1165	227	136.747	1152	0.174943	0.162415	0.106108	0.147822
PbANKA_08_v3	1165989	1166153	PBANKA_0830900	-	164	1.64	10	6.09756	28	53	32.3171	169	8	4.87805	42	0.178827	0.160528	0.104058	0.147804
PbANKA_08_v3	1013931	1014350	PBANKA_0826400	+	419	4.19	186	44.3914	269	292	69.6897	519	251	59.9045	268	0.141648	0.118381	0.182689	0.147573
PbANKA_02_v3	536216	536397	PBANKA_0214300	-	181	1.81	70	38.674	244	86	47.5138	245	73	40.3315	241	0.136815	0.162433	0.143359	0.147536
PbANKA_02_v3	475585	475702	PBANKA_0212700	+	117	1.17	15	12.8205	124	63	53.8462	275	38	32.4786	144	0.0937031	0.163743	0.184037	0.147161
PbANKA_10_v3	1573131	1573289	PBANKA_1039300	+	158	1.58	44	27.8481	177	53	33.5443	166	38	24.0506	152	0.135945	0.168105	0.136612	0.146887
PbANKA_05_v3	674009	674118	PBANKA_0518600	+	109	1.09	29	26.6055	186	27	24.7706	110	19	17.4312	115	0.12514	0.183799	0.131625	0.146854
PbANKA_05_v3	324497	324631	PBANKA_0507600	+	134	1.34	35	26.1194	96	34	25.3731	188	24	17.9104	149	0.213884	0.118914	0.107306	0.146701
PbANKA_14_v3	116462	116666	PBANKA_1401600	+	204	2.04	292	143.137	720	298	146.078	787	205	100.49	754	0.165834	0.156555	0.117603	0.146664
PbANKA_14_v3	939261	939354	PBANKA_1424400	+	93	1	21	21	202	50	50	285	54	54	221	0.0941704	0.149254	0.196364	0.146596
PbANKA_09_v3	766913	766996	PBANKA_0920800	-	83	1	214	214	1015	195	195	1115	136	136	1029	0.174125	0.148855	0.116738	0.146573
PbANKA_09_v3	1172352	1172571	PBANKA_0932100	-	219	2.19	20	9.13242	52	38	17.3516	90	31	14.1553	96	0.149388	0.161633	0.128503	0.146508
PbANKA_09_v3	1182757	1182890	PBANKA_0932500	-	133	1.33	27	20.3008	69	35	26.3158	220	22	16.5414	141	0.22733	0.106838	0.104997	0.146388
PbANKA_10_v3	844455	844632	PBANKA_1020200	-	177	1.77	35	19.774	130	61	34.4633	167	37	20.904	133	0.132026	0.171065	0.135825	0.146305
PbANKA_04_v3	46089	46236	PBANKA_0401300	-	147	1.47	95	64.6259	458	102	69.3878	364	85	57.8231	315	0.123656	0.160105	0.155095	0.146286
PbANKA_03_v3	224553	224707	PBANKA_0306300	-	154	1.54	48	31.1688	220	62	40.2597	193	51	33.1169	200	0.124095	0.172596	0.142061	0.146251
PbANKA_11_v3	919786	920040	PBANKA_1124900	+	254	2.54	90	35.4331	207	65	25.5906	181	67	26.378	130	0.146156	0.123871	0.168681	0.146236
PbANKA_07_v3	270629	270880	PBANKA_0706100	-	251	2.51	19	7.56972	37	14	5.57769	54	18	7.17131	34	0.16984	0.0936204	0.174182	0.145881
PbANKA_12_v3	1643361	1643506	PBANKA_1243700	-	145	1.45	76	52.4138	225	68	46.8966	297	50	34.4828	273	0.188937	0.136368	0.112145	0.145817
PbANKA_12_v3	1703716	1703803	PBANKA_1245200	+	87	1	40	40	210	33	33	204	29	29	181	0.16	0.139241	0.138095	0.145779
PbANKA_12_v3	893167	893298	PBANKA_1223600	-	131	1.31	74	56.4885	396	120	91.6031	456	101	77.0992	454	0.12484	0.16728	0.145169	0.145763
PbANKA_09_v3	667828	667939	PBANKA_0917800	-	111	1.11	12	10.8108	78	15	13.5135	83	21	18.9189	89	0.121729	0.140017	0.175307	0.145684
PbANKA_12_v3	1630149	1630263	PBANKA_1243100	+	114	1.14	3	2.63158	20	9	7.89474	32	3	2.63158	19	0.116279	0.197889	0.121655	0.145274
PbANKA_11_v3	632874	632962	PBANKA_1116700	+	88	1	8	8	62	19	19	104	17	17	85	0.114286	0.154472	0.166667	0.145141
PbANKA_13_v3	414660	414792	PBANKA_1308500	+	132	1.32	23	17.4242	137	58	43.9394	220	41	31.0606	168	0.112834	0.166475	0.156036	0.145115
PbANKA_09_v3	1175742	1175834	PBANKA_0932200	+	92	1	374	374	2316	397	397	2322	339	339	1920	0.139033	0.14601	0.150066	0.145036
PbANKA_09_v3	1072635	1072707	PBANKA_0929200	-	72	1	10	10	30	16	16	172	4	4	36	0.25	0.0851064	0.1	0.145035
PbANKA_04_v3	381077	381493	PBANKA_0410400	-	416	4.16	25	6.00962	19	20	4.80769	75	18	4.32692	28	0.240292	0.060241	0.133849	0.144794
PbANKA_13_v3	778213	778431	PBANKA_1318900	+	218	2.18	70	32.1101	274	163	74.7706	356	92	42.2018	229	0.104897	0.173574	0.15561	0.144694
PbANKA_10_v3	1516975	1517171	PBANKA_1037500	+	196	1.96	3	1.53061	11	7	3.57143	18	3	1.53061	9	0.12215	0.165563	0.145349	0.144354
PbANKA_13_v3	2300865	2300989	PBANKA_1360400	+	124	1.24	16	12.9032	75	28	22.5806	146	12	9.67742	54	0.146789	0.133946	0.151976	0.144237
PbANKA_11_v3	1612181	1612354	PBANKA_1142900	-	173	1.73	138	79.7688	812	308	178.035	839	231	133.526	661	0.0894501	0.175053	0.168057	0.144187
PbANKA_08_v3	1136951	1137042	PBANKA_0829900	+	91	1	10	10	82	17	17	96	13	13	62	0.108696	0.150442	0.173333	0.144157
PbANKA_01_v3	319467	319587	PBANKA_0107700	-	120	1.2	80	66.6667	440	86	71.6667	376	78	65	400	0.131579	0.160089	0.139785	0.143818
PbANKA_03_v3	491702	491859	PBANKA_0314000	-	157	1.57	15	9.55414	77	37	23.5669	104	27	17.1975	109	0.110383	0.184741	0.136274	0.1438
PbANKA_09_v3	504884	505143	PBANKA_0913300	+	259	2.59	6	2.3166	19	9	3.4749	14	8	3.0888	22	0.108676	0.198851	0.123115	0.143547
PbANKA_09_v3	1547846	1548002	PBANKA_0942800	+	156	1.56	51	32.6923	260	42	26.9231	150	51	32.6923	165	0.111695	0.152174	0.16537	0.14308
PbANKA_10_v3	840384	840518	PBANKA_1020100	-	134	1.34	9	6.71642	58	50	37.3134	186	30	22.3881	119	0.103782	0.16709	0.158345	0.143072
PbANKA_02_v3	87869	87962	PBANKA_0202000	-	93	1	41	41	425	63	63	284	58	58	306	0.0879828	0.181556	0.159341	0.14296
PbANKA_12_v3	347842	347976	PBANKA_1208900	+	134	1.34	5	3.73134	47	48	35.8209	243	11	8.20896	28	0.073551	0.128473	0.226711	0.142911
PbANKA_08_v3	358690	358785	PBANKA_0807500	-	95	1	27	27	181	47	47	286	32	32	171	0.129808	0.141141	0.157635	0.142861
PbANKA_09_v3	664950	665123	PBANKA_0917700	-	173	1.73	23	13.2948	131	77	44.5087	140	37	21.3873	205	0.0921364	0.241228	0.0944721	0.142612
PbANKA_03_v3	85906	86147	PBANKA_0302700	+	241	2.41	21	8.71369	78	29	12.0332	56	32	13.278	75	0.100488	0.176872	0.150411	0.142591
PbANKA_03_v3	197548	197718	PBANKA_0305800	-	170	1.7	60	35.2941	219	92	54.1176	288	68	40	266	0.138793	0.158184	0.130719	0.142565
PbANKA_13_v3	256610	256685	PBANKA_1304800	+	75	1	6	6	55	20	20	101	16	16	82	0.0983607	0.165289	0.163265	0.142305
PbANKA_09_v3	844706	844817	PBANKA_0923300	+	111	1.11	57	51.3514	261	45	40.5405	316	43	38.7387	222	0.164403	0.113705	0.148573	0.142227
PbANKA_13_v3	586044	586154	PBANKA_1313700	+	110	1.1	47	42.7273	364	76	69.0909	329	49	44.5455	257	0.105051	0.173556	0.147724	0.14211
PbANKA_03_v3	491993	492087	PBANKA_0314000	-	94	1	11	11	77	24	24	108	19	19	140	0.125	0.181818	0.119497	0.142105
PbANKA_11_v3	1672570	1672764	PBANKA_1144900	+	194	1.94	27	13.9175	62	22	11.3402	64	16	8.24742	81	0.183324	0.15052	0.0924108	0.142085
PbANKA_03_v3	414573	414764	PBANKA_0311900	-	191	1.91	67	35.0785	170	115	60.2094	319	55	28.7958	272	0.171049	0.158776	0.0957321	0.141853
PbANKA_08_v3	463798	464021	PBANKA_0810100	-	223	2.23	14	6.27803	43	15	6.72646	25	9	4.03587	43	0.1274	0.212014	0.0858042	0.141739
PbANKA_13_v3	1422344	1422453	PBANKA_1335600	+	109	1.09	3	2.75229	38	9	8.25688	34	4	3.66972	19	0.0675371	0.195397	0.161878	0.141604
PbANKA_08_v3	647042	647157	PBANKA_0815400	+	115	1.15	6	5.21739	28	13	11.3043	87	7	6.08696	34	0.157068	0.114993	0.151844	0.141302
PbANKA_09_v3	1600508	1600645	PBANKA_0944000	+	137	1.37	7	5.10949	33	6	4.37956	27	15	10.9489	62	0.134074	0.139567	0.15009	0.141244
PbANKA_11_v3	473676	473854	PBANKA_1111600	+	178	1.78	166	93.2584	644	212	119.101	688	166	93.2584	530	0.126494	0.147567	0.14963	0.14123
PbANKA_13_v3	697169	697286	PBANKA_1316400	+	117	1.17	148	126.496	1060	163	139.316	815	161	137.607	667	0.106613	0.145985	0.171024	0.141207
PbANKA_13_v3	968931	969015	PBANKA_1324100	+	84	1	42	42	241	43	43	292	44	44	256	0.14841	0.128358	0.146667	0.141145
PbANKA_13_v3	1003009	1003223	PBANKA_1325400	-	214	2.14	13	6.07477	17	8	3.73832	79	5	2.33645	18	0.263264	0.0451824	0.11489	0.141112
PbANKA_14_v3	282651	282846	PBANKA_1405900	-	195	1.95	25	12.8205	84	31	15.8974	204	30	15.3846	55	0.132415	0.0722948	0.218579	0.141096
PbANKA_12_v3	538130	538220	PBANKA_1214100	-	90	1	6	6	73	20	20	85	8	8	43	0.0759494	0.190476	0.156863	0.141096
PbANKA_13_v3	1902606	1902722	PBANKA_1349600	-	116	1.16	6	5.17241	100	30	25.8621	113	22	18.9655	82	0.0491803	0.186243	0.187842	0.141088
PbANKA_09_v3	19279	19430	PBANKA_0901000	+	151	1.51	87	57.6159	517	126	83.4437	464	112	74.1722	361	0.100269	0.152424	0.170443	0.141045
PbANKA_14_v3	1700585	1700706	PBANKA_1444300	+	121	1.21	35	28.9256	134	31	25.6198	175	26	21.4876	161	0.177539	0.127703	0.117748	0.140997
PbANKA_01_v3	272029	272112	PBANKA_0106600	-	83	1	24	24	170	36	36	168	27	27	193	0.123711	0.176471	0.122727	0.14097
PbANKA_08_v3	1049660	1049801	PBANKA_0827100	+	141	1.41	8	5.67376	18	9	6.38298	67	3	2.12766	20	0.239664	0.0869817	0.0961538	0.140933
PbANKA_11_v3	1547228	1547380	PBANKA_1140700	-	152	1.52	8	5.26316	49	13	8.55263	33	12	7.89474	58	0.0969932	0.205826	0.119808	0.140876
PbANKA_13_v3	1108923	1109029	PBANKA_1327800	-	106	1.06	17	16.0377	108	26	24.5283	121	16	15.0943	106	0.129297	0.168547	0.124649	0.140831
PbANKA_09_v3	1182507	1182652	PBANKA_0932500	-	145	1.45	31	21.3793	94	25	17.2414	205	33	22.7586	120	0.185296	0.0775795	0.15942	0.140765
PbANKA_08_v3	613026	613325	PBANKA_0814300	-	299	2.99	71	23.7458	132	48	16.0535	113	63	21.0702	124	0.152465	0.124394	0.145242	0.1407
PbANKA_13_v3	1971918	1972013	PBANKA_1351700	+	95	1	38	38	165	66	66	433	32	32	281	0.187192	0.132265	0.102236	0.140564
PbANKA_05_v3	214070	214203	PBANKA_0505500	-	133	1.33	18	13.5338	189	82	61.6541	185	19	14.2857	122	0.0668226	0.249962	0.104822	0.140535
PbANKA_10_v3	546661	546814	PBANKA_1011600	-	153	1.53	13	8.49673	75	27	17.6471	86	25	16.3399	93	0.101761	0.170261	0.149441	0.140488
PbANKA_12_v3	1349107	1349349	PBANKA_1235300	-	242	2.42	161	66.5289	346	201	83.0579	480	166	68.595	541	0.161271	0.147512	0.112526	0.140436
PbANKA_12_v3	1199602	1199753	PBANKA_1230900	+	151	1.51	38	25.1656	169	34	22.5166	115	27	17.8808	122	0.129609	0.163737	0.127829	0.140392
PbANKA_10_v3	794587	794766	PBANKA_1019000	-	179	1.79	4	2.23464	10	13	7.26257	123	8	4.46927	20	0.182648	0.0557533	0.182648	0.14035
PbANKA_11_v3	71189	71283	PBANKA_1101000	+	94	1	31	31	188	21	21	151	25	25	134	0.141553	0.122093	0.157233	0.140293
PbANKA_10_v3	349765	349870	PBANKA_1007300	+	105	1.05	65	61.9048	393	106	100.952	513	59	56.1905	412	0.136083	0.16443	0.120016	0.140176
PbANKA_11_v3	106054	106293	PBANKA_1102000	+	239	2.39	4	1.67364	31	3	1.25523	4	5	2.09205	14	0.0512229	0.238854	0.130005	0.140027
PbANKA_11_v3	1602668	1602778	PBANKA_1142700	-	110	1.1	19	17.2727	74	24	21.8182	134	18	16.3636	166	0.189243	0.140023	0.0897308	0.139666
PbANKA_13_v3	906316	906461	PBANKA_1322000	-	145	1.45	44	30.3448	171	73	50.3448	245	35	24.1379	223	0.150711	0.170461	0.0976699	0.139614
PbANKA_02_v3	217934	218214	PBANKA_0206300	-	280	2.8	306	109.286	432	342	122.143	1569	322	115	688	0.2019	0.072225	0.143213	0.139113
PbANKA_13_v3	494973	495148	PBANKA_1310900	-	175	1.75	90	51.4286	337	98	56	381	110	62.8571	339	0.132402	0.128146	0.156417	0.138988
PbANKA_14_v3	1167036	1167140	PBANKA_1430400	-	104	1.04	71	68.2692	553	109	104.808	535	93	89.4231	535	0.109887	0.163811	0.143209	0.138969
PbANKA_14_v3	1485563	1485681	PBANKA_1439100	+	118	1.18	14	11.8644	143	50	42.3729	226	25	21.1864	95	0.0766116	0.157888	0.182349	0.138949
PbANKA_10_v3	245525	245726	PBANKA_1004400	-	201	2.01	44	21.8905	268	101	50.2488	236	97	48.2587	243	0.0755131	0.175542	0.16569	0.138915
PbANKA_09_v3	1545711	1545807	PBANKA_0942700	+	96	1	27	27	193	64	64	399	56	56	307	0.122727	0.138229	0.15427	0.138409
PbANKA_14_v3	1479352	1479516	PBANKA_1439000	-	164	1.64	6	3.65854	16	22	13.4146	78	5	3.04878	34	0.186104	0.146745	0.082291	0.13838
PbANKA_14_v3	2223922	2224095	PBANKA_1457900	+	173	1.73	28	16.185	77	34	19.6532	128	17	9.82659	81	0.173686	0.133104	0.108191	0.138327
PbANKA_14_v3	404228	404354	PBANKA_1409100	-	126	1.26	39	30.9524	159	66	52.381	313	41	32.5397	267	0.162948	0.14336	0.108632	0.138313
PbANKA_12_v3	385436	385576	PBANKA_1210300	-	140	1.4	71	50.7143	444	143	102.143	524	91	65	371	0.102512	0.16313	0.149083	0.138242
PbANKA_10_v3	399553	399709	PBANKA_1008700	-	156	1.56	5	3.20513	37	44	28.2051	109	16	10.2564	69	0.0797194	0.205569	0.129408	0.138232
PbANKA_01_v3	271139	271239	PBANKA_0106600	-	100	1	12	12	97	20	20	105	14	14	83	0.110092	0.16	0.14433	0.138141
PbANKA_13_v3	2487472	2487663	PBANKA_1365400	+	191	1.91	103	53.9267	401	135	70.6806	442	118	61.7801	330	0.118539	0.137865	0.157691	0.138032
PbANKA_08_v3	840803	840958	PBANKA_0821200	+	155	1.55	17	10.9677	44	7	4.51613	63	11	7.09677	41	0.199531	0.0668896	0.147552	0.137991
PbANKA_11_v3	511106	511186	PBANKA_1112900	+	80	1	17	17	116	22	22	154	28	28	146	0.12782	0.125	0.16092	0.137913
PbANKA_09_v3	1552799	1552936	PBANKA_0942900	+	137	1.37	53	38.6861	513	238	173.723	474	57	41.6058	511	0.0701234	0.268205	0.0752903	0.137873
PbANKA_08_v3	955992	956110	PBANKA_0824600	-	118	1.18	12	10.1695	54	15	12.7119	181	14	11.8644	51	0.158479	0.0656225	0.18873	0.13761
PbANKA_05_v3	749896	749973	PBANKA_0520700	-	77	1	10	10	60	36	36	197	9	9	69	0.142857	0.154506	0.115385	0.137583
PbANKA_09_v3	1113607	1113777	PBANKA_0930400	-	170	1.7	18	10.5882	68	34	20	111	23	13.5294	95	0.134731	0.152672	0.124661	0.137355
PbANKA_11_v3	891478	891595	PBANKA_1123900	+	117	1.17	26	22.2222	141	45	38.4615	201	32	27.3504	211	0.136147	0.160617	0.114749	0.137171
PbANKA_12_v3	1538431	1538556	PBANKA_1240000	+	125	1.25	49	39.2	155	63	50.4	324	25	20	247	0.201854	0.134615	0.0749064	0.137125
PbANKA_11_v3	482354	482538	PBANKA_1112100	+	184	1.84	6	3.26087	36	14	7.6087	35	11	5.97826	34	0.0830565	0.178571	0.149538	0.137055
PbANKA_11_v3	76477	76602	PBANKA_1101100	-	125	1.25	46	36.8	245	43	34.4	211	76	60.8	373	0.130589	0.140179	0.140157	0.136975
PbANKA_06_v3	648861	648998	PBANKA_0615600	-	137	1.37	34	24.8175	218	37	27.0073	156	39	28.4672	149	0.102206	0.147575	0.160408	0.13673
PbANKA_05_v3	147788	147899	PBANKA_0503700	-	111	1.11	20	18.018	56	5	4.5045	66	10	9.00901	79	0.243427	0.0638896	0.102365	0.136561
PbANKA_12_v3	1196171	1196254	PBANKA_1230800	+	83	1	19	19	162	27	27	139	21	21	127	0.104972	0.162651	0.141892	0.136505
PbANKA_10_v3	953449	953559	PBANKA_1023800	+	110	1.1	36	32.7273	227	58	52.7273	368	68	61.8182	331	0.126006	0.125324	0.157371	0.136234
PbANKA_08_v3	277787	277890	PBANKA_0805600	+	103	1.03	62	60.1942	460	98	95.1456	464	54	52.4272	377	0.115715	0.170163	0.122086	0.135988
PbANKA_03_v3	499613	499702	PBANKA_0314300	-	89	1	9	9	87	12	12	88	19	19	79	0.09375	0.12	0.193878	0.135876
PbANKA_12_v3	1613735	1613822	PBANKA_1242700	-	87	1	30	30	205	54	54	304	52	52	351	0.12766	0.150838	0.129032	0.135843
PbANKA_10_v3	980567	980910	PBANKA_1024500	-	343	3.43	70	20.4082	101	56	16.3265	101	47	13.7026	123	0.168095	0.139155	0.100237	0.135829
PbANKA_10_v3	321682	321822	PBANKA_1006500	+	140	1.4	15	10.7143	96	29	20.7143	143	33	23.5714	107	0.100402	0.126527	0.180525	0.135818
PbANKA_08_v3	868512	868654	PBANKA_0822100	-	142	1.42	16	11.2676	85	19	13.3803	68	18	12.6761	88	0.117045	0.164417	0.125909	0.13579
PbANKA_01_v3	271523	271615	PBANKA_0106600	-	92	1	24	24	173	35	35	206	30	30	184	0.121827	0.145228	0.140187	0.135748
PbANKA_14_v3	265668	265848	PBANKA_1405200	-	180	1.8	101	56.1111	380	242	134.444	813	161	89.4444	566	0.128662	0.141902	0.136464	0.135676
PbANKA_06_v3	195811	195939	PBANKA_0603600	+	128	1.28	72	56.25	464	96	75	374	76	59.375	391	0.108121	0.167038	0.131835	0.135665
PbANKA_06_v3	170415	170526	PBANKA_0602600	+	111	1.11	16	14.4144	131	23	20.7207	162	40	36.036	150	0.0991264	0.113401	0.193705	0.135411
PbANKA_12_v3	1160562	1160644	PBANKA_1230100	-	82	1	27	27	275	55	55	351	50	50	226	0.089404	0.135468	0.181159	0.135344
PbANKA_10_v3	259223	259364	PBANKA_1004800	-	141	1.41	89	63.1206	453	135	95.7447	516	99	70.2128	483	0.122298	0.156511	0.126918	0.135242
PbANKA_14_v3	1547005	1547222	PBANKA_1440900	-	217	2.17	8	3.68664	19	10	4.60829	26	13	5.99078	59	0.162503	0.150557	0.092179	0.13508
PbANKA_12_v3	1613282	1613401	PBANKA_1242700	-	119	1.19	52	43.6975	348	100	84.0336	473	69	57.9832	349	0.111559	0.150859	0.142471	0.134963
PbANKA_14_v3	1711248	1711360	PBANKA_1444600	-	112	1.12	30	26.7857	128	21	18.75	182	22	19.6429	123	0.17305	0.0933998	0.137707	0.134719
PbANKA_08_v3	1260684	1260767	PBANKA_0833600	-	83	1	35	35	372	104	104	577	93	93	470	0.0859951	0.152717	0.165187	0.134633
PbANKA_13_v3	2300318	2300506	PBANKA_1360400	+	188	1.88	18	9.57447	51	27	14.3617	154	14	7.44681	39	0.158061	0.0853027	0.16033	0.134565
PbANKA_09_v3	64695	64853	PBANKA_0902000	+	158	1.58	4	2.53165	24	34	21.519	108	6	3.79747	23	0.0954198	0.166145	0.14171	0.134425
PbANKA_06_v3	574752	574897	PBANKA_0613200	-	145	1.45	11	7.58621	34	16	11.0345	77	9	6.2069	59	0.182421	0.125343	0.0951877	0.134317
PbANKA_06_v3	914401	914484	PBANKA_0622700	+	83	1	75	75	642	110	110	586	81	81	497	0.104603	0.158046	0.140138	0.134262
PbANKA_12_v3	189767	189992	PBANKA_1204300	-	225	2.25	274	121.778	646	219	97.3333	645	162	72	565	0.158611	0.131118	0.11303	0.134253
PbANKA_14_v3	600790	600878	PBANKA_1414900	+	88	1	13	13	102	36	36	205	31	31	192	0.113043	0.149378	0.139013	0.133812
PbANKA_08_v3	331498	331610	PBANKA_0806800	+	112	1.12	3	2.67857	17	12	10.7143	119	4	3.57143	16	0.136116	0.0825991	0.182482	0.133732
PbANKA_07_v3	552805	552895	PBANKA_0714700	-	90	1	9	9	115	12	12	80	21	21	85	0.0725806	0.130435	0.198113	0.13371
PbANKA_03_v3	224323	224450	PBANKA_0306300	-	127	1.27	32	25.1969	215	47	37.0079	227	46	36.2205	196	0.104901	0.140177	0.155975	0.133684
PbANKA_11_v3	667426	667555	PBANKA_1117800	-	129	1.29	103	79.845	430	79	61.2403	410	68	52.7132	409	0.156606	0.129956	0.114169	0.133577
PbANKA_06_v3	849281	849366	PBANKA_0621300	+	85	1	26	26	181	35	35	257	30	30	164	0.125604	0.119863	0.154639	0.133369
PbANKA_14_v3	2390490	2390586	PBANKA_1463100	+	96	1	11	11	59	14	14	101	12	12	87	0.157143	0.121739	0.121212	0.133365
PbANKA_06_v3	200445	200565	PBANKA_0603700	+	120	1.2	14	11.6667	68	31	25.8333	183	19	15.8333	107	0.146444	0.123703	0.128901	0.133016
PbANKA_05_v3	762270	762514	PBANKA_0521100	+	244	2.44	47	19.2623	222	66	27.0492	224	98	40.1639	150	0.0798396	0.107745	0.211207	0.13293
PbANKA_12_v3	448713	448830	PBANKA_1211900	+	117	1.17	34	29.0598	254	93	79.4872	536	72	61.5385	307	0.102663	0.129145	0.16698	0.132929
PbANKA_13_v3	147768	147897	PBANKA_1302300	+	129	1.29	14	10.8527	57	17	13.1783	71	6	4.65116	52	0.159945	0.156552	0.0821018	0.132866
PbANKA_09_v3	1476912	1477450	PBANKA_0940700	-	538	5.38	188	34.9442	186	231	42.9368	296	211	39.2193	306	0.158159	0.126681	0.113607	0.132815
PbANKA_10_v3	936132	936244	PBANKA_1023400	+	112	1.12	42	37.5	333	49	43.75	241	49	43.75	261	0.101215	0.153644	0.14356	0.132806
PbANKA_08_v3	1204653	1204774	PBANKA_0831500	+	121	1.21	12	9.91736	37	10	8.26446	86	8	6.61157	60	0.211379	0.0876732	0.0992556	0.132769
PbANKA_01_v3	205221	205364	PBANKA_0104900	+	143	1.43	24	16.7832	143	30	20.979	107	31	21.6783	146	0.105037	0.163925	0.129285	0.132749
PbANKA_14_v3	1249561	1249688	PBANKA_1433500	+	127	1.27	34	26.7717	157	46	36.2205	216	33	25.9843	213	0.145679	0.143606	0.108728	0.132671
PbANKA_11_v3	1062200	1062321	PBANKA_1128400	+	121	1.21	16	13.2231	185	30	24.7934	158	37	30.5785	126	0.0667084	0.135636	0.195292	0.132545
PbANKA_10_v3	206627	206726	PBANKA_1003300	+	99	1	3	3	64	24	24	63	9	9	108	0.0447761	0.275862	0.0769231	0.13252
PbANKA_09_v3	1156696	1156901	PBANKA_0931700	-	205	2.05	140	68.2927	566	231	112.683	648	161	78.5366	476	0.107667	0.148134	0.141626	0.132476
PbANKA_13_v3	851987	852108	PBANKA_1320600	+	121	1.21	34	28.0992	197	43	35.5372	180	33	27.2727	227	0.12483	0.164877	0.107258	0.132322
PbANKA_04_v3	369248	369441	PBANKA_0410000	+	193	1.93	51	26.4249	202	62	32.1244	193	53	27.4611	171	0.115683	0.142696	0.13837	0.13225
PbANKA_07_v3	263001	263194	PBANKA_0705900	-	193	1.93	38	19.6891	121	60	31.0881	235	46	23.8342	147	0.139948	0.116834	0.139517	0.132099
PbANKA_12_v3	747478	747586	PBANKA_1219500	+	108	1.08	77	71.2963	556	100	92.5926	459	97	89.8148	694	0.113656	0.167864	0.114587	0.132036
PbANKA_02_v3	508118	508218	PBANKA_0213700	+	100	1	28	28	240	39	39	244	35	35	193	0.104478	0.137809	0.153509	0.131932
PbANKA_06_v3	849128	849210	PBANKA_0621300	+	82	1	15	15	135	33	33	194	24	24	136	0.1	0.145374	0.15	0.131791
PbANKA_07_v3	59873	60078	PBANKA_0700700	+	205	2.05	67	32.6829	188	78	38.0488	271	107	52.1951	369	0.148099	0.123116	0.123921	0.131712
PbANKA_12_v3	857764	857860	PBANKA_1222600	-	96	1	16	16	192	35	35	248	35	35	145	0.0769231	0.123675	0.194444	0.131681
PbANKA_09_v3	770786	770887	PBANKA_0920900	-	101	1.01	85	84.1584	414	92	91.0891	628	75	74.2574	682	0.168939	0.126673	0.0981907	0.131268
PbANKA_13_v3	2375865	2376068	PBANKA_1362200	+	203	2.03	20	9.85222	74	20	9.85222	57	27	13.3005	90	0.117495	0.147373	0.128755	0.131208
PbANKA_02_v3	88867	89067	PBANKA_0202000	-	200	2	61	30.5	379	77	38.5	199	83	41.5	223	0.0744811	0.162105	0.1569	0.131162
PbANKA_08_v3	834526	834617	PBANKA_0821000	-	91	1	15	15	169	28	28	159	22	22	114	0.0815217	0.149733	0.161765	0.131006
PbANKA_05_v3	27806	27914	PBANKA_0500971	-	108	1.08	16	14.8148	73	7	6.48148	43	4	3.7037	36	0.168705	0.130988	0.0932836	0.130992
PbANKA_05_v3	234303	234474	PBANKA_0505900	-	171	1.71	15	8.77193	43	9	5.26316	56	9	5.26316	33	0.169434	0.0859107	0.137552	0.130965
PbANKA_12_v3	1698359	1698512	PBANKA_1245100	+	153	1.53	22	14.3791	86	16	10.4575	78	24	15.6863	104	0.143248	0.118221	0.131062	0.130843
PbANKA_13_v3	1338810	1339082	PBANKA_1333000	-	272	2.72	76	27.9412	156	116	42.6471	252	53	19.4853	184	0.151903	0.144739	0.0957578	0.1308
PbANKA_10_v3	206992	207093	PBANKA_1003300	+	101	1.01	14	13.8614	161	41	40.5941	218	48	47.5248	257	0.0792707	0.15698	0.156062	0.130771
PbANKA_14_v3	575713	575823	PBANKA_1414100	-	110	1.1	58	52.7273	379	85	77.2727	465	51	46.3636	317	0.122131	0.142498	0.127596	0.130742
PbANKA_02_v3	160128	160283	PBANKA_0204700	-	155	1.55	19	12.2581	76	20	12.9032	88	18	11.6129	81	0.138889	0.127877	0.125392	0.130719
PbANKA_14_v3	1675937	1676033	PBANKA_1443700	+	96	1	21	21	173	45	45	191	17	17	166	0.108247	0.190678	0.0928962	0.130607
PbANKA_12_v3	1653212	1653313	PBANKA_1243900	+	101	1.01	25	24.7525	192	62	61.3861	414	33	32.6733	189	0.114197	0.129129	0.147394	0.13024
PbANKA_02_v3	218444	218569	PBANKA_0206300	-	125	1.25	97	77.6	255	105	84	1137	70	56	576	0.233313	0.0687961	0.0886076	0.130239
PbANKA_13_v3	1796884	1796979	PBANKA_1345700	+	95	1	25	25	81	16	16	124	4	4	95	0.235849	0.114286	0.040404	0.13018
PbANKA_12_v3	858080	858221	PBANKA_1222600	-	141	1.41	20	14.1844	130	30	21.2766	112	20	14.1844	93	0.0983768	0.159642	0.132336	0.130119
PbANKA_08_v3	840382	840480	PBANKA_0821200	+	98	1	5	5	32	5	5	38	5	5	31	0.135135	0.116279	0.138889	0.130101
PbANKA_09_v3	1056351	1056450	PBANKA_0928600	-	99	1	19	19	220	39	39	178	29	29	193	0.0794979	0.179724	0.130631	0.129951
PbANKA_02_v3	482493	482609	PBANKA_0213000	-	116	1.16	58	50	394	105	90.5172	498	64	55.1724	393	0.112613	0.153806	0.123105	0.129841
PbANKA_09_v3	873720	873805	PBANKA_0924300	-	85	1	17	17	99	40	40	236	15	15	139	0.146552	0.144928	0.0974026	0.129627
PbANKA_04_v3	406433	406624	PBANKA_0411300	-	191	1.91	4	2.09424	11	6	3.14136	58	7	3.66492	17	0.159936	0.0513787	0.17735	0.129555
PbANKA_14_v3	1452087	1452237	PBANKA_1438400	-	150	1.5	20	13.3333	63	24	16	152	24	16	119	0.174672	0.0952381	0.118519	0.129476
PbANKA_04_v3	421102	421202	PBANKA_0411800	-	100	1	92	92	671	85	85	641	79	79	446	0.120577	0.11708	0.150476	0.129378
PbANKA_10_v3	244216	244321	PBANKA_1004300	+	105	1.05	11	10.4762	104	22	20.9524	144	18	17.1429	84	0.0915141	0.127021	0.169492	0.129342
PbANKA_05_v3	764870	764972	PBANKA_0521200	-	102	1.02	8	7.84314	38	32	31.3725	285	5	4.90196	37	0.171086	0.0991633	0.116986	0.129079
PbANKA_11_v3	1418992	1419112	PBANKA_1137400	+	120	1.2	4	3.33333	31	14	11.6667	94	16	13.3333	61	0.0970874	0.11041	0.179372	0.128957
PbANKA_13_v3	377606	377716	PBANKA_1308000	-	110	1.1	17	15.4545	124	33	30	327	35	31.8182	134	0.110821	0.0840336	0.191886	0.128914
PbANKA_09_v3	1068694	1068803	PBANKA_0929000	-	109	1.09	17	15.5963	104	15	13.7615	135	29	26.6055	136	0.130408	0.0925069	0.16362	0.128845
PbANKA_02_v3	88477	88572	PBANKA_0202000	-	95	1	42	42	637	90	90	384	57	57	366	0.0618557	0.189873	0.134752	0.128827
PbANKA_05_v3	77935	78047	PBANKA_0502100	-	112	1.12	18	16.0714	139	24	21.4286	123	20	17.8571	115	0.103639	0.148368	0.134409	0.128805
PbANKA_08_v3	968963	969188	PBANKA_0824900	+	225	2.25	45	20	141	60	26.6667	174	50	22.2222	150	0.124224	0.13289	0.129032	0.128715
PbANKA_07_v3	571152	571302	PBANKA_0715300	-	150	1.5	5	3.33333	37	48	32	126	16	10.6667	95	0.0826446	0.202532	0.100946	0.128708
PbANKA_12_v3	771308	771423	PBANKA_1220100	-	115	1.15	17	14.7826	217	56	48.6957	206	31	26.9565	181	0.0637779	0.191192	0.129626	0.128198
PbANKA_14_v3	1558040	1558182	PBANKA_1441200	-	142	1.42	25	17.6056	125	24	16.9014	123	21	14.7887	91	0.123457	0.120809	0.139795	0.12802
PbANKA_13_v3	1244232	1244354	PBANKA_1330800	+	122	1.22	39	31.9672	373	95	77.8689	435	56	45.9016	254	0.0789378	0.15183	0.153056	0.127941
PbANKA_05_v3	361470	361622	PBANKA_0508800	-	152	1.52	10	6.57895	59	11	7.23684	56	17	11.1842	55	0.100321	0.11444	0.168986	0.127916
PbANKA_11_v3	1251888	1252069	PBANKA_1133200	-	181	1.81	41	22.6519	258	72	39.779	240	68	37.5691	196	0.0807118	0.14218	0.160848	0.127913
PbANKA_12_v3	352580	352677	PBANKA_1209100	+	97	1	63	63	537	94	94	582	81	81	499	0.105	0.139053	0.139655	0.127903
PbANKA_13_v3	1970860	1970968	PBANKA_1351700	+	108	1.08	24	22.2222	162	52	48.1481	337	41	37.963	237	0.120627	0.125012	0.138066	0.127902
PbANKA_08_v3	918678	918805	PBANKA_0823600	-	127	1.27	31	24.4094	176	38	29.9213	216	36	28.3465	174	0.121798	0.12167	0.140089	0.127852
PbANKA_11_v3	1223866	1223991	PBANKA_1132600	+	125	1.25	80	64	414	127	101.6	656	97	77.6	595	0.133891	0.134108	0.115373	0.127791
PbANKA_03_v3	178398	178579	PBANKA_0305200	+	181	1.81	22	12.1547	110	31	17.1271	123	30	16.5746	86	0.0995025	0.122225	0.161586	0.127771
PbANKA_07_v3	587001	587085	PBANKA_0716000	-	84	1	31	31	216	46	46	357	35	35	209	0.125506	0.114144	0.143443	0.127698
PbANKA_09_v3	1333071	1333166	PBANKA_0937100	-	95	1	6	6	41	8	8	83	11	11	55	0.12766	0.0879121	0.166667	0.127413
PbANKA_06_v3	913668	913817	PBANKA_0622700	+	149	1.49	130	87.2483	671	193	129.53	787	133	89.2617	621	0.115066	0.141327	0.125674	0.127356
PbANKA_13_v3	1627534	1627645	PBANKA_1341600	-	111	1.11	18	16.2162	136	31	27.9279	184	25	22.5225	135	0.106534	0.13178	0.14298	0.127098
PbANKA_02_v3	158865	158954	PBANKA_0204700	-	89	1	34	34	279	63	63	408	40	40	248	0.108626	0.133758	0.138889	0.127091
PbANKA_05_v3	218722	218805	PBANKA_0505600	+	83	1	35	35	263	69	69	434	41	41	283	0.11745	0.137177	0.126543	0.127057
PbANKA_12_v3	955448	955521	PBANKA_1225200	+	73	1	23	23	236	28	28	185	37	37	193	0.0888031	0.131455	0.16087	0.127043
PbANKA_10_v3	1572912	1573053	PBANKA_1039300	+	141	1.41	37	26.2411	214	57	40.4255	283	45	31.9149	186	0.109228	0.124992	0.146456	0.126892
PbANKA_08_v3	638149	638275	PBANKA_0815200	-	126	1.26	94	74.6032	388	86	68.254	598	94	74.6032	564	0.161268	0.102444	0.116822	0.126845
PbANKA_14_v3	2234258	2234529	PBANKA_1458300	+	271	2.71	29	10.7011	64	45	16.6052	128	29	10.7011	77	0.143252	0.114831	0.122018	0.1267
PbANKA_12_v3	1440433	1440611	PBANKA_1237400	+	178	1.78	34	19.1011	165	44	24.7191	132	26	14.6067	109	0.103753	0.157729	0.118171	0.126551
PbANKA_10_v3	418395	418536	PBANKA_1009100	+	141	1.41	80	56.7376	436	64	45.3901	313	62	43.9716	275	0.115148	0.12665	0.137854	0.126551
PbANKA_14_v3	1984460	1984581	PBANKA_1451500	-	121	1.21	5	4.13223	13	6	4.95868	89	6	4.95868	53	0.241196	0.0527751	0.0855554	0.126509
PbANKA_13_v3	1431396	1431477	PBANKA_1336000	-	81	1	41	41	287	33	33	220	31	31	219	0.125	0.130435	0.124	0.126478
PbANKA_08_v3	763738	763825	PBANKA_0819100	+	87	1	342	342	2087	236	236	1548	174	174	1467	0.140799	0.132287	0.106033	0.126373
PbANKA_14_v3	272367	272636	PBANKA_1405400	+	269	2.69	155	57.6208	430	155	57.6208	410	194	72.119	453	0.118167	0.123221	0.137338	0.126242
PbANKA_11_v3	1730036	1730172	PBANKA_1146241	+	136	1.36	3	2.20588	27	10	7.35294	37	16	11.7647	74	0.0755287	0.165782	0.137174	0.126162
PbANKA_10_v3	693315	693413	PBANKA_1016100	-	98	1	11	11	95	13	13	80	12	12	77	0.103774	0.139785	0.134831	0.12613
PbANKA_14_v3	1314862	1314965	PBANKA_1434800	-	103	1.03	11	10.6796	145	24	23.301	109	20	19.4175	126	0.0685999	0.176121	0.133529	0.126083
PbANKA_11_v3	1082929	1083124	PBANKA_1128500	+	195	1.95	10	5.12821	64	54	27.6923	171	38	19.4872	99	0.074184	0.139373	0.164467	0.126008
PbANKA_02_v3	246150	246342	PBANKA_0207100	+	192	1.92	4	2.08333	10	17	8.85417	90	6	3.125	24	0.172414	0.089568	0.115207	0.12573
PbANKA_03_v3	72493	72637	PBANKA_0302200	-	144	1.44	15	10.4167	66	48	33.3333	241	23	15.9722	118	0.136314	0.121507	0.11922	0.12568
PbANKA_05_v3	707969	708149	PBANKA_0519700	-	180	1.8	46	25.5556	218	56	31.1111	210	70	38.8889	233	0.104927	0.129032	0.143032	0.125664
PbANKA_11_v3	920252	920340	PBANKA_1124900	+	88	1	36	36	219	23	23	160	21	21	170	0.141176	0.125683	0.109948	0.125602
PbANKA_10_v3	654513	654610	PBANKA_1014900	-	97	1	48	48	469	151	151	656	52	52	485	0.0928433	0.187113	0.0968343	0.125597
PbANKA_08_v3	654554	654719	PBANKA_0815600	+	165	1.65	55	33.3333	320	83	50.303	317	70	42.4242	250	0.0943396	0.136952	0.145078	0.125457
PbANKA_08_v3	840591	840729	PBANKA_0821200	+	138	1.38	34	24.6377	82	18	13.0435	117	4	2.89855	62	0.231041	0.100301	0.0446628	0.125335
PbANKA_03_v3	409726	409822	PBANKA_0311700	+	96	1	10	10	113	18	18	107	26	26	147	0.0813008	0.144	0.150289	0.125197
PbANKA_01_v3	41275	41474	PBANKA_0100500	-	199	1.99	60	30.1508	308	86	43.2161	285	111	55.7789	305	0.0891636	0.13167	0.154607	0.125147
PbANKA_14_v3	1848979	1849158	PBANKA_1448100	-	179	1.79	30	16.7598	189	43	24.0223	140	51	28.4916	165	0.0814531	0.146458	0.14725	0.125054
PbANKA_06_v3	304073	304169	PBANKA_0606200	-	96	1	9	9	45	15	15	185	6	6	39	0.166667	0.075	0.133333	0.125
PbANKA_01_v3	71523	71764	PBANKA_0101400	-	241	2.41	97	40.249	291	149	61.8257	355	79	32.7801	279	0.121507	0.148325	0.105138	0.12499
PbANKA_01_v3	65770	65872	PBANKA_0101200	-	102	1.02	11	10.7843	107	24	23.5294	142	25	24.5098	149	0.0915598	0.142146	0.141259	0.124988
PbANKA_03_v3	221029	221274	PBANKA_0306200	-	245	2.45	60	24.4898	108	39	15.9184	122	35	14.2857	179	0.184843	0.115419	0.0739098	0.124724
PbANKA_14_v3	192424	192556	PBANKA_1403200	+	132	1.32	18	13.6364	106	27	20.4545	145	21	15.9091	101	0.113982	0.123626	0.136081	0.124563
PbANKA_11_v3	1640230	1640316	PBANKA_1143900	-	86	1	11	11	78	17	17	107	9	9	71	0.123596	0.137097	0.1125	0.124397
PbANKA_06_v3	713222	713363	PBANKA_0616700	+	141	1.41	20	14.1844	88	35	24.8227	212	15	10.6383	72	0.138812	0.104816	0.128733	0.12412
PbANKA_01_v3	60019	60137	PBANKA_0100900	+	118	1.18	30	25.4237	155	33	27.9661	243	42	35.5932	243	0.140911	0.103209	0.127761	0.12396
PbANKA_10_v3	884856	884956	PBANKA_1021700	-	100	1	37	37	273	34	34	254	42	42	272	0.119355	0.118056	0.133758	0.123723
PbANKA_02_v3	166974	167046	PBANKA_0204900	+	72	1	14	14	136	25	25	153	16	16	101	0.0933333	0.140449	0.136752	0.123512
PbANKA_13_v3	1156774	1156896	PBANKA_1329000	-	122	1.22	8	6.55738	36	14	11.4754	108	4	3.27869	24	0.154083	0.0960483	0.120192	0.123441
PbANKA_02_v3	568973	569143	PBANKA_0214900	-	170	1.7	15	8.82353	81	15	8.82353	57	28	16.4706	103	0.0982318	0.134048	0.137863	0.123381
PbANKA_13_v3	553661	553867	PBANKA_1312800	+	206	2.06	31	15.0485	68	35	16.9903	204	20	9.70874	77	0.181202	0.0768825	0.11197	0.123351
PbANKA_07_v3	501932	502050	PBANKA_0713100	+	118	1.18	4	3.38983	31	18	15.2542	101	10	8.47458	52	0.0985707	0.131214	0.140135	0.123307
PbANKA_14_v3	2178025	2178107	PBANKA_1456800	-	82	1	8	8	102	49	49	267	25	25	151	0.0727273	0.155063	0.142045	0.123279
PbANKA_14_v3	2256527	2256693	PBANKA_1458900	+	166	1.66	11	6.62651	60	17	10.241	76	24	14.4578	81	0.0994575	0.118748	0.151458	0.123221
PbANKA_13_v3	485579	485687	PBANKA_1310500	-	108	1.08	9	8.33333	101	39	36.1111	264	26	24.0741	115	0.0762195	0.120326	0.173103	0.123216
PbANKA_11_v3	685535	685685	PBANKA_1118300	+	150	1.5	15	10	95	36	24	131	23	15.3333	113	0.0952381	0.154839	0.119481	0.123186
PbANKA_05_v3	77710	77822	PBANKA_0502100	-	112	1.12	21	18.75	87	16	14.2857	80	4	3.57143	85	0.177305	0.151515	0.0403226	0.123048
PbANKA_14_v3	2119200	2119344	PBANKA_1454600	-	144	1.44	6	4.16667	37	11	7.63889	96	17	11.8056	49	0.101215	0.0737068	0.194153	0.123025
PbANKA_13_v3	2351548	2351702	PBANKA_1361500	-	154	1.54	4	2.5974	16	17	11.039	124	4	2.5974	15	0.139665	0.0817465	0.147601	0.123004
PbANKA_05_v3	762927	763021	PBANKA_0521200	-	94	1	6	6	41	20	20	227	8	8	42	0.12766	0.0809717	0.16	0.122877
PbANKA_11_v3	1563051	1563179	PBANKA_1141500	-	128	1.28	24	18.75	203	106	82.8125	386	29	22.6562	189	0.0845547	0.176643	0.107043	0.122747
PbANKA_08_v3	1180592	1180674	PBANKA_0831200	-	82	1	8	8	33	18	18	225	10	10	91	0.195122	0.0740741	0.0990099	0.122735
PbANKA_14_v3	714947	715071	PBANKA_1417900	+	124	1.24	20	16.129	215	86	69.3548	443	67	54.0323	278	0.0697837	0.135365	0.162732	0.122627
PbANKA_14_v3	553537	553660	PBANKA_1413400	+	123	1.23	107	86.9919	639	87	70.7317	410	65	52.8455	472	0.119825	0.147133	0.100688	0.122549
PbANKA_03_v3	72736	72870	PBANKA_0302200	-	134	1.34	9	6.71642	41	17	12.6866	143	18	13.4328	79	0.140757	0.0814879	0.145325	0.122523
PbANKA_14_v3	1268615	1268728	PBANKA_1434000	-	113	1.13	15	13.2743	119	28	24.7788	141	19	16.8142	126	0.100355	0.149469	0.117735	0.122519
PbANKA_13_v3	2425220	2425369	PBANKA_1363900	-	149	1.49	67	44.9664	222	47	31.5436	234	39	26.1745	300	0.168435	0.118789	0.0802469	0.12249
PbANKA_13_v3	638464	638635	PBANKA_1315000	+	171	1.71	29	16.9591	126	58	33.9181	301	47	27.4854	159	0.118629	0.101273	0.147386	0.122429
PbANKA_08_v3	764100	764202	PBANKA_0819100	+	102	1.02	204	200	1927	239	234.314	1467	217	212.745	1366	0.0940291	0.137725	0.134756	0.12217
PbANKA_12_v3	1470795	1470993	PBANKA_1238300	-	198	1.98	13	6.56566	40	19	9.59596	171	21	10.6061	51	0.140998	0.053135	0.172159	0.122097
PbANKA_09_v3	1113854	1113947	PBANKA_0930400	-	93	1	9	9	70	13	13	94	14	14	93	0.113924	0.121495	0.130841	0.122087
PbANKA_10_v3	1605653	1605786	PBANKA_1040200	+	133	1.33	14	10.5263	51	8	6.01504	50	9	6.76692	71	0.171086	0.107383	0.0870154	0.121828
PbANKA_13_v3	1159840	1159963	PBANKA_1329100	-	123	1.23	5	4.06504	30	23	18.6992	113	7	5.69106	49	0.119332	0.141984	0.104058	0.121791
PbANKA_13_v3	2497116	2497221	PBANKA_1365600	-	105	1.05	21	20	145	33	31.4286	202	27	25.7143	210	0.121212	0.134639	0.109091	0.121647
PbANKA_02_v3	568442	568589	PBANKA_0214900	-	147	1.47	12	8.16327	72	9	6.12245	48	21	14.2857	81	0.101833	0.113122	0.149925	0.121627
PbANKA_06_v3	694050	694131	PBANKA_0616000	+	81	1	13	13	121	31	31	194	26	26	174	0.0970149	0.137778	0.13	0.121598
PbANKA_01_v3	400322	400409	PBANKA_0110100	-	87	1	29	29	236	55	55	516	44	44	233	0.109434	0.0963222	0.158845	0.121534
PbANKA_01_v3	375750	375834	PBANKA_0109300	-	84	1	16	16	187	38	38	261	26	26	138	0.0788177	0.12709	0.158537	0.121482
PbANKA_04_v3	176567	176643	PBANKA_0404600	+	76	1	31	31	238	19	19	142	24	24	159	0.115242	0.118012	0.131148	0.121467
PbANKA_12_v3	420577	420797	PBANKA_1211400	+	220	2.2	12	5.45455	31	11	5	41	6	2.72727	23	0.149626	0.108696	0.106007	0.121443
PbANKA_02_v3	215150	215239	PBANKA_0206100	-	89	1	19	19	177	25	25	135	15	15	120	0.0969388	0.15625	0.111111	0.121433
PbANKA_02_v3	51491	51579	PBANKA_0201250	-	88	1	43	43	324	58	58	505	69	69	410	0.117166	0.10302	0.14405	0.121412
PbANKA_08_v3	1119227	1119330	PBANKA_0829100	+	103	1.03	47	45.6311	444	67	65.0485	447	66	64.0777	381	0.0931948	0.127036	0.14397	0.1214
PbANKA_14_v3	2189707	2189856	PBANKA_1457200	-	149	1.49	5	3.3557	11	21	14.094	156	4	2.68456	54	0.233754	0.0828598	0.0473597	0.121325
PbANKA_05_v3	458522	458625	PBANKA_0511400	-	103	1.03	20	19.4175	124	58	56.3107	512	67	65.0485	441	0.135391	0.0990843	0.128542	0.121006
PbANKA_14_v3	237440	237618	PBANKA_1404400	-	178	1.78	41	23.0337	161	57	32.0225	213	41	23.0337	192	0.12516	0.130692	0.107117	0.12099
PbANKA_13_v3	1183680	1183892	PBANKA_1329200	+	212	2.12	23	10.8491	40	25	11.7925	241	17	8.01887	70	0.213358	0.0466488	0.102781	0.120929
PbANKA_06_v3	917056	917381	PBANKA_0622800	-	325	3.25	26	8	98	43	13.2308	88	47	14.4615	78	0.0754717	0.130699	0.156406	0.120859
PbANKA_14_v3	1809545	1809824	PBANKA_1447000	+	279	2.79	40	14.3369	117	81	29.0323	226	79	28.3154	175	0.109161	0.113838	0.139268	0.120756
PbANKA_10_v3	518764	518893	PBANKA_1011300	-	129	1.29	71	55.0388	636	178	137.984	685	109	84.4961	652	0.0796464	0.167664	0.114727	0.120679
[truncated: 3,170 more rows]
[truncated: 8 more columns]

## Sheet: AKO
Intron retention																					5'/3' Splice change																	Exon skipping
Chromosome	Start	End	Gene	Strand	Intron length	Length factor (length/100)	Read count asexual KO (rep. 1)	Normalised read count asexual KO (rep. 1) (count/length factor)	Canonical junction count asexual KO (rep. 1)	Read count asexual KO (rep. 2)	Normalised read count asexual KO (rep. 2) (count/length factor)	Canonical junction count asexual KO (rep. 2)	Read count asexual KO (rep. 3)	Normalised read count asexual KO (rep. 3) (count/length factor)	Canonical junction count asexual KO (rep. 3)	AS count/total count (rep. 1)	AS count/total count (rep. 2)	AS count/total count (rep. 3)	Mean		Chromosome	Start	End	Gene	Strand	Change	Read count asexual KO (rep. 1)	Canonical junction count asexual KO (rep. 1)	Read count asexual KO (rep. 2)	Canonical junction count asexual KO (rep. 2)	Read count asexual KO (rep. 3)	Canonical junction count asexual KO (rep. 3)	AS count/total count (rep. 1)	AS count/total count (rep. 2)	AS count/total count (rep. 3)	Mean		Chromosome	Start	End	Gene	Read count asexual KO (rep. 1)	Adjacent canonical junction 1 count (rep. 1)	Adjacent canonical junction 2 count (rep. 1)	Average canonical junction count asexual KO (rep. 1)	Read count asexual KO (rep. 2)	Adjacent canonical junction 1 count (rep. 2)	Adjacent canonical junction 2 count (rep. 2)	Average canonical junction count asexual KO (rep. 2)
PbANKA_02_v3	136929	137015	PBANKA_0203750	-	86	1	4	4	0	9	9	0	14	14	0	1	1	1	1		PBANKA_03_V3	555987	556181	PBANKA_0316200	+	3	146	0	247	0	172	0	1	1	1	1		PBANKA_13_V3	1664549	1664730	PBANKA_1342300.2	184	0	0	0	30	0	0	0
PbANKA_02_v3	49558	49755	PBANKA_0201200	+	197	1.97	22	11.1675	0	7	3.5533	0	4	2.03046	0	1	1	1	1		PBANKA_03_V3	635948	636096	PBANKA_0317061	-	5	55	0	57	0	29	0	1	1	1	1		PBANKA_13_V3	1664756	1664861	PBANKA_1342300.2	196	0	0	0	37	0	0	0
PbANKA_02_v3	571441	571521	PBANKA_0214951	-	80	1	145	145	0	265	265	0	288	288	0	1	1	1	1		PBANKA_03_V3	645959	646062	PBANKA_0317121	-	3	37	0	35	0	29	0	1	1	1	1		PBANKA_03_V3	89055	89319	PBANKA_0302800	14	0	0	0	42	0	3	1.5
PbANKA_02_v3	5718	5935	PBANKA_0200500	-	217	2.17	31	14.2857	0	34	15.6682	0	31	14.2857	0	1	1	1	1		PBANKA_05_V3	420735	420844	PBANKA_0510200	-	5	1039	0	485	0	337	0	1	1	1	1		PBANKA_07_V3	52225	52579	PBANKA_0700561	346	16	0	8	240	9	0	4.5
PbANKA_02_v3	64387	64614	PBANKA_0201400	+	227	2.27	74	32.5991	0	61	26.8722	0	52	22.9075	0	1	1	1	1		PBANKA_05_V3	675324	675415	PBANKA_0518600	+	5	181	0	125	0	144	0	1	1	1	1		PBANKA_06_V3	389841	390338	PBANKA_0608100	237	8	0	4	246	21	0	10.5
PbANKA_03_v3	597141	597230	PBANKA_0316861	+	89	1	3	3	0	4	4	0	5	5	0	1	1	1	1		PBANKA_06_V3	390241	390338	PBANKA_0608100	+	5	18	0	28	0	20	0	1	1	1	1		PBANKA_10_V3	1314747	1315034	PBANKA_1032400	9	16	0	8	14	6	2	4
PbANKA_03_v3	635948	636157	PBANKA_0317061	-	209	2.09	97	46.4115	0	87	41.6268	0	52	24.8804	0	1	1	1	1		PBANKA_07_V3	435891	435972	PBANKA_0711300	-	3	38	0	56	0	31	0	1	1	1	1		PBANKA_14_V3	1228114	1228391	PBANKA_1432700	12	9	14	11.5	19	0	3	1.5
PbANKA_03_v3	638946	639026	PBANKA_0317081	-	80	1	154	154	0	284	284	0	164	164	0	1	1	1	1		PBANKA_07_V3	588135	588267	PBANKA_0716000	-	5	296	0	241	0	182	0	1	1	1	1		PBANKA_06_V3	617398	617623	PBANKA_0614700	45	14	38	26	57	26	58	42
PbANKA_04_v3	23008	23186	PBANKA_0400800	+	178	1.78	19	10.6742	0	16	8.98876	0	7	3.93258	0	1	1	1	1		PBANKA_07_V3	609663	609809	PBANKA_0716500	-	5	210	0	366	0	296	0	1	1	1	1		PBANKA_03_V3	648903	649270	PBANKA_0317141	21	21	20	20.5	18	20	18	19
PbANKA_05_v3	10267	10363	PBANKA_0500700	+	96	1	572	572	0	598	598	0	731	731	0	1	1	1	1		PBANKA_08_V3	20109	20300	PBANKA_0800200	+	5	17	0	13	0	27	0	1	1	1	1		PBANKA_12_V3	1470349	1470716	PBANKA_1238300	12	11	18	14.5	8	10	15	12.5
PbANKA_05_v3	420735	420879	PBANKA_0510200	-	144	1.44	1096	761.111	0	508	352.778	0	333	231.25	0	1	1	1	1		PBANKA_08_V3	1254248	1254373	PBANKA_0833300	-	5	20	0	20	0	11	0	1	1	1	1		PBANKA_12_V3	389209	389452	PBANKA_1210400	47	87	94	90.5	55	105	101	103
PbANKA_05_v3	586620	586762	PBANKA_0515700	-	142	1.42	6	4.22535	0	12	8.4507	0	14	9.85915	0	1	1	1	1		PBANKA_10_V3	693560	693647	PBANKA_1016100	-	5	39	0	82	0	73	0	1	1	1	1		PBANKA_09_V3	1072505	1072707	PBANKA_0929200	9	93	60	76.5	61	96	99	97.5
PbANKA_05_v3	675318	675415	PBANKA_0518600	+	97	1	176	176	0	111	111	0	141	141	0	1	1	1	1		PBANKA_10_V3	1083615	1083781	PBANKA_1026300	+	5	20	0	6	0	6	0	1	1	1	1		PBANKA_14_V3	600020	600459	PBANKA_1414900	19	100	86	93	30	103	85	94
PbANKA_06_v3	18481	18567	PBANKA_0600051	-	86	1	6	6	0	4	4	0	3	3	0	1	1	1	1		PBANKA_10_V3	1184643	1184750	PBANKA_1029000	+	5	44	0	29	0	36	0	1	1	1	1		PBANKA_13_V3	1666360	1666692	PBANKA_1342300.2	5	105	58	81.5	4	21	13	17
PbANKA_06_v3	390003	390338	PBANKA_0608100	+	335	3.35	145	43.2836	0	134	40	0	134	40	0	1	1	1	1		PBANKA_11_V3	59739	59832	PBANKA_1100821	+	3	15	0	33	0	13	0	1	1	1	1		PBANKA_09_V3	156028	156298	PBANKA_0904300	27	82	58	70	15	86	69	77.5
PbANKA_07_v3	393947	394086	PBANKA_0710200	-	139	1.39	9	6.47482	0	15	10.7914	0	6	4.31655	0	1	1	1	1		PBANKA_11_V3	377302	377440	PBANKA_1109600	+	5	41	0	61	0	32	0	1	1	1	1		PBANKA_11_V3	586858	587111	PBANKA_1115200	11	56	93	74.5	31	50	91	70.5
PbANKA_07_v3	51938	52016	PBANKA_0700561	+	78	1	367	367	0	305	305	0	285	285	0	1	1	1	1		PBANKA_11_V3	1573626	1573878	PBANKA_1141900	+	3	3	0	4	0	4	0	1	1	1	1		PBANKA_14_V3	195591	195832	PBANKA_1403300	5	74	47	60.5	8	37	20	28.5
PbANKA_07_v3	52440	52579	PBANKA_0700561	+	139	1.39	31	22.3022	0	16	11.5108	0	9	6.47482	0	1	1	1	1		PBANKA_12_V3	7795	7919	PBANKA_1200031	-	5	18	0	6	0	11	0	1	1	1	1		PBANKA_14_V3	193037	193384	PBANKA_1403200	24	111	64	87.5	21	156	112	134
PbANKA_07_v3	588135	588324	PBANKA_0716000	-	189	1.89	474	250.794	0	396	209.524	0	311	164.55	0	1	1	1	1		PBANKA_12_V3	985269	985509	PBANKA_1226000	+	5	39	0	24	0	31	0	1	1	1	1		PBANKA_10_V3	1338686	1339040	PBANKA_1033000	12	43	45	44	10	90	84	87
PbANKA_07_v3	609663	609728	PBANKA_0716500	-	65	1	13	13	0	10	10	0	8	8	0	1	1	1	1		PBANKA_13_V3	148913	149016	PBANKA_1302300	+	5	129	0	51	0	42	0	1	1	1	1		PBANKA_12_V3	685247	685607	PBANKA_1217900	31	214	172	193	40	200	118	159
PbANKA_08_v3	1004804	1004903	PBANKA_0826000	+	99	1	86	86	0	75	75	0	69	69	0	1	1	1	1		PBANKA_13_V3	1524539	1524632	PBANKA_1338900	+	5	211	0	220	0	112	0	1	1	1	1		PBANKA_11_V3	667215	667555	PBANKA_1117800	155	991	548	769.5	79	637	411	524
PbANKA_08_v3	1254248	1254382	PBANKA_0833300	-	134	1.34	16	11.9403	0	18	13.4328	0	9	6.71642	0	1	1	1	1		PBANKA_14_V3	762359	762529	PBANKA_1419400	-	3	11	0	23	0	14	0	1	1	1	1		PBANKA_05_V3	675043	675415	PBANKA_0518600	26	208	0	104	10	135	0	67.5
PbANKA_08_v3	1380007	1380093	PBANKA_0837001	+	86	1	17	17	0	11	11	0	4	4	0	1	1	1	1		PBANKA_14_V3	967198	967317	PBANKA_1425300	+	5	111	0	180	0	173	0	1	1	1	1		PBANKA_07_V3	244587	244902	PBANKA_0705400	17	62	131	96.5	8	70	128	99
PbANKA_08_v3	1417546	1417743	PBANKA_0837201	-	197	1.97	29	14.7208	0	41	20.8122	0	31	15.736	0	1	1	1	1		PBANKA_13_V3	1627968	1628062	PBANKA_1341600	-	5	523	5	265	0	293	0	0.99053	1	1	0.996843		PBANKA_10_V3	299095	299781	PBANKA_1005900	13	80	97	88.5	18	103	149	126
PbANKA_08_v3	20098	20300	PBANKA_0800200	+	202	2.02	16	7.92079	0	12	5.94059	0	20	9.90099	0	1	1	1	1		PBANKA_06_V3	303914	304004	PBANKA_0606200	-	5	342	8	93	0	64	0	0.977143	1	1	0.992381		PBANKA_06_V3	798134	798451	PBANKA_0619400	54	249	351	300	45	201	307	254
PbANKA_08_v3	886479	886588	PBANKA_0822600	-	109	1.09	101	92.6606	0	74	67.8899	0	69	63.3028	0	1	1	1	1		PBANKA_09_V3	170229	170372	PBANKA_0904900	+	5	247	4	289	3	294	2	0.984064	0.989726	0.993243	0.989011		PBANKA_04_V3	408745	408959	PBANKA_0411400	40	274	277	275.5	26	235	246	240.5
PbANKA_09_v3	1574324	1574485	PBANKA_0943400	+	161	1.61	22	13.6646	0	25	15.528	0	10	6.21118	0	1	1	1	1		PBANKA_03_V3	437524	437630	PBANKA_0312600	-	5	17	1	12	0	5	0	0.944444	1	1	0.981481		PBANKA_08_V3	1186271	1186617	PBANKA_0831300	18	164	181	172.5	26	147	181	164
PbANKA_10_v3	1083618	1083781	PBANKA_1026300	+	163	1.63	12	7.36196	0	5	3.06748	0	4	2.45399	0	1	1	1	1		PBANKA_13_V3	113712	113846	PBANKA_1301800	-	5	70	0	27	2	13	0	1	0.931034	1	0.977011		PBANKA_02_V3	218656	219172	PBANKA_0206300	26	397	152	274.5	49	478	289	383.5
PbANKA_10_v3	1184655	1184750	PBANKA_1029000	+	95	1	85	85	0	39	39	0	38	38	0	1	1	1	1		PBANKA_07_V3	51636	51830	PBANKA_0700561	+	5	72	3	42	2	53	0	0.96	0.954545	1	0.971515		PBANKA_12_V3	1763128	1763491	PBANKA_1246161	110	1061	816	938.5	101	953	742	847.5
PbANKA_10_v3	1278571	1278678	PBANKA_1031600	-	107	1.07	5	4.6729	0	10	9.34579	0	11	10.2804	0	1	1	1	1		PBANKA_03_V3	652845	652984	PBANKA_0317161	+	5	27	0	11	0	8	1	1	1	0.888889	0.962963		PBANKA_08_V3	1178800	1179153	PBANKA_0831100	26	179	177	178	13	117	111	114
PbANKA_10_v3	1601053	1601177	PBANKA_1040151	-	124	1.24	9	7.25806	0	5	4.03226	0	4	3.22581	0	1	1	1	1		PBANKA_14_V3	931996	932409	PBANKA_1424200	+	5	622	47	540	28	563	40	0.929746	0.950704	0.933665	0.938038		PBANKA_10_V3	243891	244177	PBANKA_1004300	21	111	167	139	21	99	176	137.5
PbANKA_10_v3	1606572	1606658	PBANKA_1040200	+	86	1	17	17	0	4	4	0	5	5	0	1	1	1	1		PBANKA_13_V3	256399	256484	PBANKA_1304800	+	3	14	2	39	1	23	1	0.875	0.975	0.958333	0.936111		PBANKA_13_V3	1628775	1629044	PBANKA_1341600	23	150	157	153.5	14	134	144	139
PbANKA_10_v3	673587	673741	PBANKA_1015400	+	154	1.54	14	9.09091	0	7	4.54545	0	8	5.19481	0	1	1	1	1		PBANKA_10_V3	1267194	1267296	PBANKA_1031400	+	3	44	6	38	7	27	4	0.88	0.844444	0.870968	0.865137		PBANKA_12_V3	1702720	1702988	PBANKA_1245200	69	427	601	514	36	279	394	336.5
PbANKA_10_v3	674594	674673	PBANKA_1015400	+	79	1	19	19	0	11	11	0	10	10	0	1	1	1	1		PBANKA_09_V3	469350	469489	PBANKA_0912400	+	3	12	3	8	0	7	2	0.8	1	0.777778	0.859259		PBANKA_13_V3	1557659	1557953	PBANKA_1339600	35	141	219	180	13	182	221	201.5
PbANKA_10_v3	693560	693653	PBANKA_1016100	-	93	1	145	145	0	194	194	0	160	160	0	1	1	1	1		PBANKA_14_V3	2246076	2246375	PBANKA_1458700	+	5	98	24	202	33	170	18	0.803279	0.859574	0.904255	0.855703		PBANKA_06_V3	427075	427482	PBANKA_0609300	15	40	131	85.5	5	30	113	71.5
PbANKA_11_v3	1024658	1024882	PBANKA_1127100	+	224	2.24	7	3.125	0	7	3.125	0	3	1.33929	0	1	1	1	1		PBANKA_11_V3	1741848	1742097	PBANKA_1146600	+	5	16	2	28	6	3	1	0.888889	0.823529	0.75	0.820806		PBANKA_13_V3	2282955	2283530	PBANKA_1359900	11	149	51	100	16	232	219	225.5
PbANKA_11_v3	1749556	1749694	PBANKA_1146721	+	138	1.38	14	10.1449	0	6	4.34783	0	9	6.52174	0	1	1	1	1		PBANKA_11_V3	685176	685505	PBANKA_1118300	+	3	11	3	13	9	14	0	0.785714	0.590909	1	0.792208		PBANKA_09_V3	187547	188094	PBANKA_0905600	96	1507	1013	1260	107	1145	826	985.5
PbANKA_11_v3	377290	377440	PBANKA_1109600	+	150	1.5	35	23.3333	0	57	38	0	27	18	0	1	1	1	1		PBANKA_03_V3	646172	646334	PBANKA_0317121	-	5	11	5	18	2	11	3	0.6875	0.9	0.785714	0.791071		PBANKA_05_V3	150595	150979	PBANKA_0503700	13	88	77	82.5	5	100	138	119
PbANKA_11_v3	59261	59394	PBANKA_1100821	+	133	1.33	8	6.01504	0	18	13.5338	0	7	5.26316	0	1	1	1	1		PBANKA_02_V3	616054	616217	PBANKA_0216781	-	3	26	9	22	7	26	6	0.742857	0.758621	0.8125	0.771326		PBANKA_10_V3	334800	335268	PBANKA_1006900	47	400	212	306	14	188	89	138.5
PbANKA_11_v3	59465	59638	PBANKA_1100821	+	173	1.73	34	19.6532	0	56	32.3699	0	29	16.763	0	1	1	1	1		PBANKA_06_V3	426239	426957	PBANKA_0609300	+	5	9	2	8	2	6	3	0.818182	0.8	0.666667	0.761616		PBANKA_05_V3	66209	66593	PBANKA_0501700	6	120	103	111.5	9	114	99	106.5
PbANKA_11_v3	59739	59834	PBANKA_1100821	+	95	1	7	7	0	3	3	0	3	3	0	1	1	1	1		PBANKA_10_V3	1065603	1065966	PBANKA_1026000	+	5	60	38	77	15	67	22	0.612245	0.836957	0.752809	0.734003		PBANKA_14_V3	575513	575823	PBANKA_1414100	35	407	477	442	28	302	411	356.5
PbANKA_11_v3	677069	677232	PBANKA_1118100.2	+	163	1.63	67	41.1043	0	66	40.4908	0	38	23.3129	0	1	1	1	1		PBANKA_07_V3	830907	831162	PBANKA_0722801	+	5	42	49	92	18	57	9	0.461538	0.836364	0.863636	0.720513		PBANKA_01_V3	245887	246256	PBANKA_0106000	23	300	249	274.5	13	154	187	170.5
PbANKA_12_v3	985411	985509	PBANKA_1226000	+	98	1	3	3	0	4	4	0	3	3	0	1	1	1	1		PBANKA_12_V3	34242	34495	PBANKA_1200096	-	5	11	6	19	9	11	3	0.647059	0.678571	0.785714	0.703782		PBANKA_11_V3	1562893	1563179	PBANKA_1141500	19	238	238	238	14	216	235	225.5
PbANKA_13_v3	1087230	1087329	PBANKA_1327100	+	99	1	42	42	0	54	54	0	52	52	0	1	1	1	1		PBANKA_14_V3	175056	175880	PBANKA_1402600	-	5	34	34	72	37	77	21	0.5	0.66055	0.785714	0.648755		PBANKA_13_V3	1972524	1972740	PBANKA_1351700	9	209	308	258.5	15	186	219	202.5
PbANKA_13_v3	1221582	1221741	PBANKA_1329900	+	159	1.59	21	13.2075	0	16	10.0629	0	16	10.0629	0	1	1	1	1		PBANKA_13_V3	33312	33565	PBANKA_1300096	-	5	26	24	46	28	14	4	0.52	0.621622	0.777778	0.6398		PBANKA_11_V3	678019	678461	PBANKA_1118200	15	354	143	248.5	7	111	33	72
PbANKA_13_v3	148901	149016	PBANKA_1302300	+	115	1.15	147	127.826	0	52	45.2174	0	44	38.2609	0	1	1	1	1		PBANKA_03_V3	355596	355684	PBANKA_0310300	+	5	122	48	161	107	114	95	0.717647	0.600746	0.545455	0.621283		PBANKA_09_V3	1424418	1424872	PBANKA_0939400	23	239	268	253.5	9	165	210	187.5
PbANKA_13_v3	1524506	1524632	PBANKA_1338900	+	126	1.26	218	173.016	0	240	190.476	0	124	98.4127	0	1	1	1	1		PBANKA_14_V3	932206	932409	PBANKA_1424200	+	5	72	47	48	28	56	40	0.605042	0.631579	0.583333	0.606651		PBANKA_03_V3	357724	358101	PBANKA_0310400	9	100	133	116.5	12	191	285	238
PbANKA_13_v3	1664549	1666923	PBANKA_1342300.2	-	2374	23.74	573	24.1365	0	133	5.60236	0	70	2.94861	0	1	1	1	1		PBANKA_14_V3	1435755	1435962	PBANKA_1438000	-	5	74	35	112	104	75	57	0.678899	0.518519	0.568182	0.588533		PBANKA_09_V3	736103	736433	PBANKA_0919800	42	518	471	494.5	22	479	440	459.5
PbANKA_13_v3	1689849	1690138	PBANKA_1343100	+	289	2.89	15	5.19031	0	18	6.22837	0	3	1.03806	0	1	1	1	1		PBANKA_13_V3	696102	696307	PBANKA_1316400	+	3	423	301	519	355	433	357	0.584254	0.593822	0.548101	0.575392		PBANKA_02_V3	160128	160448	PBANKA_0204700	7	92	131	111.5	5	75	97	86
PbANKA_13_v3	2494644	2494752	PBANKA_1365550	+	108	1.08	7	6.48148	0	12	11.1111	0	17	15.7407	0	1	1	1	1		PBANKA_13_V3	1160788	1160975	PBANKA_1329100	-	5	21	27	22	15	26	12	0.4375	0.594595	0.684211	0.572102		PBANKA_03_V3	105672	106063	PBANKA_0303500	6	91	197	144	9	77	139	108
PbANKA_13_v3	2499925	2500027	PBANKA_1365650	-	102	1.02	9	8.82353	0	28	27.451	0	42	41.1765	0	1	1	1	1		PBANKA_11_V3	34626	34875	PBANKA_1100441	-	5	30	36	34	36	19	7	0.454545	0.485714	0.730769	0.55701		PBANKA_01_V3	271860	272112	PBANKA_0106600	8	145	152	148.5	11	175	199	187
PbANKA_13_v3	2500165	2500292	PBANKA_1365650	-	127	1.27	20	15.748	0	41	32.2835	0	48	37.7953	0	1	1	1	1		PBANKA_07_V3	823706	823953	PBANKA_0722600	+	5	72	127	97	81	90	31	0.361809	0.544944	0.743802	0.550185		PBANKA_04_V3	410257	410541	PBANKA_0411400	6	112	109	110.5	10	151	137	144
PbANKA_13_v3	2500361	2500479	PBANKA_1365650	-	118	1.18	10	8.47458	0	14	11.8644	0	12	10.1695	0	1	1	1	1		PBANKA_13_V3	1386174	1386265	PBANKA_1334600	-	5	78	72	113	68	71	78	0.52	0.624309	0.47651	0.540273		PBANKA_05_V3	674374	674704	PBANKA_0518600	12	153	161	157	6	148	142	145
PbANKA_13_v3	2500673	2500842	PBANKA_1365650	-	169	1.69	39	23.0769	0	57	33.7278	0	78	46.1538	0	1	1	1	1		PBANKA_14_V3	1431218	1431610	PBANKA_1437800	+	5	179	160	200	194	217	209	0.528024	0.507614	0.50939	0.515009		PBANKA_12_V3	209754	210061	PBANKA_1205100	57	1191	1129	1160	43	861	815	838
PbANKA_13_v3	376166	376307	PBANKA_1307900	+	141	1.41	15	10.6383	0	15	10.6383	0	7	4.96454	0	1	1	1	1		PBANKA_13_V3	696387	696481	PBANKA_1316400	+	5	280	301	399	355	355	357	0.481928	0.529178	0.498596	0.503234		PBANKA_11_V3	1223341	1223796	PBANKA_1132600	39	536	691	613.5	30	605	698	651.5
PbANKA_13_v3	851512	851763	PBANKA_1320600	+	251	2.51	88	35.0598	0	78	31.0757	0	97	38.6454	0	1	1	1	1		PBANKA_13_V3	310710	310976	PBANKA_1306400	-	3	59	59	101	93	100	106	0.5	0.520619	0.485437	0.502018		PBANKA_14_V3	1572445	1572771	PBANKA_1441600	6	186	174	180	3	148	158	153
PbANKA_14_v3	1187003	1187500	PBANKA_1431200	-	497	4.97	10	2.01207	0	14	2.8169	0	10	2.01207	0	1	1	1	1		PBANKA_13_V3	40709	41052	PBANKA_1300200	-	5	4	4	9	10	17	17	0.5	0.473684	0.5	0.491228		PBANKA_12_V3	893167	893498	PBANKA_1223600	22	362	384	373	11	439	426	432.5
PbANKA_14_v3	2136879	2137001	PBANKA_1455000	+	122	1.22	23	18.8525	0	33	27.0492	0	38	31.1475	0	1	1	1	1		PBANKA_11_V3	1547467	1547658	PBANKA_1140700	-	5	17	16	14	16	16	18	0.515152	0.466667	0.470588	0.484135		PBANKA_07_V3	111423	111600	PBANKA_0701800	7	99	90	94.5	4	196	185	190.5
PbANKA_14_v3	2548717	2548841	PBANKA_1466261	+	124	1.24	5	4.03226	0	7	5.64516	0	4	3.22581	0	1	1	1	1		PBANKA_08_V3	1252438	1252549	PBANKA_0833300	-	5	40	34	37	65	32	33	0.540541	0.362745	0.492308	0.465198		PBANKA_13_V3	1290632	1291083	PBANKA_1331800	14	459	241	350	14	490	337	413.5
PbANKA_14_v3	25694	25797	PBANKA_1400071	-	103	1.03	13	12.6214	0	3	2.91262	0	3	2.91262	0	1	1	1	1		PBANKA_01_V3	501035	501280	PBANKA_0112641	+	5	19	26	20	29	23	20	0.422222	0.408163	0.534884	0.45509		PBANKA_08_V3	667552	667994	PBANKA_0816100	18	539	358	448.5	16	787	624	705.5
PbANKA_14_v3	50361	50607	PBANKA_1400096	+	246	2.46	4	1.62602	0	5	2.03252	0	3	1.21951	0	1	1	1	1		PBANKA_14_V3	2004528	2004655	PBANKA_1452000	+	5	61	79	102	93	51	80	0.435714	0.523077	0.389313	0.449368		PBANKA_09_V3	19689	19983	PBANKA_0901000	9	224	356	290	12	260	433	346.5
PbANKA_14_v3	967085	967317	PBANKA_1425300	+	232	2.32	169	72.8448	0	245	105.603	0	245	105.603	0	1	1	1	1		PBANKA_11_V3	667789	668118	PBANKA_1117800	-	5	117	100	64	111	68	90	0.539171	0.365714	0.43038	0.445088		PBANKA_10_V3	1503589	1503893	PBANKA_1037100	15	360	500	430	4	138	192	165
PbANKA_04_v3	328777	328990	PBANKA_0409000	+	213	2.13	610	286.385	1	662	310.798	0	598	280.751	0	0.99652	1	1	0.99884		PBANKA_08_V3	1118287	1118361	PBANKA_0829100	+	3	96	106	114	178	143	176	0.475248	0.390411	0.448276	0.437978		PBANKA_13_V3	1971750	1972013	PBANKA_1351700	10	301	369	335	6	328	315	321.5
PbANKA_13_v3	376854	376974	PBANKA_1307900	+	120	1.2	123	102.5	1	54	45	0	33	27.5	0	0.990338	1	1	0.996779		PBANKA_13_V3	1076701	1076772	PBANKA_1327021	+	3	304	468	293	346	287	369	0.393782	0.458529	0.4375	0.429937		PBANKA_11_V3	1602668	1602942	PBANKA_1142700	8	149	322	235.5	6	101	246	173.5
PbANKA_06_v3	303914	304010	PBANKA_0606200	-	96	1	311	311	8	80	80	0	64	64	0	0.974922	1	1	0.991641		PBANKA_07_V3	841959	842207	PBANKA_0722941	+	5	51	94	79	134	75	65	0.351724	0.370892	0.535714	0.419443		PBANKA_07_V3	645848	646183	PBANKA_0717900	12	443	411	427	9	419	460	439.5
PbANKA_14_v3	841156	841350	PBANKA_1421000	-	194	1.94	64	32.9897	1	122	62.8866	0	84	43.299	0	0.970579	1	1	0.990193		PBANKA_11_V3	162646	162779	PBANKA_1103900	-	5	41	86	32	36	21	31	0.322835	0.470588	0.403846	0.39909		PBANKA_09_V3	1159459	1159776	PBANKA_0931800	25	424	529	476.5	12	561	590	575.5
PbANKA_08_v3	1239859	1240002	PBANKA_0832800	+	143	1.43	101	70.6294	0	153	106.993	4	143	100	0	1	0.963962	1	0.987987		PBANKA_01_V3	437856	439388	PBANKA_0111300	-	3	186	283	265	415	274	395	0.396588	0.389706	0.409567	0.39862		PBANKA_09_V3	1215635	1216057	PBANKA_0933400.2	20	518	424	471	12	574	404	489
PbANKA_13_v3	1403268	1403639	PBANKA_1335100	-	371	3.71	52	14.0162	0	97	26.1456	1	72	19.407	0	1	0.963162	1	0.987721		PBANKA_08_V3	564416	564571	PBANKA_0812500	-	5	13	13	17	25	14	41	0.5	0.404762	0.254545	0.386436		PBANKA_13_V3	1922764	1923492	PBANKA_1350300	13	614	361	487.5	17	834	479	656.5
PbANKA_14_v3	2157024	2157168	PBANKA_1455800	+	144	1.44	148	102.778	4	357	247.917	0	361	250.694	0	0.962539	1	1	0.987513		PBANKA_13_V3	1482901	1483185	PBANKA_1337500	+	3	41	17	8	31	9	32	0.706897	0.205128	0.219512	0.377179		PBANKA_14_V3	909677	909969	PBANKA_1423400	6	155	422	288.5	4	104	244	174
PbANKA_09_v3	1268632	1268733	PBANKA_0934700	+	101	1.01	24	23.7624	1	40	39.604	0	18	17.8218	0	0.959616	1	1	0.986539		PBANKA_09_V3	1075231	1075304	PBANKA_0929300	+	3	17	38	34	66	29	32	0.309091	0.34	0.47541	0.374834		PBANKA_13_V3	1924315	1924697	PBANKA_1350400	8	243	323	283	10	349	407	378
PbANKA_03_v3	480276	480356	PBANKA_0313700	-	80	1	18	18	1	12	12	0	8	8	0	0.947368	1	1	0.982456		PBANKA_12_V3	1782181	1782434	PBANKA_1246600	+	5	23	75	66	96	27	30	0.234694	0.407407	0.473684	0.371928		PBANKA_09_V3	771358	771820	PBANKA_0920900	8	367	246	306.5	10	572	358	465
PbANKA_13_v3	256399	256496	PBANKA_1304800	+	97	1	76	76	2	76	76	1	64	64	1	0.974359	0.987013	0.984615	0.981996		PBANKA_08_V3	268991	269252	PBANKA_0805200	+	5	20	35	32	57	27	44	0.363636	0.359551	0.380282	0.367823		PBANKA_14_V3	575055	575433	PBANKA_1414100	18	1177	404	790.5	18	796	262	529
PbANKA_05_v3	654431	654598	PBANKA_0517900	-	167	1.67	161	96.4072	0	254	152.096	4	256	153.293	5	1	0.974375	0.968413	0.980929		PBANKA_11_V3	1302391	1302710	PBANKA_1134700	+	3	32	56	32	45	21	46	0.363636	0.415584	0.313433	0.364218		PBANKA_10_V3	596404	596650	PBANKA_1013000	3	230	87	158.5	5	301	111	206
PbANKA_08_v3	650739	650927	PBANKA_0815500	-	188	1.88	58	30.8511	2	33	17.5532	0	21	11.1702	0	0.939119	1	1	0.979706		PBANKA_14_V3	850833	851092	PBANKA_1421400	-	5	10	29	12	19	5	7	0.25641	0.387097	0.416667	0.353391		PBANKA_14_V3	1172615	1172983	PBANKA_1430700	20	461	765	613	10	481	688	584.5
PbANKA_05_v3	184173	184258	PBANKA_0504800	+	85	1	251	251	0	100	100	2	44	44	2	1	0.980392	0.956522	0.978971		PBANKA_12_V3	1470349	1470510	PBANKA_1238300	-	5	5	11	6	10	10	18	0.3125	0.375	0.357143	0.348214		PBANKA_05_V3	199042	199411	PBANKA_0505100	41	1763	1328	1545.5	37	2306	1829	2067.5
PbANKA_05_v3	654634	654742	PBANKA_0517900	-	108	1.08	95	87.963	0	156	144.444	6	153	141.667	4	1	0.960118	0.97254	0.977553		PBANKA_04_V3	187695	187840	PBANKA_0405100	+	5	153	252	163	304	177	384	0.377778	0.349036	0.315508	0.347441		PBANKA_04_V3	408366	408630	PBANKA_0411400	4	196	233	214.5	3	213	261	237
PbANKA_05_v3	816249	816344	PBANKA_0521900	-	95	1	92	92	2	115	115	1	143	143	6	0.978723	0.991379	0.959732	0.976611		PBANKA_03_V3	592227	592474	PBANKA_0316841	+	5	12	53	21	58	27	19	0.184615	0.265823	0.586957	0.345798		PBANKA_11_V3	818688	818964	PBANKA_1122000	17	695	635	665	18	606	599	602.5
PbANKA_03_v3	481267	481474	PBANKA_0313700	-	207	2.07	27	13.0435	1	18	8.69565	0	9	4.34783	0	0.928793	1	1	0.976264		PBANKA_11_V3	1617607	1617795	PBANKA_1143200	-	5	11	23	14	19	11	27	0.323529	0.424242	0.289474	0.345749		PBANKA_05_V3	673043	674327	PBANKA_0518600	4	114	185	149.5	3	140	195	167.5
PbANKA_03_v3	437524	437609	PBANKA_0312600	-	85	1	13	13	1	14	14	0	15	15	0	0.928571	1	1	0.97619		PBANKA_11_V3	583330	583446	PBANKA_1115200	+	5	12	35	13	25	12	16	0.255319	0.342105	0.428571	0.341999		PBANKA_14_V3	575713	576278	PBANKA_1414100	8	477	416	446.5	8	411	331	371
PbANKA_11_v3	1126175	1126302	PBANKA_1129600	+	127	1.27	52	40.9449	4	41	32.2835	0	14	11.0236	0	0.911002	1	1	0.970334		PBANKA_14_V3	175056	175891	PBANKA_1402600	-	5	11	34	23	37	13	21	0.244444	0.383333	0.382353	0.33671		PBANKA_04_V3	575481	575804	PBANKA_0416000	22	745	1086	915.5	13	991	1636	1313.5
PbANKA_09_v3	170253	170372	PBANKA_0904900	+	119	1.19	163	136.975	4	99	83.1933	3	77	64.7059	2	0.971626	0.965195	0.970018	0.968946		PBANKA_05_V3	550134	550282	PBANKA_0514400	-	5	7	22	6	18	11	11	0.241379	0.25	0.5	0.33046		PBANKA_07_V3	267787	268142	PBANKA_0706000	5	499	331	415	4	269	168	218.5
PbANKA_06_v3	666435	666665	PBANKA_0615700	-	230	2.3	29	12.6087	0	13	5.65217	0	20	8.69565	1	1	1	0.896861	0.96562		PBANKA_12_V3	1694532	1694787	PBANKA_1244900	+	5	3	13	11	18	8	11	0.1875	0.37931	0.421053	0.329288		PBANKA_12_V3	209135	209364	PBANKA_1205100	13	1030	612	821	13	834	419	626.5
PbANKA_14_v3	1711684	1711777	PBANKA_1444600	-	93	1	119	119	6	225	225	14	240	240	0	0.952	0.941423	1	0.964474		PBANKA_09_V3	512851	512941	PBANKA_0913500	-	5	10	39	33	41	29	59	0.204082	0.445946	0.329545	0.326524		PBANKA_06_V3	195516	195939	PBANKA_0603600	8	409	488	448.5	10	413	469	441
PbANKA_11_v3	661690	661842	PBANKA_1117600	-	152	1.52	25	16.4474	2	3	1.97368	0	3	1.97368	0	0.891583	1	1	0.963861		PBANKA_01_V3	439229	439388	PBANKA_0111300	-	3	142	283	194	415	190	395	0.334118	0.318555	0.324786	0.32582		PBANKA_08_V3	1274779	1275153	PBANKA_0834000	6	302	314	308	5	335	344	339.5
PbANKA_02_v3	138135	138246	PBANKA_0203750	-	111	1.11	9	8.10811	1	9	8.10811	0	6	5.40541	0	0.890208	1	1	0.963403		PBANKA_06_V3	389841	390342	PBANKA_0608100	+	3	6	8	5	21	6	11	0.428571	0.192308	0.352941	0.324607		PBANKA_04_V3	419114	419510	PBANKA_0411700	6	410	447	428.5	13	600	609	604.5
PbANKA_13_v3	113712	113858	PBANKA_1301800	-	146	1.46	64	43.8356	0	23	15.7534	2	14	9.58904	0	1	0.887346	1	0.962449		PBANKA_01_V3	438317	439388	PBANKA_0111300	-	3	133	283	187	415	190	395	0.319712	0.310631	0.324786	0.318376		PBANKA_11_V3	795383	795803	PBANKA_1121500	12	581	692	636.5	10	778	794	786
PbANKA_14_v3	2487318	2487455	PBANKA_1465700	-	137	1.37	21	15.3285	2	18	13.1387	0	4	2.91971	0	0.884583	1	1	0.961528		PBANKA_10_V3	526338	526973	PBANKA_1011400	+	5	107	181	52	75	24	140	0.371528	0.409449	0.146341	0.309106		PBANKA_08_V3	357642	357917	PBANKA_0807500	16	990	797	893.5	5	465	440	452.5
PbANKA_08_v3	1239711	1239823	PBANKA_0832800	+	112	1.12	67	59.8214	3	72	64.2857	4	79	70.5357	1	0.952246	0.941423	0.986021	0.959896		PBANKA_10_V3	980567	980871	PBANKA_1024500	-	5	31	68	46	106	46	109	0.313131	0.302632	0.296774	0.304179		PBANKA_10_V3	1202014	1202310	PBANKA_1029700	4	297	227	262	6	446	320	383
PbANKA_14_v3	2002161	2002321	PBANKA_1451900	-	160	1.6	21	13.125	2	16	10	0	22	13.75	0	0.867769	1	1	0.955923		PBANKA_09_V3	1573837	1573962	PBANKA_0943400	+	5	25	50	5	14	3	7	0.333333	0.263158	0.3	0.29883		PBANKA_09_V3	783774	784159	PBANKA_0921500	28	1081	3191	2136	13	970	2297	1633.5
PbANKA_14_v3	1431878	1432091	PBANKA_1437900	-	213	2.13	708	332.394	14	658	308.92	17	652	306.103	14	0.959584	0.94784	0.956264	0.954563		PBANKA_13_V3	1649708	1650430	PBANKA_1341800	+	5	63	103	41	97	22	80	0.379518	0.297101	0.215686	0.297435		PBANKA_14_V3	2166542	2167035	PBANKA_1456200	6	567	399	483	10	1057	815	936
PbANKA_07_v3	770707	770902	PBANKA_0721100	+	195	1.95	22	11.2821	0	41	21.0256	2	35	17.9487	1	1	0.91314	0.947226	0.953455		PBANKA_01_V3	438320	439369	PBANKA_0111300	-	5	92	253	143	324	128	295	0.266667	0.30621	0.3026	0.291826		PBANKA_10_V3	600540	600999	PBANKA_1013100	39	3695	2769	3232	23	4040	3132	3586
PbANKA_09_v3	1269191	1269353	PBANKA_0934700	+	162	1.62	36	22.2222	0	75	46.2963	8	70	43.2099	0	1	0.85266	1	0.950887		PBANKA_09_V3	844485	844612	PBANKA_0923300	+	5	145	306	124	260	86	302	0.321508	0.322917	0.221649	0.288691		PBANKA_06_V3	796790	797206	PBANKA_0619300	19	2271	2004	2137.5	17	2214	1998	2106
PbANKA_09_v3	149756	149912	PBANKA_0904000	+	156	1.56	24	15.3846	0	10	6.41026	0	9	5.76923	1	1	1	0.852273	0.950758		PBANKA_09_V3	513479	513590	PBANKA_0913500	-	5	10	22	11	41	17	39	0.3125	0.211538	0.303571	0.27587		PBANKA_09_V3	488030	488471	PBANKA_0912700	3	764	696	730	7	883	717	800
PbANKA_12_v3	332377	332514	PBANKA_1208300	+	137	1.37	14	10.219	1	22	16.0584	0	21	15.3285	1	0.910865	1	0.938757	0.949874		PBANKA_01_V3	438672	438855	PBANKA_0111300	-	5	108	283	161	415	136	395	0.276215	0.279514	0.256121	0.270616		PBANKA_06_V3	785754	786087	PBANKA_0618900	3	649	748	698.5	3	875	929	902
PbANKA_02_v3	4923	5010	PBANKA_0200500	-	87	1	5	5	0	7	7	0	5	5	1	1	1	0.833333	0.944444		PBANKA_10_V3	1590344	1590608	PBANKA_1039900	+	5	37	105	66	160	56	168	0.260563	0.292035	0.25	0.267533		PBANKA_04_V3	701459	702296	PBANKA_0418200	14	1131	1888	1509.5	7	1674	2829	2251.5
PbANKA_09_v3	496714	496831	PBANKA_0913000	-	117	1.17	44	37.6068	0	88	75.2137	9	84	71.7949	5	1	0.893129	0.934891	0.942673		PBANKA_14_V3	135073	135210	PBANKA_1402200	+	5	23	55	30	91	30	87	0.294872	0.247934	0.25641	0.266405		PBANKA_05_V3	757737	758112	PBANKA_0520900	37	5498	4857	5177.5	19	4147	3362	3754.5
PbANKA_13_v3	2409611	2409736	PBANKA_1363400	+	125	1.25	54	43.2	4	42	33.6	4	43	34.4	0	0.915254	0.893617	1	0.93629		PBANKA_06_V3	287288	287907	PBANKA_0605600	-	5	3	25	18	25	6	16	0.107143	0.418605	0.272727	0.266158		PBANKA_05_V3	708460	708793	PBANKA_0519700	5	755	701	728	5	838	1010	924
PbANKA_08_v3	1150328	1150620	PBANKA_0830300	-	292	2.92	390	133.562	11	240	82.1918	11	234	80.137	1	0.923908	0.881964	0.987675	0.931182		PBANKA_11_V3	678844	679001	PBANKA_1118200	-	5	16	34	10	16	3	33	0.32	0.384615	0.0833333	0.26265		PBANKA_11_V3	1020179	1020466	PBANKA_1127000	9	2305	2686	2495.5	7	3164	3705	3434.5
PbANKA_10_v3	1593869	1594021	PBANKA_1040000	+	152	1.52	15	9.86842	1	23	15.1316	2	10	6.57895	0	0.90799	0.883257	1	0.930416		PBANKA_12_V3	1387842	1387992	PBANKA_1236400	+	5	69	168	45	127	39	130	0.291139	0.261628	0.230769	0.261179		PBANKA_11_V3	1020538	1020793	PBANKA_1127000	9	2398	2401	2399.5	7	3212	3215	3213.5
PbANKA_03_v3	652758	652984	PBANKA_0317161	+	226	2.26	24	10.6195	0	10	4.42478	0	8	3.53982	1	1	1	0.779727	0.926576		PBANKA_08_V3	475060	475178	PBANKA_0810500	-	3	324	837	253	777	273	855	0.27907	0.245631	0.242021	0.255574
PbANKA_13_v3	1622611	1622737	PBANKA_1341400	-	126	1.26	85	67.4603	4	65	51.5873	8	38	30.1587	1	0.944025	0.865743	0.967906	0.925891		PBANKA_14_V3	1033596	1033757	PBANKA_1426800	+	3	38	96	38	112	47	159	0.283582	0.253333	0.228155	0.255024
PbANKA_09_v3	1268049	1268135	PBANKA_0934700	+	86	1	14	14	0	24	24	7	26	26	0	1	0.774194	1	0.924731		PBANKA_07_V3	603302	603390	PBANKA_0716200	-	5	8	24	10	30	9	25	0.25	0.25	0.264706	0.254902
PbANKA_10_v3	1541632	1541874	PBANKA_1038500	+	242	2.42	23	9.50413	1	26	10.7438	0	32	13.2231	2	0.904799	1	0.868621	0.924473		PBANKA_05_V3	475525	475743	PBANKA_0512100	+	3	10	34	18	49	16	48	0.227273	0.268657	0.25	0.248643
PbANKA_09_v3	1362791	1362967	PBANKA_0937900	+	176	1.76	28	15.9091	1	61	34.6591	7	43	24.4318	0	0.94086	0.831969	1	0.924277		PBANKA_14_V3	193282	193360	PBANKA_1403200	+	3	17	64	32	112	54	131	0.209877	0.222222	0.291892	0.24133
PbANKA_04_v3	475448	475624	PBANKA_0413000	+	176	1.76	121	68.75	10	79	44.8864	5	57	32.3864	0	0.873016	0.899772	1	0.924263		PBANKA_09_V3	734132	734243	PBANKA_0919800	+	3	28	117	79	223	68	191	0.193103	0.261589	0.262548	0.23908
PbANKA_05_v3	654194	654366	PBANKA_0517900	-	172	1.72	112	65.1163	9	216	125.581	12	183	106.395	4	0.878569	0.912779	0.963767	0.918372		PBANKA_13_V3	813098	813250	PBANKA_1319600	-	3	35	118	58	168	49	168	0.228758	0.256637	0.225806	0.237067
PbANKA_10_v3	1314920	1315034	PBANKA_1032400	-	114	1.14	13	11.4035	0	7	6.14035	2	4	3.50877	0	1	0.75431	1	0.918103		PBANKA_06_V3	235774	236002	PBANKA_0604500	+	5	68	165	63	214	54	238	0.291845	0.227437	0.184932	0.234738
PbANKA_12_v3	1685250	1685330	PBANKA_1244700	+	80	1	87	87	3	59	59	6	95	95	13	0.966667	0.907692	0.87963	0.917996		PBANKA_01_V3	438672	439369	PBANKA_0111300	-	5	82	283	117	415	118	395	0.224658	0.219925	0.230019	0.224867
PbANKA_02_v3	138812	138977	PBANKA_0203750	-	165	1.65	20	12.1212	0	15	9.09091	0	15	9.09091	3	1	1	0.75188	0.917293		PBANKA_01_V3	438317	438638	PBANKA_0111300	-	3	67	253	93	324	83	295	0.209375	0.223022	0.219577	0.217324
PbANKA_08_v3	1000106	1000209	PBANKA_0825800	+	103	1.03	18	17.4757	1	21	20.3883	5	13	12.6214	0	0.945875	0.803059	1	0.916311		PBANKA_13_V3	2218303	2218611	PBANKA_1358200	-	3	74	212	86	291	66	339	0.258741	0.228117	0.162963	0.216607
PbANKA_09_v3	1268884	1268991	PBANKA_0934700	+	107	1.07	17	15.8879	0	36	33.6449	5	23	21.4953	3	1	0.870617	0.877528	0.916048		PBANKA_12_V3	347842	347957	PBANKA_1208900	+	3	14	29	10	64	8	35	0.325581	0.135135	0.186047	0.215588
PbANKA_13_v3	1804601	1804683	PBANKA_1346000	-	82	1	69	69	8	63	63	6	61	61	4	0.896104	0.913043	0.938462	0.91587		PBANKA_02_V3	324916	325040	PBANKA_0209300	+	5	14	62	9	79	5	10	0.184211	0.102273	0.333333	0.206606
PbANKA_13_v3	1627968	1628065	PBANKA_1341600	-	97	1	14	14	5	6	6	0	13	13	0	0.736842	1	1	0.912281		PBANKA_05_V3	868369	868592	PBANKA_0523200	+	5	14	46	6	14	3	32	0.233333	0.3	0.0857143	0.206349
PbANKA_04_v3	490750	490847	PBANKA_0413700	+	97	1	77	77	10	66	66	6	71	71	5	0.885057	0.916667	0.934211	0.911978		PBANKA_03_V3	228763	229035	PBANKA_0306500	-	5	54	152	87	400	76	376	0.262136	0.178645	0.168142	0.202974
PbANKA_07_v3	51581	51830	PBANKA_0700561	+	249	2.49	39	15.6627	3	43	17.2691	2	29	11.6466	0	0.839251	0.896207	1	0.911819		PBANKA_13_V3	1496993	1497160	PBANKA_1337800	+	5	9	56	31	107	27	83	0.138462	0.224638	0.245455	0.202851
PbANKA_08_v3	1342752	1342894	PBANKA_0836550	+	142	1.42	63	44.3662	6	55	38.7324	2	49	34.507	4	0.880872	0.950899	0.896123	0.909298		PBANKA_01_V3	163465	163592	PBANKA_0103700	-	3	17	62	18	120	32	91	0.21519	0.130435	0.260163	0.201929
PbANKA_11_v3	190109	190199	PBANKA_1104500	+	90	1	35	35	0	24	24	9	28	28	0	1	0.727273	1	0.909091		PBANKA_01_V3	271703	271793	PBANKA_0106600	-	3	33	167	70	211	54	234	0.165	0.24911	0.1875	0.200537
PbANKA_05_v3	901108	901193	PBANKA_0524500	-	85	1	15	15	1	8	8	0	11	11	3	0.9375	1	0.785714	0.907738		PBANKA_12_V3	347647	347791	PBANKA_1208900	+	5	4	35	11	58	13	26	0.102564	0.15942	0.333333	0.198439
PbANKA_14_v3	1952914	1953044	PBANKA_1450400	-	130	1.3	5	3.84615	0	19	14.6154	6	4	3.07692	0	1	0.708955	1	0.902985		PBANKA_14_V3	1280186	1280348	PBANKA_1434200	-	3	40	153	58	232	55	240	0.207254	0.2	0.186441	0.197898
PbANKA_11_v3	114354	114518	PBANKA_1102300	-	164	1.64	265	161.585	22	83	50.6098	9	53	32.3171	1	0.880165	0.849018	0.969985	0.899723		PBANKA_13_V3	378768	378933	PBANKA_1308000	-	5	5	33	9	47	10	25	0.131579	0.160714	0.285714	0.192669
PbANKA_14_v3	2156575	2156685	PBANKA_1455800	+	110	1.1	75	68.1818	8	225	204.545	20	182	165.455	21	0.894988	0.910931	0.887372	0.897764		PBANKA_02_V3	565352	565607	PBANKA_0214800	-	3	135	550	126	534	112	480	0.19708	0.190909	0.189189	0.192393
PbANKA_05_v3	654777	654973	PBANKA_0517900	-	196	1.96	50	25.5102	1	77	39.2857	11	95	48.4694	3	0.962279	0.78125	0.941713	0.895081		PBANKA_07_V3	552805	553008	PBANKA_0714700	-	5	21	87	25	95	26	124	0.194444	0.208333	0.173333	0.192037
PbANKA_12_v3	1046166	1046289	PBANKA_1227300	+	123	1.23	133	108.13	17	159	129.268	11	180	146.341	17	0.864141	0.921579	0.895924	0.893881		PBANKA_07_V3	244973	245075	PBANKA_0705400	-	5	38	101	21	96	14	103	0.273381	0.179487	0.119658	0.190842
PbANKA_03_v3	89222	89319	PBANKA_0302800	-	97	1	3	3	0	6	6	3	4	4	0	1	0.666667	1	0.888889		PBANKA_14_V3	2110841	2110938	PBANKA_1454500	-	5	28	98	32	144	34	171	0.222222	0.181818	0.165854	0.189965
PbANKA_02_v3	65235	65339	PBANKA_0201400	+	104	1.04	48	46.1538	6	44	42.3077	6	50	48.0769	5	0.884956	0.875796	0.905797	0.88885		PBANKA_07_V3	194892	195039	PBANKA_0704200	+	5	36	145	34	205	45	161	0.198895	0.142259	0.218447	0.186534
PbANKA_10_v3	1542032	1542160	PBANKA_1038500	+	128	1.28	24	18.75	4	31	24.2188	0	34	26.5625	5	0.824176	1	0.841584	0.888587		PBANKA_13_V3	1970497	1970651	PBANKA_1351700	+	3	28	130	40	171	27	135	0.177215	0.189573	0.166667	0.177818
PbANKA_11_v3	887311	887461	PBANKA_1123800	+	150	1.5	11	7.33333	1	16	10.6667	3	6	4	0	0.88	0.780488	1	0.886829		PBANKA_09_V3	1219552	1219772	PBANKA_0933500	-	3	30	135	33	200	32	122	0.181818	0.141631	0.207792	0.17708
PbANKA_13_v3	1983319	1983486	PBANKA_1352100	-	167	1.67	215	128.743	33	352	210.778	23	377	225.749	9	0.795972	0.901616	0.961661	0.886416		PBANKA_08_V3	1346842	1346993	PBANKA_0836700	-	5	28	98	21	84	13	108	0.222222	0.2	0.107438	0.176553
PbANKA_08_v3	1239354	1239671	PBANKA_0832800	+	317	3.17	120	37.8549	5	66	20.8202	4	80	25.2366	2	0.883327	0.838841	0.926569	0.882912		PBANKA_10_V3	555008	555187	PBANKA_1011800	-	5	12	50	15	67	8	45	0.193548	0.182927	0.150943	0.175806
PbANKA_07_v3	771211	771341	PBANKA_0721100	+	130	1.3	39	30	8	31	23.8462	4	28	21.5385	0	0.789474	0.856354	1	0.881942		PBANKA_13_V3	400739	400881	PBANKA_1308100	+	5	5	24	4	23	6	24	0.172414	0.148148	0.2	0.173521
PbANKA_02_v3	64804	64900	PBANKA_0201400	+	96	1	21	21	3	26	26	1	25	25	6	0.875	0.962963	0.806452	0.881472		PBANKA_09_V3	152018	152121	PBANKA_0904100	+	5	46	277	74	305	60	274	0.142415	0.195251	0.179641	0.172435
PbANKA_05_v3	409073	409220	PBANKA_0509700	-	147	1.47	78	53.0612	17	40	27.2109	0	23	15.6463	2	0.757355	1	0.886662	0.881339		PBANKA_08_V3	1212167	1212374	PBANKA_0831700	-	5	16	75	28	97	13	98	0.175824	0.224	0.117117	0.172314
PbANKA_09_v3	149142	149305	PBANKA_0904000	+	163	1.63	12	7.36196	1	5	3.06748	1	3	1.84049	0	0.880411	0.754148	1	0.878186		PBANKA_14_V3	472670	472815	PBANKA_1411300	+	5	95	538	178	857	160	675	0.150079	0.171981	0.191617	0.171225
PbANKA_12_v3	1364714	1364792	PBANKA_1235700	-	78	1	10	10	0	18	18	5	17	17	3	1	0.782609	0.85	0.877536		PBANKA_09_V3	596346	596510	PBANKA_0915800	+	3	25	128	49	196	34	194	0.163399	0.2	0.149123	0.17084
PbANKA_14_v3	982048	982156	PBANKA_1425600	-	108	1.08	114	105.556	24	82	75.9259	4	97	89.8148	14	0.814751	0.949954	0.865144	0.876616		PBANKA_14_V3	554007	554164	PBANKA_1413400	+	3	75	358	122	623	118	588	0.17321	0.163758	0.167139	0.168036
PbANKA_06_v3	482058	482203	PBANKA_0610700	-	145	1.45	4	2.75862	0	7	4.82759	3	11	7.58621	0	1	0.61674	1	0.872247		PBANKA_14_V3	783151	783364	PBANKA_1419700	+	3	50	190	24	118	15	108	0.208333	0.169014	0.121951	0.166433
PbANKA_09_v3	249585	249689	PBANKA_0907500	-	104	1.04	3	2.88462	0	9	8.65385	1	8	7.69231	3	1	0.896414	0.719424	0.871946		PBANKA_13_V3	1826279	1826486	PBANKA_1346800	-	5	99	544	117	564	106	507	0.153966	0.171806	0.17292	0.166231
PbANKA_10_v3	584305	584394	PBANKA_1012600	+	89	1	38	38	10	23	23	3	31	31	2	0.791667	0.884615	0.939394	0.871892		PBANKA_09_V3	667828	667989	PBANKA_0917800	-	5	22	132	22	82	13	84	0.142857	0.211538	0.134021	0.162805
PbANKA_02_v3	137804	137932	PBANKA_0203750	-	128	1.28	58	45.3125	8	68	53.125	10	73	57.0312	5	0.849941	0.841584	0.919395	0.870307		PBANKA_10_V3	342833	343188	PBANKA_1007100	-	5	20	84	30	159	24	163	0.192308	0.15873	0.128342	0.159793
PbANKA_08_v3	209330	209502	PBANKA_0803900	+	172	1.72	25	14.5349	3	6	3.48837	1	7	4.06977	0	0.828912	0.777202	1	0.868705		PBANKA_03_V3	582474	582722	PBANKA_0316700	+	5	9	81	16	95	37	121	0.1	0.144144	0.234177	0.15944
PbANKA_07_v3	181692	181792	PBANKA_0703800	-	100	1	9	9	6	5	5	0	6	6	0	0.6	1	1	0.866667		PBANKA_12_V3	420186	420284	PBANKA_1211400	+	5	6	28	3	35	10	36	0.176471	0.0789474	0.217391	0.157603
PbANKA_09_v3	79826	80006	PBANKA_0902200	-	180	1.8	28	15.5556	1	13	7.22222	0	10	5.55556	3	0.939597	1	0.649351	0.862983		PBANKA_03_V3	565191	565361	PBANKA_0316400	+	3	14	76	26	167	41	185	0.155556	0.134715	0.181416	0.157229
PbANKA_06_v3	197348	197516	PBANKA_0603650	+	168	1.68	23	13.6905	6	16	9.52381	0	14	8.33333	1	0.695284	1	0.892857	0.862714		PBANKA_05_V3	323570	323673	PBANKA_0507600	+	5	7	33	9	56	9	51	0.175	0.138462	0.15	0.154487
PbANKA_09_v3	1270038	1270163	PBANKA_0934700	+	125	1.25	6	4.8	0	7	5.6	4	7	5.6	0	1	0.583333	1	0.861111		PBANKA_06_V3	602452	602763	PBANKA_0614200	+	3	14	49	11	93	15	96	0.222222	0.105769	0.135135	0.154376
PbANKA_11_v3	778399	778612	PBANKA_1120900	+	213	2.13	95	44.6009	7	131	61.5023	14	107	50.2347	6	0.864344	0.814575	0.893304	0.857408		PBANKA_14_V3	1203214	1203499	PBANKA_1431900	+	3	36	211	73	388	60	339	0.145749	0.158351	0.150376	0.151492
PbANKA_10_v3	1593591	1593771	PBANKA_1040000	+	180	1.8	48	26.6667	4	30	16.6667	1	17	9.44444	3	0.869565	0.943396	0.758929	0.857297		PBANKA_04_V3	72955	73420	PBANKA_0401800	+	5	106	424	68	370	47	451	0.2	0.155251	0.0943775	0.149876
PbANKA_03_v3	515272	515385	PBANKA_0314800	+	113	1.13	28	24.7788	14	40	35.3982	3	22	19.469	0	0.638978	0.921871	1	0.853616		PBANKA_06_V3	138747	138957	PBANKA_0601600	-	5	21	123	11	67	11	58	0.145833	0.141026	0.15942	0.14876
PbANKA_08_v3	1273131	1273271	PBANKA_0833900	+	140	1.4	39	27.8571	6	50	35.7143	2	68	48.5714	13	0.822785	0.94697	0.788863	0.852873		PBANKA_12_V3	1160883	1160950	PBANKA_1230100	-	5	47	234	36	246	36	202	0.16726	0.12766	0.151261	0.148727
PbANKA_14_v3	1432279	1432505	PBANKA_1437900	-	226	2.26	250	110.619	10	206	91.1504	20	165	73.0088	17	0.917095	0.820064	0.81113	0.849429		PBANKA_10_V3	232999	233152	PBANKA_1004000	+	5	47	293	63	366	71	386	0.138235	0.146853	0.155361	0.146816
PbANKA_09_v3	946940	947044	PBANKA_0925700	-	104	1.04	41	39.4231	12	71	68.2692	13	79	75.9615	6	0.766642	0.840038	0.926795	0.844492		PBANKA_12_V3	1771344	1771432	PBANKA_1246300	+	5	6	25	6	34	8	77	0.193548	0.15	0.0941176	0.145889
PbANKA_10_v3	220726	220816	PBANKA_1003600	-	90	1	47	47	8	21	21	0	19	19	9	0.854545	1	0.678571	0.844372		PBANKA_14_V3	1897929	1898105	PBANKA_1449000	-	5	48	344	57	278	22	132	0.122449	0.170149	0.142857	0.145152
PbANKA_07_v3	770505	770629	PBANKA_0721100	+	124	1.24	16	12.9032	4	50	40.3226	5	35	28.2258	4	0.763359	0.88968	0.875876	0.842971		PBANKA_12_V3	1182522	1182692	PBANKA_1230300	-	3	14	68	8	91	16	73	0.170732	0.0808081	0.179775	0.143772
PbANKA_11_v3	1126881	1126974	PBANKA_1129600	+	93	1	34	34	14	23	23	3	13	13	1	0.708333	0.884615	0.928571	0.840507		PBANKA_13_V3	2447015	2447242	PBANKA_1364500	+	3	4	20	12	56	5	55	0.166667	0.176471	0.0833333	0.142157
PbANKA_10_v3	1595823	1595971	PBANKA_1040000	+	148	1.48	88	59.4595	10	83	56.0811	14	98	66.2162	11	0.856031	0.800231	0.857543	0.837935		PBANKA_12_V3	712864	713399	PBANKA_1218500	-	5	66	338	70	462	74	507	0.163366	0.131579	0.127367	0.140771
PbANKA_10_v3	354285	354398	PBANKA_1007500	-	113	1.13	276	244.248	21	200	176.991	59	236	208.85	40	0.920829	0.749991	0.83926	0.836693		PBANKA_12_V3	1775060	1775409	PBANKA_1246400	+	5	3	25	10	47	8	50	0.107143	0.175439	0.137931	0.140171
PbANKA_11_v3	714835	714938	PBANKA_1118900	-	103	1.03	245	237.864	61	253	245.631	38	245	237.864	44	0.795894	0.866023	0.843896	0.835271		PBANKA_14_V3	1048942	1050642	PBANKA_1427200	+	5	15	111	47	180	18	174	0.119048	0.207048	0.09375	0.139949
PbANKA_14_v3	2488137	2488283	PBANKA_1465700	-	146	1.46	23	15.7534	1	24	16.4384	2	3	2.05479	1	0.940311	0.89153	0.672646	0.834829		PBANKA_12_V3	938624	938829	PBANKA_1224800	+	5	27	117	11	80	9	73	0.1875	0.120879	0.109756	0.139378
PbANKA_10_v3	1594636	1594829	PBANKA_1040000	+	193	1.93	49	25.3886	3	57	29.5337	9	59	30.5699	6	0.894324	0.766438	0.835931	0.832231		PBANKA_09_V3	865792	865865	PBANKA_0924100	+	3	8	59	17	102	12	65	0.119403	0.142857	0.155844	0.139368
PbANKA_09_v3	312641	312829	PBANKA_0909000	-	188	1.88	21	11.1702	1	22	11.7021	3	26	13.8298	4	0.917832	0.795948	0.775656	0.829812		PBANKA_05_V3	816344	816603	PBANKA_0521900	-	3	5	23	6	34	4	41	0.178571	0.15	0.0888889	0.139153
PbANKA_14_v3	2042630	2042955	PBANKA_1453200.1	+	325	3.25	358	110.154	37	498	153.231	30	545	167.692	19	0.748562	0.836272	0.898228	0.827688		PBANKA_09_V3	1215978	1216057	PBANKA_0933400	+	5	78	424	52	404	71	415	0.155378	0.114035	0.146091	0.138501
PbANKA_09_v3	947224	947319	PBANKA_0925700	-	95	1	27	27	8	60	60	19	33	33	2	0.771429	0.759494	0.942857	0.824593		PBANKA_01_V3	238548	238634	PBANKA_0105700	+	5	4	16	3	71	3	15	0.2	0.0405405	0.166667	0.135736
PbANKA_09_v3	946501	946595	PBANKA_0925700	-	94	1	34	34	13	55	55	7	63	63	10	0.723404	0.887097	0.863014	0.824505		PBANKA_12_V3	1340433	1340560	PBANKA_1234900	+	5	47	246	35	208	24	222	0.16041	0.144033	0.097561	0.134001
PbANKA_11_v3	860447	860550	PBANKA_1123200	+	103	1.03	31	30.0971	34	23	22.3301	0	28	27.1845	0	0.469555	1	1	0.823185		PBANKA_08_V3	1028718	1028837	PBANKA_0826800	+	3	3	16	4	41	5	28	0.157895	0.0888889	0.151515	0.132766
PbANKA_11_v3	1127136	1127277	PBANKA_1129600	+	141	1.41	49	34.7518	5	31	21.9858	3	7	4.96454	2	0.874219	0.879932	0.712831	0.822327		PBANKA_14_V3	2421825	2421908	PBANKA_1464200	-	3	23	178	40	240	37	227	0.114428	0.142857	0.140152	0.132479
PbANKA_11_v3	1126465	1126556	PBANKA_1129600	+	91	1	54	54	14	22	22	8	14	14	1	0.794118	0.733333	0.933333	0.820261		PBANKA_07_V3	512547	512818	PBANKA_0713400	+	5	14	66	13	80	5	58	0.175	0.139785	0.0793651	0.131383
PbANKA_12_v3	365033	365156	PBANKA_1209600	+	123	1.23	333	270.732	42	178	144.715	38	150	121.951	30	0.8657	0.792026	0.802568	0.820098		PBANKA_03_V3	566207	566295	PBANKA_0316400	+	3	30	185	45	257	32	279	0.139535	0.149007	0.102894	0.130478
PbANKA_11_v3	578605	578694	PBANKA_1115100	-	89	1	37	37	11	35	35	16	27	27	0	0.770833	0.686275	1	0.819036		PBANKA_14_V3	735379	735491	PBANKA_1418400	-	5	59	398	58	498	88	500	0.129103	0.104317	0.14966	0.127693
PbANKA_13_v3	1246679	1246964	PBANKA_1330900	-	285	2.85	19	6.66667	0	8	2.80702	0	7	2.45614	3	1	1	0.450161	0.81672		PBANKA_10_V3	135855	135975	PBANKA_1002000	-	5	41	268	56	365	43	326	0.132686	0.133017	0.116531	0.127411
PbANKA_10_v3	1267965	1268053	PBANKA_1031500	-	88	1	82	82	16	34	34	14	26	26	3	0.836735	0.708333	0.896552	0.813873		PBANKA_14_V3	2272626	2272784	PBANKA_1459400	+	5	27	152	37	209	17	195	0.150838	0.150407	0.0801887	0.127144
PbANKA_13_v3	1898582	1898661	PBANKA_1349400	+	79	1	24	24	10	62	62	12	23	23	3	0.705882	0.837838	0.884615	0.809445		PBANKA_12_V3	1606035	1606208	PBANKA_1242400	-	5	6	46	8	59	7	45	0.115385	0.119403	0.134615	0.123134
PbANKA_01_v3	444032	444127	PBANKA_0111500	+	95	1	186	186	33	163	163	58	171	171	35	0.849315	0.737557	0.830097	0.805656		PBANKA_13_V3	2283283	2283530	PBANKA_1359900	-	3	9	51	26	219	18	144	0.15	0.106122	0.111111	0.122411
PbANKA_09_v3	1269568	1269695	PBANKA_0934700	+	127	1.27	16	12.5984	10	23	18.1102	3	19	14.9606	0	0.557491	0.857889	1	0.805127		PBANKA_14_V3	575744	575823	PBANKA_1414100	-	3	75	477	45	411	56	384	0.13587	0.0986842	0.127273	0.120609
PbANKA_07_v3	534851	534951	PBANKA_0714000	+	100	1	338	338	327	305	305	23	298	298	7	0.508271	0.929878	0.977049	0.805066		PBANKA_14_V3	1435755	1436029	PBANKA_1438000	-	5	7	35	11	104	6	57	0.166667	0.0956522	0.0952381	0.119186
PbANKA_04_v3	390347	390467	PBANKA_0410650	+	120	1.2	8	6.66667	3	3	2.5	1	3	2.5	0	0.689655	0.714286	1	0.801314		PBANKA_06_V3	170368	170526	PBANKA_0602600	+	5	11	107	18	180	39	194	0.0932203	0.0909091	0.167382	0.11717
PbANKA_02_v3	137082	137225	PBANKA_0203750	-	143	1.43	27	18.8811	7	38	26.5734	6	43	30.0699	5	0.729533	0.815801	0.857428	0.80092		PBANKA_04_V3	278278	278537	PBANKA_0407600	+	5	60	356	82	718	58	547	0.144231	0.1025	0.0958678	0.1142
PbANKA_02_v3	139103	139193	PBANKA_0203750	-	90	1	14	14	2	20	20	1	8	8	6	0.875	0.952381	0.571429	0.799603		PBANKA_14_V3	1717817	1717966	PBANKA_1444700	+	5	5	49	11	77	8	56	0.0925926	0.125	0.125	0.114198
PbANKA_10_v3	354570	354737	PBANKA_1007500	-	167	1.67	386	231.138	19	190	113.772	48	200	119.76	36	0.924042	0.703287	0.768876	0.798735		PBANKA_06_V3	602824	602918	PBANKA_0614200	+	5	7	43	7	69	9	79	0.14	0.0921053	0.102273	0.111459
PbANKA_09_v3	645337	645512	PBANKA_0917000	-	175	1.75	42	24	5	47	26.8571	8	47	26.8571	7	0.827586	0.770492	0.793249	0.797109		PBANKA_03_V3	175605	175697	PBANKA_0305200	+	5	3	29	10	66	5	42	0.09375	0.131579	0.106383	0.110571
PbANKA_10_v3	1515528	1515673	PBANKA_1037500	+	145	1.45	14	9.65517	0	52	35.8621	12	26	17.931	10	1	0.74928	0.641975	0.797085		PBANKA_14_V3	2421608	2421778	PBANKA_1464200	-	5	26	181	28	268	28	228	0.125604	0.0945946	0.109375	0.109858
PbANKA_08_v3	1402222	1402307	PBANKA_0837121	+	85	1	6	6	5	5	5	0	5	5	1	0.545455	1	0.833333	0.792929		PBANKA_01_V3	438672	439163	PBANKA_0111300	-	5	43	283	37	415	51	395	0.131902	0.0818584	0.11435	0.10937
PbANKA_05_v3	362201	362332	PBANKA_0508800	-	131	1.31	149	113.74	21	104	79.3893	23	99	75.5725	24	0.844145	0.775367	0.75897	0.792827		PBANKA_14_V3	614461	614601	PBANKA_1415300	-	3	8	118	33	169	17	163	0.0634921	0.163366	0.0944444	0.107101
PbANKA_03_v3	629040	629213	PBANKA_0317021	+	173	1.73	7	4.04624	2	8	4.62428	2	11	6.35838	0	0.669216	0.69808	1	0.789099		PBANKA_11_V3	258283	258474	PBANKA_1106400	+	5	18	126	18	166	14	130	0.125	0.0978261	0.0972222	0.106683
PbANKA_12_v3	210321	210416	PBANKA_1205100	+	95	1	389	389	114	248	248	58	249	249	71	0.77336	0.810458	0.778125	0.787314		PBANKA_14_V3	1159496	1159657	PBANKA_1430000	-	5	7	55	9	94	14	103	0.112903	0.0873786	0.119658	0.106647
PbANKA_13_v3	395441	395625	PBANKA_1308000	-	184	1.84	7	3.80435	0	3	1.63043	3	4	2.17391	0	1	0.352113	1	0.784038		PBANKA_11_V3	1317395	1317515	PBANKA_1135200	-	5	37	262	41	284	18	245	0.123746	0.126154	0.0684411	0.106114
PbANKA_02_v3	467543	467778	PBANKA_0212600	-	235	2.35	13	5.53191	1	9	3.82979	2	13	5.53191	1	0.846906	0.656934	0.846906	0.783582		PBANKA_04_V3	278353	278537	PBANKA_0407600	+	5	37	356	70	718	83	547	0.0941476	0.0888325	0.131746	0.104909
PbANKA_10_v3	1594979	1595072	PBANKA_1040000	+	93	1	78	78	30	105	105	27	104	104	23	0.722222	0.795455	0.818898	0.778858		PBANKA_14_V3	1772285	1772357	PBANKA_1446100	-	3	3	42	10	72	5	38	0.0666667	0.121951	0.116279	0.101632
PbANKA_11_v3	1750510	1750595	PBANKA_1146721	+	85	1	15	15	3	3	3	3	4	4	0	0.833333	0.5	1	0.777778		PBANKA_07_V3	451043	451170	PBANKA_0711800	+	5	38	370	50	430	50	416	0.0931373	0.104167	0.107296	0.101533
PbANKA_04_v3	137236	137408	PBANKA_0403600	-	172	1.72	14	8.13953	0	7	4.06977	4	8	4.65116	1	1	0.504323	0.823045	0.775789		PBANKA_14_V3	600201	600459	PBANKA_1414900	+	5	7	86	9	85	10	68	0.0752688	0.0957447	0.128205	0.0997395
PbANKA_13_v3	2038239	2038652	PBANKA_1353800	-	413	4.13	31	7.50605	5	7	1.69492	0	11	2.66344	1	0.600194	1	0.727032	0.775742		PBANKA_12_V3	1266341	1266847	PBANKA_1232800	+	5	7	62	10	68	6	84	0.101449	0.128205	0.0666667	0.0987737
PbANKA_02_v3	64970	65131	PBANKA_0201400	+	161	1.61	17	10.559	6	22	13.6646	0	32	19.8758	9	0.637659	1	0.68832	0.775326		PBANKA_14_V3	938610	938756	PBANKA_1424400	+	5	22	183	34	320	30	295	0.107317	0.0960452	0.0923077	0.0985567
PbANKA_12_v3	588975	589148	PBANKA_1215700	-	173	1.73	17	9.82659	5	29	16.763	0	17	9.82659	5	0.662768	1	0.662768	0.775179		PBANKA_13_V3	2047680	2047845	PBANKA_1354100	-	5	14	200	40	272	23	208	0.0654206	0.128205	0.0995671	0.0977309
PbANKA_13_v3	699339	699522	PBANKA_1316500	+	183	1.83	20	10.929	1	38	20.765	10	15	8.19672	3	0.91617	0.674956	0.732064	0.774397		PBANKA_02_V3	368891	369004	PBANKA_0210400	+	5	11	90	14	122	11	134	0.108911	0.102941	0.0758621	0.0959047
PbANKA_05_v3	327470	327669	PBANKA_0507800	-	199	1.99	19	9.54774	6	28	14.0704	6	11	5.52764	0	0.614092	0.701052	1	0.771714		PBANKA_13_V3	1597230	1597445	PBANKA_1340600	+	5	12	114	8	101	11	88	0.0952381	0.0733945	0.111111	0.0932479
PbANKA_10_v3	1543397	1543480	PBANKA_1038500	+	83	1	53	53	18	46	46	21	56	56	9	0.746479	0.686567	0.861538	0.764861		PBANKA_13_V3	1984126	1984302	PBANKA_1352100	-	3	13	147	17	130	10	115	0.08125	0.115646	0.08	0.0922988
PbANKA_13_v3	1983156	1983237	PBANKA_1352100	-	81	1	142	142	59	255	255	54	259	259	81	0.706468	0.825243	0.761765	0.764492		PBANKA_09_V3	1075366	1075450	PBANKA_0929300	+	5	4	29	8	78	3	49	0.121212	0.0930233	0.0576923	0.0906426
PbANKA_11_v3	114635	114718	PBANKA_1102300	-	83	1	107	107	38	44	44	14	43	43	11	0.737931	0.758621	0.796296	0.764283		PBANKA_09_V3	273476	273715	PBANKA_0908100	+	5	10	92	23	171	10	175	0.0980392	0.118557	0.0540541	0.0902167
PbANKA_02_v3	137370	137532	PBANKA_0203750	-	162	1.62	35	21.6049	12	55	33.9506	9	49	30.2469	5	0.64291	0.790457	0.858144	0.763837		PBANKA_13_V3	2283840	2283929	PBANKA_1359900	-	5	17	146	28	401	31	276	0.104294	0.0652681	0.100977	0.0901799
PbANKA_13_v3	2447015	2447227	PBANKA_1364500	+	212	2.12	291	137.264	20	321	151.415	56	257	121.226	55	0.872825	0.73001	0.687901	0.763579		PBANKA_11_V3	789181	789376	PBANKA_1121200	+	3	3	63	10	82	12	93	0.0454545	0.108696	0.114286	0.0894786
PbANKA_08_v3	1118287	1118386	PBANKA_0829100	+	99	1	437	437	106	526	526	178	494	494	176	0.804788	0.747159	0.737313	0.763087		PBANKA_06_V3	600851	600928	PBANKA_0614100	+	3	60	959	67	610	74	607	0.0588813	0.098966	0.108664	0.088837
PbANKA_11_v3	669743	669832	PBANKA_1117900	+	89	1	397	397	75	190	190	64	177	177	76	0.841102	0.748031	0.699605	0.762913		PBANKA_11_V3	1557610	1557941	PBANKA_1141300	+	3	10	87	17	131	8	157	0.103093	0.114865	0.0484848	0.0888142
PbANKA_13_v3	1622349	1622451	PBANKA_1341400	-	102	1.02	43	42.1569	13	54	52.9412	18	21	20.5882	6	0.764309	0.746269	0.774336	0.761638		PBANKA_09_V3	967643	967729	PBANKA_0926100	+	3	8	95	9	108	15	127	0.0776699	0.0769231	0.105634	0.0867423
PbANKA_02_v3	84049	84138	PBANKA_0201800	+	89	1	174	174	35	327	327	121	279	279	108	0.832536	0.729911	0.72093	0.761126		PBANKA_11_V3	1390264	1390513	PBANKA_1136900	-	3	7	90	16	137	11	121	0.0721649	0.104575	0.0833333	0.0866911
PbANKA_13_v3	1130580	1130700	PBANKA_1328200	+	120	1.2	45	37.5	11	53	44.1667	15	54	45	14	0.773196	0.746479	0.762712	0.760796		PBANKA_12_V3	1789435	1789807	PBANKA_1246800	+	5	3	46	7	92	5	35	0.0612245	0.0707071	0.125	0.0856439
PbANKA_09_v3	1026503	1026595	PBANKA_0927700	+	92	1	146	146	123	106	106	23	100	100	9	0.542751	0.821705	0.917431	0.760629		PBANKA_04_V3	79680	79754	PBANKA_0402000	+	3	7	71	5	54	5	57	0.0897436	0.0847458	0.0806452	0.0850448
PbANKA_04_v3	487884	487961	PBANKA_0413500	+	77	1	312	312	184	392	392	89	351	351	68	0.629032	0.814969	0.837709	0.76057		PBANKA_11_V3	657399	657578	PBANKA_1117400	-	3	32	414	44	467	51	479	0.0717489	0.0861057	0.0962264	0.0846937
PbANKA_13_v3	1129712	1129860	PBANKA_1328200	+	148	1.48	21	14.1892	2	37	25	11	29	19.5946	8	0.876461	0.694444	0.710088	0.760331		PBANKA_03_V3	30708	30810	PBANKA_0300900	-	3	13	131	19	202	17	205	0.0902778	0.0859729	0.0765766	0.0842757
PbANKA_08_v3	703301	703443	PBANKA_0817300	-	142	1.42	12	8.4507	1	13	9.15493	6	20	14.0845	4	0.894188	0.604089	0.778816	0.759031		PBANKA_05_V3	475525	475728	PBANKA_0512100	+	3	3	34	4	49	5	48	0.0810811	0.0754717	0.0943396	0.0836308
PbANKA_13_v3	1348888	1349124	PBANKA_1333300	+	236	2.36	696	294.915	59	529	224.153	103	497	210.593	69	0.833293	0.685162	0.753213	0.757223		PBANKA_01_V3	438951	439388	PBANKA_0111300	-	3	26	283	43	415	31	395	0.0841424	0.0938865	0.07277	0.0835996
PbANKA_11_v3	1125436	1125606	PBANKA_1129600	+	170	1.7	7	4.11765	4	11	6.47059	2	4	2.35294	0	0.507246	0.763889	1	0.757045		PBANKA_12_V3	1385885	1385972	PBANKA_1236400	+	3	11	91	8	147	14	140	0.107843	0.0516129	0.0909091	0.083455
PbANKA_14_v3	2157530	2157684	PBANKA_1455800	+	154	1.54	140	90.9091	19	264	171.429	52	238	154.545	74	0.82713	0.767263	0.676213	0.756869		PBANKA_11_V3	485841	486133	PBANKA_1112200	-	5	17	230	19	211	20	186	0.0688259	0.0826087	0.0970874	0.0828407
PbANKA_11_v3	189180	189308	PBANKA_1104500	+	128	1.28	210	164.062	27	87	67.9688	26	48	37.5	17	0.858685	0.723312	0.688073	0.75669		PBANKA_05_V3	507143	507339	PBANKA_0513100	+	5	3	34	4	35	4	58	0.0810811	0.102564	0.0645161	0.0827204
PbANKA_07_v3	299354	299462	PBANKA_0707200	-	108	1.08	34	31.4815	7	26	24.0741	13	13	12.037	3	0.818094	0.649351	0.800493	0.755979		PBANKA_14_V3	1806124	1806217	PBANKA_1446900	+	3	20	181	28	338	24	310	0.0995025	0.0765027	0.0718563	0.0826205
PbANKA_03_v3	226432	226525	PBANKA_0306400	+	93	1	203	203	51	142	142	55	138	138	48	0.799213	0.720812	0.741935	0.753987		PBANKA_04_V3	411843	412021	PBANKA_0411500	+	3	5	88	14	113	9	99	0.0537634	0.110236	0.0833333	0.0824443
PbANKA_03_v3	515451	515589	PBANKA_0314800	+	138	1.38	35	25.3623	34	46	33.3333	7	35	25.3623	0	0.427246	0.826446	1	0.751231		PBANKA_10_V3	799987	800193	PBANKA_1019200	+	5	6	81	7	98	13	105	0.0689655	0.0666667	0.110169	0.0819339
PbANKA_02_v3	108861	108992	PBANKA_0202700	+	131	1.31	41	31.2977	10	44	33.5878	12	61	46.5649	15	0.757856	0.736772	0.756355	0.750327		PBANKA_14_V3	126115	126264	PBANKA_1402000	-	5	22	227	13	114	10	175	0.0883534	0.102362	0.0540541	0.0815899
PbANKA_12_v3	213515	213640	PBANKA_1205300	-	125	1.25	347	277.6	53	174	139.2	90	129	103.2	26	0.839685	0.60733	0.798762	0.748592		PBANKA_04_V3	323219	323363	PBANKA_0408700	+	3	26	211	17	262	18	252	0.109705	0.0609319	0.0666667	0.0791011
PbANKA_11_v3	514650	514738	PBANKA_1113100	-	88	1	124	124	32	118	118	50	130	130	44	0.794872	0.702381	0.747126	0.748126		PBANKA_08_V3	358857	359127	PBANKA_0807500	-	5	22	243	26	202	9	215	0.0830189	0.114035	0.0401786	0.0790775
PbANKA_09_v3	496448	496569	PBANKA_0913000	-	121	1.21	26	21.4876	7	60	49.5868	20	38	31.405	9	0.754279	0.712589	0.777255	0.748041		PBANKA_09_V3	1382332	1382404	PBANKA_0938500	-	3	18	212	23	307	25	264	0.0782609	0.069697	0.0865052	0.0781543
PbANKA_06_v3	180618	180701	PBANKA_0602900	+	83	1	17	17	8	15	15	6	21	21	4	0.68	0.714286	0.84	0.744762		PBANKA_05_V3	172453	172613	PBANKA_0504300	-	5	6	46	11	197	6	89	0.115385	0.0528846	0.0631579	0.0771424
PbANKA_14_v3	2296920	2297077	PBANKA_1460300	+	157	1.57	34	21.6561	5	17	10.828	5	17	10.828	4	0.812425	0.684105	0.730241	0.742257		PBANKA_14_V3	747811	747934	PBANKA_1418900	+	5	72	527	42	652	33	638	0.1202	0.0605187	0.0491803	0.0766331
PbANKA_03_v3	646724	646918	PBANKA_0317121	-	194	1.94	20	10.3093	3	40	20.6186	13	40	20.6186	4	0.774593	0.613309	0.837521	0.741808		PBANKA_14_V3	2229788	2230238	PBANKA_1458100	+	5	17	111	7	112	5	128	0.132812	0.0588235	0.037594	0.07641
PbANKA_03_v3	58849	58973	PBANKA_0301800	+	124	1.24	23	18.5484	8	58	46.7742	16	44	35.4839	10	0.698663	0.745118	0.780142	0.741308		PBANKA_08_V3	1350820	1351024	PBANKA_0836800	-	3	83	829	76	1140	74	917	0.0910088	0.0625	0.074672	0.0760603
PbANKA_12_v3	29646	29880	PBANKA_1200091	+	234	2.34	3	1.28205	1	9	3.84615	2	4	1.7094	0	0.561798	0.657895	1	0.739897		PBANKA_14_V3	2223922	2224069	PBANKA_1457900	+	3	9	146	8	121	11	91	0.0580645	0.0620155	0.107843	0.0759744
PbANKA_13_v3	2309052	2309175	PBANKA_1360600	+	123	1.23	340	276.423	75	198	160.976	82	220	178.862	54	0.786582	0.662518	0.768103	0.739067		PBANKA_13_V3	494973	495058	PBANKA_1310900	-	5	24	306	25	310	29	338	0.0727273	0.0746269	0.0790191	0.0754577
PbANKA_01_v3	514457	514624	PBANKA_0112721	-	167	1.67	8	4.79042	2	9	5.38922	1	10	5.98802	3	0.705467	0.843486	0.666223	0.738392		PBANKA_05_V3	762346	762514	PBANKA_0521100	+	5	14	307	21	273	20	160	0.0436137	0.0714286	0.111111	0.0753845
PbANKA_13_v3	1918538	1918714	PBANKA_1350100	+	176	1.76	82	46.5909	18	118	67.0455	18	121	68.75	29	0.721323	0.788348	0.703325	0.737665		PBANKA_13_V3	416976	418129	PBANKA_1308600	-	5	129	1694	334	2767	126	2593	0.0707625	0.107707	0.0463406	0.0749367
PbANKA_13_v3	1163604	1164373	PBANKA_1329200	+	769	7.69	30	3.90117	0	29	3.77113	14	36	4.6814	0	1	0.212205	1	0.737402		PBANKA_13_V3	1430927	1431163	PBANKA_1336000	-	3	14	299	12	199	27	194	0.0447284	0.056872	0.122172	0.0745908
PbANKA_04_v3	361360	361446	PBANKA_0409700	+	86	1	20	20	17	12	12	2	13	13	3	0.540541	0.857143	0.8125	0.736728		PBANKA_13_V3	2300691	2300826	PBANKA_1360400	+	3	16	161	10	127	6	95	0.0903955	0.0729927	0.0594059	0.0742647
PbANKA_09_v3	1305781	1305917	PBANKA_0936000	-	136	1.36	42	30.8824	29	19	13.9706	3	9	6.61765	1	0.515717	0.823224	0.868726	0.735889		PBANKA_14_V3	2242380	2242721	PBANKA_1458500	+	5	7	56	5	89	4	66	0.111111	0.0531915	0.0571429	0.0738152
PbANKA_14_v3	1713370	1713446	PBANKA_1444600	-	76	1	20	20	9	47	47	18	38	38	10	0.689655	0.723077	0.791667	0.7348		PBANKA_13_V3	1616340	1616490	PBANKA_1341100	-	5	65	716	72	792	43	788	0.0832266	0.0833333	0.0517449	0.0727683
PbANKA_13_v3	1495029	1495143	PBANKA_1337700	+	114	1.14	8	7.01754	1	7	6.14035	1	3	2.63158	3	0.875274	0.859951	0.46729	0.734171		PBANKA_08_V3	1347041	1347214	PBANKA_0836700	-	3	12	183	8	177	18	142	0.0615385	0.0432432	0.1125	0.0724272
PbANKA_05_v3	464045	464163	PBANKA_0511700	-	118	1.18	85	72.0339	84	73	61.8644	17	75	63.5593	3	0.461655	0.78444	0.954927	0.733674		PBANKA_12_V3	268714	268827	PBANKA_1206500	+	3	3	52	5	77	7	63	0.0545455	0.0609756	0.1	0.0718404
PbANKA_13_v3	1918795	1918919	PBANKA_1350100	+	124	1.24	94	75.8065	22	167	134.677	34	136	109.677	66	0.775066	0.798432	0.624311	0.732603		PBANKA_14_V3	1280105	1281008	PBANKA_1434200	-	5	6	153	23	232	23	240	0.0377358	0.0901961	0.0874525	0.0717948
PbANKA_08_v3	1096450	1096630	PBANKA_0828200	-	180	1.8	27	15	6	30	16.6667	8	15	8.33333	2	0.714286	0.675676	0.806452	0.732138		PBANKA_07_V3	266107	266452	PBANKA_0705900	-	5	5	61	8	76	3	65	0.0757576	0.0952381	0.0441176	0.0717044
PbANKA_11_v3	231780	231866	PBANKA_1105600	+	86	1	73	73	29	44	44	17	47	47	15	0.715686	0.721311	0.758065	0.731687		PBANKA_11_V3	302216	302305	PBANKA_1107800	-	5	6	120	16	131	9	148	0.047619	0.108844	0.0573248	0.0712625
PbANKA_14_v3	982240	982338	PBANKA_1425600	-	98	1	242	242	87	129	129	50	138	138	49	0.735562	0.72067	0.737968	0.7314		PBANKA_13_V3	1984162	1984302	PBANKA_1352100	-	3	12	147	9	130	9	115	0.0754717	0.0647482	0.0725806	0.0709335
PbANKA_14_v3	1158595	1158714	PBANKA_1429900	+	119	1.19	59	49.5798	46	74	62.1849	19	105	88.2353	9	0.518727	0.765966	0.907441	0.730711		PBANKA_12_V3	972910	973011	PBANKA_1225600	+	5	13	208	14	122	7	131	0.0588235	0.102941	0.0507246	0.0708298
PbANKA_07_v3	140837	141062	PBANKA_0702700	-	225	2.25	63	28	29	54	24	6	59	26.2222	3	0.491228	0.8	0.897338	0.729522		PBANKA_04_V3	652170	652303	PBANKA_0417300	+	5	33	487	23	396	33	319	0.0634615	0.0548926	0.09375	0.0707014
PbANKA_09_v3	1268218	1268565	PBANKA_0934700	+	347	3.47	4	1.15274	0	15	4.32277	4	7	2.01729	1	1	0.519391	0.668577	0.729322		PBANKA_13_V3	967948	968174	PBANKA_1324100	+	5	20	242	22	318	29	382	0.0763359	0.0647059	0.0705596	0.0705338
PbANKA_11_v3	411192	411300	PBANKA_1110300	+	108	1.08	9	8.33333	0	15	13.8889	11	11	10.1852	6	1	0.558036	0.629291	0.729109		PBANKA_06_V3	427933	428071	PBANKA_0609300	+	5	19	147	8	106	3	109	0.114458	0.0701754	0.0267857	0.070473
PbANKA_05_v3	749182	749447	PBANKA_0520700	-	265	2.65	733	276.604	146	644	243.019	85	600	226.415	60	0.654523	0.740869	0.790514	0.728635		PBANKA_11_V3	669711	669832	PBANKA_1117900	+	5	6	75	6	64	4	76	0.0740741	0.0857143	0.05	0.0699295
PbANKA_09_v3	1269780	1269911	PBANKA_0934700	+	131	1.31	9	6.87023	5	9	6.87023	2	13	9.92366	2	0.578778	0.774527	0.832266	0.728524		PBANKA_03_V3	356017	356138	PBANKA_0310300	+	3	14	116	9	162	7	143	0.107692	0.0526316	0.0466667	0.0689969
PbANKA_14_v3	932002	932409	PBANKA_1424200	+	407	4.07	551	135.381	47	331	81.3268	28	373	91.6462	40	0.742297	0.743887	0.696155	0.727447		PBANKA_09_V3	844908	845014	PBANKA_0923300	+	5	24	299	19	258	19	281	0.0743034	0.0685921	0.0633333	0.0687429
PbANKA_12_v3	1558162	1558236	PBANKA_1240700	+	74	1	20	20	21	9	9	4	21	21	0	0.487805	0.692308	1	0.726704		PBANKA_02_V3	555761	555834	PBANKA_0214600	+	3	7	81	10	98	4	114	0.0795455	0.0925926	0.0338983	0.0686788
PbANKA_12_v3	1050445	1050540	PBANKA_1227500	-	95	1	14	14	3	14	14	10	10	10	3	0.823529	0.583333	0.769231	0.725365		PBANKA_08_V3	1294193	1294463	PBANKA_0834700	-	5	13	184	20	291	23	287	0.0659898	0.0643087	0.0741935	0.068164
PbANKA_04_v3	93109	93212	PBANKA_0402500	-	103	1.03	58	56.3107	126	57	55.3398	5	54	52.4272	3	0.308872	0.917136	0.945875	0.723961		PBANKA_09_V3	827387	827674	PBANKA_0922700	+	3	27	324	33	455	22	349	0.0769231	0.067623	0.0592992	0.0679484
PbANKA_10_v3	354841	354949	PBANKA_1007500	-	108	1.08	166	153.704	18	70	64.8148	39	58	53.7037	29	0.895168	0.624331	0.649351	0.72295		PBANKA_09_V3	1157763	1157831	PBANKA_0931700	-	3	14	276	17	334	39	339	0.0482759	0.048433	0.103175	0.0666278
PbANKA_12_v3	1701981	1702165	PBANKA_1245200	+	184	1.84	170	92.3913	83	211	114.674	35	207	112.5	16	0.526772	0.766158	0.875486	0.722806		PBANKA_12_V3	1643214	1643506	PBANKA_1243700	-	3	12	195	23	265	21	318	0.057971	0.0798611	0.0619469	0.066593
PbANKA_09_v3	497014	497183	PBANKA_0913000	-	169	1.69	33	19.5266	6	74	43.787	18	46	27.2189	12	0.764951	0.708676	0.694025	0.722551		PBANKA_11_V3	473182	473391	PBANKA_1111600	+	5	32	479	48	644	45	638	0.0626223	0.0693642	0.0658858	0.0659574
PbANKA_05_v3	463826	463952	PBANKA_0511700	-	126	1.26	70	55.5556	83	79	62.6984	10	78	61.9048	7	0.400962	0.862445	0.898411	0.720606		PBANKA_10_V3	867290	867473	PBANKA_1020900	-	5	10	112	7	105	4	75	0.0819672	0.0625	0.0506329	0.0650334
PbANKA_12_v3	589361	589488	PBANKA_1215700	-	127	1.27	22	17.3228	9	33	25.9843	9	20	15.748	5	0.658092	0.742741	0.759013	0.719949		PBANKA_02_V3	224511	224642	PBANKA_0206500	-	3	15	249	24	423	34	369	0.0568182	0.0536913	0.0843672	0.0649589
PbANKA_03_v3	515087	515207	PBANKA_0314800	+	120	1.2	14	11.6667	25	18	15	3	12	10	0	0.318182	0.833333	1	0.717172		PBANKA_09_V3	1215949	1216057	PBANKA_0933400	+	5	27	424	31	404	28	415	0.059867	0.0712644	0.0632054	0.0647789
PbANKA_08_v3	1272515	1272677	PBANKA_0833900	+	162	1.62	8	4.93827	3	9	5.55556	5	10	6.17284	0	0.622084	0.526316	1	0.716133		PBANKA_12_V3	938442	938568	PBANKA_1224800	+	5	10	183	9	123	10	127	0.0518135	0.0681818	0.0729927	0.0643293
PbANKA_09_v3	825122	825229	PBANKA_0922600	+	107	1.07	3	2.80374	2	5	4.6729	1	3	2.80374	1	0.583658	0.823723	0.737101	0.714827		PBANKA_08_V3	277346	277505	PBANKA_0805600	+	3	19	299	19	274	22	301	0.0597484	0.0648464	0.0681115	0.0642354
PbANKA_13_v3	1129907	1129995	PBANKA_1328200	+	88	1	26	26	11	63	63	27	57	57	20	0.702703	0.7	0.74026	0.714321		PBANKA_13_V3	1338810	1339027	PBANKA_1333000	-	5	20	231	12	225	14	231	0.0796813	0.0506329	0.0571429	0.0624857
PbANKA_03_v3	72972	73167	PBANKA_0302200	-	195	1.95	72	36.9231	7	94	48.2051	38	84	43.0769	15	0.84063	0.559191	0.741722	0.713848		PBANKA_06_V3	752071	752284	PBANKA_0618100	-	5	38	484	29	358	15	369	0.0727969	0.0749354	0.0390625	0.0622649
PbANKA_09_v3	946196	946273	PBANKA_0925700	-	77	1	43	43	45	67	67	14	66	66	14	0.488636	0.82716	0.825	0.713599		PBANKA_08_V3	834373	834473	PBANKA_0821000	-	5	16	172	3	53	4	81	0.0851064	0.0535714	0.0470588	0.0619122
PbANKA_05_v3	910183	910282	PBANKA_0524700	+	99	1	146	146	51	167	167	68	108	108	49	0.741117	0.710638	0.687898	0.713218		PBANKA_10_V3	994955	995028	PBANKA_1024700	+	3	29	431	30	551	35	484	0.0630435	0.0516351	0.0674374	0.0607053
PbANKA_06_v3	664529	664745	PBANKA_0615700	-	216	2.16	13	6.01852	0	16	7.40741	3	8	3.7037	5	1	0.711744	0.425532	0.712425		PBANKA_07_V3	266107	266430	PBANKA_0705900	-	5	3	61	3	76	7	65	0.046875	0.0379747	0.0972222	0.0606906
PbANKA_12_v3	617678	617762	PBANKA_1216300	+	84	1	60	60	12	22	22	15	17	17	7	0.833333	0.594595	0.708333	0.712087		PBANKA_11_V3	1607836	1608069	PBANKA_1142800	+	3	30	610	41	511	29	452	0.046875	0.0742754	0.0602911	0.0604805
PbANKA_06_v3	699216	699397	PBANKA_0616200	+	181	1.81	5	2.76243	2	12	6.62983	0	9	4.97238	4	0.580046	1	0.554187	0.711411		PBANKA_12_V3	356387	356534	PBANKA_1209300	+	5	12	229	23	215	9	249	0.0497925	0.0966387	0.0348837	0.0604383
PbANKA_11_v3	1092136	1092296	PBANKA_1128800	-	160	1.6	41	25.625	166	32	20	0	57	35.625	0	0.133725	1	1	0.711242		PBANKA_04_V3	286658	286762	PBANKA_0407900	+	3	20	150	5	141	4	147	0.117647	0.0342466	0.0264901	0.0594612
PbANKA_14_v3	391768	391945	PBANKA_1408700	+	177	1.77	5	2.82486	5	6	3.38983	0	6	3.38983	1	0.361011	1	0.772201	0.711071		PBANKA_06_V3	957227	957409	PBANKA_0623400	+	5	5	139	9	102	8	125	0.0347222	0.0810811	0.0601504	0.0586512
PbANKA_10_v3	1267194	1267299	PBANKA_1031400	+	105	1.05	18	17.1429	6	12	11.4286	7	14	13.3333	4	0.740741	0.620155	0.769231	0.710042		PBANKA_10_V3	277895	278088	PBANKA_1005300	-	3	3	67	7	93	7	104	0.0428571	0.07	0.0630631	0.0586401
PbANKA_14_v3	840446	840624	PBANKA_1421000	-	178	1.78	68	38.2022	13	78	43.8202	24	55	30.8989	11	0.746105	0.646123	0.737463	0.709897		PBANKA_07_V3	196325	196531	PBANKA_0704200	+	5	19	196	9	202	10	214	0.0883721	0.042654	0.0446429	0.0585563
PbANKA_04_v3	406832	406993	PBANKA_0411300	-	161	1.61	53	32.9193	15	57	35.4037	12	46	28.5714	13	0.686973	0.746855	0.687285	0.707038		PBANKA_12_V3	1183762	1183946	PBANKA_1230500	+	5	39	702	72	843	31	669	0.0526316	0.0786885	0.0442857	0.0585353
PbANKA_09_v3	1325564	1325689	PBANKA_0936800	+	125	1.25	72	57.6	19	79	63.2	26	54	43.2	23	0.751958	0.70852	0.652568	0.704349		PBANKA_11_V3	1062037	1062321	PBANKA_1128400	+	5	6	113	4	159	17	153	0.0504202	0.0245399	0.1	0.05832
PbANKA_11_v3	365746	365826	PBANKA_1109300	-	80	1	3	3	24	8	8	0	9	9	0	0.111111	1	1	0.703704		PBANKA_03_V3	30905	31065	PBANKA_0300900	-	3	7	101	5	107	7	100	0.0648148	0.0446429	0.0654206	0.0582927
PbANKA_10_v3	1542785	1542864	PBANKA_1038500	+	79	1	40	40	22	56	56	23	71	71	23	0.645161	0.708861	0.755319	0.703114		PBANKA_09_V3	307692	308070	PBANKA_0908800	+	3	10	133	8	163	9	146	0.0699301	0.0467836	0.0580645	0.0582594
PbANKA_09_v3	108585	108818	PBANKA_0902900	+	233	2.33	362	155.365	228	490	210.3	48	426	182.833	23	0.405266	0.81417	0.888259	0.702565		PBANKA_13_V3	1556885	1557199	PBANKA_1339600	+	5	12	143	15	235	9	235	0.0774194	0.06	0.0368852	0.0581015
PbANKA_07_v3	336531	336619	PBANKA_0708100	+	88	1	175	175	70	180	180	107	159	159	50	0.714286	0.627178	0.760766	0.700743		PBANKA_13_V3	1972112	1972227	PBANKA_1351700	+	3	12	285	14	190	13	189	0.040404	0.0686275	0.0643564	0.057796
PbANKA_10_v3	244442	244534	PBANKA_1004300	+	92	1	80	80	37	50	50	23	41	41	15	0.683761	0.684932	0.732143	0.700278		PBANKA_12_V3	385079	385309	PBANKA_1210300	-	3	11	143	6	188	13	172	0.0714286	0.0309278	0.0702703	0.0575422
PbANKA_02_v3	443701	444001	PBANKA_0212100	-	300	3	372	124	1106	285	95	0	194	64.6667	0	0.100813	1	1	0.700271		PBANKA_05_V3	421454	421644	PBANKA_0510200	-	3	66	1184	31	570	31	427	0.0528	0.0515807	0.0676856	0.0573554
PbANKA_08_v3	1068580	1068703	PBANKA_0827400	+	123	1.23	20	16.2602	75	27	21.9512	0	28	22.7642	2	0.178174	1	0.919238	0.699137		PBANKA_05_V3	602277	602381	PBANKA_0516200	-	5	7	157	12	263	21	224	0.0426829	0.0436364	0.0857143	0.0573445
PbANKA_05_v3	816010	816124	PBANKA_0521900	-	114	1.14	80	70.1754	36	55	48.2456	30	76	66.6667	15	0.660939	0.616592	0.816327	0.697952		PBANKA_14_V3	735807	736449	PBANKA_1418400	-	5	13	177	19	246	7	218	0.0684211	0.0716981	0.0311111	0.0570768
PbANKA_14_v3	596741	597044	PBANKA_1414700	+	303	3.03	96	31.6832	15	168	55.4455	18	99	32.6733	17	0.678685	0.75492	0.657764	0.697123		PBANKA_14_V3	2247130	2247219	PBANKA_1458700	+	5	9	142	7	186	12	150	0.0596026	0.0362694	0.0740741	0.0566487
PbANKA_03_v3	356017	356157	PBANKA_0310300	+	140	1.4	512	365.714	116	420	300	162	429	306.429	143	0.759193	0.649351	0.681818	0.696787		PBANKA_05_V3	148059	148235	PBANKA_0503700	-	5	16	200	11	212	10	206	0.0740741	0.0493274	0.0462963	0.0565659
PbANKA_14_v3	588660	588753	PBANKA_1414500	-	93	1	9	9	101	4	4	0	6	6	0	0.0818182	1	1	0.693939		PBANKA_02_V3	166974	167157	PBANKA_0204900	+	3	7	89	6	158	10	159	0.0729167	0.0365854	0.0591716	0.0562245
PbANKA_09_v3	1216293	1216650	PBANKA_0933400.2	+	357	3.57	979	274.23	210	839	235.014	91	899	251.821	70	0.566322	0.720871	0.782488	0.689893		PBANKA_07_V3	293159	293475	PBANKA_0706900	+	3	16	262	16	358	22	302	0.057554	0.0427807	0.0679012	0.0560786
PbANKA_06_v3	821885	821983	PBANKA_0620400	-	98	1	36	36	31	60	60	23	58	58	14	0.537313	0.722892	0.805556	0.688587		PBANKA_14_V3	1408893	1409011	PBANKA_1437400	-	3	17	305	30	385	18	402	0.052795	0.0722892	0.0428571	0.0559804
PbANKA_14_v3	1158358	1158522	PBANKA_1429900	+	164	1.64	45	27.439	30	47	28.6585	12	59	35.9756	5	0.477707	0.704859	0.877976	0.686847		PBANKA_12_V3	1341165	1341431	PBANKA_1234900	+	5	42	472	16	346	17	412	0.0817121	0.0441989	0.039627	0.0551793
[truncated: 4,787 more rows]
[truncated: 8 more columns]

## Sheet: FWT
Intron retention																					5'/3' Splice change																	Exon skipping
[truncated: 4,207 more rows]
[truncated: 8 more columns]

## Sheet: FKO
Intron retention																					5'/3' Splice change																	Exon skipping
[truncated: 4,532 more rows]
[truncated: 8 more columns]

[truncated: 2 more sheets: MWT, MKO]
