# Supplementary material for: Alternative splicing is required for stage differentiation in malaria parasites
Source: Genome Biol. 2019 Aug 1;20:151. doi: 10.1186/s13059-019-1756-6 (PMC6669979; doi:10.1186/s13059-019-1756-6)
Supplement: Supplementary file 11 — Tables S10. An Excel spreadsheet quantifying categories of alternative splicing between stages. (XLSX 986 kb) [file 13059_2019_1756_MOESM11_ESM.xlsx]

## Sheet: AWT v AKO
5'3' change
Chromosome	Start	End	Gene	Change	Strand	Read count asexual KO (rep. 1)	Canonical junction count asexual KO (rep. 1)	Read count asexual KO (rep. 2)	Canonical junction count asexual KO (rep. 2)	Read count asexual KO (rep. 3)	Canonical junction count asexual KO (rep. 3)	||||||||||	Read count asexual WT (rep. 1)	Canonical junction count asexual WT (rep. 1)	Read count asexual WT (rep. 2)	Canonical junction count asexual WT (rep. 2)	Read count asexual WT (rep. 3)	Canonical junction count asexual WT (rep. 3)	|||||||||||	AS count/total count (asexual KO (rep. 1))	AS count/total count (asexual KO (rep. 2))	AS count/total count (asexual KO (rep. 3))	AS count/total count (asexual WT (rep. 1))	AS count/total count (asexual WT (rep. 2))	AS count/total count (asexual WT (rep. 3))	Mean (asexual KO)	Mean (asexual WT)	T.test	FDR
PBANKA_14_V3	175056	175891	PBANKA_1402600	5	-	11	34	23	37	13	21		0	20	7	40	6	41		0.244444	0.383333	0.382353	0	0.148936	0.12766	0.33671	0.0921986	0.000573706	0.18821

## Sheet: Summary0
Intron retention	0				Intron ret.		5'3' Change			Exon skip.
5' Change	1				-		Gene	Change		-
3' Change	0						PBANKA_1402600	5
Exon skipping	0

## Sheet: FWT v FKO
Exon skipping
Chromosome	Start	End	Gene	Read count female KO (rep. 1)	Average canonical junction count female KO (rep. 1)	Read count female KO (rep. 2)	Average canonical junction count female KO (rep. 2)	Read count female KO (rep. 3)	Average canonical junction count female KO (rep. 3)	||||||||||	Read count female WT (rep. 1)	Average canonical junction count female WT (rep. 1)	Read count female WT (rep. 2)	Average canonical junction count female WT (rep. 2)	Read count female WT (rep. 3)	Average canonical junction count female WT (rep. 3)	|||||||||||	AS count/total count (female KO (rep. 1))	AS count/total count (female KO (rep. 2))	AS count/total count (female KO (rep. 3))	AS count/total count (female WT (rep. 1))	AS count/total count (female WT (rep. 2))	AS count/total count (female WT (rep. 3))	Mean (female KO)	Mean (female WT)	T.test	FDR
PBANKA_13_V3	2068715	2069237	PBANKA_1354800	29	103	15	121	25	96.5		7	185	3	219	5	200.5		0.219697	0.110294	0.205761	0.0364583	0.0135135	0.0243309	0.178584	0.0247676	0.0327079	0.244599

## Sheet: Summary1
Intron retention	0				Intron ret.		5'3' Change			Exon skip.
5'3' Change	0				-		-			Gene
Exon skipping	1									PBANKA_1354800

## Sheet: MWT v MKO
Intron retention																														5'/3' change
Chromosome	Start	End	Gene	Strand	Length	Read count male WT (rep. 1)	Canonical junction count male WT (rep. 1)	Read count male WT (rep. 2)	Canonical junction count male WT (rep. 2)	Read count male WT (rep. 3)	Canonical junction count male WT (rep. 3)	|||||||||||	Read count male KO (rep. 1)	Canonical junction count male KO (rep. 1)	Read count male KO (rep. 2)	Canonical junction count male KO (rep. 2)	Read count male KO (rep. 3)	Canonical junction count male KO (rep. 3)	AS count/total count (male WT (rep. 1))	AS count/total count (male WT (rep. 2))	AS count/total count (male WT (rep. 3))	AS count/total count (male KO (rep. 1))	AS count/total count (male KO (rep. 2))	AS count/total count (male KO (rep. 3))	Mean (male WT)	Mean (male KO)	T.test	FDR		Chromosome	Start	End	Gene	Change	Strand	Read count male KO (rep. 1)	Canonical junction count male KO (rep. 1)	Read count male KO (rep. 2)	Canonical junction count male KO (rep. 2)	Read count male KO (rep. 3)	Canonical junction count male KO (rep. 3)	||||||||||	Read count male WT (rep. 1)	Canonical junction count male WT (rep. 1)	Read count male WT (rep. 2)	Canonical junction count male WT (rep. 2)	Read count male WT (rep. 3)	Canonical junction count male WT (rep. 3)	|||||||||||
PbANKA_09_v3	180986	181077	PBANKA_0905300	-	91	30	255	18	175	43	248		184	119	135	90	155	89	0.105263	0.0932642	0.147766	0.607261	0.6	0.635246	0.115431	0.614169	0.00013488	0.187805		PBANKA_06_V3	287288	288156	PBANKA_0605600	5	-	40	25	22	21	20	15		0	11	0	26	0	27
PbANKA_13_v3	1898582	1898661	PBANKA_1349400	+	79	280	1333	249	884	264	1199		1139	946	1056	772	1165	958	0.17359	0.219771	0.180451	0.546283	0.577681	0.548752	0.19127	0.557572	0.000143151	0.187805		PBANKA_02_V3	166974	167157	PBANKA_0204900	3	+	22	103	21	104	24	120		2	173	3	115	3	149
PbANKA_14_v3	195899	196014	PBANKA_1403300	-	115	2	82	8	80	3	113		9	63	15	65	8	50	0.0238095	0.0909091	0.0258621	0.125	0.1875	0.137931	0.0468602	0.150144	0.00196834	0.22359		PBANKA_09_V3	1477367	1477450	PBANKA_0940700	3	-	46	221	49	253	48	268		0	151	6	240	4	150
PbANKA_11_v3	676975	677058	PBANKA_1118100	+	83	12	40	9	22	20	36		32	27	27	18	33	19	0.230769	0.290323	0.357143	0.542373	0.6	0.634615	0.292745	0.592329	0.00136259	0.22359		PBANKA_08_V3	1097093	1097171	PBANKA_0828200	3	-	12	53	13	51	18	58		3	74	0	44	1	69
PbANKA_12_v3	66584	66808	PBANKA_1200800	+	224	20	441	20	706	38	576		176	517	169	587	153	375	0.0433839	0.0275482	0.0618893	0.253968	0.223545	0.289773	0.0442738	0.255762	0.00189355	0.22359		PBANKA_07_V3	768682	768842	PBANKA_0721000	3	+	50	179	54	163	40	158		10	198	9	109	9	138
PbANKA_11_v3	1127136	1127277	PBANKA_1129600	+	141	27	1214	52	1278	40	785		1123	299	958	272	1212	488	0.0217566	0.0390977	0.0484848	0.789733	0.778862	0.712941	0.0364464	0.760512	0.00181593	0.22359		PBANKA_08_V3	1097061	1097171	PBANKA_0828200	3	-	95	53	68	51	83	58		10	74	8	44	9	69
PbANKA_14_v3	1952914	1953044	PBANKA_1450400	-	130	56	285	26	119	50	288		141	223	127	206	117	213	0.164223	0.17931	0.147929	0.387363	0.381381	0.354545	0.163821	0.37443	0.000922521	0.22359		PBANKA_14_V3	1187206	1187500	PBANKA_1431200	3	-	70	328	97	297	84	316		13	331	16	198	27	332
PbANKA_09_v3	1269191	1269353	PBANKA_0934700	+	162	63	1582	45	1207	57	1279		712	420	548	377	534	367	0.0382979	0.0359425	0.0426647	0.628975	0.592432	0.592675	0.0389683	0.604694	0.000496884	0.22359		PBANKA_03_V3	89078	89319	PBANKA_0302800	3	-	35	200	24	171	19	209		36	80	30	52	32	73
PbANKA_14_v3	2156575	2156685	PBANKA_1455800	+	110	85	1202	56	887	63	749		548	231	442	246	507	287	0.0660451	0.0593849	0.0775862	0.703466	0.642442	0.638539	0.0676721	0.661482	0.0014607	0.22359		PBANKA_12_V3	1775060	1775409	PBANKA_1246400	5	+	27	131	17	130	27	131		49	97	31	66	78	164
PbANKA_11_v3	1126881	1126974	PBANKA_1129600	+	93	83	2683	91	2838	71	1677		1199	518	981	462	1241	744	0.0300072	0.0310686	0.0406178	0.698311	0.679834	0.625189	0.0338979	0.667778	0.00158817	0.22359		PBANKA_12_V3	589037	589148	PBANKA_1215700	3	-	86	340	90	383	116	388		56	608	42	525	60	486
PbANKA_14_v3	2157530	2157684	PBANKA_1455800	+	154	58	1423	75	1156	78	1159		545	429	512	447	579	447	0.0391627	0.0609261	0.0630558	0.559548	0.533889	0.564327	0.0543815	0.552588	0.000763611	0.22359		PBANKA_14_V3	1897929	1898105	PBANKA_1449000	5	-	1003	4298	1084	4309	1073	4999		370	5631	362	3955	242	3395
PbANKA_14_v3	2157024	2157168	PBANKA_1455800	+	144	120	1711	122	1231	110	1229		1043	156	858	201	1019	179	0.065538	0.09017	0.0821509	0.869892	0.810198	0.850584	0.0792863	0.843558	0.00102032	0.22359
PbANKA_11_v3	1126465	1126556	PBANKA_1129600	+	91	171	4607	182	4511	112	2877		2213	559	1704	691	2167	858	0.035789	0.0387812	0.0374707	0.798341	0.711482	0.716364	0.037347	0.742062	0.00168605	0.22359
PbANKA_07_v3	420587	420789	PBANKA_0710900	+	202	84	136	62	255	115	222		345	170	221	224	304	146	0.381818	0.195584	0.341246	0.669903	0.496629	0.675556	0.306216	0.614029	0.00199414	0.22359
PbANKA_13_v3	1622611	1622737	PBANKA_1341400	-	126	236	1027	186	741	191	797		918	570	891	562	928	540	0.186857	0.200647	0.19332	0.616935	0.613214	0.632153	0.193608	0.620767	0.0003266	0.22359
PbANKA_06_v3	179508	179729	PBANKA_0602800	+	221	220	3413	170	2286	234	2788		741	1516	520	1155	712	1454	0.060556	0.0692182	0.0774322	0.328312	0.310448	0.328717	0.0690688	0.322492	0.000929534	0.22359
PbANKA_09_v3	1268632	1268733	PBANKA_0934700	+	101	386	1824	299	1570	382	1493		698	232	530	208	589	225	0.174661	0.159979	0.203733	0.750538	0.718157	0.723587	0.179458	0.730761	0.000898214	0.22359
PbANKA_11_v3	1126175	1126302	PBANKA_1129600	+	127	683	2118	539	2185	508	1390		2560	70	2385	108	2782	129	0.243841	0.197871	0.26765	0.973384	0.956679	0.955685	0.236454	0.961916	0.000800037	0.22359
PbANKA_10_v3	674354	674457	PBANKA_1015400	+	103	0	24	0	76	1	37		7	40	7	50	3	16	0	0	0.0263158	0.148936	0.122807	0.157895	0.00877193	0.143213	0.00324522	0.226132
PbANKA_08_v3	1186445	1186617	PBANKA_0831300	-	172	9	39	1	64	4	48		19	38	13	61	8	30	0.1875	0.0153846	0.0769231	0.333333	0.175676	0.210526	0.0932692	0.239845	0.00275758	0.226132
PbANKA_09_v3	1020593	1020683	PBANKA_0927600	+	90	18	320	3	164	6	333		91	363	63	266	62	294	0.0532544	0.0179641	0.0176991	0.200441	0.191489	0.174157	0.0296392	0.188696	0.00234363	0.226132
PbANKA_13_v3	142717	143421	PBANKA_1302261	+	704	10	152	13	80	12	152		31	142	38	124	27	123	0.0617284	0.139785	0.0731707	0.179191	0.234568	0.18	0.0915614	0.19792	0.00377258	0.226132
PbANKA_02_v3	483414	483648	PBANKA_0213000	-	234	10	97	15	146	20	116		48	109	46	118	49	105	0.0934579	0.0931677	0.147059	0.305732	0.280488	0.318182	0.111228	0.301467	0.00393485	0.226132
PbANKA_13_v3	1495029	1495143	PBANKA_1337700	+	114	14	65	7	52	23	48		71	48	38	43	65	28	0.177215	0.118644	0.323944	0.596639	0.469136	0.698925	0.206601	0.588233	0.00278301	0.226132
PbANKA_08_v3	1096951	1097171	PBANKA_0828200	-	220	23	74	18	44	29	69		248	53	190	51	203	58	0.237113	0.290323	0.295918	0.82392	0.788382	0.777778	0.274451	0.796693	0.00387863	0.226132
PbANKA_09_v3	497014	497183	PBANKA_0913000	-	169	69	979	28	334	59	687		378	346	349	415	353	419	0.0658397	0.0773481	0.0790885	0.522099	0.456806	0.457254	0.0740921	0.47872	0.00404682	0.226132
PbANKA_05_v3	409073	409220	PBANKA_0509700	-	147	66	273	65	312	63	194		321	179	242	183	269	159	0.19469	0.172414	0.245136	0.642	0.569412	0.628505	0.20408	0.613305	0.00225007	0.226132
PbANKA_14_v3	2031944	2032072	PBANKA_1452800	-	128	124	601	112	474	99	491		310	522	254	341	310	516	0.171034	0.191126	0.167797	0.372596	0.426891	0.375303	0.176652	0.391597	0.00240074	0.226132
PbANKA_08_v3	333744	333949	PBANKA_0806800	+	205	127	1574	115	1303	122	1398		290	1149	221	877	250	1102	0.074662	0.0811001	0.0802632	0.201529	0.201275	0.184911	0.0786751	0.195905	0.00313647	0.226132
PbANKA_05_v3	327470	327669	PBANKA_0507800	-	199	149	1608	105	1365	145	1330		962	354	816	571	943	459	0.0848036	0.0714286	0.0983051	0.731003	0.58832	0.672611	0.0848458	0.663978	0.00414589	0.226132
PbANKA_11_v3	887016	887124	PBANKA_1123800	+	108	142	2499	133	2012	170	2102		577	840	451	768	496	859	0.0537675	0.0620047	0.0748239	0.407198	0.369975	0.366052	0.063532	0.381075	0.00340738	0.226132
PbANKA_07_v3	770505	770629	PBANKA_0721000	+	124	203	1578	158	1066	191	1202		998	580	711	558	895	667	0.113981	0.129085	0.137114	0.632446	0.560284	0.572983	0.126727	0.588571	0.0037449	0.226132
PbANKA_13_v3	1033487	1033614	PBANKA_1326200	+	127	236	801	123	416	200	560		98	849	79	724	92	684	0.22758	0.2282	0.263158	0.103485	0.0983811	0.118557	0.239646	0.106807	0.00210831	0.226132
PbANKA_09_v3	644631	644802	PBANKA_0917000	-	171	220	763	238	756	222	762		652	771	458	543	673	719	0.223805	0.239437	0.22561	0.458187	0.457542	0.483477	0.229617	0.466402	0.00236713	0.226132
PbANKA_11_v3	886668	886834	PBANKA_1123800	+	166	301	872	235	637	269	644		698	312	418	260	675	293	0.256607	0.269495	0.294633	0.691089	0.616519	0.697314	0.273578	0.668307	0.00416622	0.226132
PbANKA_09_v3	1200892	1201182	PBANKA_0932900	+	290	1	38	0	30	0	37		17	28	23	30	15	29	0.025641	0	0	0.377778	0.433962	0.340909	0.00854701	0.384216	0.00603878	0.238055
PbANKA_14_v3	2137217	2137359	PBANKA_1455000	+	142	3	22	2	28	4	45		19	29	16	32	15	21	0.12	0.0666667	0.0816327	0.395833	0.333333	0.416667	0.0894331	0.381944	0.00532223	0.238055
PbANKA_11_v3	1648733	1649038	PBANKA_1144100	+	305	7	23	4	75	5	55		35	43	21	66	12	24	0.233333	0.0506329	0.0833333	0.448718	0.241379	0.333333	0.122433	0.341144	0.0061178	0.238055
PbANKA_11_v3	68563	68716	PBANKA_1100900	+	153	4	30	4	78	8	52		17	35	21	73	18	42	0.117647	0.0487805	0.133333	0.326923	0.223404	0.3	0.0999203	0.283442	0.00504148	0.238055
PbANKA_12_v3	1402361	1402529	PBANKA_1237000	-	168	13	225	4	253	13	218		59	179	51	200	53	203	0.0546218	0.0155642	0.0562771	0.247899	0.203187	0.207031	0.0421544	0.219373	0.00561209	0.238055
PbANKA_14_v3	784671	784810	PBANKA_1419700	-	139	14	30	9	45	22	56		72	43	60	47	59	36	0.318182	0.166667	0.282051	0.626087	0.560748	0.621053	0.255633	0.602629	0.00523111	0.238055
PbANKA_09_v3	1523700	1523810	PBANKA_0942100	-	110	12	73	13	95	23	131		38	93	27	87	27	64	0.141176	0.12037	0.149351	0.290076	0.236842	0.296703	0.136966	0.274541	0.00584132	0.238055
PbANKA_09_v3	1268884	1268991	PBANKA_0934700	+	107	67	1311	44	1173	46	1111		254	329	174	343	185	306	0.0486212	0.0361545	0.039758	0.435678	0.336557	0.376782	0.0415112	0.383006	0.00536505	0.238055
PbANKA_06_v3	710495	710623	PBANKA_0616600	-	128	38	188	68	239	61	246		21	306	33	279	17	254	0.168142	0.221498	0.198697	0.0642202	0.105769	0.0627306	0.196112	0.0775733	0.00617285	0.238055
PbANKA_09_v3	496448	496569	PBANKA_0913000	-	121	62	798	36	245	63	473		331	352	289	358	322	362	0.072093	0.128114	0.117537	0.484627	0.446677	0.47076	0.105915	0.467355	0.00571275	0.238055
PbANKA_11_v3	678019	678218	PBANKA_1118200	-	199	54	183	41	266	64	277		143	186	142	218	112	140	0.227848	0.13355	0.187683	0.43465	0.394444	0.444444	0.183027	0.424513	0.00514154	0.238055
PbANKA_11_v3	191010	191201	PBANKA_1104600	-	191	66	56	65	59	79	79		15	93	18	78	21	92	0.540984	0.524194	0.5	0.138889	0.1875	0.185841	0.521726	0.170743	0.00559788	0.238055
PbANKA_12_v3	510656	510817	PBANKA_1213200	-	161	87	814	60	628	107	850		240	678	160	536	212	672	0.0965594	0.0872093	0.111808	0.261438	0.229885	0.239819	0.0985255	0.243714	0.00540399	0.238055
PbANKA_09_v3	1268049	1268135	PBANKA_0934600	+	86	196	2790	138	2563	147	2436		440	398	344	447	362	505	0.0656397	0.0510922	0.0569106	0.52506	0.434893	0.417532	0.0578808	0.459161	0.00548057	0.238055
PbANKA_10_v3	1593869	1594021	PBANKA_1040000	+	152	249	803	190	738	167	661		896	279	571	358	811	343	0.236692	0.204741	0.201691	0.762553	0.614639	0.702773	0.214375	0.693322	0.00537554	0.238055
PbANKA_13_v3	699339	699522	PBANKA_1316500	+	183	283	1819	152	1188	193	1611		1259	705	837	833	1278	891	0.134634	0.113433	0.106984	0.641039	0.501198	0.589212	0.11835	0.577149	0.00616672	0.238055
PbANKA_11_v3	887311	887461	PBANKA_1123800	+	150	229	978	176	637	224	703		705	323	459	278	595	320	0.189727	0.216482	0.24164	0.685798	0.622795	0.650273	0.215949	0.652955	0.00453825	0.238055
PbANKA_07_v3	770707	770902	PBANKA_0721100	+	195	333	864	256	565	257	696		640	396	526	355	614	338	0.278195	0.311815	0.269675	0.617761	0.597049	0.644958	0.286562	0.619922	0.00611078	0.238055
PbANKA_14_v3	841156	841350	PBANKA_1421000	-	194	960	1861	835	1475	715	1131		1106	411	1189	376	1187	522	0.340305	0.361472	0.387324	0.729071	0.759744	0.694558	0.363034	0.727791	0.0062157	0.238162
PbANKA_07_v3	338183	338315	PBANKA_0708200	-	132	20	549	20	455	19	426		164	172	155	167	139	221	0.0351494	0.0421053	0.0426966	0.488095	0.481366	0.386111	0.0399838	0.451858	0.00692617	0.244275
PbANKA_09_v3	496714	496831	PBANKA_0913000	-	117	57	841	37	268	64	540		463	338	350	338	414	333	0.0634744	0.121311	0.10596	0.578027	0.508721	0.554217	0.0969154	0.546988	0.00658869	0.244275
PbANKA_09_v3	1269780	1269911	PBANKA_0934700	+	131	103	2870	95	2610	130	2178		172	632	134	595	159	667	0.0346451	0.0351201	0.0563258	0.21393	0.183813	0.192494	0.0420304	0.196746	0.00678134	0.244275
PbANKA_09_v3	1269568	1269695	PBANKA_0934700	+	127	54	3331	31	2706	33	2709		286	786	189	752	229	816	0.0159527	0.0113263	0.012035	0.266791	0.20085	0.219139	0.0131047	0.228927	0.00705844	0.246589
PbANKA_14_v3	840446	840624	PBANKA_1420900	-	178	193	2424	173	1889	147	1630		511	748	477	850	451	909	0.0737486	0.0838991	0.0827237	0.405878	0.359457	0.331618	0.0801238	0.365651	0.0073056	0.247931
PbANKA_08_v3	1000106	1000209	PBANKA_0825800	+	103	191	701	158	716	189	662		393	299	302	379	485	442	0.214126	0.180778	0.222092	0.567919	0.443465	0.523193	0.205665	0.511526	0.00737197	0.248762
[truncated: 38 more columns]

## Sheet: Summary2
Intron retention	47				Intron ret.		5'3' Change			Exon skip.
5' Change	3				Gene		Gene	Change		Gene
3' Change	7				PBANKA_0905300		PBANKA_0204900	3		PBANKA_0721100
Exon skipping	3				PBANKA_1349400		PBANKA_0940700	3		PBANKA_1238300
					PBANKA_1403300		PBANKA_0828200	3		PBANKA_1360400
					PBANKA_1118100		PBANKA_0721000	3
					PBANKA_1200800		PBANKA_1431200	3
					PBANKA_1129600		PBANKA_0302800	3
					PBANKA_1450400		PBANKA_1215700	3
					PBANKA_0934700		PBANKA_0605600	5
					PBANKA_1455800		PBANKA_1246400	5
					PBANKA_0710900		PBANKA_1449000	5
					PBANKA_1341400
					PBANKA_0602800
					PBANKA_1015400
					PBANKA_0831300
					PBANKA_0927600
					PBANKA_1302261
					PBANKA_0213000
					PBANKA_1337700
					PBANKA_0828200
					PBANKA_0913000
					PBANKA_0509700
					PBANKA_1452800
					PBANKA_0806800
					PBANKA_0507800
					PBANKA_1123800
					PBANKA_0721000
					PBANKA_1326200
					PBANKA_0917000
					PBANKA_0932900
					PBANKA_1455000
					PBANKA_1144100
					PBANKA_1100900
					PBANKA_1237000
					PBANKA_1419700
					PBANKA_0942100
					PBANKA_0616600
					PBANKA_1118200
					PBANKA_1104600
					PBANKA_1213200
					PBANKA_0934600
					PBANKA_1040000
					PBANKA_1316500
					PBANKA_0721100
					PBANKA_1421000
					PBANKA_0708200
					PBANKA_1420900
					PBANKA_0825800

## Sheet: AWT v FWT
Intron retention																														5'/3' change
Chromosome	Start	End	Gene	Strand	Length	Read count asexual WT (rep. 1)	Canonical junction count asexual WT (rep. 1)	Read count asexual WT (rep. 2)	Canonical junction count asexual WT (rep. 2)	Read count asexual WT (rep. 3)	Canonical junction count asexual WT (rep. 3)	|||||||||||	Read count female WT (rep. 1)	Canonical junction count female WT (rep. 1)	Read count female WT (rep. 2)	Canonical junction count female WT (rep. 2)	Read count female WT (rep. 3)	Canonical junction count female WT (rep. 3)	AS count/total count (asexual WT (rep. 1))	AS count/total count (asexual WT (rep. 2))	AS count/total count (asexual WT (rep. 3))	AS count/total count (female WT (rep. 1))	AS count/total count (female WT (rep. 2))	AS count/total count (female WT (rep. 3))	Mean (asexual WT)	Mean (female WT)	T.test	FDR		Chromosome	Start	End	Gene	Change	Strand	Read count asexual WT (rep. 1)	Canonical junction count asexual WT (rep. 1)	Read count asexual WT (rep. 2)	Canonical junction count asexual WT (rep. 2)	Read count asexual WT (rep. 3)	Canonical junction count asexual WT (rep. 3)	||||||||||	Read count female WT (rep. 1)	Canonical junction count female WT (rep. 1)	Read count female WT (rep. 2)	Canonical junction count female WT (rep. 2)	Read count female WT (rep. 3)	Canonical junction count female WT (rep. 3)	|||||||||||
PbANKA_07_v3	125977	126126	PBANKA_0702200	+	149	19	207	28	181	31	182		150	62	165	53	177	53	0.0840708	0.133971	0.14554	0.707547	0.756881	0.769565	0.121194	0.744664	2.66963e-07	0.00147444		PBANKA_08_V3	848028	848166	PBANKA_0821400	5	+	0	10	0	18	0	4		441	3522	546	4496	488	4024
PbANKA_02_v3	482276	482443	PBANKA_0213000	-	167	474	319	686	422	529	335		93	743	95	632	100	693	0.59773	0.619134	0.612269	0.111244	0.130674	0.126103	0.609711	0.122674	2.16926e-06	0.00599041		PBANKA_13_V3	829434	829546	PBANKA_1320100	5	-	0	3	4	79	1	13		88	8	76	5	84	6
PbANKA_13_v3	1504551	1504708	PBANKA_1338100	+	157	3	0	18	0	5	0		580	6820	498	6553	542	7244	1	1	1	0.0783784	0.0706283	0.0696121	1	0.0728729	8.91549e-06	0.0123101		PBANKA_10_V3	1193040	1193137	PBANKA_1029400	5	+	0	75	7	462	1	52		111	9	127	3	126	11
PbANKA_05_v3	820273	820554	PBANKA_0522100	-	281	1	2	13	27	3	6		8	0	13	0	10	0	0.333333	0.325	0.333333	1	1	1	0.330556	1	1.72169e-05	0.0174419		PBANKA_07_V3	716090	716251	PBANKA_0719800	5	+	0	4	0	27	0	4		100	317	80	275	115	365
PbANKA_01_v3	183811	183930	PBANKA_0104400	-	119	4	2	34	31	4	3		3	17	0	6	1	20	0.666667	0.523077	0.571429	0.15	0	0.047619	0.587057	0.065873	1.89483e-05	0.0174419		PBANKA_05_V3	172453	172613	PBANKA_0504300	5	-	9	84	32	465	9	69		168	205	139	195	227	225
PbANKA_10_v3	1545888	1545982	PBANKA_1038600	-	94	0	7	1	48	0	10		17	0	10	0	12	0	0	0.0204082	0	1	1	1	0.00680272	1	4.69098e-05	0.0302679		PBANKA_07_V3	716145	716251	PBANKA_0719800	5	+	0	4	0	27	0	4		55	317	39	275	56	365
PbANKA_09_v3	735632	735739	PBANKA_0919800	+	107	15	415	35	500	36	470		166	108	166	97	190	102	0.0348837	0.0654206	0.0711462	0.605839	0.631179	0.650685	0.0571502	0.629234	4.9323e-05	0.0302679		PBANKA_12_V3	384189	384273	PBANKA_1210300	5	-	0	385	5	487	0	413		104	151	113	212	126	195
PbANKA_09_v3	747542	747782	PBANKA_0920300	-	240	209	78	150	71	115	69		15	28	15	35	17	50	0.728223	0.678733	0.625	0.348837	0.3	0.253731	0.677319	0.300856	4.78324e-05	0.0302679		PBANKA_10_V3	54106	54885	PBANKA_1000300	5	-	27	513	29	577	27	546		42	118	33	112	54	147
PbANKA_07_v3	535300	535455	PBANKA_0714100	-	155	3	287	3	377	1	296		307	29	380	51	302	31	0.0103448	0.00789474	0.003367	0.91369	0.881671	0.906907	0.00720219	0.900756	0.000122461	0.0377524		PBANKA_11_V3	671619	671777	PBANKA_1118000	3	-	1	132	1	120	0	92		16	45	16	38	23	46
PbANKA_10_v3	1472399	1472604	PBANKA_1036200	-	205	4	456	4	514	7	443		542	82	474	78	465	83	0.00869565	0.00772201	0.0155556	0.86859	0.858696	0.84854	0.0106577	0.858609	8.70903e-05	0.0377524		PBANKA_10_V3	119309	119440	PBANKA_1001800	5	-	0	24	3	47	0	38		5	7	5	7	5	11
PbANKA_14_v3	1255799	1255884	PBANKA_1433700	+	85	4	11	16	45	7	21		10	243	7	258	6	244	0.266667	0.262295	0.25	0.0395257	0.0264151	0.024	0.259654	0.0299803	0.000184558	0.0377524		PBANKA_05_V3	172654	172733	PBANKA_0504300	3	-	3	84	18	465	3	69		93	205	92	195	150	225
PbANKA_06_v3	295432	295751	PBANKA_0605800	-	319	6	0	21	0	8	0		619	1495	731	1995	595	1618	1	1	1	0.29281	0.268158	0.268866	1	0.276611	0.000125412	0.0377524		PBANKA_10_V3	799987	800193	PBANKA_1019200	5	+	7	59	9	115	12	84		24	4	22	11	30	13
PbANKA_08_v3	616903	617067	PBANKA_0814500	-	164	7	46	15	69	6	55		255	43	318	43	310	64	0.132075	0.178571	0.0983607	0.855705	0.880886	0.828877	0.136336	0.855156	0.000139428	0.0377524		PBANKA_13_V3	2213548	2213638	PBANKA_1358000	5	-	0	334	2	371	5	328		79	75	77	108	82	127
PbANKA_05_v3	172453	172733	PBANKA_0504300	-	280	10	84	48	465	14	69		148	205	135	195	202	225	0.106383	0.0935673	0.168675	0.419263	0.409091	0.473068	0.122875	0.433807	0.000116578	0.0377524		PBANKA_13_V3	454745	455002	PBANKA_1309700	5	+	22	745	44	659	24	604		63	90	52	107	50	101
PbANKA_07_v3	535074	535206	PBANKA_0714100	-	132	16	192	27	210	19	204		1811	19	2248	27	1739	22	0.0769231	0.113924	0.0852018	0.989617	0.988132	0.987507	0.0920163	0.988419	0.000164414	0.0377524		PBANKA_12_V3	1606035	1606208	PBANKA_1242400	5	-	2	29	3	63	8	74		58	231	33	200	48	200
PbANKA_03_v3	515272	515385	PBANKA_0314800	+	113	18	2	45	6	22	2		2	616	9	644	10	748	0.9	0.882353	0.916667	0.00323625	0.0137825	0.0131926	0.899673	0.0100705	0.000144451	0.0377524		PBANKA_10_V3	799974	800193	PBANKA_1019200	5	+	1	59	2	115	0	84		13	4	21	11	12	13
PbANKA_08_v3	918678	918805	PBANKA_0823600	-	127	31	176	38	216	36	174		8	158	7	149	11	148	0.149758	0.149606	0.171429	0.0481928	0.0448718	0.0691824	0.156931	0.0540823	8.76781e-05	0.0377524		PBANKA_14_V3	2169225	2169347	PBANKA_1456300	3	-	15	500	8	412	8	393		24	95	23	147	22	130
PbANKA_07_v3	754492	754614	PBANKA_0720400	+	122	66	201	70	215	59	164		6	209	6	226	10	266	0.247191	0.245614	0.264574	0.027907	0.0258621	0.0362319	0.25246	0.0300003	0.000175145	0.0377524		PBANKA_14_V3	2169101	2169179	PBANKA_1456300	5	-	8	500	0	412	2	393		18	95	15	147	22	130
PbANKA_14_v3	650253	650357	PBANKA_1416100	+	104	107	117	153	186	97	165		19	76	17	76	10	97	0.477679	0.451327	0.370229	0.2	0.182796	0.0934579	0.433078	0.158751	0.000112468	0.0377524		PBANKA_14_V3	1772285	1772357	PBANKA_1446100	3	-	1	41	1	43	4	30		11	39	9	23	13	33
PbANKA_11_v3	1549794	1549961	PBANKA_1140900	-	167	210	273	243	292	219	272		19	570	28	826	31	852	0.434783	0.454206	0.446029	0.0322581	0.0327869	0.0351076	0.445006	0.0333842	0.000176259	0.0377524		PBANKA_12_V3	1470509	1470651	PBANKA_1238300	5	-	0	26	4	267	0	39		35	234	31	264	43	250
PbANKA_01_v3	237515	237655	PBANKA_0105700	+	140	2	13	2	18	1	10		6	0	6	0	12	0	0.133333	0.1	0.0909091	1	1	1	0.108081	1	0.000208992	0.0407093		PBANKA_04_V3	701920	702125	PBANKA_0418200	5	+	17	1173	18	1532	6	1321		55	494	59	482	90	536
PbANKA_06_v3	170776	170920	PBANKA_0602600	+	144	19	132	9	146	19	140		16	46	13	53	17	50	0.125828	0.0580645	0.119497	0.258065	0.19697	0.253731	0.10113	0.236255	0.000213755	0.0407093		PBANKA_07_V3	823706	823953	PBANKA_0722600	5	+	86	89	174	250	153	355		176	37	187	42	218	34
PbANKA_05_v3	325904	326046	PBANKA_0507800	-	142	9	35	31	285	19	41		8	1	6	2	5	0	0.204545	0.0981013	0.316667	0.888889	0.75	1	0.206438	0.87963	0.000250209	0.0458195		PBANKA_09_V3	655269	655380	PBANKA_0917400	5	-	0	33	0	249	0	30		22	86	15	83	9	73
PbANKA_11_v3	562133	562225	PBANKA_1114700	-	92	31	166	52	147	19	167		67	43	75	29	90	65	0.15736	0.261307	0.102151	0.609091	0.721154	0.580645	0.173606	0.636963	0.000292249	0.0464614		PBANKA_13_V3	1187377	1187595	PBANKA_1329400	5	-	0	4	2	25	0	3		270	1845	396	2297	295	1842
PbANKA_06_v3	636482	636586	PBANKA_0615300	-	104	36	26	101	64	35	22		34	2787	41	2946	44	2962	0.580645	0.612121	0.614035	0.0120525	0.0137261	0.0146374	0.602267	0.013472	0.000294432	0.0464614		PBANKA_07_V3	512547	512818	PBANKA_0713400	5	+	5	35	8	61	12	49		6	7	6	12	8	5
PbANKA_03_v3	356017	356157	PBANKA_0310300	+	140	361	137	472	158	394	122		101	284	134	380	142	337	0.7249	0.749206	0.763566	0.262338	0.2607	0.296451	0.745891	0.273163	0.000286118	0.0464614		PBANKA_13_V3	2213548	2213642	PBANKA_1358000	5	-	0	334	0	371	2	328		24	75	16	108	28	127
PbANKA_08_v3	466370	466555	PBANKA_0810200	-	185	24	123	45	182	36	143		5	161	11	141	12	164	0.163265	0.198238	0.201117	0.0301205	0.0723684	0.0681818	0.18754	0.0568902	0.000334751	0.0478133		PBANKA_11_V3	676273	676452	PBANKA_1118100	5	+	5	13	6	28	1	22		64	51	54	38	50	36
PbANKA_05_v3	101164	101258	PBANKA_0502700	-	94	39	386	60	366	41	364		1877	16	2381	37	2334	40	0.0917647	0.140845	0.101235	0.991548	0.984698	0.983151	0.111281	0.986466	0.000354942	0.0478133		PBANKA_11_V3	308006	308250	PBANKA_1108000	5	+	0	22	0	142	0	12		7	5	6	0	9	6
PbANKA_08_v3	207930	208088	PBANKA_0803700	+	158	69	195	82	229	64	190		18	196	24	222	23	261	0.261364	0.263666	0.251969	0.0841121	0.097561	0.0809859	0.258999	0.087553	0.000353905	0.0478133		PBANKA_13_V3	1983319	1983450	PBANKA_1352100	5	-	0	15	3	70	3	19		15	51	13	47	15	45
PbANKA_02_v3	88660	88742	PBANKA_0202000	-	82	21	500	35	302	27	329		223	0	187	0	269	0	0.0403071	0.103858	0.0758427	1	1	1	0.0733358	1	0.00039353	0.0512718		PBANKA_07_V3	764789	764996	PBANKA_0720900	3	+	0	4	0	22	1	11		360	2329	322	2243	373	2107
PbANKA_05_v3	654431	654598	PBANKA_0517900	-	167	217	1	247	19	183	2		63	221	43	229	76	213	0.995413	0.928571	0.989189	0.221831	0.158088	0.262976	0.971058	0.214298	0.000408466	0.0512718		PBANKA_04_V3	408397	408470	PBANKA_0411400	3	-	0	139	0	224	0	181		7	79	7	79	16	90
PbANKA_11_v3	307902	308250	PBANKA_1107900	+	348	2	22	12	142	1	12		87	5	60	0	83	6	0.0833333	0.0779221	0.0769231	0.945652	1	0.932584	0.0793928	0.959412	0.000575311	0.0590715		PBANKA_11_V3	34626	34875	PBANKA_1100441	5	-	26	40	42	86	29	105		15	3	10	8	20	7
PbANKA_09_v3	735838	735942	PBANKA_0919800	+	104	3	300	21	428	7	449		329	101	273	77	372	88	0.00990099	0.0467706	0.0153509	0.765116	0.78	0.808696	0.0240075	0.784604	0.00053266	0.0590715		PBANKA_03_V3	582474	582722	PBANKA_0316700	5	+	22	105	45	130	26	103		5	4	13	12	9	17
PbANKA_09_v3	920559	920757	PBANKA_0925400	-	198	6	65	45	552	12	92		34	14	22	12	29	12	0.084507	0.0753769	0.115385	0.708333	0.647059	0.707317	0.0917562	0.68757	0.000648259	0.0590715		PBANKA_03_V3	72972	73056	PBANKA_0302200	5	-	0	19	4	46	6	6		42	7	26	6	17	4
PbANKA_05_v3	322774	323104	PBANKA_0507500	-	330	9	228	18	263	10	254		111	12	105	16	111	19	0.0379747	0.0640569	0.0378788	0.902439	0.867769	0.853846	0.0466368	0.874685	0.000501412	0.0590715		PBANKA_06_V3	138978	139108	PBANKA_0601600	3	-	6	57	1	90	7	68		9	29	11	37	7	35
PbANKA_11_v3	1028756	1028929	PBANKA_1127300	-	173	12	208	18	212	15	236		17	33	21	37	29	50	0.0545455	0.0782609	0.059761	0.34	0.362069	0.367089	0.0641891	0.356386	0.000672342	0.0590715		PBANKA_07_V3	512335	512470	PBANKA_0713400	3	+	7	35	4	61	8	49		3	7	8	12	7	5
PbANKA_13_v3	1230950	1231042	PBANKA_1330300	+	92	14	57	14	76	15	69		4	72	0	43	1	44	0.197183	0.155556	0.178571	0.0526316	0	0.0222222	0.177103	0.0249513	0.000625525	0.0590715		PBANKA_14_V3	1714813	1714923	PBANKA_1444600	5	-	0	25	6	81	2	15		8	19	3	20	9	15
PbANKA_05_v3	101336	101483	PBANKA_0502700	-	147	24	434	39	419	28	387		559	15	610	43	714	38	0.0524017	0.0851528	0.0674699	0.973868	0.93415	0.949468	0.0683415	0.952495	0.000560853	0.0590715
PbANKA_07_v3	244587	244709	PBANKA_0705400	-	122	29	42	66	56	51	51		3	49	7	37	12	73	0.408451	0.540984	0.5	0.0576923	0.159091	0.141176	0.483145	0.11932	0.000656851	0.0590715
PbANKA_02_v3	88477	88572	PBANKA_0202000	-	95	42	637	90	384	57	366		125	113	143	78	165	127	0.0618557	0.189873	0.134752	0.52521	0.647059	0.565068	0.128827	0.579112	0.000506919	0.0590715
PbANKA_11_v3	561843	562063	PBANKA_1114700	-	220	44	71	44	88	28	65		76	15	66	14	84	26	0.382609	0.333333	0.301075	0.835165	0.825	0.763636	0.339006	0.807934	0.000625188	0.0590715
PbANKA_09_v3	1181917	1182065	PBANKA_0932500	-	148	59	186	87	266	60	205		5	5677	8	7067	8	6735	0.240816	0.246459	0.226415	0.000879972	0.00113074	0.00118642	0.237897	0.00106571	0.000642582	0.0590715
PbANKA_05_v3	202090	202206	PBANKA_0505200	-	116	60	217	73	410	54	290		869	97	860	103	945	120	0.216606	0.151139	0.156977	0.899586	0.893043	0.887324	0.174907	0.893317	0.000629043	0.0590715
PbANKA_10_v3	1174204	1174434	PBANKA_1028800	-	230	70	243	119	354	78	284		633	50	949	98	667	99	0.223642	0.251586	0.21547	0.926794	0.906399	0.870757	0.230232	0.901317	0.000570385	0.0590715
PbANKA_05_v3	654634	654742	PBANKA_0517900	-	108	129	0	157	21	99	0		30	241	17	256	47	224	1	0.882022	1	0.110701	0.0622711	0.173432	0.960674	0.115468	0.000685091	0.0590715
PbANKA_02_v3	481703	482110	PBANKA_0212800	+	407	156	294	199	396	197	320		208	55	229	53	188	40	0.346667	0.334454	0.381044	0.790875	0.812057	0.824561	0.354055	0.809164	0.000610337	0.0590715
PbANKA_12_v3	1486004	1486210	PBANKA_1238700	-	206	179	413	154	439	151	422		16	188	11	210	14	235	0.302365	0.259696	0.263525	0.0784314	0.0497738	0.0562249	0.275196	0.0614767	0.000583118	0.0590715
PbANKA_09_v3	1175742	1175834	PBANKA_0932200	+	92	374	2316	397	2322	339	1920		42	1030	53	1054	50	1103	0.139033	0.14601	0.150066	0.0391791	0.0478771	0.0433651	0.145036	0.0434738	0.000663263	0.0590715
PbANKA_13_v3	1506019	1506115	PBANKA_1338100	-	96	2	27	9	45	3	36		330	32	309	20	339	29	0.0689655	0.166667	0.0769231	0.911602	0.93921	0.921196	0.104185	0.924003	0.000830595	0.0603446
PbANKA_06_v3	523537	523619	PBANKA_0612000	+	82	1	166	15	183	3	184		93	82	94	76	93	79	0.00598802	0.0757576	0.0160428	0.531429	0.552941	0.540698	0.0325961	0.541689	0.000980916	0.0603446
PbANKA_10_v3	1192734	1193137	PBANKA_1029400	+	403	1	75	7	462	3	52		121	9	131	3	122	11	0.0131579	0.0149254	0.0545455	0.930769	0.977612	0.917293	0.0275429	0.941891	0.00099724	0.0603446
PbANKA_01_v3	144858	145008	PBANKA_0103100	+	150	5	19	8	32	2	7		10	3169	14	3246	10	2890	0.208333	0.2	0.222222	0.00314564	0.00429448	0.00344828	0.210185	0.00362947	0.00104871	0.0603446
PbANKA_13_v3	1430717	1430858	PBANKA_1335900	-	141	5	176	6	130	1	138		41	34	63	38	72	54	0.0276243	0.0441176	0.00719425	0.546667	0.623762	0.571429	0.0263121	0.580619	0.00107454	0.0603446
PbANKA_10_v3	1546213	1546317	PBANKA_1038600	-	104	1	2	11	25	1	3		3	0	6	0	7	0	0.333333	0.305556	0.25	1	1	1	0.296296	1	0.00120971	0.0603446
PbANKA_14_v3	1819919	1819994	PBANKA_1447400	+	75	3	10	7	49	7	36		2	20	0	14	1	27	0.230769	0.125	0.162791	0.0909091	0	0.0357143	0.172853	0.0422078	0.00126233	0.0603446
PbANKA_11_v3	661690	661842	PBANKA_1117600	-	152	5	0	10	0	7	0		6	80	7	39	4	70	1	1	1	0.0697674	0.152174	0.0540541	1	0.0919985	0.00112108	0.0603446
PbANKA_02_v3	166483	166784	PBANKA_0204800	+	301	6	136	25	203	14	111		155	28	175	32	179	30	0.0422535	0.109649	0.112	0.846995	0.845411	0.856459	0.0879675	0.849621	0.000809935	0.0603446
PbANKA_13_v3	1818572	1818661	PBANKA_1346500	-	89	6	171	7	175	10	223		118	5	128	21	144	12	0.0338983	0.0384615	0.0429185	0.95935	0.85906	0.923077	0.0384261	0.913829	0.00120074	0.0603446
PbANKA_09_v3	149756	149912	PBANKA_0904000	+	156	7	0	15	0	12	0		22	33	15	29	18	32	1	1	1	0.4	0.340909	0.36	1	0.36697	0.000755573	0.0603446
PbANKA_09_v3	1188750	1188851	PBANKA_0932600	+	101	7	10	25	38	9	11		177	4803	164	5380	190	4976	0.411765	0.396825	0.45	0.0355422	0.0295815	0.0367789	0.41953	0.0339675	0.00132904	0.0603446
PbANKA_09_v3	757763	757973	PBANKA_0920500	+	210	8	52	14	81	13	65		2	598	6	588	12	595	0.133333	0.147368	0.166667	0.00333333	0.010101	0.0197694	0.149123	0.0110679	0.00125416	0.0603446
PbANKA_14_v3	2168746	2168928	PBANKA_1456200	-	182	9	238	9	228	14	295		262	48	234	68	243	66	0.0364372	0.0379747	0.0453074	0.845161	0.774834	0.786408	0.0399065	0.802134	0.00093153	0.0603446
PbANKA_10_v3	788341	788452	PBANKA_1018700	+	111	9	968	11	856	12	741		31	63	49	101	58	133	0.00921187	0.0126874	0.0159363	0.329787	0.326667	0.303665	0.0126119	0.32004	0.00106313	0.0603446
PbANKA_08_v3	63873	64024	PBANKA_0801300	+	151	10	5	36	25	21	19		2	9	2	16	0	13	0.666667	0.590164	0.525	0.181818	0.111111	0	0.593944	0.0976431	0.000846279	0.0603446
PbANKA_12_v3	179103	179308	PBANKA_1203900	-	205	10	105	13	94	5	89		88	9	73	10	116	13	0.0869565	0.121495	0.0531915	0.907216	0.879518	0.899225	0.0872144	0.89532	0.00104337	0.0603446
PbANKA_09_v3	78283	78384	PBANKA_0902000	+	101	10	18	11	35	8	16		67	2	41	7	54	7	0.357143	0.23913	0.333333	0.971014	0.854167	0.885246	0.309869	0.903476	0.00123142	0.0603446
PbANKA_13_v3	1424667	1424816	PBANKA_1335800	-	149	10	76	17	115	9	73		60	82	56	82	64	103	0.116279	0.128788	0.109756	0.422535	0.405797	0.383234	0.118274	0.403855	0.00132046	0.0603446
PbANKA_12_v3	1161262	1161391	PBANKA_1230100	-	129	12	245	16	358	14	291		48	81	54	89	50	95	0.0466926	0.0427807	0.0459016	0.372093	0.377622	0.344828	0.045125	0.364848	0.0011285	0.0603446
PbANKA_01_v3	213048	213189	PBANKA_0105200	-	141	12	262	29	232	36	309		21	15	42	25	47	34	0.0437956	0.111111	0.104348	0.583333	0.626866	0.580247	0.0864182	0.596815	0.00132044	0.0603446
PbANKA_06_v3	873163	873335	PBANKA_0621900	+	172	16	64	53	497	13	81		177	43	143	42	158	49	0.2	0.0963636	0.138298	0.804545	0.772973	0.763285	0.144887	0.780268	0.00113693	0.0603446
PbANKA_02_v3	215150	215239	PBANKA_0206100	-	89	19	177	25	135	15	120		23	64	22	50	23	61	0.0969388	0.15625	0.111111	0.264368	0.305556	0.27381	0.121433	0.281244	0.00115136	0.0603446
PbANKA_14_v3	544986	545151	PBANKA_1413000	-	165	25	175	34	241	28	188		2	414	3	363	1	432	0.125	0.123636	0.12963	0.00480769	0.00819672	0.00230947	0.126089	0.00510463	0.000813301	0.0603446
PbANKA_08_v3	667789	667994	PBANKA_0816100	-	205	26	522	36	575	12	466		162	16	181	40	259	49	0.0474453	0.0589198	0.0251046	0.910112	0.819005	0.840909	0.0438232	0.856675	0.00132786	0.0603446
PbANKA_11_v3	1416248	1416466	PBANKA_1137300	+	218	35	195	88	376	61	255		322	108	286	101	326	118	0.152174	0.189655	0.193038	0.748837	0.739018	0.734234	0.178289	0.740697	0.000943717	0.0603446
PbANKA_05_v3	101853	102045	PBANKA_0502700	-	192	44	383	66	321	62	353		853	16	1026	48	1013	41	0.103044	0.170543	0.149398	0.981588	0.955307	0.961101	0.140995	0.965999	0.00113978	0.0603446
PbANKA_08_v3	968963	969188	PBANKA_0824800	+	225	45	141	60	174	50	150		12	161	18	191	18	169	0.241935	0.25641	0.25	0.0693642	0.0861244	0.0962567	0.249449	0.0839151	0.00128168	0.0603446
PbANKA_05_v3	707969	708149	PBANKA_0519700	-	180	46	218	56	210	70	233		27	29	44	36	40	35	0.174242	0.210526	0.231023	0.482143	0.55	0.533333	0.205264	0.521825	0.00133298	0.0603446
PbANKA_12_v3	209569	209664	PBANKA_1205100	+	95	62	154	100	188	88	227		12	0	17	0	12	0	0.287037	0.347222	0.279365	1	1	1	0.304541	1	0.000950375	0.0603446
PbANKA_12_v3	352580	352677	PBANKA_1209100	+	97	63	537	94	582	81	499		0	297	8	284	12	296	0.105	0.139053	0.139655	0	0.0273973	0.038961	0.127903	0.0221194	0.000907329	0.0603446
PbANKA_14_v3	2273817	2273974	PBANKA_1459400	+	157	65	258	71	335	56	318		119	56	101	46	113	74	0.201238	0.174877	0.149733	0.68	0.687075	0.604278	0.175283	0.657118	0.00120105	0.0603446
PbANKA_07_v3	301655	301744	PBANKA_0707300	-	89	102	496	134	700	141	500		322	140	340	169	381	175	0.170569	0.160671	0.219969	0.69697	0.667976	0.685252	0.183736	0.683399	0.00130275	0.0603446
PbANKA_13_v3	1557817	1557953	PBANKA_1339600	+	136	109	216	129	287	100	235		39	779	37	773	33	719	0.335385	0.310096	0.298507	0.0476773	0.045679	0.043883	0.314663	0.0457464	0.00132855	0.0603446
PbANKA_10_v3	995132	995239	PBANKA_1024700	+	107	110	436	182	611	121	467		26	446	30	434	26	453	0.201465	0.229508	0.205782	0.0550847	0.0646552	0.0542797	0.212252	0.0580066	0.00127184	0.0603446
PbANKA_12_v3	1046166	1046289	PBANKA_1227200	+	123	139	22	122	22	178	25		65	117	54	136	58	125	0.863354	0.847222	0.876847	0.357143	0.284211	0.31694	0.862475	0.319431	0.00115081	0.0603446
PbANKA_12_v3	1700725	1700847	PBANKA_1245150	-	122	170	120	214	139	197	142		166	562	155	617	165	636	0.586207	0.606232	0.581121	0.228022	0.200777	0.205993	0.591187	0.211597	0.0013242	0.0603446
PbANKA_07_v3	420379	420497	PBANKA_0710900	+	118	189	685	228	781	166	691		29	245	36	257	31	366	0.216247	0.225966	0.193699	0.105839	0.122867	0.0780856	0.211971	0.102264	0.00109268	0.0603446
PbANKA_13_v3	951362	951500	PBANKA_1323200	-	138	190	140	142	117	113	100		21	357	25	403	32	453	0.575758	0.548263	0.530516	0.0555556	0.0584112	0.0659794	0.551512	0.0599821	0.00106996	0.0603446
PbANKA_07_v3	534851	534951	PBANKA_0714000	+	100	242	18	288	44	279	15		358	12654	369	12793	317	14152	0.930769	0.86747	0.94898	0.0275131	0.0280353	0.0219089	0.91574	0.0258191	0.000863152	0.0603446
PbANKA_02_v3	167209	167420	PBANKA_0204900	+	211	1	180	8	201	4	183		43	56	54	54	52	50	0.00552486	0.0382775	0.0213904	0.434343	0.5	0.509804	0.0217309	0.481382	0.00140293	0.0620819
PbANKA_06_v3	710495	710623	PBANKA_0616600	-	128	96	293	158	438	115	342		32	579	54	541	50	592	0.246787	0.265101	0.251641	0.0523732	0.0907563	0.0778816	0.254509	0.0736704	0.00140652	0.0620819
PbANKA_11_v3	1416034	1416144	PBANKA_1137300	+	110	30	158	58	325	53	205		195	95	239	115	269	134	0.159574	0.151436	0.205426	0.672414	0.675141	0.667494	0.172146	0.671683	0.00144289	0.0622586
PbANKA_11_v3	676975	677058	PBANKA_1118100	+	83	2	11	3	43	1	28		8	19	6	21	5	24	0.153846	0.0652174	0.0344828	0.296296	0.222222	0.172414	0.0845154	0.230311	0.00155426	0.0626874
PbANKA_09_v3	375547	375655	PBANKA_0910100	+	108	10	185	17	295	22	237		19	32	28	39	28	35	0.0512821	0.0544872	0.0849421	0.372549	0.41791	0.444444	0.0635704	0.411635	0.00148908	0.0626874
PbANKA_05_v3	641965	642253	PBANKA_0517400	+	288	29	466	50	533	64	440		588	63	544	92	662	101	0.0585859	0.0857633	0.126984	0.903226	0.855346	0.867628	0.0904444	0.8754	0.00155498	0.0626874
PbANKA_09_v3	349730	349890	PBANKA_0909600	+	160	32	228	55	284	24	243		141	14	146	26	136	26	0.123077	0.162242	0.0898876	0.909677	0.848837	0.839506	0.125069	0.866007	0.00154881	0.0626874
PbANKA_05_v3	298761	298975	PBANKA_0507100	-	214	45	726	42	872	37	657		342	466	327	534	340	571	0.0583658	0.0459519	0.0533141	0.423267	0.379791	0.373216	0.0525439	0.392092	0.00153077	0.0626874
PbANKA_05_v3	101596	101814	PBANKA_0502700	-	218	46	478	59	376	41	405		138	33	183	56	201	64	0.0877863	0.135632	0.0919283	0.807018	0.76569	0.758491	0.105116	0.777066	0.0014804	0.0626874
PbANKA_02_v3	549219	549311	PBANKA_0214400	+	92	108	65	188	104	106	68		40	252	59	219	36	261	0.624277	0.643836	0.609195	0.136986	0.21223	0.121212	0.625769	0.15681	0.00158261	0.0633387
PbANKA_13_v3	1852542	1852645	PBANKA_1347800	+	103	73	350	67	335	75	366		7	270	3	241	10	270	0.172577	0.166667	0.170068	0.0252708	0.0122951	0.0357143	0.169771	0.0244267	0.00162235	0.0642323
PbANKA_13_v3	1260444	1260524	PBANKA_1331300	+	80	5	6	23	25	6	9		23	135	16	85	15	109	0.454545	0.479167	0.4	0.14557	0.158416	0.120968	0.444571	0.141651	0.00167631	0.0651989
PbANKA_12_v3	709058	709164	PBANKA_1218400	-	106	58	190	94	252	63	228		14	227	19	234	12	264	0.233871	0.271676	0.216495	0.0580913	0.0750988	0.0434783	0.240681	0.0588895	0.00166896	0.0651989
PbANKA_09_v3	1454565	1454710	PBANKA_0940100	-	145	12	187	16	214	13	183		31	93	22	72	28	88	0.0603015	0.0695652	0.0663265	0.25	0.234043	0.241379	0.0653978	0.241807	0.00171373	0.0657497
PbANKA_12_v3	1558162	1558236	PBANKA_1240700	+	74	13	2	17	2	16	0		29	527	28	586	42	631	0.866667	0.894737	1	0.0521583	0.0456026	0.0624071	0.920468	0.0533893	0.00178152	0.0657497
PbANKA_13_v3	2308465	2308732	PBANKA_1360600	+	267	16	57	34	166	11	41		49	10	44	8	56	14	0.219178	0.17	0.211538	0.830508	0.846154	0.8	0.200239	0.825554	0.00175926	0.0657497
PbANKA_09_v3	1454782	1454905	PBANKA_0940100	-	123	17	112	20	142	20	131		29	44	23	42	28	44	0.131783	0.123457	0.13245	0.39726	0.353846	0.388889	0.12923	0.379998	0.00175469	0.0657497
PbANKA_14_v3	2186926	2187076	PBANKA_1457100	-	150	36	156	72	190	53	168		72	31	60	23	81	35	0.1875	0.274809	0.239819	0.699029	0.722892	0.698276	0.234043	0.706732	0.00172355	0.0657497
PbANKA_12_v3	364848	364958	PBANKA_1209600	+	110	71	137	89	161	79	178		12	133	18	159	15	168	0.341346	0.356	0.307393	0.0827586	0.101695	0.0819672	0.334913	0.0888069	0.00178571	0.0657497
PbANKA_11_v3	1649146	1649329	PBANKA_1144200	+	183	93	100	119	154	84	120		25	192	29	215	16	221	0.481865	0.435897	0.411765	0.115207	0.118852	0.0675105	0.443176	0.100523	0.0017479	0.0657497
PbANKA_08_v3	450912	451009	PBANKA_0809600	+	97	4	26	8	84	6	76		57	37	90	52	79	53	0.133333	0.0869565	0.0731707	0.606383	0.633803	0.598485	0.0978202	0.61289	0.00180464	0.0658438
PbANKA_02_v3	351215	351397	PBANKA_0209800	+	182	35	220	32	223	17	253		36	25	32	30	35	36	0.137255	0.12549	0.062963	0.590164	0.516129	0.492958	0.108569	0.533084	0.00182969	0.0660484
PbANKA_09_v3	764740	765028	PBANKA_0920700	+	288	5	17	94	144	13	14		11	3	15	0	18	0	0.227273	0.394958	0.481481	0.785714	1	1	0.367904	0.928571	0.00198264	0.0666131
PbANKA_06_v3	149592	149702	PBANKA_0601800	+	110	9	238	26	212	10	199		19	83	29	83	33	118	0.0364372	0.109244	0.0478469	0.186275	0.258929	0.218543	0.0645093	0.221249	0.00197642	0.0666131
PbANKA_07_v3	362149	362550	PBANKA_0709400	-	401	25	711	68	910	61	839		302	85	356	122	373	152	0.0339674	0.0695297	0.0677778	0.780362	0.74477	0.710476	0.0570916	0.745203	0.00197406	0.0666131
PbANKA_12_v3	1700955	1701129	PBANKA_1245150	-	174	162	52	236	65	210	61		270	428	274	431	276	528	0.757009	0.784053	0.774908	0.386819	0.388652	0.343284	0.77199	0.372919	0.00199007	0.0666131
PbANKA_06_v3	710687	710781	PBANKA_0616600	-	94	84	231	165	337	98	244		23	396	36	403	30	448	0.266667	0.328685	0.28655	0.0548926	0.0820046	0.0627615	0.293967	0.0665529	0.00202078	0.0668308
PbANKA_08_v3	379776	379930	PBANKA_0807700	+	154	0	30	3	111	7	63		62	33	48	24	59	30	0	0.0263158	0.1	0.652632	0.666667	0.662921	0.0421053	0.66074	0.00205412	0.0675293
PbANKA_14_v3	2256527	2256693	PBANKA_1458900	+	166	11	60	17	76	24	81		0	76	2	62	6	57	0.15493	0.182796	0.228571	0	0.03125	0.0952381	0.188766	0.0421627	0.00208603	0.0681723
PbANKA_01_v3	237789	237902	PBANKA_0105700	+	113	2	30	1	63	1	25		11	4	11	3	18	4	0.0625	0.015625	0.0384615	0.733333	0.785714	0.818182	0.0388622	0.779076	0.00220318	0.0686824
PbANKA_08_v3	451083	451317	PBANKA_0809600	+	234	7	27	13	120	9	84		283	41	207	63	286	45	0.205882	0.0977444	0.0967742	0.873457	0.766667	0.864048	0.133467	0.834724	0.00220861	0.0686824
PbANKA_13_v3	1556874	1557199	PBANKA_1339600	+	325	131	171	171	200	130	212		57	740	52	651	39	725	0.433775	0.460916	0.380117	0.0715182	0.0739687	0.0510471	0.424936	0.0655113	0.00216931	0.0686824
PbANKA_09_v3	1204634	1204771	PBANKA_0933000	-	137	1	239	4	341	2	296		143	107	134	92	164	82	0.00416667	0.0115942	0.00671141	0.572	0.59292	0.666667	0.00749076	0.610529	0.0022611	0.0691136
PbANKA_12_v3	1703716	1703803	PBANKA_1245200	+	87	40	210	33	204	29	181		86	5609	78	5694	72	5852	0.16	0.139241	0.138095	0.015101	0.0135135	0.012154	0.145779	0.0135895	0.00230342	0.0691136
PbANKA_07_v3	619755	619962	PBANKA_0716900	+	207	57	55	59	55	48	34		10	281	18	275	16	293	0.508929	0.517544	0.585366	0.0343643	0.0614334	0.0517799	0.537279	0.0491925	0.00228373	0.0691136
PbANKA_03_v3	105672	105754	PBANKA_0303500	-	82	76	48	129	114	72	52		30	1435	44	1501	27	1692	0.612903	0.530864	0.580645	0.0204778	0.028479	0.0157068	0.574804	0.0215545	0.00231079	0.0691136
PbANKA_05_v3	654194	654366	PBANKA_0517900	-	172	207	7	161	38	214	15		43	256	34	277	48	280	0.96729	0.809045	0.934498	0.143813	0.109325	0.146341	0.903611	0.13316	0.00227437	0.0691136
PbANKA_08_v3	1150328	1150620	PBANKA_0830300	-	292	131	11	582	74	352	13		36	257	60	258	43	254	0.922535	0.887195	0.964384	0.122867	0.188679	0.144781	0.924705	0.152109	0.00234564	0.0692779
PbANKA_07_v3	247900	248078	PBANKA_0705600	-	178	5	34	18	115	8	45		3	1883	5	2265	4	2265	0.128205	0.135338	0.150943	0.00159067	0.00220264	0.00176289	0.138162	0.00185207	0.00241073	0.06987
PbANKA_05_v3	361875	361991	PBANKA_0508800	-	116	6	69	3	68	5	45		76	39	69	42	61	41	0.08	0.0422535	0.1	0.66087	0.621622	0.598039	0.0740845	0.626843	0.00244159	0.06987
PbANKA_11_v3	1420075	1420182	PBANKA_1137500	-	107	2	33	11	256	6	31		170	5	181	9	189	11	0.0571429	0.0411985	0.162162	0.971429	0.952632	0.945	0.0868345	0.956353	0.00247612	0.0701313
PbANKA_11_v3	858890	858987	PBANKA_1123100	-	97	16	41	28	90	27	67		6	249	4	231	7	228	0.280702	0.237288	0.287234	0.0235294	0.0170213	0.0297872	0.268408	0.023446	0.00253123	0.0709645
PbANKA_09_v3	469739	469896	PBANKA_0912400	+	157	1	32	8	37	4	30		270	4	371	10	317	3	0.030303	0.177778	0.117647	0.985401	0.973753	0.990625	0.108576	0.98326	0.00274751	0.0714897
PbANKA_03_v3	481267	481474	PBANKA_0313700	-	207	8	0	47	5	10	0		88	97	60	70	74	78	1	0.903846	1	0.475676	0.461538	0.486842	0.967949	0.474685	0.00269962	0.0714897
PbANKA_03_v3	407988	408071	PBANKA_0311600	+	83	12	27	13	21	14	34		0	13	1	7	0	11	0.307692	0.382353	0.291667	0	0.125	0	0.327237	0.0416667	0.00269246	0.0714897
PbANKA_08_v3	1048639	1048807	PBANKA_0827100	+	168	14	9	44	41	12	9		18	43	15	66	13	53	0.608696	0.517647	0.571429	0.295082	0.185185	0.19697	0.565924	0.225746	0.00278296	0.0714897
PbANKA_08_v3	616715	616814	PBANKA_0814500	-	99	26	68	59	105	27	88		1685	7	1614	14	1924	17	0.276596	0.359756	0.234783	0.995863	0.9914	0.991242	0.290378	0.992835	0.00276262	0.0714897
PbANKA_06_v3	713006	713102	PBANKA_0616700	+	96	37	125	56	225	30	107		70	1954	63	1617	71	1981	0.228395	0.199288	0.218978	0.034585	0.0375	0.0346004	0.215554	0.0355618	0.00277441	0.0714897
PbANKA_12_v3	645897	646093	PBANKA_1216800	+	196	40	97	104	196	44	108		17	147	25	145	22	157	0.291971	0.346667	0.289474	0.103659	0.147059	0.122905	0.30937	0.124541	0.00274023	0.0714897
PbANKA_10_v3	1084380	1084526	PBANKA_1026300	+	146	64	27	97	52	43	32		24	230	18	255	18	270	0.703297	0.651007	0.573333	0.0944882	0.0659341	0.0625	0.642546	0.0743074	0.00268593	0.0714897
PbANKA_07_v3	352173	352282	PBANKA_0708900	+	109	76	304	94	383	70	281		9	224	16	244	18	309	0.2	0.197065	0.19943	0.0386266	0.0615385	0.0550459	0.198832	0.051737	0.00264733	0.0714897
PbANKA_03_v3	356327	356475	PBANKA_0310400	-	148	90	149	120	193	87	174		137	11	190	29	163	16	0.376569	0.383387	0.333333	0.925676	0.86758	0.910615	0.36443	0.90129	0.00262514	0.0714897
PbANKA_09_v3	1446206	1446289	PBANKA_0939800	-	83	86	115	112	123	75	124		9	53	21	67	11	74	0.427861	0.476596	0.376884	0.145161	0.238636	0.129412	0.427114	0.17107	0.00281262	0.0717602
PbANKA_08_v3	357217	357339	PBANKA_0807500	-	122	27	132	35	154	34	136		2	43	4	76	3	58	0.169811	0.185185	0.2	0.0444444	0.05	0.0491803	0.184999	0.0478749	0.00290844	0.0736848
PbANKA_14_v3	250223	250436	PBANKA_1404800	+	213	1	294	6	95	5	139		101	2	103	15	86	10	0.00338983	0.0594059	0.0347222	0.980583	0.872881	0.895833	0.032506	0.916432	0.00301164	0.0737338
PbANKA_07_v3	125405	125551	PBANKA_0702100	+	146	3	145	2	157	4	138		8	27	11	34	11	39	0.0202703	0.0125786	0.028169	0.228571	0.244444	0.22	0.0203393	0.231005	0.00302728	0.0737338
PbANKA_10_v3	1192495	1192640	PBANKA_1029400	+	145	5	84	29	609	0	68		14	22	8	11	9	20	0.0561798	0.0454545	0	0.388889	0.421053	0.310345	0.0338781	0.373429	0.00316403	0.0737338
PbANKA_09_v3	1205434	1205653	PBANKA_0933000	-	219	4	494	4	645	9	483		38	235	26	194	33	223	0.00803213	0.00616333	0.0182927	0.139194	0.118182	0.128906	0.0108294	0.128761	0.00314356	0.0737338
PbANKA_08_v3	840382	840480	PBANKA_0821100	+	98	5	32	5	38	5	31		3	4049	5	4360	4	4036	0.135135	0.116279	0.138889	0.000740375	0.00114547	0.000990099	0.130101	0.00095865	0.00298962	0.0737338
PbANKA_13_v3	2013334	2013547	PBANKA_1352900	-	213	9	535	37	559	14	444		203	79	141	75	246	92	0.0165441	0.0620805	0.0305677	0.719858	0.652778	0.727811	0.0363974	0.700149	0.00302166	0.0737338
PbANKA_13_v3	2300865	2300989	PBANKA_1360400	+	124	16	75	28	146	12	54		154	4317	142	4147	131	4748	0.175824	0.16092	0.181818	0.0344442	0.033108	0.0268498	0.172854	0.0314673	0.00306029	0.0737338
PbANKA_12_v3	1161034	1161184	PBANKA_1230100	-	150	23	286	30	371	27	298		45	90	49	120	59	131	0.0744337	0.074813	0.0830769	0.333333	0.289941	0.310526	0.0774412	0.311267	0.00309178	0.0737338
PbANKA_12_v3	746592	747127	PBANKA_1219400	+	535	27	324	48	259	51	348		33	17	38	18	47	30	0.0769231	0.156352	0.12782	0.66	0.678571	0.61039	0.120365	0.649654	0.00303558	0.0737338
PbANKA_08_v3	907086	907323	PBANKA_0823200	+	237	36	7	29	13	22	6		5	5277	8	5436	11	5804	0.837209	0.690476	0.785714	0.000946611	0.00146951	0.00189166	0.771133	0.00143593	0.00311971	0.0737338
PbANKA_06_v3	848856	848964	PBANKA_0621200	+	108	56	128	113	256	80	156		20	199	31	221	27	201	0.304348	0.306233	0.338983	0.0913242	0.123016	0.118421	0.316521	0.11092	0.00306108	0.0737338
PbANKA_14_v3	2327064	2327277	PBANKA_1461500	+	213	2	173	7	295	2	220		75	74	66	88	78	96	0.0114286	0.0231788	0.00900901	0.503356	0.428571	0.448276	0.0145388	0.460068	0.00317791	0.0737462
PbANKA_06_v3	176944	177455	PBANKA_0602700	+	511	193	948	251	1165	168	955		54	2795	61	3225	71	3622	0.16915	0.17726	0.149599	0.018954	0.0185636	0.0192256	0.165336	0.0189144	0.00326795	0.0752037
PbANKA_08_v3	529775	529893	PBANKA_0811700	+	118	3	115	9	135	2	109		11	70	14	71	11	66	0.0254237	0.0625	0.018018	0.135802	0.164706	0.142857	0.0353139	0.147788	0.00344339	0.0757684
PbANKA_10_v3	452113	452199	PBANKA_1009900	-	86	3	8	8	22	7	15		10	3068	11	2899	8	3277	0.272727	0.266667	0.318182	0.00324886	0.00378007	0.00243531	0.285859	0.00315475	0.00344273	0.0757684
PbANKA_12_v3	1053016	1053151	PBANKA_1227600	-	135	4	13	9	20	3	15		241	18	228	22	269	29	0.235294	0.310345	0.166667	0.930502	0.912	0.902685	0.237435	0.915062	0.00342697	0.0757684
PbANKA_13_v3	103821	104005	PBANKA_1301800	-	184	12	15	55	97	8	17		6	26	7	41	4	35	0.444444	0.361842	0.32	0.1875	0.145833	0.102564	0.375429	0.145299	0.00338022	0.0757684
PbANKA_13_v3	2013636	2013773	PBANKA_1352900	-	137	17	187	19	167	19	174		21	19	19	22	23	23	0.0833333	0.102151	0.0984456	0.525	0.463415	0.5	0.0946432	0.496138	0.00332528	0.0757684
PbANKA_09_v3	1176983	1177102	PBANKA_0932300	-	119	26	134	33	134	27	115		3	158	14	172	9	206	0.1625	0.197605	0.190141	0.0186335	0.0752688	0.0418605	0.183415	0.0452543	0.00334802	0.0757684
PbANKA_11_v3	788992	789132	PBANKA_1121100	+	140	52	122	48	95	40	93		2	41	3	25	5	48	0.298851	0.335664	0.300752	0.0465116	0.107143	0.0943396	0.311756	0.0826647	0.00333394	0.0757684
PbANKA_09_v3	1424418	1424562	PBANKA_0939400	+	144	24	164	23	269	7	226		47	47	31	47	44	86	0.12766	0.0787671	0.0300429	0.5	0.397436	0.338462	0.0788232	0.411966	0.00352122	0.0768683
PbANKA_06_v3	371466	371766	PBANKA_0607500	+	300	49	1196	66	1174	51	1079		45	146	80	248	65	250	0.0393574	0.0532258	0.0451327	0.235602	0.243902	0.206349	0.0459053	0.228618	0.0035191	0.0768683
PbANKA_08_v3	540298	540402	PBANKA_0812100	+	104	8	15	38	63	19	28		7	45	8	34	14	47	0.347826	0.376238	0.404255	0.134615	0.190476	0.229508	0.376106	0.184867	0.00355711	0.0772803
PbANKA_01_v3	210207	210300	PBANKA_0105100	-	93	4	13	9	28	2	5		25	4834	42	5017	40	4490	0.235294	0.243243	0.285714	0.00514509	0.00830204	0.00883002	0.254751	0.00742572	0.00358299	0.0773003
PbANKA_09_v3	766355	766436	PBANKA_0920800	-	81	46	1004	69	1134	38	823		60	215	57	226	70	293	0.0438095	0.0573566	0.0441347	0.218182	0.201413	0.192837	0.0484336	0.204144	0.00364507	0.0774297
PbANKA_06_v3	149368	149475	PBANKA_0601700	+	107	31	115	40	110	38	126		2	42	4	61	2	53	0.212329	0.266667	0.231707	0.0454545	0.0615385	0.0363636	0.236901	0.0477855	0.00366068	0.0774633
PbANKA_03_v3	51597	51729	PBANKA_0301600	-	132	9	10	22	33	8	9		204	5670	213	5808	185	6221	0.473684	0.4	0.470588	0.0347293	0.0353762	0.0288792	0.448091	0.0329949	0.00367938	0.0775476
PbANKA_03_v3	515451	515589	PBANKA_0314800	+	138	17	4	41	1	53	4		65	773	72	928	86	887	0.809524	0.97619	0.929825	0.0775656	0.072	0.0883864	0.90518	0.0793174	0.00369274	0.0775476
PbANKA_10_v3	994955	995063	PBANKA_1024700	+	108	91	411	157	563	112	381		31	481	34	433	42	480	0.181275	0.218056	0.227181	0.0605469	0.0728051	0.0804598	0.208837	0.0712706	0.00373405	0.0776199
PbANKA_11_v3	337259	337380	PBANKA_1108600	-	121	42	406	67	656	62	450		513	152	749	171	506	213	0.09375	0.0926694	0.121094	0.771429	0.81413	0.703755	0.102504	0.763105	0.00382394	0.0776904
PbANKA_02_v3	88867	89067	PBANKA_0202000	-	200	61	379	77	199	83	223		137	96	136	69	124	70	0.138636	0.278986	0.271242	0.587983	0.663415	0.639175	0.229621	0.630191	0.00382614	0.0776904
PbANKA_12_v3	1081988	1082084	PBANKA_1228000	+	96	20	82	68	325	35	137		18	200	17	224	19	230	0.196078	0.173028	0.203488	0.0825688	0.0705394	0.0763052	0.190865	0.0764711	0.00387573	0.077803
PbANKA_10_v3	135855	136095	PBANKA_1002000	-	240	141	349	123	318	175	293		18	192	9	148	21	149	0.287755	0.278912	0.373932	0.0857143	0.0573248	0.123529	0.313533	0.0888562	0.00388553	0.077803
PbANKA_03_v3	234756	234857	PBANKA_0306700	-	101	2	8	2	56	0	29		22	4	15	3	25	11	0.2	0.0344828	0	0.846154	0.833333	0.694444	0.0781609	0.791311	0.00396871	0.0781701
PbANKA_11_v3	920680	920848	PBANKA_1124900	+	168	76	235	56	192	58	204		15	233	16	189	15	287	0.244373	0.225806	0.221374	0.0604839	0.0780488	0.0496689	0.230518	0.0627338	0.00397715	0.0781701
PbANKA_09_v3	844918	845014	PBANKA_0923300	+	96	119	236	141	322	85	229		20	3772	35	3751	25	4432	0.335211	0.304536	0.270701	0.00527426	0.00924458	0.00560915	0.303483	0.00670933	0.00396117	0.0781701
PbANKA_08_v3	1051473	1051559	PBANKA_0827100	+	86	8	13	17	50	12	15		6	24	2	26	7	24	0.380952	0.253731	0.444444	0.2	0.0714286	0.225806	0.359709	0.165745	0.00402501	0.0784267
PbANKA_09_v3	1424670	1424872	PBANKA_0939400	+	202	55	162	55	302	43	227		63	59	43	47	58	75	0.253456	0.154062	0.159259	0.516393	0.477778	0.43609	0.188926	0.476754	0.00405599	0.0786009
PbANKA_10_v3	1004048	1004249	PBANKA_1025000	-	201	83	110	154	215	124	151		35	187	35	158	33	179	0.430052	0.417344	0.450909	0.157658	0.181347	0.15566	0.432768	0.164888	0.00412235	0.0790547
PbANKA_14_v3	2169101	2169347	PBANKA_1456300	-	246	97	500	118	412	131	393		582	95	584	147	633	130	0.162479	0.222642	0.25	0.859675	0.798906	0.82962	0.211707	0.8294	0.00411837	0.0790547
PbANKA_05_v3	600866	600980	PBANKA_0516200	-	114	37	384	80	602	49	446		75	180	94	199	76	209	0.087886	0.117302	0.0989899	0.294118	0.320819	0.266667	0.101393	0.293868	0.00414062	0.0791302
PbANKA_07_v3	125627	125763	PBANKA_0702200	+	136	2	160	5	122	5	139		24	26	23	32	36	47	0.0123457	0.0393701	0.0347222	0.48	0.418182	0.433735	0.0288127	0.443972	0.00416816	0.0793819
PbANKA_07_v3	789369	789725	PBANKA_0721600	+	356	90	2761	105	3094	110	2445		177	348	226	445	176	427	0.0315679	0.0328228	0.0430528	0.337143	0.336811	0.291874	0.0358145	0.321943	0.00422571	0.0802014
PbANKA_05_v3	763491	763589	PBANKA_0521200	-	98	3	36	18	230	3	44		33	110	33	127	23	100	0.0769231	0.0725806	0.0638298	0.230769	0.20625	0.186992	0.0711112	0.208004	0.00429756	0.0803112
PbANKA_13_v3	98467	98641	PBANKA_1301600	-	174	10	586	36	454	22	484		143	80	137	101	142	103	0.0167785	0.0734694	0.0434783	0.641256	0.57563	0.579592	0.0445754	0.598826	0.00429842	0.0803112
PbANKA_09_v3	1072975	1073052	PBANKA_0929200	-	77	27	19	90	90	33	21		188	828	134	805	163	842	0.586957	0.5	0.611111	0.185039	0.142705	0.162189	0.566023	0.163311	0.00428723	0.0803112
PbANKA_06_v3	513640	513724	PBANKA_0611700	-	84	0	32	17	162	8	100		76	25	79	25	77	38	0	0.0949721	0.0740741	0.752475	0.759615	0.669565	0.0563487	0.727219	0.00455328	0.0803884
PbANKA_09_v3	149142	149305	PBANKA_0904000	+	163	7	1	10	3	8	1		9	113	15	117	11	142	0.875	0.769231	0.888889	0.0737705	0.113636	0.0718954	0.844373	0.0864341	0.00456292	0.0803884
PbANKA_14_v3	294546	294715	PBANKA_1406200	-	169	8	262	12	318	17	224		24	79	24	88	32	106	0.0296296	0.0363636	0.0705394	0.23301	0.214286	0.231884	0.0455109	0.226393	0.00453637	0.0803884
PbANKA_13_v3	1158921	1159035	PBANKA_1329100	-	114	10	24	26	63	12	39		19	3870	16	4126	8	3728	0.294118	0.292135	0.235294	0.00488557	0.00386287	0.00214133	0.273849	0.00362992	0.00467206	0.0803884
PbANKA_13_v3	166397	166514	PBANKA_1302700	+	117	12	86	23	56	12	64		140	2	140	2	93	0	0.122449	0.291139	0.157895	0.985915	0.985915	1	0.190494	0.99061	0.00436396	0.0803884
PbANKA_12_v3	617678	617762	PBANKA_1216300	+	84	12	6	60	26	20	9		63	171	74	129	62	166	0.666667	0.697674	0.689655	0.269231	0.364532	0.27193	0.684665	0.301898	0.00440706	0.0803884
PbANKA_05_v3	587489	587751	PBANKA_0515800	-	262	15	157	12	182	14	162		19	7	19	10	33	23	0.0872093	0.0618557	0.0795455	0.730769	0.655172	0.589286	0.0762035	0.658409	0.00446356	0.0803884
PbANKA_09_v3	488030	488179	PBANKA_0912700	+	149	15	728	20	923	16	745		23	139	24	140	33	240	0.0201884	0.0212089	0.021025	0.141975	0.146341	0.120879	0.0208074	0.136399	0.00467068	0.0803884
PbANKA_14_v3	1485044	1485196	PBANKA_1439100	+	152	17	34	33	91	15	34		34	7656	37	5763	36	7180	0.333333	0.266129	0.306122	0.00442133	0.00637931	0.00498891	0.301862	0.00526318	0.00455836	0.0803884
PbANKA_10_v3	1471872	1472207	PBANKA_1036200	-	335	17	373	22	439	25	399		451	62	415	88	252	99	0.0435897	0.0477223	0.0589623	0.879142	0.82505	0.717949	0.0500915	0.80738	0.00467222	0.0803884
PbANKA_11_v3	1151318	1151436	PBANKA_1130400	-	118	22	2069	20	2032	33	1708		201	224	222	319	207	328	0.0105213	0.00974659	0.0189546	0.472941	0.410351	0.386916	0.0130742	0.423403	0.00452559	0.0803884
PbANKA_14_v3	2352716	2353058	PBANKA_1462300	-	342	53	306	42	266	54	227		51	17	51	27	41	20	0.147632	0.136364	0.192171	0.75	0.653846	0.672131	0.158722	0.691992	0.00457824	0.0803884
PbANKA_08_v3	1309633	1309770	PBANKA_0835500	+	137	61	126	98	165	92	133		26	1329	36	1234	27	1348	0.326203	0.372624	0.408889	0.0191882	0.0283465	0.0196364	0.369239	0.0223903	0.00466556	0.0803884
PbANKA_11_v3	545649	545788	PBANKA_1114200	-	139	68	132	72	118	81	113		278	2789	292	3294	377	3300	0.34	0.378947	0.417526	0.0906423	0.0814278	0.102529	0.378824	0.0915331	0.00463453	0.0803884
PbANKA_12_v3	91333	91407	PBANKA_1201500	+	74	81	257	121	340	115	325		34	351	34	327	26	345	0.239645	0.262473	0.261364	0.0883117	0.0941828	0.0700809	0.254494	0.0841918	0.00458877	0.0803884
PbANKA_05_v3	421479	421644	PBANKA_0510200	-	165	554	797	621	480	515	422		33	185	88	285	80	239	0.410067	0.564033	0.549626	0.151376	0.235925	0.250784	0.507909	0.212695	0.00461333	0.0803884
PbANKA_11_v3	1318213	1318312	PBANKA_1135200	-	99	80	300	89	255	73	246		14	225	17	241	17	274	0.210526	0.258721	0.22884	0.0585774	0.0658915	0.0584192	0.232696	0.0609627	0.0047034	0.0806736
PbANKA_03_v3	51941	52062	PBANKA_0301600	-	121	4	31	7	72	3	26		9	7633	9	7492	10	8311	0.114286	0.0886076	0.103448	0.0011777	0.00119984	0.00120178	0.102114	0.00119311	0.00540325	0.0807781
PbANKA_07_v3	710055	710168	PBANKA_0719600	-	113	5	272	11	264	6	277		62	14	87	35	82	43	0.0180505	0.04	0.0212014	0.815789	0.713115	0.656	0.0264173	0.728301	0.00487516	0.0807781
PbANKA_11_v3	633131	633285	PBANKA_1116700	+	154	5	71	10	131	12	132		15	40	12	37	15	34	0.0657895	0.070922	0.0833333	0.272727	0.244898	0.306122	0.0733483	0.274583	0.00506538	0.0807781
PbANKA_11_v3	1093351	1093457	PBANKA_1128800	-	106	5	4	50	39	6	6		1368	4221	1161	3974	1245	3977	0.555556	0.561798	0.5	0.244767	0.226095	0.238414	0.539118	0.236425	0.00513535	0.0807781
PbANKA_13_v3	1474185	1474309	PBANKA_1337400	+	124	6	333	16	329	6	321		23	137	28	114	19	119	0.0176991	0.0463768	0.0183486	0.14375	0.197183	0.137681	0.0274749	0.159538	0.00521032	0.0807781
PbANKA_13_v3	2299488	2299726	PBANKA_1360400	+	238	12	2	48	9	6	1		422	753	455	669	395	442	0.857143	0.842105	0.857143	0.359149	0.404804	0.471924	0.85213	0.411959	0.00543611	0.0807781
PbANKA_13_v3	1080665	1080955	PBANKA_1327080	+	290	16	107	19	95	10	112		27	57	27	57	17	44	0.130081	0.166667	0.0819672	0.321429	0.321429	0.278689	0.126238	0.307182	0.00526577	0.0807781
PbANKA_11_v3	116605	116696	PBANKA_1102300	-	91	18	28	26	53	22	31		12	77	12	85	14	76	0.391304	0.329114	0.415094	0.134831	0.123711	0.155556	0.378504	0.138033	0.00528817	0.0807781
PbANKA_08_v3	1307979	1308084	PBANKA_0835400	+	105	18	8	18	12	13	3		15	435	15	319	21	204	0.692308	0.6	0.8125	0.0333333	0.0449102	0.0933333	0.701603	0.0571923	0.00548466	0.0807781
PbANKA_14_v3	587111	587216	PBANKA_1414400	+	105	19	398	17	398	11	362		56	63	71	98	40	71	0.0455635	0.0409639	0.0294906	0.470588	0.420118	0.36036	0.0386727	0.417022	0.00512232	0.0807781
PbANKA_08_v3	1068580	1068703	PBANKA_0827400	+	123	25	0	27	7	25	1		1	973	4	1042	5	1081	1	0.794118	0.961538	0.00102669	0.00382409	0.00460405	0.918552	0.00315161	0.00481042	0.0807781
PbANKA_04_v3	396168	396313	PBANKA_0410800	+	145	25	252	43	330	26	288		21	33	30	34	26	46	0.0902527	0.115282	0.0828025	0.388889	0.46875	0.361111	0.0961123	0.40625	0.00519724	0.0807781
PbANKA_10_v3	1125655	1125743	PBANKA_1027500	-	88	28	204	24	224	42	259		15	22	24	48	27	47	0.12069	0.0967742	0.139535	0.405405	0.333333	0.364865	0.119	0.367868	0.00531401	0.0807781
PbANKA_04_v3	410603	410749	PBANKA_0411400	-	146	30	135	43	106	46	135		0	81	3	50	2	57	0.181818	0.288591	0.254144	0	0.0566038	0.0338983	0.241517	0.0301674	0.00509904	0.0807781
PbANKA_09_v3	771358	771492	PBANKA_0920900	-	134	34	454	66	512	65	580		244	209	193	184	182	206	0.0696721	0.114187	0.100775	0.538631	0.511936	0.469072	0.0948781	0.506547	0.00522714	0.0807781
PbANKA_04_v3	93109	93212	PBANKA_0402500	-	103	36	3	124	41	78	6		128	5302	125	5669	92	5781	0.923077	0.751515	0.928571	0.0235727	0.021574	0.0156649	0.867721	0.0202706	0.00479297	0.0807781
PbANKA_01_v3	208450	208517	PBANKA_0105000	-	67	38	102	80	199	48	130		22	155	20	166	21	228	0.271429	0.286738	0.269663	0.124294	0.107527	0.0843373	0.275943	0.105386	0.00478732	0.0807781
PbANKA_13_v3	2213548	2213916	PBANKA_1358000	-	368	42	334	59	371	66	328		142	75	164	108	188	127	0.111702	0.137209	0.167513	0.654378	0.602941	0.596825	0.138808	0.618048	0.00482635	0.0807781
PbANKA_09_v3	1382308	1382404	PBANKA_0938500	-	96	44	213	65	293	39	234		19	573	21	431	18	536	0.171206	0.181564	0.142857	0.0320946	0.0464602	0.032491	0.165209	0.0370152	0.00488052	0.0807781
PbANKA_10_v3	243449	243612	PBANKA_1004300	+	163	47	59	81	105	58	54		14	129	11	96	12	109	0.443396	0.435484	0.517857	0.0979021	0.102804	0.0991736	0.465579	0.0999598	0.00532558	0.0807781
PbANKA_10_v3	674759	674892	PBANKA_1015400	+	133	49	11	117	57	66	16		483	2475	442	2479	516	3063	0.816667	0.672414	0.804878	0.163286	0.151318	0.144174	0.764653	0.152926	0.00545453	0.0807781
PbANKA_14_v3	575713	575823	PBANKA_1414100	-	110	58	379	85	465	51	317		75	2568	63	2622	90	2901	0.132723	0.154545	0.138587	0.0283768	0.0234637	0.0300903	0.141952	0.0273103	0.00520949	0.0807781
PbANKA_14_v3	807364	807438	PBANKA_1420300	-	74	59	336	87	388	70	340		11	227	23	269	12	265	0.149367	0.183158	0.170732	0.0462185	0.0787671	0.0433213	0.167752	0.0561023	0.00495477	0.0807781
PbANKA_08_v3	834892	835053	PBANKA_0821000	-	161	63	96	55	88	52	91		7	107	11	93	13	121	0.396226	0.384615	0.363636	0.0614035	0.105769	0.0970149	0.381493	0.0880626	0.0050805	0.0807781
PbANKA_07_v3	543845	543976	PBANKA_0714400	-	131	65	449	63	465	58	491		5	394	4	376	7	405	0.126459	0.119318	0.105647	0.0125313	0.0105263	0.0169903	0.117141	0.0133493	0.00547512	0.0807781
PbANKA_05_v3	464045	464163	PBANKA_0511700	-	118	72	6	119	36	69	3		88	2020	81	1919	70	2130	0.923077	0.767742	0.958333	0.0417457	0.0405	0.0318182	0.883051	0.0380213	0.00505693	0.0807781
PbANKA_02_v3	111828	111918	PBANKA_0202900	-	90	76	423	108	516	94	440		8	263	10	203	7	284	0.152305	0.173077	0.17603	0.0295203	0.0469484	0.024055	0.167137	0.0335079	0.00473041	0.0807781
PbANKA_12_v3	209279	209364	PBANKA_1205100	+	85	77	524	80	670	91	730		23	3485	39	3865	27	3373	0.12812	0.106667	0.11084	0.00655644	0.00998975	0.00794118	0.115209	0.00816246	0.00484383	0.0807781
PbANKA_06_v3	626524	626849	PBANKA_0614900	+	325	77	88	79	124	100	137		17	64	15	64	16	69	0.466667	0.389163	0.421941	0.209877	0.189873	0.188235	0.425923	0.195995	0.00523779	0.0807781
PbANKA_11_v3	1223866	1223991	PBANKA_1132600	+	125	80	414	127	656	97	595		12	303	17	327	17	366	0.161943	0.162197	0.140173	0.0380952	0.0494186	0.0443864	0.154771	0.0439668	0.00538017	0.0807781
PbANKA_08_v3	834671	834784	PBANKA_0821000	-	113	97	153	129	124	87	101		12	172	14	133	18	149	0.388	0.509881	0.462766	0.0652174	0.0952381	0.107784	0.453549	0.0894133	0.00541703	0.0807781
PbANKA_12_v3	1701981	1702165	PBANKA_1245200	+	184	145	14	134	44	96	15		856	5416	910	5269	1046	6858	0.91195	0.752809	0.864865	0.13648	0.147273	0.132338	0.843208	0.138697	0.00520292	0.0807781
PbANKA_09_v3	108585	108818	PBANKA_0902900	+	233	256	21	478	131	281	0		299	17390	300	17173	284	16964	0.924188	0.784893	1	0.0169032	0.0171693	0.0164657	0.903027	0.0168461	0.00504552	0.0807781
PbANKA_02_v3	94237	94399	PBANKA_0202300	+	162	29	469	59	465	47	402		86	95	83	92	70	94	0.0582329	0.112595	0.104677	0.475138	0.474286	0.426829	0.0918351	0.458751	0.00556137	0.0810002
PbANKA_14_v3	2353278	2353501	PBANKA_1462400	-	223	50	215	44	171	38	179		77	8	73	23	84	23	0.188679	0.204651	0.175115	0.905882	0.760417	0.785047	0.189482	0.817115	0.00566374	0.0810385
PbANKA_05_v3	654777	654973	PBANKA_0517900	-	196	92	0	90	27	83	0		12	235	6	259	14	218	1	0.769231	1	0.048583	0.0226415	0.0603448	0.923077	0.0438564	0.00565557	0.0810385
PbANKA_07_v3	293159	293510	PBANKA_0706800	+	351	111	333	131	377	105	315		28	206	27	240	43	295	0.25	0.257874	0.25	0.119658	0.101124	0.127219	0.252625	0.116	0.00563223	0.0810385
PbANKA_06_v3	422236	422357	PBANKA_0609200	-	121	14	101	17	173	2	137		77	120	97	123	64	134	0.121739	0.0894737	0.0143885	0.390863	0.440909	0.323232	0.0752004	0.385001	0.00583362	0.081648
PbANKA_05_v3	473084	473361	PBANKA_0512000	+	277	5	2	4	3	4	3		18	2389	18	2401	12	2678	0.714286	0.571429	0.571429	0.00747819	0.00744109	0.00446097	0.619048	0.00646008	0.0058641	0.081648
PbANKA_14_v3	909545	909627	PBANKA_1423400	+	82	38	76	30	88	34	104		3	17	2	19	1	25	0.333333	0.254237	0.246377	0.15	0.0952381	0.0384615	0.277982	0.0945665	0.00587505	0.081648
PbANKA_11_v3	1706902	1707036	PBANKA_1145700	-	134	162	197	219	297	192	290		32	93	19	93	23	120	0.451253	0.424419	0.39834	0.256	0.169643	0.160839	0.424671	0.195494	0.00589853	0.081648
PbANKA_13_v3	2351548	2351702	PBANKA_1361500	-	154	4	16	17	124	4	15		25	6	22	2	29	3	0.2	0.120567	0.210526	0.806452	0.916667	0.90625	0.177031	0.876456	0.00607791	0.0817695
PbANKA_06_v3	849281	849366	PBANKA_0621300	+	85	26	181	35	257	30	164		4	202	7	311	7	245	0.125604	0.119863	0.154639	0.0194175	0.0220126	0.0277778	0.133369	0.0230693	0.00605711	0.0817695
PbANKA_13_v3	1825918	1826017	PBANKA_1346750	-	99	38	457	57	499	38	376		29	110	40	152	42	141	0.0767677	0.102518	0.0917874	0.208633	0.208333	0.229508	0.0903577	0.215492	0.00608497	0.0817695
PbANKA_14_v3	237440	237618	PBANKA_1404300	-	178	41	161	57	213	41	192		6	56	4	49	4	94	0.20297	0.211111	0.175966	0.0967742	0.0754717	0.0408163	0.196682	0.0710207	0.00594663	0.0817695
PbANKA_05_v3	536166	536267	PBANKA_0514100	-	101	46	210	69	211	53	174		2	51	4	49	3	60	0.179688	0.246429	0.23348	0.0377358	0.0754717	0.047619	0.219865	0.0536089	0.00595883	0.0817695
PbANKA_06_v3	913668	913817	PBANKA_0622600	+	149	130	671	193	787	133	621		8	126	13	157	15	164	0.162297	0.196939	0.176393	0.0597015	0.0764706	0.0837989	0.178543	0.0733237	0.00595037	0.0817695
PbANKA_12_v3	1184015	1184141	PBANKA_1230500	+	126	211	750	262	777	234	653		13	293	38	312	32	387	0.219563	0.252166	0.263811	0.0424837	0.108571	0.0763723	0.24518	0.0758091	0.00604686	0.0817695
PbANKA_07_v3	264757	264885	PBANKA_0705900	-	128	4	33	2	35	3	31		16	30	17	38	15	38	0.108108	0.0540541	0.0882353	0.347826	0.309091	0.283019	0.0834658	0.313312	0.00613104	0.0818466
PbANKA_06_v3	197567	197655	PBANKA_0603650	+	88	5	3	10	11	8	6		36	121	25	139	28	164	0.625	0.47619	0.571429	0.229299	0.152439	0.145833	0.55754	0.175857	0.00621198	0.081918
PbANKA_11_v3	482354	482538	PBANKA_1112000	+	184	6	36	14	35	11	34		43	0	40	0	38	4	0.142857	0.285714	0.244444	1	1	0.904762	0.224339	0.968254	0.00617253	0.081918
PbANKA_05_v3	473762	473915	PBANKA_0512000	+	153	8	7	12	7	7	3		30	3185	18	3298	27	3205	0.533333	0.631579	0.7	0.00933126	0.00542823	0.00835396	0.621637	0.00770448	0.00625359	0.081918
PbANKA_14_v3	1112746	1112991	PBANKA_1428600	-	245	12	97	10	96	7	145		14	46	15	56	12	49	0.110092	0.0943396	0.0460526	0.233333	0.211268	0.196721	0.0834947	0.213774	0.00625982	0.081918
PbANKA_10_v3	335059	335268	PBANKA_1006900	-	209	23	133	16	103	20	159		0	49	0	40	0	47	0.147436	0.134454	0.111732	0	0	0	0.131207	0	0.00626447	0.081918
PbANKA_13_v3	2308139	2308265	PBANKA_1360600	+	126	18	33	38	211	10	35		46	11	48	23	60	13	0.352941	0.15261	0.222222	0.807018	0.676056	0.821918	0.242591	0.768331	0.00633716	0.0823533
PbANKA_06_v3	132557	132636	PBANKA_0601300	-	79	70	194	81	210	64	221		19	163	14	161	14	183	0.265152	0.278351	0.224561	0.104396	0.08	0.071066	0.256021	0.0851539	0.0065533	0.0847631
PbANKA_09_v3	42018	42167	PBANKA_0901500	+	149	13	103	19	112	14	71		0	20	0	38	1	49	0.112069	0.145038	0.164706	0	0	0.02	0.140604	0.00666667	0.00659931	0.0848749
PbANKA_14_v3	1498444	1498526	PBANKA_1439500	-	82	23	118	28	137	23	120		4	94	6	92	8	108	0.163121	0.169697	0.160839	0.0408163	0.0612245	0.0689655	0.164552	0.0570021	0.00662341	0.0848749
PbANKA_09_v3	532609	532693	PBANKA_0914000	+	84	62	221	78	244	77	204		4	65	8	87	14	79	0.219081	0.242236	0.274021	0.057971	0.0842105	0.150538	0.245113	0.0975731	0.00661636	0.0848749
PbANKA_13_v3	205898	206024	PBANKA_1303600	-	126	8	128	12	162	5	157		7	24	6	23	6	32	0.0588235	0.0689655	0.0308642	0.225806	0.206897	0.157895	0.0528844	0.196866	0.00678811	0.0852063
PbANKA_11_v3	484573	484654	PBANKA_1112100	+	81	11	62	21	57	16	41		1	31	4	29	5	36	0.150685	0.269231	0.280702	0.03125	0.121212	0.121951	0.233539	0.0914711	0.00675159	0.0852063
PbANKA_10_v3	244216	244321	PBANKA_1004300	+	105	11	104	22	144	18	84		0	111	3	134	7	136	0.0956522	0.13253	0.176471	0	0.0218978	0.048951	0.134884	0.0236163	0.0067742	0.0852063
PbANKA_09_v3	1301450	1301617	PBANKA_0935800	-	167	30	106	80	200	33	120		10	220	11	196	6	256	0.220588	0.285714	0.215686	0.0434783	0.0531401	0.0229008	0.240663	0.0398397	0.00668923	0.0852063
PbANKA_06_v3	603265	603349	PBANKA_0614200	+	84	32	85	51	94	52	88		1	19	3	20	6	24	0.273504	0.351724	0.371429	0.05	0.130435	0.2	0.332219	0.126812	0.00678116	0.0852063
PbANKA_10_v3	695047	695126	PBANKA_1016200	-	79	50	35	100	81	78	48		28	105	43	146	32	140	0.588235	0.552486	0.619048	0.210526	0.227513	0.186047	0.58659	0.208029	0.00671905	0.0852063
PbANKA_11_v3	410825	410917	PBANKA_1110300	+	92	3	31	9	211	1	24		8	12	6	15	8	14	0.0882353	0.0409091	0.04	0.4	0.285714	0.363636	0.0563815	0.349784	0.00692241	0.0856484
PbANKA_10_v3	1503169	1503318	PBANKA_1037100	+	149	0	93	3	82	4	92		29	19	24	21	9	9	0	0.0352941	0.0416667	0.604167	0.533333	0.5	0.0256536	0.545833	0.00692996	0.0856484
PbANKA_10_v3	452329	452508	PBANKA_1009900	-	179	11	9	18	9	12	5		286	2672	291	2495	334	2988	0.55	0.666667	0.705882	0.096687	0.104451	0.100542	0.64085	0.10056	0.00693683	0.0856484
PbANKA_09_v3	1363878	1364063	PBANKA_0937900	+	185	12	18	23	100	12	27		172	2	166	6	162	8	0.4	0.186992	0.307692	0.988506	0.965116	0.952941	0.298228	0.968854	0.00694715	0.0856484
PbANKA_03_v3	635395	635535	PBANKA_0317061	-	140	2	99	0	89	1	185		5	7	3	7	5	10	0.019802	0	0.00537634	0.416667	0.3	0.333333	0.00839277	0.35	0.00702478	0.0860263
PbANKA_14_v3	225042	225210	PBANKA_1403800	-	168	31	78	28	55	9	48		22	3	48	2	42	3	0.284404	0.337349	0.157895	0.88	0.96	0.933333	0.259883	0.924444	0.00702249	0.0860263
PbANKA_12_v3	1183606	1183726	PBANKA_1230300	+	120	114	445	130	402	135	421		13	196	19	212	13	231	0.203936	0.244361	0.242806	0.062201	0.0822511	0.0532787	0.230367	0.0659102	0.00701415	0.0860263
PbANKA_14_v3	589154	589227	PBANKA_1414500	-	73	2	6	9	22	2	6		457	4825	409	5118	457	5902	0.25	0.290323	0.25	0.0865203	0.0740004	0.0718666	0.263441	0.0774624	0.00709619	0.0861368
PbANKA_03_v3	256779	256880	PBANKA_0307200	-	101	52	124	81	115	67	97		211	11	233	13	222	23	0.295455	0.413265	0.408537	0.95045	0.947154	0.906122	0.372419	0.934576	0.00708985	0.0861368
PbANKA_11_v3	1550049	1550135	PBANKA_1140900	-	86	384	220	350	229	272	262		36	741	75	816	69	902	0.635762	0.604491	0.509363	0.046332	0.0841751	0.0710608	0.583205	0.0671893	0.00708913	0.0861368
PbANKA_11_v3	366045	366236	PBANKA_1109300	-	191	28	6	37	12	24	0		2	5577	7	4538	5	4824	0.823529	0.755102	1	0.000358487	0.00154015	0.00103541	0.859544	0.000978017	0.00715551	0.0864768
PbANKA_14_v3	575513	575658	PBANKA_1414100	-	145	88	298	135	344	78	263		41	1847	43	1795	59	1902	0.227979	0.281837	0.228739	0.0217161	0.023395	0.0300867	0.246185	0.0250659	0.00714404	0.0864768
PbANKA_13_v3	2425652	2425821	PBANKA_1363900	-	169	8	430	13	410	9	451		37	182	38	227	49	288	0.0182648	0.0307329	0.0195652	0.16895	0.143396	0.145401	0.0228543	0.152582	0.00730264	0.0866714
PbANKA_03_v3	353374	353478	PBANKA_0310100	-	104	30	575	27	420	27	435		84	304	84	330	88	394	0.0495868	0.0604027	0.0584416	0.216495	0.202899	0.182573	0.0561437	0.200655	0.00727044	0.0866714
PbANKA_07_v3	263001	263194	PBANKA_0705900	-	193	38	121	60	235	46	147		22	388	22	321	26	413	0.238994	0.20339	0.238342	0.0536585	0.0641399	0.0592255	0.226909	0.059008	0.00731285	0.0866714
PbANKA_11_v3	687469	687565	PBANKA_1118300	+	96	20	86	31	111	25	90		1	38	1	24	0	29	0.188679	0.21831	0.217391	0.025641	0.04	0	0.208127	0.0218803	0.00746677	0.0879296
PbANKA_08_v3	667366	667469	PBANKA_0816100	-	103	15	954	40	1216	15	848		79	32	91	74	116	80	0.0154799	0.0318471	0.0173812	0.711712	0.551515	0.591837	0.0215694	0.618355	0.00755779	0.0886235
PbANKA_13_v3	2218322	2218611	PBANKA_1358200	-	289	702	177	801	378	586	301		106	690	131	679	125	734	0.798635	0.679389	0.660654	0.133166	0.161728	0.145518	0.712893	0.146804	0.0076187	0.08896
PbANKA_13_v3	1159840	1159963	PBANKA_1329100	-	123	5	30	23	113	7	49		13	6616	9	6818	9	8067	0.142857	0.169118	0.125	0.00196108	0.00131829	0.00111441	0.145658	0.0014646	0.00776836	0.0893136
PbANKA_12_v3	346654	346745	PBANKA_1208800	+	91	11	15	58	100	17	18		11	2	3	1	4	0	0.423077	0.367089	0.485714	0.846154	0.75	1	0.425293	0.865385	0.00770957	0.0893136
PbANKA_05_v3	193354	193454	PBANKA_0504800	+	100	13	102	12	117	19	118		11	16	15	30	14	16	0.113043	0.0930233	0.138686	0.407407	0.333333	0.466667	0.114918	0.402469	0.00779452	0.0893136
PbANKA_08_v3	1117168	1117399	PBANKA_0829000	-	231	28	110	19	92	21	101		23	7	14	9	14	9	0.202899	0.171171	0.172131	0.766667	0.608696	0.608696	0.182067	0.661353	0.00767852	0.0893136
PbANKA_14_v3	2353594	2353768	PBANKA_1462400	-	174	33	330	22	287	9	232		36	6	39	22	53	16	0.0909091	0.0711974	0.0373444	0.857143	0.639344	0.768116	0.0664836	0.754868	0.00775699	0.0893136
PbANKA_12_v3	271627	272012	PBANKA_1206600	-	385	96	653	136	656	130	559		7	245	7	188	21	258	0.128171	0.171717	0.188679	0.0277778	0.0358974	0.0752688	0.162856	0.0463147	0.00778897	0.0893136
PbANKA_12_v3	1183782	1183946	PBANKA_1230500	+	164	131	745	185	710	142	592		10	263	27	298	15	342	0.149543	0.206704	0.19346	0.03663	0.0830769	0.0420168	0.183236	0.0539079	0.00779053	0.0893136
PbANKA_04_v3	450892	450974	PBANKA_0412400	+	82	2	9	4	12	5	18		3	37	7	43	4	48	0.181818	0.25	0.217391	0.075	0.14	0.0769231	0.216403	0.0973077	0.0080135	0.0897949
PbANKA_12_v3	1182841	1182962	PBANKA_1230300	-	121	13	106	19	86	15	116		10	27	11	21	12	25	0.109244	0.180952	0.114504	0.27027	0.34375	0.324324	0.1349	0.312782	0.00797162	0.0897949
PbANKA_14_v3	1226911	1227086	PBANKA_1432600	-	175	15	10	43	21	37	12		27	144	21	127	27	153	0.6	0.671875	0.755102	0.157895	0.141892	0.15	0.675659	0.149929	0.00793134	0.0897949
PbANKA_10_v3	1473789	1473910	PBANKA_1036300	-	121	25	74	23	105	36	119		4	29	4	47	4	38	0.252525	0.179688	0.232258	0.121212	0.0784314	0.0952381	0.22149	0.0982939	0.0080107	0.0897949
PbANKA_10_v3	1267965	1268053	PBANKA_1031500	-	88	26	1	33	11	47	8		8	74	11	83	8	88	0.962963	0.75	0.854545	0.097561	0.117021	0.0833333	0.855836	0.0993052	0.00786583	0.0897949
PbANKA_13_v3	489031	489219	PBANKA_1310700	-	188	34	63	82	188	48	75		51	1179	66	1253	65	1438	0.350515	0.303704	0.390244	0.0414634	0.0500379	0.0432468	0.348154	0.0449161	0.00789163	0.0897949
PbANKA_02_v3	86092	86241	PBANKA_0201900	+	149	102	603	107	614	60	464		26	675	28	736	28	855	0.144681	0.148405	0.114504	0.0370899	0.0366492	0.0317101	0.135863	0.0351497	0.00796102	0.0897949
PbANKA_11_v3	1649606	1649776	PBANKA_1144200	+	170	166	94	191	151	126	121		39	157	41	202	38	163	0.638462	0.55848	0.510121	0.19898	0.168724	0.189055	0.569021	0.185586	0.0079207	0.0897949
PbANKA_13_v3	98173	98316	PBANKA_1301600	-	143	10	360	43	298	22	356		199	27	185	63	214	49	0.027027	0.1261	0.0582011	0.880531	0.745968	0.813688	0.0704426	0.813396	0.00820985	0.0899564
PbANKA_14_v3	2179229	2179349	PBANKA_1456800	-	120	11	49	25	96	21	69		11	173	6	126	10	143	0.183333	0.206612	0.233333	0.0597826	0.0454545	0.0653595	0.207759	0.0568655	0.00827528	0.0899564
PbANKA_10_v3	954926	955116	PBANKA_1023900	-	190	12	176	15	229	4	215		31	162	26	117	27	151	0.0638298	0.0614754	0.0182648	0.160622	0.181818	0.151685	0.0478567	0.164708	0.00830667	0.0899564
PbANKA_09_v3	132833	133032	PBANKA_0903600	+	199	19	757	24	945	20	655		65	115	59	158	75	169	0.0244845	0.0247678	0.0296296	0.361111	0.271889	0.307377	0.026294	0.313459	0.00826099	0.0899564
PbANKA_13_v3	1160788	1160959	PBANKA_1329100	-	171	27	10	99	22	21	13		130	2442	82	2277	112	2166	0.72973	0.818182	0.617647	0.0505443	0.0347605	0.0491659	0.721853	0.0448236	0.00829734	0.0899564
PbANKA_13_v3	490078	490779	PBANKA_1310700	-	701	45	12	83	31	49	12		268	402	197	358	202	454	0.789474	0.72807	0.803279	0.4	0.354955	0.307927	0.773608	0.354294	0.00824477	0.0899564
PbANKA_05_v3	729722	729856	PBANKA_0520100	+	134	47	10	52	30	18	8		40	224	44	264	43	297	0.824561	0.634146	0.692308	0.151515	0.142857	0.126471	0.717005	0.140281	0.0082624	0.0899564
PbANKA_11_v3	921233	921357	PBANKA_1124900	+	124	64	266	47	219	42	212		21	229	9	199	17	237	0.193939	0.176692	0.165354	0.084	0.0432692	0.0669291	0.178662	0.0647328	0.00807135	0.0899564
PbANKA_09_v3	170474	170595	PBANKA_0904900	+	121	73	287	159	407	91	305		12	306	22	362	19	376	0.202778	0.280919	0.229798	0.0377358	0.0572917	0.0481013	0.237831	0.0477096	0.00829926	0.0899564
PbANKA_10_v3	844851	844941	PBANKA_1020200	-	90	99	138	137	175	100	156		7	68	16	66	14	90	0.417722	0.439103	0.390625	0.0933333	0.195122	0.134615	0.415816	0.141024	0.00820119	0.0899564
PbANKA_08_v3	34834	35166	PBANKA_0800600	-	332	153	307	154	442	148	374		15	175	14	177	12	226	0.332609	0.258389	0.283525	0.0789474	0.0732984	0.0504202	0.291508	0.0675553	0.00812968	0.0899564
PbANKA_11_v3	921707	921990	PBANKA_1124900	+	283	287	276	263	328	299	250		18	330	27	229	33	301	0.509769	0.445008	0.544627	0.0517241	0.105469	0.0988024	0.499801	0.0853318	0.00814271	0.0899564
PbANKA_06_v3	745090	745271	PBANKA_0617600	+	181	19	312	41	380	24	356		119	65	124	87	121	124	0.0574018	0.0973872	0.0631579	0.646739	0.587678	0.493878	0.072649	0.576098	0.00833735	0.0901119
PbANKA_14_v3	1972775	1973006	PBANKA_1451000	+	231	21	141	33	142	31	122		50	37	45	43	60	43	0.12963	0.188571	0.202614	0.574713	0.511364	0.582524	0.173605	0.5562	0.00841868	0.0906362
PbANKA_01_v3	212326	212504	PBANKA_0105200	-	178	9	393	19	461	24	473		43	24	61	58	55	50	0.0223881	0.0395833	0.0482897	0.641791	0.512605	0.52381	0.0367537	0.559402	0.00846104	0.090915
PbANKA_10_v3	1116425	1116549	PBANKA_1027100	+	124	4	27	3	47	2	47		63	22	42	18	73	12	0.129032	0.06	0.0408163	0.741176	0.7	0.858824	0.0766162	0.766667	0.00861923	0.0910123
PbANKA_07_v3	501932	502050	PBANKA_0713100	+	118	4	31	18	101	10	52		32	60	24	47	32	64	0.114286	0.151261	0.16129	0.347826	0.338028	0.333333	0.142279	0.339729	0.00870071	0.0910123
PbANKA_08_v3	647042	647157	PBANKA_0815400	+	115	6	28	13	87	7	34		10	8666	15	9336	10	8365	0.176471	0.13	0.170732	0.0011526	0.00160411	0.00119403	0.159067	0.00131691	0.0086549	0.0910123
PbANKA_08_v3	1179710	1179799	PBANKA_0831100	+	89	11	177	18	279	7	229		47	158	61	188	60	170	0.0585106	0.0606061	0.029661	0.229268	0.24498	0.26087	0.0495926	0.245039	0.0086606	0.0910123
PbANKA_13_v3	1161002	1161125	PBANKA_1329100	-	123	21	6	46	26	31	9		1056	4042	900	3449	842	3737	0.777778	0.638889	0.775	0.20714	0.206944	0.183883	0.730556	0.199322	0.00874096	0.0910123
PbANKA_08_v3	1005593	1005700	PBANKA_0826000	+	107	23	118	34	119	33	151		2	26	4	38	1	14	0.163121	0.222222	0.179348	0.0714286	0.0952381	0.0666667	0.18823	0.0777778	0.0085001	0.0910123
PbANKA_07_v3	140837	141062	PBANKA_0702700	-	225	45	0	61	20	50	6		145	973	133	934	119	999	1	0.753086	0.892857	0.129696	0.124649	0.10644	0.881981	0.120262	0.00855373	0.0910123
PbANKA_04_v3	164684	164816	PBANKA_0404200	-	132	74	1659	171	1964	99	1833		207	322	228	454	245	485	0.0427005	0.0800937	0.0512422	0.391304	0.334311	0.335616	0.0580121	0.353744	0.00874152	0.0910123
PbANKA_13_v3	1804601	1804683	PBANKA_1346000	-	82	54	8	69	6	54	18		15	22	16	25	17	29	0.870968	0.92	0.75	0.405405	0.390244	0.369565	0.846989	0.388405	0.00877633	0.0911122
PbANKA_02_v3	167550	167701	PBANKA_0204900	+	151	0	210	2	271	2	229		17	61	14	55	16	81	0	0.00732601	0.00865801	0.217949	0.202899	0.164948	0.00532801	0.195265	0.00888207	0.0918433
PbANKA_09_v3	734672	734786	PBANKA_0919800	+	114	3	377	6	339	1	308		15	83	19	70	27	108	0.00789474	0.0173913	0.00323625	0.153061	0.213483	0.2	0.00950743	0.188848	0.00895714	0.0918433
PbANKA_08_v3	453512	453685	PBANKA_0809700	-	173	2	70	0	99	2	90		6	23	4	27	4	17	0.0277778	0	0.0217391	0.206897	0.129032	0.190476	0.0165056	0.175468	0.0090928	0.0918433
PbANKA_12_v3	1606035	1606473	PBANKA_1242400	-	438	4	29	10	63	20	74		122	231	86	200	130	200	0.121212	0.136986	0.212766	0.345609	0.300699	0.393939	0.156988	0.346749	0.0089136	0.0918433
PbANKA_08_v3	463798	464021	PBANKA_0810100	-	223	14	43	15	25	9	43		52	7	55	5	51	4	0.245614	0.375	0.173077	0.881356	0.916667	0.927273	0.264564	0.908432	0.00899644	0.0918433
PbANKA_13_v3	681369	681569	PBANKA_1316200	-	200	18	99	31	151	14	117		2	109	5	109	1	105	0.153846	0.17033	0.10687	0.018018	0.0438596	0.00943396	0.143682	0.0237705	0.00916271	0.0918433
PbANKA_12_v3	911794	911928	PBANKA_1224100	+	134	20	44	16	36	6	40		26	6	25	8	33	11	0.3125	0.307692	0.130435	0.8125	0.757576	0.75	0.250209	0.773359	0.00912968	0.0918433
PbANKA_05_v3	867171	867248	PBANKA_0523100	+	77	20	40	21	40	22	57		1	14	1	6	0	16	0.333333	0.344262	0.278481	0.0666667	0.142857	0	0.318692	0.0698413	0.0091485	0.0918433
PbANKA_05_v3	550134	550338	PBANKA_0514400	-	204	34	7	44	14	28	16		13	24	8	17	12	29	0.829268	0.758621	0.636364	0.351351	0.32	0.292683	0.741418	0.321345	0.00887737	0.0918433
PbANKA_01_v3	22347	22515	PBANKA_0100061	-	168	34	39	70	27	70	56		6	90	10	51	2	76	0.465753	0.721649	0.555556	0.0625	0.163934	0.025641	0.580986	0.0840252	0.00902593	0.0918433
PbANKA_12_v3	1613957	1614028	PBANKA_1242700	-	71	65	133	86	211	75	223		9	50	11	63	10	71	0.328283	0.289562	0.251678	0.152542	0.148649	0.123457	0.289841	0.141549	0.00905157	0.0918433
PbANKA_04_v3	421642	421759	PBANKA_0411800	-	117	123	249	92	271	92	238		12	97	8	76	10	96	0.330645	0.253444	0.278788	0.110092	0.0952381	0.0943396	0.287626	0.0998898	0.00914093	0.0918433
PbANKA_14_v3	2110841	2111015	PBANKA_1454400	-	174	143	160	97	135	120	143		15	145	17	112	11	166	0.471947	0.418103	0.456274	0.09375	0.131783	0.0621469	0.448775	0.0958933	0.00894292	0.0918433
PbANKA_06_v3	304480	304617	PBANKA_0606200	-	137	17	27	44	96	22	29		153	8972	155	7884	147	8327	0.386364	0.314286	0.431373	0.0167671	0.019281	0.0173472	0.377341	0.0177984	0.00919895	0.0920395
PbANKA_14_v3	88217	88376	PBANKA_1400800	-	159	7	7	24	40	7	11		55	757	50	816	38	740	0.5	0.375	0.388889	0.067734	0.0577367	0.0488432	0.421296	0.0581046	0.00924099	0.0921263
PbANKA_06_v3	513371	513488	PBANKA_0611700	-	117	1	36	8	258	10	124		70	32	63	39	63	53	0.027027	0.0300752	0.0746269	0.686275	0.617647	0.543103	0.0439097	0.615675	0.00933568	0.0922365
PbANKA_05_v3	586620	586762	PBANKA_0515700	-	142	3	0	13	0	4	1		2	13	5	13	2	9	1	1	0.8	0.133333	0.277778	0.181818	0.933333	0.197643	0.00945466	0.0922365
PbANKA_03_v3	479714	479792	PBANKA_0313700	-	78	4	2	55	9	13	2		4	58	4	89	3	68	0.666667	0.859375	0.866667	0.0645161	0.0430108	0.0422535	0.797569	0.0499268	0.00934443	0.0922365
PbANKA_14_v3	2274382	2274514	PBANKA_1459400	+	132	4	354	4	416	7	312		137	366	123	323	111	405	0.0111732	0.00952381	0.0219436	0.272366	0.275785	0.215116	0.0142135	0.254422	0.0094861	0.0922365
PbANKA_13_v3	1817795	1817958	PBANKA_1346400	-	163	7	222	13	342	8	320		42	53	31	62	42	76	0.0305677	0.0366197	0.0243902	0.442105	0.333333	0.355932	0.0305259	0.377124	0.00948119	0.0922365
PbANKA_11_v3	365374	365515	PBANKA_1109300	-	141	14	6	21	17	14	4		14	5452	9	4879	13	5517	0.7	0.552632	0.777778	0.00256129	0.00184124	0.00235081	0.676803	0.00225112	0.00939534	0.0922365
PbANKA_12_v3	748802	748907	PBANKA_1219500	+	105	15	1002	27	910	8	948		54	74	53	106	63	135	0.0147493	0.0288154	0.0083682	0.421875	0.333333	0.318182	0.0173109	0.357797	0.00946079	0.0922365
PbANKA_12_v3	384189	384569	PBANKA_1210300	-	380	21	385	52	487	22	413		122	151	131	212	113	195	0.0517241	0.096475	0.0505747	0.446886	0.381924	0.366883	0.0662579	0.398565	0.00952518	0.0922365
PbANKA_05_v3	125946	126074	PBANKA_0503100	+	128	21	335	56	614	47	342		191	117	195	196	200	162	0.0589888	0.0835821	0.120823	0.62013	0.498721	0.552486	0.0877978	0.557112	0.00953595	0.0922365
PbANKA_02_v3	508118	508218	PBANKA_0213700	+	100	28	240	39	244	35	193		4	294	3	313	14	324	0.104478	0.137809	0.153509	0.0134228	0.00949367	0.0414201	0.131932	0.0214455	0.0093962	0.0922365
PbANKA_08_v3	667552	667668	PBANKA_0816100	-	116	28	733	57	740	21	666		97	19	85	48	148	58	0.0367937	0.0715182	0.0305677	0.836207	0.639098	0.718447	0.0462932	0.73125	0.00941637	0.0922365
PbANKA_03_v3	515087	515207	PBANKA_0314700	+	120	13	5	32	3	18	0		47	1249	37	1350	53	1684	0.722222	0.914286	1	0.0362654	0.0266763	0.0305124	0.878836	0.0311514	0.00973349	0.093333
PbANKA_12_v3	647614	647790	PBANKA_1216900	-	176	20	301	25	341	38	259		92	38	79	72	116	51	0.0623053	0.068306	0.127946	0.707692	0.523179	0.694611	0.0861858	0.641827	0.0097507	0.093333
PbANKA_09_v3	1205000	1205109	PBANKA_0933000	-	109	31	580	51	764	36	515		63	264	79	247	77	317	0.0507365	0.0625767	0.0653358	0.192661	0.242331	0.195431	0.0595496	0.210141	0.00974558	0.093333
PbANKA_12_v3	1698359	1698512	PBANKA_1245000	+	153	22	86	16	78	24	104		0	107	2	87	3	106	0.203704	0.170213	0.1875	0	0.0224719	0.0275229	0.187139	0.0166649	0.00978294	0.0934795
PbANKA_12_v3	748964	749044	PBANKA_1219500	+	80	36	1247	51	1245	45	1153		25	104	28	138	33	176	0.0280592	0.0393519	0.0375626	0.193798	0.168675	0.157895	0.0349912	0.173456	0.00990236	0.094132
PbANKA_04_v3	487884	487961	PBANKA_0413400	+	77	370	51	340	163	486	62		53	325	78	475	78	428	0.87886	0.675944	0.886861	0.140212	0.141049	0.15415	0.813889	0.145137	0.00987419	0.094132
PbANKA_11_v3	1380244	1380393	PBANKA_1136700	+	149	1	3	6	22	2	6		3	96	4	68	3	93	0.25	0.214286	0.25	0.030303	0.0555556	0.03125	0.238095	0.0390362	0.010108	0.0950491
PbANKA_08_v3	539621	539761	PBANKA_0812000	+	140	8	18	17	53	10	26		4	41	2	29	1	42	0.307692	0.242857	0.277778	0.0888889	0.0645161	0.0232558	0.276109	0.0588869	0.0101074	0.0950491
PbANKA_08_v3	1087497	1087585	PBANKA_0828000	+	88	13	78	23	110	13	69		8	155	5	123	6	147	0.142857	0.172932	0.158537	0.0490798	0.0390625	0.0392157	0.158109	0.0424526	0.0101096	0.0950491
PbANKA_09_v3	133079	133219	PBANKA_0903600	+	140	13	813	29	872	17	679		87	113	81	166	107	182	0.0157385	0.0321865	0.0244253	0.435	0.327935	0.370242	0.0241167	0.377726	0.0101324	0.0950491
PbANKA_03_v3	72493	72637	PBANKA_0302200	-	144	15	66	48	241	23	118		14	187	13	163	7	217	0.185185	0.16609	0.163121	0.0696517	0.0738636	0.03125	0.171465	0.0582551	0.0101671	0.0950491
PbANKA_13_v3	171109	171341	PBANKA_1302800	+	232	54	248	46	307	41	271		25	34	19	43	28	47	0.178808	0.130312	0.13141	0.423729	0.306452	0.373333	0.146843	0.367838	0.0101574	0.0950491
PbANKA_13_v3	2388528	2388834	PBANKA_1362500	+	306	88	4	84	35	50	5		20	229	17	172	22	201	0.956522	0.705882	0.909091	0.0803213	0.0899471	0.0986547	0.857165	0.089641	0.0102053	0.0950491
PbANKA_09_v3	1188428	1188529	PBANKA_0932600	+	101	5	5	23	11	9	6		277	3077	299	3521	294	3081	0.5	0.676471	0.6	0.082588	0.0782723	0.0871111	0.592157	0.0826571	0.0103405	0.0953779
PbANKA_07_v3	312542	312752	PBANKA_0707400	+	210	12	361	3	341	19	309		79	171	95	175	80	188	0.0321716	0.00872093	0.0579268	0.316	0.351852	0.298507	0.0329398	0.32212	0.0104009	0.0953779
PbANKA_13_v3	1468276	1468398	PBANKA_1337200	+	122	13	361	22	577	9	412		35	122	24	114	29	107	0.0347594	0.0367279	0.0213777	0.22293	0.173913	0.213235	0.030955	0.203359	0.0103094	0.0953779
PbANKA_05_v3	535766	536109	PBANKA_0514100	-	343	24	274	21	284	24	288		18	50	13	47	17	65	0.0805369	0.0688525	0.0769231	0.264706	0.216667	0.207317	0.0754375	0.229563	0.0103992	0.0953779
PbANKA_09_v3	1298956	1299475	PBANKA_0935700	-	519	34	8	72	31	40	23		36	175	35	169	40	175	0.809524	0.699029	0.634921	0.170616	0.171569	0.186047	0.714491	0.176077	0.0103226	0.0953779
PbANKA_12_v3	1156838	1156950	PBANKA_1229900	+	112	46	9	73	51	37	17		37	2715	28	2824	30	2853	0.836364	0.58871	0.685185	0.0134448	0.00981767	0.0104058	0.703419	0.0112228	0.0103523	0.0953779
PbANKA_06_v3	705760	705904	PBANKA_0616400	-	144	75	11	60	31	32	16		6	256	8	240	9	301	0.872093	0.659341	0.666667	0.0229008	0.0322581	0.0290323	0.7327	0.0280637	0.0103765	0.0953779
PbANKA_05_v3	714513	714729	PBANKA_0519900	-	216	93	524	116	762	112	633		7	195	14	266	10	246	0.150729	0.132118	0.150336	0.0346535	0.05	0.0390625	0.144394	0.0412387	0.0104133	0.0953779
PbANKA_10_v3	1435534	1435641	PBANKA_1035300	-	107	118	291	141	265	126	309		13	120	16	137	19	145	0.288509	0.347291	0.289655	0.0977444	0.104575	0.115854	0.308485	0.106058	0.0103259	0.0953779
PbANKA_14_v3	1470392	1470622	PBANKA_1438400	-	230	1	135	7	113	4	78		12	6	7	3	16	15	0.00735294	0.0583333	0.0487805	0.666667	0.7	0.516129	0.0381556	0.627599	0.010629	0.0967026
PbANKA_10_v3	1545614	1545768	PBANKA_1038600	-	154	1	23	11	118	0	12		13	1	7	3	16	4	0.0416667	0.0852713	0	0.928571	0.7	0.8	0.0423127	0.809524	0.0107681	0.0967026
PbANKA_06_v3	102302	102478	PBANKA_0601000	-	176	43	64	46	77	49	73		7	68	5	72	13	59	0.401869	0.373984	0.401639	0.0933333	0.0649351	0.180556	0.392497	0.112941	0.0107612	0.0967026
PbANKA_11_v3	577676	577863	PBANKA_1115100	-	187	47	4	156	83	130	15		21	90	15	94	16	65	0.921569	0.65272	0.896552	0.189189	0.137615	0.197531	0.823613	0.174778	0.0106673	0.0967026
PbANKA_12_v3	210321	210416	PBANKA_1205100	+	95	185	140	231	176	351	139		226	1839	206	1927	147	1497	0.569231	0.567568	0.716327	0.109443	0.0965776	0.0894161	0.617708	0.0984789	0.0106195	0.0967026
PbANKA_13_v3	2301879	2301989	PBANKA_1360400	+	110	6	36	13	109	6	51		23	2359	18	2796	21	2551	0.142857	0.106557	0.105263	0.00965575	0.00639659	0.00816485	0.118226	0.0080724	0.0108306	0.0969491
PbANKA_14_v3	1427373	1427446	PBANKA_1437700	-	73	8	32	25	139	10	38		332	10984	249	11630	221	11789	0.2	0.152439	0.208333	0.029339	0.0209614	0.0184013	0.186924	0.0229006	0.0108151	0.0969491
PbANKA_11_v3	514650	514738	PBANKA_1113100	-	88	138	55	132	41	99	54		25	51	28	52	41	73	0.715026	0.763006	0.647059	0.328947	0.35	0.359649	0.708364	0.346199	0.0109302	0.0973674
PbANKA_11_v3	346077	346192	PBANKA_1108700	+	115	1	27	24	141	11	35		12	22	9	11	12	14	0.0357143	0.145455	0.23913	0.352941	0.45	0.461538	0.1401	0.421493	0.0109711	0.0975735
PbANKA_13_v3	829434	829765	PBANKA_1320100	-	331	3	3	32	79	7	13		456	8	392	5	447	6	0.5	0.288288	0.35	0.982759	0.987406	0.986755	0.379429	0.98564	0.0110634	0.0978466
PbANKA_05_v3	463826	463952	PBANKA_0511700	-	126	88	3	107	46	130	9		116	2547	115	2277	84	2527	0.967033	0.699346	0.935252	0.0435599	0.0480769	0.0321716	0.86721	0.0412695	0.0110462	0.0978466
PbANKA_13_v3	2426050	2426156	PBANKA_1363900	-	106	26	545	43	511	27	509		13	55	13	56	19	71	0.0455342	0.0776173	0.0503731	0.191176	0.188406	0.211111	0.0578415	0.196898	0.0111246	0.097863
PbANKA_10_v3	1116633	1116891	PBANKA_1027200	+	258	6	48	12	70	4	78		46	40	51	40	83	51	0.111111	0.146341	0.0487805	0.534884	0.56044	0.619403	0.102078	0.571575	0.0114344	0.0983854
PbANKA_01_v3	174498	174575	PBANKA_0104100	+	77	12	22	30	45	19	35		12	110	10	114	19	127	0.352941	0.4	0.351852	0.0983607	0.0806452	0.130137	0.368264	0.103048	0.0114954	0.0983854
PbANKA_09_v3	1454264	1454344	PBANKA_0940100	-	80	21	201	16	241	9	184		22	80	18	73	17	105	0.0945946	0.0622568	0.0466321	0.215686	0.197802	0.139344	0.0678278	0.184278	0.0114715	0.0983854
PbANKA_13_v3	98776	99045	PBANKA_1301600	-	269	27	446	54	392	45	501		104	56	90	81	93	61	0.0570825	0.121076	0.0824176	0.65	0.526316	0.603896	0.0868588	0.593404	0.0114569	0.0983854
PbANKA_09_v3	844706	844817	PBANKA_0923300	+	111	57	261	45	316	43	222		11	3385	14	3318	15	3817	0.179245	0.124654	0.162264	0.0032391	0.00420168	0.00391441	0.155388	0.00378506	0.0114845	0.0983854
PbANKA_14_v3	1066527	1066683	PBANKA_1427700	+	156	1	72	6	389	3	73		33	12	19	9	8	7	0.0136986	0.0151899	0.0394737	0.733333	0.678571	0.533333	0.0227874	0.648413	0.0115597	0.0985255
PbANKA_14_v3	1571185	1571453	PBANKA_1441600	+	268	17	98	25	182	20	106		36	59	32	73	44	94	0.147826	0.120773	0.15873	0.378947	0.304762	0.318841	0.142443	0.334183	0.0116323	0.0988387
PbANKA_11_v3	921510	921601	PBANKA_1124900	+	91	55	226	47	229	46	218		3	216	9	199	8	242	0.19573	0.17029	0.174242	0.0136986	0.0432692	0.032	0.180087	0.029656	0.0116768	0.0990643
PbANKA_14_v3	2230119	2230238	PBANKA_1458100	+	119	19	126	48	115	28	129		36	13	50	16	35	23	0.131034	0.294479	0.178344	0.734694	0.757576	0.603448	0.201286	0.698573	0.0117161	0.0991319
PbANKA_09_v3	64917	65255	PBANKA_0902000	+	338	7	19	40	120	9	20		15	4	18	1	17	4	0.269231	0.25	0.310345	0.789474	0.947368	0.809524	0.276525	0.848789	0.0118471	0.0991635
PbANKA_09_v3	1159667	1159776	PBANKA_0931800	+	109	31	539	28	370	40	440		76	79	75	110	86	135	0.054386	0.0703518	0.0833333	0.490323	0.405405	0.38914	0.069357	0.428289	0.0118459	0.0991635
PbANKA_03_v3	69228	69384	PBANKA_0302000	+	156	39	55	76	45	36	30		7	95	15	112	12	114	0.414894	0.628099	0.545455	0.0686275	0.11811	0.0952381	0.529482	0.0939919	0.0118501	0.0991635
PbANKA_10_v3	898369	898484	PBANKA_1022200	+	115	92	243	119	250	109	328		297	78	246	90	119	77	0.274627	0.322493	0.249428	0.792	0.732143	0.607143	0.282183	0.710429	0.0118406	0.0991635
PbANKA_11_v3	156412	156514	PBANKA_1103500	+	102	5	103	20	130	12	99		25	2	28	9	26	8	0.0462963	0.133333	0.108108	0.925926	0.756757	0.764706	0.0959126	0.815796	0.0122583	0.0994724
PbANKA_06_v3	558483	558576	PBANKA_0613100	-	93	7	81	12	145	6	93		11	39	18	63	17	49	0.0795455	0.0764331	0.0606061	0.22	0.222222	0.257576	0.0721949	0.233266	0.0122797	0.0994724
PbANKA_14_v3	1030247	1030423	PBANKA_1426600	-	176	8	201	18	198	8	168		43	28	41	32	37	49	0.0382775	0.0833333	0.0454545	0.605634	0.561644	0.430233	0.0556885	0.532503	0.0120014	0.0994724
PbANKA_12_v3	1603739	1603860	PBANKA_1242400	-	121	10	60	19	133	10	103		8	372	7	518	3	505	0.142857	0.125	0.0884956	0.0210526	0.0133333	0.00590551	0.118784	0.0134305	0.0122156	0.0994724
PbANKA_13_v3	1818169	1818359	PBANKA_1346500	-	190	10	297	15	350	20	323		43	10	54	41	75	32	0.0325733	0.0410959	0.058309	0.811321	0.568421	0.700935	0.0439927	0.693559	0.0122832	0.0994724
PbANKA_03_v3	105926	106063	PBANKA_0303500	-	137	13	126	32	196	15	108		1	1211	5	1508	9	1358	0.0935252	0.140351	0.121951	0.000825083	0.00330469	0.00658376	0.118609	0.00357118	0.0121602	0.0994724
PbANKA_03_v3	356803	356938	PBANKA_0310400	-	135	15	162	25	234	24	181		26	23	25	37	23	26	0.0847458	0.0965251	0.117073	0.530612	0.403226	0.469388	0.099448	0.467742	0.0121443	0.0994724
PbANKA_05_v3	214070	214203	PBANKA_0505500	-	133	18	189	82	185	19	122		112	18	91	15	93	38	0.0869565	0.307116	0.134752	0.861538	0.858491	0.709924	0.176275	0.809984	0.0122431	0.0994724
PbANKA_12_v3	1265539	1265846	PBANKA_1232700	+	307	19	74	36	108	25	92		9	70	8	59	8	85	0.204301	0.25	0.213675	0.113924	0.119403	0.0860215	0.222659	0.10645	0.0121805	0.0994724
PbANKA_09_v3	1172352	1172571	PBANKA_0932100	-	219	20	52	38	90	31	96		8	98	10	82	7	59	0.277778	0.296875	0.244094	0.0754717	0.108696	0.106061	0.272916	0.0967427	0.0120318	0.0994724
PbANKA_11_v3	467564	467704	PBANKA_1111400	-	140	30	435	42	409	27	579		73	68	62	77	85	65	0.0645161	0.0931264	0.0445545	0.51773	0.446043	0.566667	0.067399	0.510147	0.0120868	0.0994724
PbANKA_12_v3	1538431	1538556	PBANKA_1239900	+	125	49	155	63	324	25	247		64	58	74	124	90	133	0.240196	0.162791	0.0919118	0.52459	0.373737	0.403587	0.164966	0.433972	0.0122728	0.0994724
PbANKA_06_v3	713222	713363	PBANKA_0616700	+	141	20	88	35	212	15	72		32	1257	37	1073	35	1298	0.185185	0.1417	0.172414	0.0248254	0.0333333	0.0262566	0.166433	0.0281384	0.0123539	0.0996751
PbANKA_02_v3	85421	85629	PBANKA_0201800	+	208	63	313	63	245	87	266		0	44	6	77	4	76	0.167553	0.204545	0.246459	0	0.0722892	0.05	0.206186	0.0407631	0.012361	0.0996751
PbANKA_07_v3	314620	314779	PBANKA_0707500	+	159	36	40	42	52	31	54		8	39	3	17	7	38	0.473684	0.446809	0.364706	0.170213	0.15	0.155556	0.4284	0.158589	0.0124508	0.0999504
PbANKA_02_v3	478708	478919	PBANKA_0212800	-	211	4	23	5	23	5	25		15	235	9	169	17	233	0.148148	0.178571	0.166667	0.06	0.0505618	0.068	0.164462	0.0595206	0.0126723	0.100271
PbANKA_09_v3	667828	667939	PBANKA_0917800	-	111	12	78	15	83	21	89		1	143	4	170	2	146	0.133333	0.153061	0.190909	0.00694444	0.0229885	0.0135135	0.159101	0.0144822	0.0126513	0.100271
PbANKA_13_v3	545883	546016	PBANKA_1312600	-	133	33	184	34	124	47	137		4	184	8	176	12	187	0.152074	0.21519	0.255435	0.0212766	0.0434783	0.0603015	0.207566	0.0416855	0.012602	0.100271
PbANKA_07_v3	399231	399349	PBANKA_0710400	-	118	40	163	61	189	30	152		5	52	6	47	6	72	0.197044	0.244	0.164835	0.0877193	0.113208	0.0769231	0.20196	0.0926166	0.0125748	0.100271
PbANKA_11_v3	1460616	1460782	PBANKA_1138600	+	166	45	27	127	22	57	26		104	1174	85	1333	83	1112	0.625	0.852349	0.686747	0.0813772	0.0599436	0.0694561	0.721365	0.0702589	0.0125984	0.100271
PbANKA_02_v3	549452	549670	PBANKA_0214500	+	218	155	28	206	84	139	44		93	167	108	186	115	177	0.846995	0.710345	0.759563	0.357692	0.367347	0.393836	0.772301	0.372958	0.0127101	0.100426
PbANKA_04_v3	390347	390467	PBANKA_0410600	+	120	3	2	5	2	9	0		2	12	3	12	6	12	0.6	0.714286	1	0.142857	0.2	0.333333	0.771429	0.225397	0.0128627	0.100714
PbANKA_11_v3	237941	238217	PBANKA_1106000	-	276	6	9	23	54	4	8		962	4708	876	5619	924	4677	0.4	0.298701	0.333333	0.169665	0.134873	0.164971	0.344012	0.156503	0.0128384	0.100714
PbANKA_14_v3	2031944	2032072	PBANKA_1452800	-	128	9	7	57	70	21	16		32	83	18	75	23	94	0.5625	0.448819	0.567568	0.278261	0.193548	0.196581	0.526295	0.222797	0.0128681	0.100714
PbANKA_08_v3	907600	907800	PBANKA_0823200	+	200	9	6	6	7	9	4		0	1680	1	2306	1	1748	0.6	0.461538	0.692308	0	0.000433463	0.000571755	0.584615	0.000335073	0.0129106	0.100714
PbANKA_05_v3	706860	706958	PBANKA_0519500	+	98	25	78	36	91	32	65		2	92	7	67	6	112	0.242718	0.283465	0.329897	0.0212766	0.0945946	0.0508475	0.28536	0.0555729	0.01291	0.100714
PbANKA_13_v3	2425885	2425968	PBANKA_1363900	-	83	39	437	41	389	29	410		13	30	22	63	17	60	0.0819328	0.0953488	0.0660592	0.302326	0.258824	0.220779	0.0811136	0.260643	0.0128965	0.100714
PbANKA_14_v3	557455	557641	PBANKA_1413500	+	186	21	128	18	148	26	139		1	55	1	86	1	81	0.14094	0.108434	0.157576	0.0178571	0.0114943	0.0121951	0.13565	0.0138488	0.0129526	0.100899
PbANKA_08_v3	1324767	1324891	PBANKA_0836000	+	124	32	233	70	351	34	288		3	143	7	149	4	160	0.120755	0.166271	0.10559	0.0205479	0.0448718	0.0243902	0.130872	0.0299367	0.0129741	0.100924
PbANKA_08_v3	1055032	1055135	PBANKA_0827200	-	103	12	350	30	406	21	401		9	16	6	14	18	28	0.0331492	0.0688073	0.049763	0.36	0.3	0.391304	0.0505732	0.350435	0.0130505	0.100963
PbANKA_04_v3	255201	255362	PBANKA_0406900	+	161	117	418	173	379	114	308		16	292	21	309	23	338	0.218692	0.313406	0.270142	0.0519481	0.0636364	0.0637119	0.267413	0.0597654	0.0130705	0.100963
PbANKA_04_v3	409803	409965	PBANKA_0411400	-	162	105	89	98	76	73	104		5	42	10	37	7	51	0.541237	0.563218	0.412429	0.106383	0.212766	0.12069	0.505628	0.146613	0.0131215	0.101215
PbANKA_07_v3	620043	620139	PBANKA_0716900	+	96	35	51	28	50	43	37		4	279	3	291	10	365	0.406977	0.358974	0.5375	0.0141343	0.0102041	0.0266667	0.434484	0.0170017	0.013164	0.101401
PbANKA_12_v3	1637234	1637355	PBANKA_1243500	-	121	9	19	19	63	15	30		239	3203	190	3386	252	3431	0.321429	0.231707	0.333333	0.0694364	0.053132	0.0684225	0.29549	0.0636636	0.0131841	0.101415
PbANKA_07_v3	713345	713499	PBANKA_0719700	-	154	1	12	25	53	4	12		164	16	180	14	172	33	0.0769231	0.320513	0.25	0.911111	0.927835	0.839024	0.215812	0.892657	0.0133008	0.101678
PbANKA_09_v3	1101114	1101220	PBANKA_0930100	-	106	7	14	40	75	27	33		6	151	5	175	4	178	0.333333	0.347826	0.45	0.0382166	0.0277778	0.021978	0.377053	0.0293241	0.0134803	0.101678
PbANKA_11_v3	1126465	1126556	PBANKA_1129600	+	91	8	41	59	192	12	27		28	17	29	10	29	16	0.163265	0.23506	0.307692	0.622222	0.74359	0.644444	0.235339	0.670085	0.0135068	0.101678
PbANKA_09_v3	822055	822216	PBANKA_0922500	+	161	9	216	18	566	10	493		15	87	26	109	22	116	0.04	0.0308219	0.0198807	0.147059	0.192593	0.15942	0.0302342	0.166357	0.0133477	0.101678
PbANKA_09_v3	96653	96732	PBANKA_0902500	-	79	17	29	45	105	35	63		27	189	21	209	36	148	0.369565	0.3	0.357143	0.125	0.0913043	0.195652	0.342236	0.137319	0.0135026	0.101678
PbANKA_04_v3	263049	263172	PBANKA_0407200	+	123	19	59	38	84	23	78		13	588	4	641	8	671	0.24359	0.311475	0.227723	0.0216306	0.00620155	0.011782	0.260929	0.0132047	0.0132724	0.101678
PbANKA_12_v3	189286	189464	PBANKA_1204300	-	178	307	338	284	416	230	424		84	310	84	336	75	355	0.475969	0.405714	0.351682	0.213198	0.2	0.174419	0.411122	0.195872	0.0133682	0.101678
PbANKA_11_v3	1609823	1609919	PBANKA_1142800	+	96	315	462	287	428	236	460		14	137	22	136	24	157	0.405405	0.401399	0.33908	0.0927152	0.139241	0.132597	0.381961	0.121517	0.0135865	0.101678
PbANKA_12_v3	1109936	1110108	PBANKA_1228500	-	172	30	74	65	168	36	107		13	116	16	132	19	130	0.288462	0.27897	0.251748	0.100775	0.108108	0.127517	0.27306	0.112133	0.0136259	0.101835
PbANKA_03_v3	234367	234443	PBANKA_0306700	-	76	8	18	30	47	11	29		24	10	30	12	26	8	0.307692	0.38961	0.275	0.705882	0.714286	0.764706	0.324101	0.728291	0.0136623	0.101848
PbANKA_07_v3	246921	247017	PBANKA_0705500	-	96	2	20	7	168	1	13		13	20	6	19	14	30	0.0909091	0.04	0.0714286	0.393939	0.24	0.318182	0.0674459	0.317374	0.0139066	0.102092
PbANKA_07_v3	716548	716667	PBANKA_0719800	+	119	5	5	54	29	8	3		43	664	52	561	48	760	0.5	0.650602	0.727273	0.0608204	0.0848287	0.0594059	0.625958	0.0683517	0.0137802	0.102092
PbANKA_14_v3	771076	771164	PBANKA_1419500	+	88	17	86	38	137	53	161		2	36	2	22	3	35	0.165049	0.217143	0.247664	0.0526316	0.0833333	0.0789474	0.209952	0.0716374	0.0137816	0.102092
PbANKA_13_v3	1244232	1244354	PBANKA_1330800	+	122	39	373	95	435	56	254		212	66	244	132	268	137	0.0946602	0.179245	0.180645	0.76259	0.648936	0.661728	0.151517	0.691085	0.013891	0.102092
PbANKA_02_v3	462467	462643	PBANKA_0212200	+	176	42	61	34	63	29	43		5	72	4	35	2	72	0.407767	0.350515	0.402778	0.0649351	0.102564	0.027027	0.38702	0.0648421	0.0138469	0.102092
PbANKA_10_v3	418395	418536	PBANKA_1009100	+	141	80	436	64	313	62	275		16	391	13	310	6	448	0.155039	0.169761	0.183976	0.039312	0.0402477	0.0132159	0.169592	0.0309252	0.0139191	0.102092
PbANKA_08_v3	935149	935223	PBANKA_0823800	-	74	1	10	1	10	1	10		6	4	3	4	4	3	0.0909091	0.0909091	0.0909091	0.6	0.428571	0.571429	0.0909091	0.533333	0.0140627	0.102216
PbANKA_13_v3	1283017	1283157	PBANKA_1331600	+	140	5	64	52	322	16	49		47	74	53	67	74	88	0.0724638	0.139037	0.246154	0.38843	0.441667	0.45679	0.152552	0.428962	0.0140484	0.102216
PbANKA_11_v3	364369	364576	PBANKA_1109300	-	207	12	25	18	66	15	35		8	4382	8	4594	10	4291	0.324324	0.214286	0.3	0.00182232	0.00173837	0.00232504	0.279537	0.00196191	0.014084	0.102216
PbANKA_12_v3	346782	346942	PBANKA_1208900	+	160	0	34	1	205	0	39		8	6	6	2	7	7	0	0.00485437	0	0.571429	0.75	0.5	0.00161812	0.607143	0.0141453	0.102302
PbANKA_09_v3	1188897	1188992	PBANKA_0932600	+	95	3	10	16	38	3	12		28	4016	24	4973	25	4517	0.230769	0.296296	0.2	0.00692384	0.00480288	0.00550418	0.242355	0.00574363	0.0144145	0.102302
PbANKA_09_v3	244502	244696	PBANKA_0907200	+	194	13	15	53	115	32	37		14	270	8	258	11	302	0.464286	0.315476	0.463768	0.0492958	0.0300752	0.0351438	0.41451	0.0381716	0.0143899	0.102302
PbANKA_05_v3	423801	423914	PBANKA_0510300	+	113	17	69	18	84	24	66		5	2547	6	2432	14	1715	0.197674	0.176471	0.266667	0.00195925	0.00246103	0.00809717	0.213604	0.00417248	0.0143429	0.102302
PbANKA_12_v3	1695369	1695611	PBANKA_1245000	-	242	23	162	54	250	28	199		135	33	123	73	136	70	0.124324	0.177632	0.123348	0.803571	0.627551	0.660194	0.141768	0.697106	0.0141805	0.102302
PbANKA_06_v3	558060	558149	PBANKA_0613100	-	89	33	83	52	137	21	108		203	28	255	78	205	21	0.284483	0.275132	0.162791	0.878788	0.765766	0.90708	0.240802	0.850544	0.0142705	0.102302
PbANKA_07_v3	534599	534724	PBANKA_0714000	+	125	43	18	42	46	48	20		4	11129	9	11597	11	12392	0.704918	0.477273	0.705882	0.000359292	0.000775461	0.000886882	0.629358	0.000673878	0.0143355	0.102302
PbANKA_11_v3	189180	189308	PBANKA_1104400	+	128	54	8	105	53	63	22		43	214	53	218	54	217	0.870968	0.664557	0.741176	0.167315	0.195572	0.199262	0.7589	0.187383	0.0144031	0.102302
PbANKA_05_v3	712265	712394	PBANKA_0519800	-	129	78	228	123	320	83	265		24	200	11	183	16	216	0.254902	0.277652	0.238506	0.107143	0.056701	0.0689655	0.25702	0.0776031	0.0143126	0.102302
PbANKA_05_v3	601050	601184	PBANKA_0516200	-	134	45	458	91	619	45	442		84	160	91	205	80	213	0.0894632	0.128169	0.0924025	0.344262	0.307432	0.273038	0.103345	0.308244	0.0145089	0.102472
PbANKA_13_v3	1557659	1557740	PBANKA_1339600	+	81	161	223	204	223	105	209		73	855	64	907	71	1004	0.419271	0.477752	0.334395	0.0786638	0.0659114	0.0660465	0.410472	0.0702072	0.0144984	0.102472
PbANKA_05_v3	323234	323457	PBANKA_0507500	-	223	49	281	79	248	58	251		44	9	37	12	49	27	0.148485	0.24159	0.187702	0.830189	0.755102	0.644737	0.192592	0.743343	0.0146806	0.103288
PbANKA_13_v3	1338810	1339082	PBANKA_1333000	-	272	76	156	116	252	53	184		18	185	20	203	17	236	0.327586	0.315217	0.223629	0.08867	0.0896861	0.0671937	0.288811	0.0818499	0.0149086	0.103867
PbANKA_01_v3	319467	319587	PBANKA_0107700	-	120	80	440	86	376	78	400		18	296	13	296	20	343	0.153846	0.186147	0.16318	0.0573248	0.0420712	0.0550964	0.167724	0.0514975	0.0148408	0.103867
PbANKA_12_v3	1182551	1182692	PBANKA_1230300	-	141	23	72	12	38	17	69		2	21	0	12	0	11	0.242105	0.24	0.197674	0.0869565	0	0	0.226593	0.0289855	0.0150196	0.104344
PbANKA_06_v3	304938	305085	PBANKA_0606200	-	147	7	18	23	101	6	22		47	11164	39	9898	33	10955	0.28	0.185484	0.214286	0.00419231	0.00392473	0.00300328	0.22659	0.00370677	0.0152234	0.104632
PbANKA_10_v3	673436	673547	PBANKA_1015300	+	111	9	5	10	8	6	2		84	580	72	489	61	587	0.642857	0.555556	0.75	0.126506	0.128342	0.0941358	0.649471	0.116328	0.015221	0.104632
PbANKA_07_v3	771808	771907	PBANKA_0721100	+	99	22	26	53	90	34	55		17	136	19	110	10	114	0.458333	0.370629	0.382022	0.111111	0.147287	0.0806452	0.403662	0.113014	0.015129	0.104632
PbANKA_12_v3	1469547	1469672	PBANKA_1238200	+	125	67	555	96	612	105	540		10	482	12	498	15	539	0.107717	0.135593	0.162791	0.0203252	0.0235294	0.0270758	0.135367	0.0236435	0.0152366	0.104632
PbANKA_10_v3	889373	889501	PBANKA_1021900	+	128	82	164	61	154	94	184		10	72	11	73	8	71	0.333333	0.283721	0.338129	0.121951	0.130952	0.101266	0.318395	0.118056	0.0150946	0.104632
PbANKA_06_v3	821513	821716	PBANKA_0620400	-	203	122	8	101	64	85	15		53	2780	46	2494	25	2721	0.938462	0.612121	0.85	0.0187081	0.0181102	0.00910415	0.800194	0.0153075	0.0152694	0.104632
PbANKA_14_v3	414112	414386	PBANKA_1409400	-	274	38	250	57	259	61	309		2	80	4	96	9	115	0.131944	0.18038	0.164865	0.0243902	0.04	0.0725806	0.159063	0.045657	0.0152958	0.104635
PbANKA_04_v3	363956	364102	PBANKA_0409700	+	146	75	246	85	317	62	294		8	222	8	173	10	205	0.233645	0.211443	0.174157	0.0347826	0.0441989	0.0465116	0.206415	0.041831	0.0153093	0.104635
PbANKA_06_v3	706128	706266	PBANKA_0616400	-	138	56	17	38	22	13	13		1	213	1	159	3	281	0.767123	0.633333	0.5	0.0046729	0.00625	0.0105634	0.633486	0.00716209	0.0154679	0.105338
PbANKA_12_v3	389209	389325	PBANKA_1210400	+	116	67	55	77	101	39	71		10	28	7	29	6	29	0.54918	0.432584	0.354545	0.263158	0.194444	0.171429	0.445437	0.209677	0.0155325	0.105553
PbANKA_13_v3	1924315	1924493	PBANKA_1350400	+	178	2	240	10	328	1	257		74	233	62	282	95	332	0.00826446	0.0295858	0.00387597	0.241042	0.180233	0.222482	0.0139087	0.214586	0.0155822	0.105604
PbANKA_12_v3	1702242	1702485	PBANKA_1245200	+	243	44	251	31	239	36	169		57	10304	50	9542	51	12545	0.149153	0.114815	0.17561	0.0055014	0.00521268	0.0040489	0.146526	0.00492099	0.0156318	0.105802
PbANKA_10_v3	676041	676150	PBANKA_1015400	+	109	19	99	61	218	22	114		110	3730	104	3464	126	4058	0.161017	0.218638	0.161765	0.0286458	0.029148	0.0301147	0.180473	0.0293028	0.0156887	0.105966
PbANKA_10_v3	1278825	1278914	PBANKA_1031600	-	89	38	69	37	37	36	37		5	49	9	58	6	67	0.35514	0.5	0.493151	0.0925926	0.134328	0.0821918	0.44943	0.103038	0.0156944	0.105966
PbANKA_13_v3	148345	148485	PBANKA_1302300	+	140	9	70	7	112	5	87		7	16	12	22	11	22	0.113924	0.0588235	0.0543478	0.304348	0.352941	0.333333	0.0756985	0.330207	0.0157645	0.106124
PbANKA_11_v3	1498924	1499063	PBANKA_1139400	+	139	13	160	26	173	18	120		0	199	5	214	3	223	0.0751445	0.130653	0.130435	0	0.022831	0.0132743	0.112078	0.0120351	0.0158267	0.10621
PbANKA_14_v3	588018	588132	PBANKA_1414500	-	114	5	9	13	19	6	16		230	4495	237	4367	212	4289	0.357143	0.40625	0.272727	0.0486772	0.051477	0.0471006	0.345373	0.049085	0.0158691	0.106365
PbANKA_09_v3	844469	844612	PBANKA_0923300	+	143	109	227	95	310	62	194		329	4062	231	3281	261	3853	0.324405	0.234568	0.242188	0.074926	0.0657745	0.0634419	0.267053	0.0680475	0.0159023	0.106458
PbANKA_13_v3	2015737	2015881	PBANKA_1353000	+	144	4	41	9	32	3	30		9	3	19	4	15	0	0.0888889	0.219512	0.0909091	0.75	0.826087	1	0.133103	0.858696	0.0160642	0.106895
PbANKA_02_v3	172318	172393	PBANKA_0205100	+	75	48	95	72	174	79	139		12	167	24	204	17	230	0.335664	0.292683	0.362385	0.0670391	0.105263	0.0688259	0.330244	0.0803761	0.0160506	0.106895
PbANKA_05_v3	755400	755564	PBANKA_0520800	-	164	6	148	14	157	9	116		25	62	29	64	30	100	0.038961	0.0818713	0.072	0.287356	0.311828	0.230769	0.0642775	0.276651	0.0161553	0.107232
PbANKA_13_v3	1431219	1431340	PBANKA_1336000	-	121	28	288	36	238	30	195		19	12	32	20	22	25	0.0886076	0.131387	0.133333	0.612903	0.615385	0.468085	0.117776	0.565458	0.0161819	0.107232
PbANKA_12_v3	1629965	1630056	PBANKA_1243100	+	91	10	10	17	32	7	7		65	557	35	498	31	521	0.5	0.346939	0.5	0.104502	0.065666	0.0561594	0.44898	0.0754424	0.0162437	0.107313
PbANKA_13_v3	40709	40830	PBANKA_1300200	-	121	20	12	55	19	50	54		3	15	8	16	4	17	0.625	0.743243	0.480769	0.166667	0.333333	0.190476	0.616337	0.230159	0.0163146	0.107524
PbANKA_06_v3	558812	558931	PBANKA_0613100	-	119	2	93	6	145	1	92		8	33	11	51	8	58	0.0210526	0.0397351	0.0107527	0.195122	0.177419	0.121212	0.0238468	0.164584	0.0167126	0.107827
PbANKA_11_v3	1415768	1415935	PBANKA_1137300	+	167	12	137	24	266	14	165		48	67	65	92	52	123	0.0805369	0.0827586	0.0782123	0.417391	0.414013	0.297143	0.0805026	0.376182	0.0164584	0.107827
PbANKA_07_v3	340726	340937	PBANKA_0708200	+	211	23	492	13	527	22	518		45	190	62	229	53	275	0.0446602	0.0240741	0.0407407	0.191489	0.213058	0.161585	0.0364917	0.188711	0.0165899	0.107827
PbANKA_12_v3	1012631	1012999	PBANKA_1226400	-	368	27	280	46	367	53	335		29	58	28	69	29	68	0.0879479	0.11138	0.136598	0.333333	0.28866	0.298969	0.111975	0.306987	0.0167381	0.107827
PbANKA_02_v3	482493	482609	PBANKA_0213000	-	116	58	394	105	498	64	393		24	849	16	807	20	788	0.128319	0.174129	0.140044	0.0274914	0.0194411	0.0247525	0.147497	0.023895	0.016535	0.107827
PbANKA_10_v3	941815	941930	PBANKA_1023600	+	115	61	204	41	211	33	183		15	371	8	286	8	330	0.230189	0.162698	0.152778	0.0388601	0.0272109	0.0236686	0.181888	0.0299132	0.016493	0.107827
PbANKA_05_v3	730137	730358	PBANKA_0520100	+	221	83	18	86	53	65	23		44	287	53	233	50	305	0.821782	0.618705	0.738636	0.132931	0.185315	0.140845	0.726375	0.15303	0.0165769	0.107827
PbANKA_14_v3	408810	408928	PBANKA_1409300	-	118	9	209	20	218	19	207		9	28	8	30	19	54	0.0412844	0.0840336	0.0840708	0.243243	0.210526	0.260274	0.0697963	0.238015	0.0168969	0.108136
PbANKA_07_v3	501765	501899	PBANKA_0713100	+	134	0	22	2	107	3	49		8	40	7	50	15	58	0	0.0183486	0.0576923	0.166667	0.122807	0.205479	0.025347	0.164984	0.0169498	0.108224
PbANKA_09_v3	664950	665123	PBANKA_0917700	-	173	23	131	77	140	37	205		67	15	75	22	73	25	0.149351	0.354839	0.152893	0.817073	0.773196	0.744898	0.219027	0.778389	0.0169711	0.108235
PbANKA_14_v3	1498976	1499135	PBANKA_1439500	-	159	27	37	20	57	27	66		2	33	1	54	2	65	0.421875	0.25974	0.290323	0.0571429	0.0181818	0.0298507	0.323979	0.0350585	0.01712	0.108821
PbANKA_02_v3	485406	485943	PBANKA_0213000	+	537	38	309	57	336	76	341		3	114	4	140	8	159	0.10951	0.145038	0.182254	0.025641	0.0277778	0.0479042	0.145601	0.0337743	0.0171221	0.108821
PbANKA_03_v3	51826	51902	PBANKA_0301600	-	76	10	13	21	49	4	9		76	6861	85	6715	113	7516	0.434783	0.3	0.307692	0.0109557	0.0125	0.0148119	0.347492	0.0127559	0.0172729	0.109527
PbANKA_13_v3	2013021	2013235	PBANKA_1352800	-	214	38	214	39	181	34	189		24	37	27	52	16	34	0.150794	0.177273	0.152466	0.393443	0.341772	0.32	0.160178	0.351738	0.0173408	0.109699
PbANKA_10_v3	930662	930839	PBANKA_1023200	+	177	66	422	93	367	95	485		7	226	7	170	11	238	0.135246	0.202174	0.163793	0.0300429	0.039548	0.0441767	0.167071	0.0379225	0.0173729	0.109699
PbANKA_11_v3	1259344	1259453	PBANKA_1133500	+	109	110	54	135	84	118	113		10	56	17	42	7	57	0.670732	0.616438	0.510823	0.151515	0.288136	0.109375	0.599331	0.183009	0.0173794	0.109699
PbANKA_03_v3	226432	226525	PBANKA_0306300	+	93	184	50	170	66	186	57		37	56	62	85	29	72	0.786325	0.720339	0.765432	0.397849	0.421769	0.287129	0.757365	0.368916	0.0173768	0.109699
PbANKA_13_v3	1338496	1338735	PBANKA_1332900	-	239	150	207	217	344	231	202		18	233	27	234	26	284	0.420168	0.386809	0.533487	0.0717131	0.103448	0.083871	0.446822	0.0863441	0.0175321	0.110111
PbANKA_09_v3	664359	664467	PBANKA_0917700	-	108	2	138	12	157	6	188		12	25	11	30	9	25	0.0142857	0.0710059	0.0309278	0.324324	0.268293	0.264706	0.0387398	0.285774	0.017604	0.110234
PbANKA_14_v3	2353091	2353179	PBANKA_1462400	-	88	8	332	9	283	2	241		24	17	17	26	33	24	0.0235294	0.0308219	0.00823045	0.585366	0.395349	0.578947	0.0208606	0.519887	0.0177056	0.11042
PbANKA_10_v3	573231	573345	PBANKA_1012500	+	114	16	12	23	22	26	20		4	14	5	22	1	13	0.571429	0.511111	0.565217	0.222222	0.185185	0.0714286	0.549252	0.159612	0.0176789	0.11042
PbANKA_12_v3	1701707	1701929	PBANKA_1245150	+	222	22	4	39	24	25	3		597	3296	582	3465	594	4014	0.846154	0.619048	0.892857	0.153352	0.14381	0.128906	0.78602	0.142023	0.0177032	0.11042
PbANKA_11_v3	122865	123011	PBANKA_1102700	+	146	23	107	14	85	21	143		29	22	12	18	17	25	0.176923	0.141414	0.128049	0.568627	0.4	0.404762	0.148795	0.457796	0.0177135	0.11042
PbANKA_08_v3	19508	19673	PBANKA_0800200	+	165	1	16	2	23	3	18		8	4	6	5	10	9	0.0588235	0.08	0.142857	0.666667	0.545455	0.526316	0.0938936	0.579479	0.0177402	0.110429
PbANKA_09_v3	776288	776458	PBANKA_0921200	-	170	6	9	15	14	5	10		3	58	4	58	4	77	0.4	0.517241	0.333333	0.0491803	0.0645161	0.0493827	0.416858	0.0543597	0.017835	0.110429
PbANKA_13_v3	2351301	2351398	PBANKA_1361500	-	97	8	33	33	145	12	26		11	8	14	7	16	10	0.195122	0.185393	0.315789	0.578947	0.666667	0.615385	0.232102	0.620333	0.0177949	0.110429
PbANKA_13_v3	1852923	1853211	PBANKA_1347800	+	288	72	515	95	459	64	495		171	300	156	306	161	423	0.122658	0.17148	0.11449	0.363057	0.337662	0.275685	0.136209	0.325468	0.017824	0.110429
PbANKA_10_v3	1125851	1126090	PBANKA_1027500	-	239	13	229	14	296	11	238		33	34	28	59	35	58	0.053719	0.0451613	0.0441767	0.492537	0.321839	0.376344	0.0476857	0.396907	0.0180589	0.110497
PbANKA_09_v3	1158817	1158906	PBANKA_0931800	+	89	26	425	35	359	31	410		41	86	44	116	41	126	0.0576497	0.0888325	0.0702948	0.322835	0.275	0.245509	0.072259	0.281115	0.0179209	0.110497
PbANKA_14_v3	1824940	1825071	PBANKA_1447600	-	131	27	109	22	70	21	116		2	50	3	53	3	74	0.198529	0.23913	0.153285	0.0384615	0.0535714	0.038961	0.196982	0.0436647	0.017978	0.110497
PbANKA_11_v3	1153766	1153894	PBANKA_1130400	+	128	28	1782	74	1580	30	1560		75	153	84	261	129	267	0.0154696	0.04474	0.0188679	0.328947	0.243478	0.325758	0.0263592	0.299394	0.0180589	0.110497
PbANKA_08_v3	413053	413131	PBANKA_0808420	+	78	25	396	38	318	39	343		15	19	16	27	16	29	0.0593824	0.106742	0.102094	0.441176	0.372093	0.355556	0.0894061	0.389608	0.0180948	0.110551
PbANKA_13_v3	414855	414948	PBANKA_1308500	+	93	25	174	50	299	56	233		5	195	6	248	9	252	0.125628	0.143266	0.193772	0.025	0.023622	0.0344828	0.154222	0.0277016	0.0181462	0.110614
PbANKA_04_v3	364321	364423	PBANKA_0409800	+	102	110	328	138	412	81	376		21	271	11	238	15	283	0.251142	0.250909	0.177243	0.0719178	0.0441767	0.0503356	0.226431	0.0554767	0.0182426	0.110962
PbANKA_12_v3	1271352	1271458	PBANKA_1232800	+	106	2	284	2	354	4	294		21	156	22	215	38	208	0.00699301	0.00561798	0.0134228	0.118644	0.092827	0.154472	0.00867793	0.121981	0.0183519	0.11126
PbANKA_14_v3	1754475	1754560	PBANKA_1445800	+	85	64	241	79	240	54	215		25	217	21	218	26	259	0.209836	0.247649	0.200743	0.103306	0.0878661	0.0912281	0.219409	0.0941333	0.018489	0.111845
PbANKA_09_v3	78601	78737	PBANKA_0902100	+	136	2	19	10	33	12	23		36	4	25	4	42	8	0.0952381	0.232558	0.342857	0.9	0.862069	0.84	0.223551	0.867356	0.0186157	0.111877
PbANKA_02_v3	223645	223742	PBANKA_0206500	-	97	71	375	160	490	97	395		19	319	25	287	26	353	0.159193	0.246154	0.197154	0.056213	0.0801282	0.0686016	0.200834	0.0683143	0.0185558	0.111877
PbANKA_10_v3	101462	101678	PBANKA_1001400	-	216	187	509	306	490	302	469		45	730	39	764	55	782	0.268678	0.384422	0.391699	0.0580645	0.0485679	0.0657109	0.348266	0.0574478	0.0185801	0.111877
PbANKA_12_v3	939546	939675	PBANKA_1224800	+	129	9	154	2	141	7	84		5	10	12	22	11	10	0.0552147	0.013986	0.0769231	0.333333	0.352941	0.52381	0.0487079	0.403361	0.0188159	0.111908
PbANKA_01_v3	184210	184401	PBANKA_0104400	-	191	4	7	16	33	4	11		2	24	1	14	3	30	0.363636	0.326531	0.266667	0.0769231	0.0666667	0.0909091	0.318945	0.0781663	0.0187276	0.111908
PbANKA_05_v3	586243	586348	PBANKA_0515700	-	105	11	12	10	6	8	12		1	33	0	38	0	29	0.478261	0.625	0.4	0.0294118	0	0	0.501087	0.00980392	0.0188005	0.111908
PbANKA_13_v3	414389	414566	PBANKA_1308400	+	177	13	163	17	203	10	147		33	76	50	79	34	97	0.0738636	0.0772727	0.0636943	0.302752	0.387597	0.259542	0.0716102	0.31663	0.0187343	0.111908
PbANKA_11_v3	337459	337551	PBANKA_1108600	-	92	14	385	41	521	31	373		90	124	120	154	89	193	0.0350877	0.0729537	0.0767327	0.420561	0.437956	0.315603	0.0615914	0.391373	0.0187774	0.111908
PbANKA_13_v3	2331321	2331483	PBANKA_1361100	-	162	21	20	46	67	39	23		7	434	21	580	13	646	0.512195	0.40708	0.629032	0.015873	0.0349418	0.0197269	0.516102	0.0235139	0.0187892	0.111908
PbANKA_12_v3	1584222	1584368	PBANKA_1241700	+	146	2	420	8	529	10	484		81	166	103	210	58	203	0.00473934	0.0148976	0.0202429	0.327935	0.329073	0.222222	0.0132933	0.293077	0.0188718	0.111954
PbANKA_05_v3	535506	535637	PBANKA_0514100	-	131	110	311	153	304	162	266		11	89	10	51	13	79	0.261283	0.334792	0.378505	0.11	0.163934	0.141304	0.32486	0.138413	0.0188944	0.111967
PbANKA_06_v3	200445	200565	PBANKA_0603700	+	120	14	68	31	183	19	107		4	78	7	97	3	106	0.170732	0.14486	0.150794	0.0487805	0.0673077	0.0275229	0.155462	0.0478704	0.0189479	0.112044
PbANKA_04_v3	315626	315740	PBANKA_0408300	+	114	80	269	78	450	78	316		28	510	25	594	31	615	0.229226	0.147727	0.19797	0.0520446	0.0403877	0.0479876	0.191641	0.0468066	0.0191306	0.112883
PbANKA_13_v3	1160129	1160240	PBANKA_1329100	-	111	7	27	25	112	8	56		2	7403	3	7363	2	8255	0.205882	0.182482	0.125	0.000270088	0.000407277	0.000242219	0.171121	0.000306528	0.0191907	0.112996
PbANKA_11_v3	1259033	1259259	PBANKA_1133500	+	226	40	131	68	111	64	144		4	52	7	56	6	68	0.233918	0.379888	0.307692	0.0714286	0.111111	0.0810811	0.307166	0.0878736	0.0192826	0.113175
PbANKA_08_v3	859700	859821	PBANKA_0821700	+	121	44	153	60	123	60	135		8	84	13	73	9	98	0.22335	0.327869	0.307692	0.0869565	0.151163	0.0841121	0.286304	0.10741	0.0192601	0.113175
PbANKA_09_v3	1156696	1156901	PBANKA_0931700	-	205	140	566	231	648	161	476		217	206	273	221	218	272	0.1983	0.262799	0.252747	0.513002	0.552632	0.444898	0.237949	0.503511	0.0192639	0.113175
PbANKA_09_v3	1188165	1188358	PBANKA_0932600	+	193	2	10	12	36	3	8		5	3724	4	4301	4	3840	0.166667	0.25	0.272727	0.00134084	0.000929152	0.00104058	0.229798	0.00110353	0.0194283	0.113541
PbANKA_13_v3	1160302	1160379	PBANKA_1329100	-	77	8	34	43	97	10	34		1	6939	8	6705	4	7798	0.190476	0.307143	0.227273	0.000144092	0.00119172	0.000512689	0.241631	0.000616166	0.0194683	0.113541
PbANKA_14_v3	2242609	2242721	PBANKA_1458500	+	112	22	52	28	87	19	58		3	50	5	50	4	50	0.297297	0.243478	0.246753	0.0566038	0.0909091	0.0740741	0.26251	0.0738623	0.0193967	0.113541
PbANKA_07_v3	341652	341831	PBANKA_0708500	-	179	153	20	133	82	117	24		24	245	29	200	12	186	0.884393	0.618605	0.829787	0.0892193	0.126638	0.0606061	0.777595	0.0921543	0.0194549	0.113541
PbANKA_03_v3	400138	400327	PBANKA_0311500	-	189	1	5	5	23	1	3		6	201	7	194	11	267	0.166667	0.178571	0.25	0.0289855	0.0348259	0.0395683	0.198413	0.0344599	0.0196131	0.113844
PbANKA_12_v3	747680	747799	PBANKA_1219500	+	119	9	875	9	721	9	949		12	44	12	68	13	77	0.010181	0.0123288	0.00939457	0.214286	0.15	0.144444	0.0106348	0.169577	0.0196149	0.113844
PbANKA_10_v3	825061	825159	PBANKA_1019800	-	98	22	177	46	221	27	132		38	3958	47	4631	50	5160	0.110553	0.172285	0.169811	0.00950951	0.010047	0.00959693	0.150883	0.00971782	0.0196194	0.113844
PbANKA_14_v3	1172615	1172781	PBANKA_1430700	+	166	132	409	231	543	211	381		42	490	54	488	53	538	0.243993	0.29845	0.356419	0.0789474	0.099631	0.0896785	0.29962	0.089419	0.0196438	0.113844
PbANKA_14_v3	967995	968199	PBANKA_1425300	+	204	30	130	29	91	23	92		31	1	21	8	29	8	0.1875	0.241667	0.2	0.96875	0.724138	0.783784	0.209722	0.825557	0.0196947	0.114019
PbANKA_14_v3	747607	747934	PBANKA_1418900	+	327	115	574	199	707	162	527		122	2343	121	2341	103	2486	0.166909	0.219647	0.235123	0.0494929	0.049147	0.0397837	0.207226	0.0461412	0.0197536	0.11424
PbANKA_01_v3	247075	247180	PBANKA_0106000	-	105	1	49	8	84	2	65		10	14	8	9	8	5	0.02	0.0869565	0.0298507	0.416667	0.470588	0.615385	0.0456024	0.50088	0.0199206	0.114845
PbANKA_14_v3	1974402	1974519	PBANKA_1451000	+	117	12	156	23	253	19	158		13	49	19	61	27	56	0.0714286	0.0833333	0.107345	0.209677	0.2375	0.325301	0.0873688	0.257493	0.0198835	0.114845
PbANKA_09_v3	668496	668611	PBANKA_0917800	-	115	3	68	5	97	2	80		17	51	13	53	19	51	0.0422535	0.0490196	0.0243902	0.25	0.19697	0.271429	0.0385545	0.239466	0.0199462	0.114873
PbANKA_02_v3	333929	334066	PBANKA_0209600	-	137	2	19	9	33	11	34		50	6	45	7	26	10	0.0952381	0.214286	0.244444	0.892857	0.865385	0.722222	0.184656	0.826821	0.0200984	0.115149
PbANKA_09_v3	1455232	1455375	PBANKA_0940100	-	143	18	209	21	247	18	194		20	98	30	101	26	98	0.0792952	0.0783582	0.0849057	0.169492	0.229008	0.209677	0.080853	0.202726	0.0200276	0.115149
PbANKA_09_v3	947224	947319	PBANKA_0925700	-	95	34	5	48	29	29	11		15	41	11	31	14	48	0.871795	0.623377	0.725	0.267857	0.261905	0.225806	0.740057	0.251856	0.0200617	0.115149
PbANKA_10_v3	1084649	1084755	PBANKA_1026300	+	106	110	40	156	140	171	31		16	464	26	483	25	458	0.733333	0.527027	0.846535	0.0333333	0.0510806	0.0517598	0.702298	0.0453912	0.0200843	0.115149
PbANKA_11_v3	417340	417518	PBANKA_1110500	+	178	17	25	10	29	12	19		111	2524	89	2498	112	2872	0.404762	0.25641	0.387097	0.0421252	0.0344028	0.0375335	0.349423	0.0380205	0.0201252	0.115183
PbANKA_14_v3	1983437	1983527	PBANKA_1451400	+	90	12	88	64	82	22	99		151	6	170	10	153	8	0.12	0.438356	0.181818	0.961783	0.944444	0.950311	0.246725	0.952179	0.020235	0.115655
PbANKA_05_v3	464495	464639	PBANKA_0511700	-	144	6	5	22	39	4	3		69	2517	75	2400	76	2722	0.545455	0.360656	0.571429	0.0266821	0.030303	0.0271623	0.492513	0.0280491	0.0204495	0.115966
PbANKA_09_v3	757556	757718	PBANKA_0920400	+	162	12	35	17	78	24	58		7	680	8	661	7	653	0.255319	0.178947	0.292683	0.0101892	0.0119581	0.0106061	0.242316	0.0109178	0.0208249	0.115966
PbANKA_14_v3	252478	252637	PBANKA_1404800	+	159	19	421	31	291	24	272		9	37	10	41	13	58	0.0431818	0.0962733	0.0810811	0.195652	0.196078	0.183099	0.0735121	0.19161	0.0205556	0.115966
PbANKA_13_v3	414660	414792	PBANKA_1308500	+	132	23	137	58	220	41	168		9	144	13	178	11	162	0.14375	0.208633	0.196172	0.0588235	0.0680628	0.0635838	0.182852	0.0634901	0.02053	0.115966
PbANKA_10_v3	243891	243966	PBANKA_1004300	+	75	27	86	25	142	20	91		5	144	4	141	2	159	0.238938	0.149701	0.18018	0.033557	0.0275862	0.0124224	0.189606	0.0245219	0.020611	0.115966
PbANKA_13_v3	638464	638635	PBANKA_1315000	+	171	29	126	58	301	47	159		16	248	17	237	19	255	0.187097	0.16156	0.228155	0.0606061	0.0669291	0.0693431	0.192271	0.0656261	0.0207394	0.115966
PbANKA_03_v3	228763	229037	PBANKA_0306500	-	274	31	299	37	306	44	214		73	32	80	35	71	61	0.0939394	0.107872	0.170543	0.695238	0.695652	0.537879	0.124118	0.642923	0.0207051	0.115966
PbANKA_13_v3	1108506	1108617	PBANKA_1327800	-	111	115	477	173	461	156	475		25	362	23	343	17	433	0.194257	0.272871	0.247227	0.0645995	0.0628415	0.0377778	0.238118	0.0550729	0.0206126	0.115966
PbANKA_04_v3	369904	370010	PBANKA_0410000	+	106	154	242	158	318	110	243		16	103	18	143	26	136	0.388889	0.331933	0.311615	0.134454	0.111801	0.160494	0.344145	0.135583	0.0205657	0.115966
PbANKA_10_v3	1571310	1571462	PBANKA_1039300	+	152	156	246	186	224	150	201		3	49	12	41	11	40	0.38806	0.453659	0.42735	0.0576923	0.226415	0.215686	0.423023	0.166598	0.0204504	0.115966
PbANKA_06_v3	822245	822441	PBANKA_0620400	-	196	67	11	73	68	67	18		12	2481	21	2420	23	2537	0.858974	0.51773	0.788235	0.00481348	0.00860303	0.00898437	0.721647	0.00746696	0.0208547	0.115992
PbANKA_01_v3	212762	212911	PBANKA_0105200	-	149	5	299	16	329	16	330		52	26	31	41	56	37	0.0164474	0.0463768	0.0462428	0.666667	0.430556	0.602151	0.0363557	0.566458	0.0209072	0.116051
PbANKA_09_v3	1189502	1189618	PBANKA_0932600	+	116	3	16	6	34	1	8		59	2854	68	2805	91	3037	0.157895	0.15	0.111111	0.020254	0.0236686	0.0290921	0.139669	0.0243382	0.0209785	0.116118
PbANKA_08_v3	907374	907491	PBANKA_0823200	+	117	22	7	14	16	9	7		45	4673	50	4944	60	5095	0.758621	0.466667	0.5625	0.00953794	0.010012	0.0116392	0.595929	0.0103964	0.0209824	0.116118
PbANKA_06_v3	189296	189417	PBANKA_0603300	-	121	7	6	20	38	8	12		159	3942	130	3211	149	3788	0.538462	0.344828	0.4	0.038771	0.0389105	0.0378461	0.427763	0.0385092	0.0211709	0.11612
PbANKA_07_v3	411437	411589	PBANKA_0710700	+	152	22	128	21	155	18	133		2	211	1	158	6	151	0.146667	0.119318	0.119205	0.00938967	0.00628931	0.0382166	0.128397	0.0179652	0.0211016	0.11612
PbANKA_14_v3	1822586	1822789	PBANKA_1447500	-	203	32	67	33	47	36	38		4	30	3	30	4	24	0.323232	0.4125	0.486486	0.117647	0.0909091	0.142857	0.407406	0.117138	0.0210732	0.11612
PbANKA_03_v3	533668	533748	PBANKA_0315400	-	80	51	107	78	132	94	160		5	45	11	50	3	47	0.322785	0.371429	0.370079	0.1	0.180328	0.06	0.354764	0.113443	0.0210477	0.11612
PbANKA_05_v3	323566	323673	PBANKA_0507500	+	107	56	32	64	69	84	47		2	47	4	30	3	54	0.636364	0.481203	0.641221	0.0408163	0.117647	0.0526316	0.586263	0.070365	0.021126	0.11612
PbANKA_12_v3	189767	189992	PBANKA_1204300	-	225	274	646	219	645	162	565		59	556	75	516	52	584	0.297826	0.253472	0.222834	0.095935	0.126904	0.081761	0.258044	0.101533	0.0210496	0.11612
PbANKA_06_v3	132691	132793	PBANKA_0601300	-	102	8	215	16	238	9	236		30	168	25	162	32	179	0.0358744	0.0629921	0.0367347	0.151515	0.13369	0.151659	0.0452004	0.145621	0.0212116	0.116177
PbANKA_11_v3	426668	426871	PBANKA_1110800	-	203	13	18	21	21	26	31		2	29	2	6	1	31	0.419355	0.5	0.45614	0.0645161	0.25	0.03125	0.458498	0.115255	0.0212245	0.116177
PbANKA_07_v3	141191	141332	PBANKA_0702700	-	141	37	4	28	17	26	0		39	574	42	572	36	542	0.902439	0.622222	1	0.0636215	0.0684039	0.0622837	0.841554	0.0647697	0.0212512	0.116209
PbANKA_12_v3	930565	930706	PBANKA_1224500	-	141	19	13	31	42	27	11		2	266	2	218	1	291	0.59375	0.424658	0.710526	0.00746269	0.00909091	0.00342466	0.576311	0.00665942	0.0213367	0.116445
PbANKA_05_v3	708217	708338	PBANKA_0519700	-	121	26	536	22	632	18	432		41	67	26	87	38	85	0.0462633	0.0336391	0.04	0.37963	0.230088	0.308943	0.0399675	0.30622	0.0213579	0.116446
PbANKA_14_v3	2019481	2019722	PBANKA_1452400	+	241	16	311	17	309	16	373		10	28	12	55	15	57	0.0489297	0.0521472	0.0411311	0.263158	0.179104	0.208333	0.0474027	0.216865	0.0214359	0.116526
PbANKA_13_v3	2376749	2376891	PBANKA_1362200	+	142	28	95	31	99	34	97		7	58	6	72	4	67	0.227642	0.238462	0.259542	0.107692	0.0769231	0.056338	0.241882	0.0803178	0.0214195	0.116526
PbANKA_08_v3	19353	19438	PBANKA_0800200	+	85	0	23	2	20	1	19		3	4	6	10	8	7	0	0.0909091	0.05	0.428571	0.375	0.533333	0.0469697	0.445635	0.0215071	0.116569
PbANKA_01_v3	343852	343948	PBANKA_0108300	-	96	4	2	45	52	13	17		35	758	32	798	36	844	0.666667	0.463918	0.433333	0.0441362	0.0385542	0.0409091	0.521306	0.0411998	0.0216677	0.117095
PbANKA_11_v3	502901	502994	PBANKA_1112800	-	93	7	75	17	124	14	82		1	578	2	600	2	729	0.0853659	0.120567	0.145833	0.00172712	0.00332226	0.00273598	0.117256	0.00259512	0.0218017	0.117167
PbANKA_14_v3	135080	135210	PBANKA_1402200	+	130	29	76	34	73	24	64		2	22	3	26	5	29	0.27619	0.317757	0.272727	0.0833333	0.103448	0.147059	0.288892	0.11128	0.0218596	0.117167
PbANKA_08_v3	1273131	1273271	PBANKA_0833900	+	140	59	8	76	17	71	16		9	34	17	33	15	22	0.880597	0.817204	0.816092	0.209302	0.34	0.405405	0.837964	0.318236	0.0218863	0.117167
PbANKA_13_v3	2344854	2345224	PBANKA_1361300	+	370	153	171	190	170	150	167		192	462	102	355	131	529	0.472222	0.527778	0.473186	0.293578	0.223195	0.198485	0.491062	0.238419	0.0218739	0.117167
PbANKA_09_v3	1450874	1451017	PBANKA_0939900	-	143	143	259	168	433	149	434		7	102	12	141	12	150	0.355721	0.279534	0.255575	0.0642202	0.0784314	0.0740741	0.296943	0.0722419	0.0219817	0.117299
PbANKA_09_v3	664718	664848	PBANKA_0917700	-	130	66	109	90	110	59	168		87	10	107	23	108	12	0.377143	0.45	0.259912	0.896907	0.823077	0.9	0.362352	0.873328	0.0220758	0.117413
PbANKA_09_v3	1189160	1189254	PBANKA_0932600	+	94	7	11	37	45	6	15		274	5802	326	6174	368	6546	0.388889	0.45122	0.285714	0.0450955	0.0501538	0.0532253	0.375274	0.0494915	0.0223078	0.117915
PbANKA_05_v3	708460	708580	PBANKA_0519700	-	120	9	775	18	756	6	599		27	108	22	141	36	153	0.0114796	0.0232558	0.00991735	0.2	0.134969	0.190476	0.0148843	0.175149	0.0223751	0.117915
PbANKA_05_v3	218722	218805	PBANKA_0505600	+	83	35	263	69	434	41	283		29	66	41	70	34	96	0.11745	0.137177	0.126543	0.305263	0.369369	0.261538	0.127057	0.312057	0.0222924	0.117915
PbANKA_13_v3	1108677	1108830	PBANKA_1327800	-	153	45	349	98	387	73	368		5	237	9	206	12	289	0.114213	0.202062	0.165533	0.0206612	0.0418605	0.0398671	0.160603	0.0341296	0.0223786	0.117915
PbANKA_11_v3	473516	473615	PBANKA_1111600	+	99	153	780	201	905	175	623		49	697	56	750	52	831	0.163987	0.181736	0.219298	0.0656836	0.0694789	0.0588901	0.18834	0.0646842	0.0223708	0.117915
PbANKA_10_v3	172501	172613	PBANKA_1002800	-	112	106	309	127	302	128	286		20	133	19	159	16	154	0.255422	0.296037	0.309179	0.130719	0.106742	0.0941176	0.286879	0.110526	0.0224447	0.117947
PbANKA_01_v3	246658	246808	PBANKA_0106000	-	150	0	77	5	158	3	145		11	39	8	41	8	37	0	0.0306748	0.0202703	0.22	0.163265	0.177778	0.0169817	0.187014	0.0225901	0.118197
PbANKA_04_v3	93569	93711	PBANKA_0402500	-	142	6	5	20	41	8	7		40	7329	39	6618	35	7557	0.545455	0.327869	0.533333	0.00542814	0.0058585	0.00461012	0.468886	0.00529892	0.0225775	0.118197
PbANKA_10_v3	546661	546814	PBANKA_1011600	-	153	13	75	27	86	25	93		15	311	17	228	14	308	0.147727	0.238938	0.211864	0.0460123	0.0693878	0.0434783	0.19951	0.0529594	0.022614	0.118197
PbANKA_02_v3	93297	93388	PBANKA_0202200	+	91	10	425	22	400	18	387		63	80	72	89	49	120	0.0229885	0.0521327	0.0444444	0.440559	0.447205	0.289941	0.0398552	0.392568	0.0226464	0.11822
PbANKA_02_v3	319775	319922	PBANKA_0209100	-	147	1	18	0	53	1	30		33	76	14	83	23	68	0.0526316	0	0.0322581	0.302752	0.14433	0.252747	0.0282965	0.233276	0.0228223	0.118384
PbANKA_12_v3	617362	617481	PBANKA_1216300	+	119	5	19	18	54	11	21		12	300	20	288	23	303	0.208333	0.25	0.34375	0.0384615	0.0649351	0.0705521	0.267361	0.0579829	0.0228571	0.118384
PbANKA_09_v3	364810	364914	PBANKA_0909900	+	104	11	133	17	153	5	128		12	21	8	22	10	28	0.0763889	0.1	0.037594	0.363636	0.266667	0.263158	0.0713276	0.29782	0.022818	0.118384
PbANKA_11_v3	578605	578694	PBANKA_1115100	-	89	13	6	54	33	39	5		5	48	10	43	9	55	0.684211	0.62069	0.886364	0.0943396	0.188679	0.140625	0.730421	0.141215	0.0228207	0.118384
PbANKA_11_v3	1418620	1418735	PBANKA_1137400	+	115	8	43	19	110	8	74		27	2336	20	2619	28	2322	0.156863	0.147287	0.097561	0.0114262	0.00757863	0.0119149	0.133904	0.0103066	0.0229356	0.118386
PbANKA_09_v3	1112944	1113119	PBANKA_0930400	-	175	13	25	26	30	25	32		7	54	5	64	4	46	0.342105	0.464286	0.438596	0.114754	0.0724638	0.08	0.414996	0.0890726	0.0229206	0.118386
PbANKA_06_v3	870589	870697	PBANKA_0621700	+	108	27	64	34	124	21	89		13	788	20	801	14	795	0.296703	0.21519	0.190909	0.0162297	0.0243605	0.0173053	0.234267	0.0192985	0.0229344	0.118386
PbANKA_02_v3	483064	483208	PBANKA_0213000	-	144	10	345	20	395	18	348		96	534	97	505	77	559	0.028169	0.0481928	0.0491803	0.152381	0.16113	0.121069	0.0418474	0.14486	0.0230011	0.118503
PbANKA_12_v3	319669	319809	PBANKA_1208200	-	140	13	63	29	191	15	131		15	421	15	511	11	470	0.171053	0.131818	0.10274	0.0344037	0.0285171	0.022869	0.135204	0.0285966	0.0230559	0.118674
PbANKA_11_v3	365746	365826	PBANKA_1109300	-	80	6	0	9	6	6	0		14	2224	9	1826	8	1886	1	0.6	1	0.00625559	0.00490463	0.00422387	0.866667	0.00512803	0.0230868	0.118723
PbANKA_08_v3	615027	615215	PBANKA_0814400	-	188	247	328	295	227	261	253		35	106	42	122	36	135	0.429565	0.565134	0.507782	0.248227	0.256098	0.210526	0.500827	0.238284	0.0232481	0.119191
PbANKA_06_v3	422088	422182	PBANKA_0609200	-	94	19	77	35	118	22	79		86	114	88	116	106	86	0.197917	0.228758	0.217822	0.43	0.431373	0.552083	0.214832	0.471152	0.023372	0.119411
PbANKA_14_v3	89450	89529	PBANKA_1400900	-	79	1	5	6	28	2	6		13	668	14	300	24	677	0.166667	0.176471	0.25	0.0190896	0.044586	0.0342368	0.197712	0.0326375	0.0234718	0.119631
PbANKA_07_v3	106773	106915	PBANKA_0701700	-	142	39	81	65	86	32	74		0	35	3	20	4	31	0.325	0.430464	0.301887	0	0.130435	0.114286	0.35245	0.0815735	0.0234826	0.119631
PbANKA_14_v3	1371882	1372015	PBANKA_1436300	+	133	5	8	14	33	4	14		23	1707	22	1675	15	1916	0.384615	0.297872	0.222222	0.0132948	0.0129641	0.007768	0.30157	0.0113423	0.0235683	0.11986
PbANKA_10_v3	1543397	1543480	PBANKA_1038500	+	83	37	30	115	130	57	26		29	106	33	132	32	109	0.552239	0.469388	0.686747	0.214815	0.2	0.22695	0.569458	0.213922	0.0236817	0.120105
PbANKA_07_v3	267969	268142	PBANKA_0706000	-	173	38	183	69	219	70	167		4	67	7	83	9	88	0.171946	0.239583	0.295359	0.056338	0.0777778	0.0927835	0.235629	0.0756331	0.0237776	0.12037
PbANKA_13_v3	2351078	2351181	PBANKA_1361500	-	103	19	44	40	284	24	40		44	13	59	11	67	14	0.301587	0.123457	0.375	0.77193	0.842857	0.82716	0.266681	0.813982	0.0239249	0.120894
PbANKA_10_v3	1066520	1066655	PBANKA_1026000	+	135	25	119	23	169	15	80		67	2288	97	2493	79	2466	0.173611	0.119792	0.157895	0.0284501	0.0374517	0.0310413	0.150433	0.0323144	0.0240435	0.121382
PbANKA_09_v3	488288	488471	PBANKA_0912700	+	183	25	572	53	825	20	620		18	109	20	123	27	134	0.041876	0.0603645	0.03125	0.141732	0.13986	0.167702	0.0444968	0.149765	0.0241521	0.121819
PbANKA_04_v3	187727	187840	PBANKA_0405100	+	113	83	228	91	357	78	387		21	373	25	412	18	448	0.266881	0.203125	0.167742	0.0532995	0.0572082	0.0386266	0.212583	0.0497114	0.0242132	0.122016
PbANKA_08_v3	1158038	1158213	PBANKA_0830500	+	175	9	170	6	292	7	227		25	79	17	70	13	81	0.0502793	0.0201342	0.0299145	0.240385	0.195402	0.138298	0.0334427	0.191362	0.0244102	0.122553
PbANKA_09_v3	134059	134281	PBANKA_0903600	+	222	100	487	134	586	125	427		26	397	29	490	26	592	0.170358	0.186111	0.226449	0.0614657	0.0558767	0.0420712	0.194306	0.0531379	0.0244039	0.122553
PbANKA_10_v3	133013	133128	PBANKA_1002000	-	115	449	194	447	257	342	283		50	157	65	189	73	179	0.698289	0.634943	0.5472	0.241546	0.255906	0.289683	0.626811	0.262378	0.0243841	0.122553
PbANKA_03_v3	30891	31065	PBANKA_0300900	-	174	78	142	82	131	69	97		12	58	11	78	18	51	0.354545	0.384977	0.415663	0.171429	0.123596	0.26087	0.385062	0.185298	0.024528	0.122706
PbANKA_09_v3	487494	487636	PBANKA_0912700	+	142	18	428	21	370	17	477		23	52	16	60	27	62	0.0403587	0.0537084	0.034413	0.306667	0.210526	0.303371	0.0428267	0.273521	0.0247023	0.123467
PbANKA_11_v3	857037	857159	PBANKA_1122900	+	122	22	112	80	169	50	158		115	95	120	82	86	99	0.164179	0.321285	0.240385	0.547619	0.594059	0.464865	0.24195	0.535514	0.0247381	0.123534
PbANKA_14_v3	679591	679851	PBANKA_1417000	+	260	14	12	24	44	21	15		1	38	1	24	1	29	0.538462	0.352941	0.583333	0.025641	0.04	0.0333333	0.491579	0.0329915	0.0248099	0.123669
PbANKA_06_v3	785971	786087	PBANKA_0618900	+	116	43	920	57	882	49	875		15	57	16	89	27	113	0.0446521	0.0607029	0.0530303	0.208333	0.152381	0.192857	0.0527951	0.184524	0.0248821	0.123917
PbANKA_01_v3	210764	210851	PBANKA_0105100	-	87	9	7	17	33	6	4		27	4261	13	3873	34	3708	0.5625	0.34	0.6	0.00629664	0.00334534	0.00908605	0.500833	0.00624268	0.024938	0.124064
PbANKA_10_v3	349765	349870	PBANKA_1007300	+	105	65	393	106	513	59	412		18	377	14	411	26	570	0.141921	0.171244	0.125265	0.0455696	0.0329412	0.0436242	0.146144	0.0407117	0.0249566	0.124064
PbANKA_02_v3	483414	483648	PBANKA_0213000	-	234	18	256	47	302	44	245		50	40	47	37	37	50	0.0656934	0.13467	0.152249	0.555556	0.559524	0.425287	0.117538	0.513456	0.0253324	0.125256
PbANKA_06_v3	785754	785848	PBANKA_0618900	+	94	6	874	19	859	10	895		17	70	11	70	22	81	0.00681818	0.0216401	0.0110497	0.195402	0.135802	0.213592	0.0131693	0.181599	0.0255141	0.125703
PbANKA_14_v3	1572185	1572331	PBANKA_1441600	+	146	14	119	10	255	12	181		24	88	14	88	29	99	0.105263	0.0377358	0.0621762	0.214286	0.137255	0.226562	0.0683917	0.192701	0.0254653	0.125703
PbANKA_14_v3	1700585	1700706	PBANKA_1444300	+	121	35	134	31	175	26	161		9	296	9	274	11	330	0.207101	0.150485	0.139037	0.0295082	0.0318021	0.0322581	0.165541	0.0311895	0.0255379	0.125703
PbANKA_13_v3	117011	117251	PBANKA_1301900	-	240	17	21	23	42	15	19		3	10	0	11	4	15	0.447368	0.353846	0.441176	0.230769	0	0.210526	0.41413	0.147099	0.0256341	0.12582
PbANKA_13_v3	2212365	2212689	PBANKA_1357900	+	324	52	8	62	42	80	0		41	867	62	947	37	1015	0.866667	0.596154	1	0.0451542	0.061447	0.0351711	0.82094	0.0472574	0.0256866	0.12588
PbANKA_11_v3	1418187	1418297	PBANKA_1137400	+	110	28	19	36	65	32	41		129	2261	104	2226	120	2222	0.595745	0.356436	0.438356	0.0539749	0.0446352	0.0512383	0.463512	0.0499494	0.0257593	0.125901
PbANKA_14_v3	2421829	2421908	PBANKA_1464200	-	79	29	111	50	209	33	175		4	65	6	51	4	67	0.207143	0.19305	0.158654	0.057971	0.105263	0.056338	0.186282	0.0731907	0.0257883	0.125932
PbANKA_14_v3	2274154	2274320	PBANKA_1459400	+	166	39	324	77	403	50	306		68	61	55	67	49	78	0.107438	0.160417	0.140449	0.527132	0.45082	0.385827	0.136101	0.454593	0.0258681	0.12621
PbANKA_11_v3	1562893	1562994	PBANKA_1141500	-	101	4	174	24	296	8	199		35	86	30	102	32	106	0.0224719	0.075	0.0386473	0.289256	0.227273	0.231884	0.0453731	0.249471	0.0258985	0.126247
PbANKA_14_v3	1159496	1159646	PBANKA_1429900	-	150	13	96	10	92	13	103		13	28	13	16	16	27	0.119266	0.0980392	0.112069	0.317073	0.448276	0.372093	0.109791	0.379147	0.0259418	0.126346
PbANKA_13_v3	1812014	1812262	PBANKA_1346200	+	248	32	478	48	634	25	578		125	538	112	542	170	612	0.0627451	0.0703812	0.0414594	0.188537	0.171254	0.217391	0.0581952	0.192394	0.0260002	0.126519
PbANKA_10_v3	1174694	1174807	PBANKA_1028800	-	113	6	172	9	193	2	257		32	27	30	61	33	35	0.0337079	0.0445545	0.00772201	0.542373	0.32967	0.485294	0.0286614	0.452446	0.026153	0.126712
PbANKA_04_v3	474454	474797	PBANKA_0413000	+	343	0	20	9	51	4	11		8	6	11	3	13	8	0	0.15	0.266667	0.571429	0.785714	0.619048	0.138889	0.65873	0.0261545	0.126712
PbANKA_12_v3	931358	931592	PBANKA_1224500	-	234	6	3	12	19	8	5		0	182	2	130	0	169	0.666667	0.387097	0.615385	0	0.0151515	0	0.556383	0.00505051	0.0261266	0.126712
PbANKA_13_v3	1026270	1026382	PBANKA_1326100	-	112	29	84	47	263	43	124		3	42	2	44	4	52	0.256637	0.151613	0.257485	0.0666667	0.0434783	0.0714286	0.221912	0.0605245	0.0262017	0.126727
PbANKA_14_v3	1435755	1436288	PBANKA_1438000	-	533	48	41	162	112	175	44		20	156	20	109	21	167	0.539326	0.591241	0.799087	0.113636	0.155039	0.111702	0.643218	0.126792	0.0263524	0.12691
PbANKA_13_v3	1983925	1984031	PBANKA_1352100	-	106	64	144	69	217	61	122		18	149	14	168	9	178	0.307692	0.241259	0.333333	0.107784	0.0769231	0.0481283	0.294095	0.0776119	0.026363	0.12691
PbANKA_07_v3	140267	140396	PBANKA_0702700	-	129	10	16	19	17	8	4		16	466	16	678	20	662	0.384615	0.527778	0.666667	0.033195	0.0230548	0.0293255	0.526353	0.0285251	0.0264489	0.126913
PbANKA_14_v3	1164891	1165056	PBANKA_1430300	+	165	5	7	16	48	3	5		427	5693	357	5887	339	6489	0.416667	0.25	0.375	0.0697712	0.0571749	0.0496485	0.347222	0.0588649	0.0267885	0.127161
PbANKA_14_v3	1104572	1104666	PBANKA_1428300	+	94	6	48	9	139	4	61		4	12	3	11	5	12	0.111111	0.0608108	0.0615385	0.25	0.214286	0.294118	0.0778201	0.252801	0.0265693	0.127161
PbANKA_09_v3	734874	734952	PBANKA_0919800	+	78	11	339	20	291	15	269		24	89	15	57	41	93	0.0314286	0.0643087	0.0528169	0.212389	0.208333	0.30597	0.0495181	0.242231	0.0265555	0.127161
PbANKA_02_v3	246150	246342	PBANKA_0207000	+	192	4	10	17	90	6	24		13	89	6	80	5	106	0.285714	0.158879	0.2	0.127451	0.0697674	0.045045	0.214864	0.0807545	0.0270577	0.127192
PbANKA_05_v3	816662	816800	PBANKA_0521900	-	138	108	55	131	185	100	51		15	203	19	231	13	186	0.662577	0.414557	0.662252	0.0688073	0.076	0.0653266	0.579795	0.0700447	0.0270605	0.127192
PbANKA_13_v3	1221817	1221909	PBANKA_1329900	+	92	2	18	18	85	6	31		58	6768	61	7729	62	7577	0.1	0.174757	0.162162	0.00849692	0.00783055	0.00811625	0.14564	0.00814791	0.0275219	0.127221
PbANKA_11_v3	168770	169000	PBANKA_1104100	+	230	1	9	3	17	2	11		141	4655	105	4194	125	4169	0.1	0.15	0.153846	0.0293995	0.0244243	0.0291104	0.134615	0.0276447	0.0277095	0.127221
PbANKA_07_v3	264158	264257	PBANKA_0705900	-	99	2	25	0	56	1	70		20	58	24	51	13	25	0.0740741	0	0.0140845	0.25641	0.32	0.342105	0.0293862	0.306172	0.0279625	0.127221
PbANKA_07_v3	502968	503062	PBANKA_0713100	+	94	0	65	0	148	1	59		11	101	9	80	21	97	0	0	0.0166667	0.0982143	0.101124	0.177966	0.00555556	0.125768	0.0280292	0.127221
PbANKA_14_v3	323665	323866	PBANKA_1406800	-	201	6	39	8	28	7	42		0	19	0	13	0	15	0.133333	0.222222	0.142857	0	0	0	0.166138	0	0.0275795	0.127221
PbANKA_12_v3	1638145	1638246	PBANKA_1243500	-	101	8	13	11	21	3	10		190	2532	192	2109	160	2370	0.380952	0.34375	0.230769	0.0698016	0.083442	0.0632411	0.318491	0.0721616	0.0279199	0.127221
PbANKA_11_v3	1090975	1091132	PBANKA_1128700	+	157	11	186	20	361	10	328		29	98	29	165	30	166	0.0558376	0.0524934	0.0295858	0.228346	0.149485	0.153061	0.0459723	0.176964	0.0273551	0.127221
PbANKA_13_v3	2300002	2300161	PBANKA_1360400	+	159	12	31	24	84	12	19		11	2593	19	2310	14	2399	0.27907	0.222222	0.387097	0.00422427	0.00815801	0.00580191	0.29613	0.00606139	0.0272324	0.127221
PbANKA_07_v3	302256	302345	PBANKA_0707300	-	89	15	382	16	502	25	457		42	109	31	160	54	141	0.0377834	0.030888	0.0518672	0.278146	0.162304	0.276923	0.0401795	0.239124	0.0280698	0.127221
PbANKA_07_v3	765289	765403	PBANKA_0720900	+	114	16	26	24	88	12	29		310	15909	256	15393	279	17048	0.380952	0.214286	0.292683	0.0191134	0.0163589	0.016102	0.295974	0.0171914	0.0276342	0.127221
PbANKA_04_v3	410385	410541	PBANKA_0411400	-	156	26	130	41	113	46	152		1	72	3	68	6	52	0.166667	0.266234	0.232323	0.0136986	0.0422535	0.103448	0.221741	0.0531335	0.0274884	0.127221
PbANKA_03_v3	175565	175697	PBANKA_0305200	+	132	37	47	32	31	17	31		9	0	6	1	9	0	0.440476	0.507937	0.354167	1	0.857143	1	0.434193	0.952381	0.0277021	0.127221
PbANKA_12_v3	1550556	1550631	PBANKA_1240400	-	75	54	72	71	49	66	55		18	74	21	85	11	79	0.428571	0.591667	0.545455	0.195652	0.198113	0.122222	0.521898	0.171996	0.0273769	0.127221
PbANKA_10_v3	349970	350055	PBANKA_1007300	+	85	62	284	120	406	53	288		20	271	22	328	26	409	0.179191	0.228137	0.155425	0.0687285	0.0628571	0.0597701	0.187584	0.0637853	0.0280347	0.127221
PbANKA_09_v3	124552	124715	PBANKA_0903300	+	163	74	53	87	100	67	65		4	44	10	55	10	40	0.582677	0.465241	0.507576	0.0833333	0.153846	0.2	0.518498	0.145726	0.0276415	0.127221
PbANKA_12_v3	1643361	1643506	PBANKA_1243700	-	145	76	225	68	297	50	273		33	5	56	23	43	45	0.252492	0.186301	0.154799	0.868421	0.708861	0.488636	0.197864	0.688639	0.0274106	0.127221
PbANKA_12_v3	1675637	1675777	PBANKA_1244400	+	140	91	381	106	325	85	339		8	73	8	98	9	110	0.192797	0.24594	0.200472	0.0987654	0.0754717	0.0756303	0.213069	0.0832891	0.0280439	0.127221
PbANKA_14_v3	287568	287704	PBANKA_1406000	-	136	39	50	63	69	63	80		21	82	24	54	12	81	0.438202	0.477273	0.440559	0.203883	0.307692	0.129032	0.452011	0.213536	0.0283478	0.127808
PbANKA_11_v3	169319	169550	PBANKA_1104100	+	231	7	14	9	30	6	8		21	6901	11	7936	14	8008	0.333333	0.230769	0.428571	0.00303381	0.00138417	0.0017452	0.330891	0.00205439	0.0287574	0.128496
PbANKA_13_v3	1498130	1498306	PBANKA_1337800	+	176	39	186	37	331	38	298		37	69	30	50	30	79	0.173333	0.100543	0.113095	0.349057	0.375	0.275229	0.128991	0.333095	0.0287796	0.128496
PbANKA_13_v3	2462565	2462670	PBANKA_1364900	+	105	23	185	42	132	30	149		3	90	10	89	2	74	0.110577	0.241379	0.167598	0.0322581	0.10101	0.0263158	0.173185	0.0531947	0.0288581	0.128535
PbANKA_07_v3	785114	785215	PBANKA_0721500	+	101	27	120	26	216	31	145		2	362	4	381	3	466	0.183673	0.107438	0.176136	0.00549451	0.0103896	0.00639659	0.155749	0.0074269	0.0288476	0.128535
PbANKA_10_v3	711745	711837	PBANKA_1016600	-	92	32	71	41	101	32	119		14	73	7	83	6	57	0.31068	0.288732	0.211921	0.16092	0.0777778	0.0952381	0.270444	0.111312	0.028818	0.128535
PbANKA_01_v3	400322	400409	PBANKA_0110100	-	87	29	236	55	516	44	233		8	1440	16	1522	11	1677	0.109434	0.0963222	0.158845	0.00552486	0.0104031	0.00651659	0.121534	0.00748152	0.0289252	0.128618
PbANKA_03_v3	524725	524820	PBANKA_0315100	+	95	144	572	215	454	123	495		10	104	20	130	13	146	0.201117	0.321375	0.199029	0.0877193	0.133333	0.081761	0.240507	0.100938	0.0289143	0.128618
PbANKA_04_v3	620122	620273	PBANKA_0416500	+	151	25	473	86	684	54	417		75	94	48	96	67	108	0.0502008	0.111688	0.11465	0.443787	0.333333	0.382857	0.0921796	0.386659	0.0290801	0.129107
PbANKA_12_v3	347576	347791	PBANKA_1208900	+	215	8	53	42	249	5	35		6	13	3	7	8	12	0.131148	0.14433	0.125	0.315789	0.3	0.4	0.133492	0.338596	0.0293513	0.129113
PbANKA_09_v3	859253	859529	PBANKA_0923900	+	276	11	225	29	293	19	394		29	3	31	13	29	27	0.0466102	0.0900621	0.0460048	0.90625	0.704545	0.517857	0.0608924	0.709551	0.0291512	0.129113
PbANKA_10_v3	1201127	1201267	PBANKA_1029700	-	140	17	643	62	560	37	485		117	130	108	148	82	178	0.0257576	0.0996785	0.0708812	0.473684	0.421875	0.315385	0.0654391	0.403648	0.029362	0.129113
PbANKA_14_v3	2234258	2234529	PBANKA_1458300	+	271	29	64	45	128	29	77		27	166	25	124	19	147	0.311828	0.260116	0.273585	0.139896	0.167785	0.114458	0.281843	0.140713	0.0292418	0.129113
PbANKA_14_v3	2393480	2393664	PBANKA_1463200	+	184	31	75	47	178	44	130		10	116	9	111	14	97	0.292453	0.208889	0.252874	0.0793651	0.075	0.126126	0.251405	0.0934971	0.029353	0.129113
PbANKA_04_v3	619650	619776	PBANKA_0416400	+	126	44	695	114	851	64	570		132	107	110	170	130	165	0.0595399	0.118135	0.100946	0.552301	0.392857	0.440678	0.0928737	0.461945	0.0293226	0.129113
PbANKA_13_v3	1146581	1146880	PBANKA_1328700	+	299	17	185	23	252	20	170		2	7	3	15	4	17	0.0841584	0.0836364	0.105263	0.222222	0.166667	0.190476	0.0910193	0.193122	0.0296757	0.129872
PbANKA_11_v3	412942	413030	PBANKA_1110300	+	88	2	32	22	257	2	29		10	27	9	28	6	28	0.0588235	0.078853	0.0645161	0.27027	0.243243	0.176471	0.0673976	0.229995	0.0298407	0.130279
PbANKA_04_v3	361360	361446	PBANKA_0409700	+	86	6	1	26	21	6	0		191	1714	103	1363	134	1517	0.857143	0.553191	1	0.100262	0.0702592	0.0811629	0.803445	0.0838949	0.0298629	0.130279
PbANKA_13_v3	775485	775680	PBANKA_1318800	-	195	5	14	63	103	22	32		174	1834	168	1916	167	2119	0.263158	0.379518	0.407407	0.0866534	0.0806142	0.0730534	0.350028	0.080107	0.0299776	0.130634
PbANKA_07_v3	605578	605685	PBANKA_0716300	-	107	32	56	39	66	47	86		5	48	12	41	11	59	0.363636	0.371429	0.353383	0.0943396	0.226415	0.157143	0.362816	0.159299	0.0299916	0.130634
PbANKA_10_v3	942828	943010	PBANKA_1023600	+	182	34	233	33	236	34	177		13	297	10	302	5	302	0.127341	0.122677	0.161137	0.0419355	0.0320513	0.0162866	0.137052	0.0300911	0.0301505	0.131222
PbANKA_09_v3	1454404	1454517	PBANKA_0940100	-	113	4	217	13	254	10	203		30	107	19	91	22	110	0.0180995	0.0486891	0.0469484	0.218978	0.172727	0.166667	0.0379123	0.186124	0.0302125	0.131225
PbANKA_02_v3	327560	327649	PBANKA_0209400	-	89	147	43	120	131	129	93		21	48	20	66	16	72	0.773684	0.478088	0.581081	0.304348	0.232558	0.181818	0.610951	0.239575	0.0302448	0.131225
PbANKA_09_v3	80143	80314	PBANKA_0902200	-	171	10	14	23	25	13	31		46	4	49	8	52	0	0.416667	0.479167	0.295455	0.92	0.859649	1	0.397096	0.92655	0.0303845	0.131515
PbANKA_14_v3	1558040	1558182	PBANKA_1441200	-	142	25	125	24	123	21	91		4	49	2	45	1	53	0.166667	0.163265	0.1875	0.0754717	0.0425532	0.0185185	0.172477	0.0455145	0.0304381	0.131644
PbANKA_01_v3	299709	299905	PBANKA_0107400	+	196	12	32	20	42	9	34		1	30	0	23	1	25	0.272727	0.322581	0.209302	0.0322581	0	0.0384615	0.268203	0.0235732	0.0306644	0.131942
PbANKA_14_v3	549081	549189	PBANKA_1413100	-	108	64	265	75	276	46	266		6	179	11	227	12	196	0.194529	0.213675	0.147436	0.0324324	0.0462185	0.0576923	0.185213	0.0454477	0.0306742	0.131942
PbANKA_07_v3	710281	710454	PBANKA_0719600	-	173	5	337	8	261	6	316		8	20	13	49	8	39	0.0146199	0.0297398	0.0186335	0.285714	0.209677	0.170213	0.0209977	0.221868	0.030738	0.132114
PbANKA_09_v3	1507894	1508011	PBANKA_0941700	+	117	6	19	26	55	8	18		10	90	7	64	15	69	0.24	0.320988	0.307692	0.1	0.0985915	0.178571	0.28956	0.125721	0.0308169	0.132236
PbANKA_09_v3	365547	365698	PBANKA_0909900	+	151	13	177	42	210	21	206		34	39	35	54	55	50	0.0684211	0.166667	0.092511	0.465753	0.393258	0.52381	0.1092	0.46094	0.0309289	0.132311
PbANKA_01_v3	243162	243301	PBANKA_0105800	+	139	14	90	15	114	9	114		1	213	1	153	1	170	0.134615	0.116279	0.0731707	0.0046729	0.00649351	0.00584795	0.108022	0.00567145	0.0310084	0.132311
PbANKA_13_v3	2409611	2409736	PBANKA_1363400	+	125	46	4	45	15	42	3		16	22	17	23	8	18	0.92	0.75	0.933333	0.421053	0.425	0.307692	0.867778	0.384582	0.0310204	0.132311
PbANKA_13_v3	2326316	2326534	PBANKA_1361100	-	218	49	182	74	230	57	228		10	72	6	61	2	73	0.212121	0.243421	0.2	0.121951	0.0895522	0.0266667	0.218514	0.07939	0.0310741	0.132425
PbANKA_07_v3	603302	603395	PBANKA_0716200	-	93	22	9	49	55	34	40		8	287	16	224	11	252	0.709677	0.471154	0.459459	0.0271186	0.0666667	0.0418251	0.546764	0.0452035	0.0311008	0.132428
PbANKA_05_v3	815827	815952	PBANKA_0521900	-	125	151	38	165	166	130	39		18	108	23	125	20	98	0.798942	0.498489	0.769231	0.142857	0.155405	0.169492	0.688887	0.155918	0.0311468	0.132428
PbANKA_08_v3	861471	861608	PBANKA_0821900	-	137	39	572	42	439	38	420		54	221	53	175	53	281	0.0638298	0.0873181	0.0829694	0.196364	0.232456	0.158683	0.0780391	0.195834	0.0313245	0.132463
PbANKA_08_v3	911475	911601	PBANKA_0823300	+	126	51	107	58	104	49	101		34	154	26	273	25	313	0.322785	0.358025	0.326667	0.180851	0.0869565	0.0739645	0.335825	0.113924	0.0314863	0.132463
PbANKA_01_v3	208578	208667	PBANKA_0105000	-	89	78	114	92	230	62	158		13	190	12	147	21	238	0.40625	0.285714	0.281818	0.0640394	0.0754717	0.0810811	0.324594	0.0735307	0.0315148	0.132463
PbANKA_09_v3	770786	770887	PBANKA_0920900	-	101	85	414	92	628	75	682		22	580	18	620	16	537	0.170341	0.127778	0.0990753	0.0365448	0.0282132	0.0289331	0.132398	0.0312304	0.0314994	0.132463
PbANKA_13_v3	746881	746997	PBANKA_1317800	+	116	91	124	79	155	58	129		7	146	15	182	22	185	0.423256	0.337607	0.31016	0.0457516	0.0761421	0.10628	0.357008	0.076058	0.0314773	0.132463
PbANKA_11_v3	1608213	1608545	PBANKA_1142800	+	332	138	1152	193	913	161	712		7	190	9	226	14	230	0.106977	0.174503	0.184422	0.035533	0.0382979	0.057377	0.1553	0.043736	0.0313544	0.132463
PbANKA_10_v3	491679	491977	PBANKA_1010500	+	298	396	2195	556	3068	523	2158		35	788	84	956	60	1036	0.152837	0.153422	0.195076	0.0425273	0.0807692	0.0547445	0.167112	0.059347	0.0314587	0.132463
PbANKA_03_v3	48209	48335	PBANKA_0301500	-	126	45	128	52	117	78	149		8	56	12	67	7	61	0.260116	0.307692	0.343612	0.125	0.151899	0.102941	0.303807	0.126613	0.0316501	0.132597
PbANKA_01_v3	320122	320260	PBANKA_0107700	-	138	71	663	85	408	85	430		12	456	19	432	17	533	0.0967302	0.172414	0.165049	0.025641	0.0421286	0.0309091	0.144731	0.0328929	0.0317127	0.132597
PbANKA_09_v3	1067964	1068146	PBANKA_0928800	+	182	95	83	106	33	162	66		19	59	21	83	32	84	0.533708	0.76259	0.710526	0.24359	0.201923	0.275862	0.668941	0.240458	0.0317015	0.132597
PbANKA_04_v3	323219	323394	PBANKA_0408600	+	175	109	296	126	228	155	245		22	190	19	196	14	198	0.269136	0.355932	0.3875	0.103774	0.0883721	0.0660377	0.337523	0.0860611	0.0315765	0.132597
PbANKA_13_v3	288756	288984	PBANKA_1305700	-	228	28	111	61	135	55	98		27	754	17	584	24	661	0.201439	0.311224	0.359477	0.0345711	0.0282862	0.0350365	0.290713	0.0326312	0.0317997	0.132751
PbANKA_11_v3	1561109	1561263	PBANKA_1141400	+	154	6	11	12	56	4	9		19	490	7	475	26	484	0.352941	0.176471	0.307692	0.0373281	0.0145228	0.0509804	0.279035	0.0342771	0.0318542	0.132752
PbANKA_02_v3	171608	171709	PBANKA_0205100	+	101	15	69	20	106	22	137		2	118	7	126	7	137	0.178571	0.15873	0.138365	0.0166667	0.0526316	0.0486111	0.158555	0.0393031	0.0319477	0.132752
PbANKA_12_v3	1594116	1594555	PBANKA_1242000	-	439	30	244	38	173	23	210		35	92	28	77	35	103	0.109489	0.180095	0.0987124	0.275591	0.266667	0.253623	0.129432	0.265293	0.0318782	0.132752
PbANKA_05_v3	674009	674118	PBANKA_0518600	+	109	29	186	27	110	19	115		11	23	14	18	13	36	0.134884	0.19708	0.141791	0.323529	0.4375	0.265306	0.157918	0.342112	0.0321002	0.133
PbANKA_12_v3	719533	719679	PBANKA_1218800	-	146	4	138	13	204	17	183		26	23	40	42	28	54	0.028169	0.0599078	0.085	0.530612	0.487805	0.341463	0.0576923	0.453294	0.032254	0.133256
PbANKA_09_v3	465170	465419	PBANKA_0912300	-	249	54	455	44	261	45	385		2	101	0	87	3	153	0.10609	0.144262	0.104651	0.0194175	0	0.0192308	0.118335	0.0128827	0.0322455	0.133256
PbANKA_01_v3	442270	442490	PBANKA_0111300	+	220	74	309	99	459	90	283		33	320	37	367	39	410	0.193211	0.177419	0.241287	0.0934844	0.0915842	0.0868597	0.203973	0.0906428	0.0324749	0.13385
PbANKA_10_v3	1154787	1154885	PBANKA_1028200	+	98	23	72	21	124	14	77		7	772	16	1364	10	1121	0.242105	0.144828	0.153846	0.00898588	0.0115942	0.00884173	0.18026	0.00980727	0.0325301	0.133978
PbANKA_11_v3	1235319	1235495	PBANKA_1132900	+	176	42	52	59	32	70	32		6	28	4	19	9	48	0.446809	0.648352	0.686275	0.176471	0.173913	0.157895	0.593812	0.169426	0.0326184	0.134054
PbANKA_14_v3	1772257	1772357	PBANKA_1446100	-	100	4	41	3	43	5	30		10	39	7	23	10	33	0.0888889	0.0652174	0.142857	0.204082	0.233333	0.232558	0.0989878	0.223324	0.0328088	0.134257
PbANKA_06_v3	635336	635434	PBANKA_0615300	-	98	11	84	55	244	22	76		12	3702	15	4627	11	4622	0.115789	0.183946	0.22449	0.00323102	0.00323137	0.00237427	0.174742	0.00294555	0.0328692	0.134257
PbANKA_13_v3	2361563	2361695	PBANKA_1361800	-	132	12	7	17	25	17	12		73	354	55	282	51	323	0.631579	0.404762	0.586207	0.17096	0.163205	0.136364	0.540849	0.156843	0.0327821	0.134257
PbANKA_07_v3	535640	535744	PBANKA_0714100	-	104	29	72	29	73	35	75		3	14	1	14	3	21	0.287129	0.284314	0.318182	0.176471	0.0666667	0.125	0.296541	0.122712	0.0329626	0.134257
PbANKA_13_v3	984617	984725	PBANKA_1324600	+	108	46	243	57	182	65	186		29	5	27	16	23	10	0.15917	0.238494	0.258964	0.852941	0.627907	0.69697	0.218876	0.725939	0.0329569	0.134257
PbANKA_01_v3	154295	154402	PBANKA_0103200	+	107	94	626	173	802	134	438		7	191	12	235	13	233	0.130556	0.177436	0.234266	0.0353535	0.048583	0.0528455	0.180752	0.045594	0.0327701	0.134257
PbANKA_11_v3	529595	529752	PBANKA_1113700	-	157	2	4	18	28	1	5		114	36	88	52	99	58	0.333333	0.391304	0.166667	0.76	0.628571	0.630573	0.297101	0.673048	0.0331153	0.134442
PbANKA_14_v3	2186549	2186676	PBANKA_1457000	-	127	3	229	41	232	25	244		39	36	33	48	57	59	0.012931	0.150183	0.0929368	0.52	0.407407	0.491379	0.0853503	0.472929	0.0331057	0.134442
PbANKA_13_v3	309336	309479	PBANKA_1306400	-	143	9	45	9	50	7	55		10	2	5	4	6	6	0.166667	0.152542	0.112903	0.833333	0.555556	0.5	0.144037	0.62963	0.0331298	0.134442
PbANKA_11_v3	143105	143291	PBANKA_1103300	-	186	12	8	17	4	18	5		5	21	3	24	12	21	0.6	0.809524	0.782609	0.192308	0.111111	0.363636	0.730711	0.222352	0.0332484	0.134456
PbANKA_10_v3	644360	644507	PBANKA_1014600	-	147	2	153	11	253	11	151		21	44	19	77	27	56	0.0129032	0.0416667	0.0679012	0.323077	0.197917	0.325301	0.0408237	0.282098	0.0332932	0.134508
PbANKA_07_v3	766145	766261	PBANKA_0720900	+	116	21	46	30	116	27	42		202	14278	187	13633	199	16811	0.313433	0.205479	0.391304	0.0139503	0.0135311	0.011699	0.303406	0.0130601	0.0333166	0.134508
PbANKA_08_v3	546180	546260	PBANKA_0812100	+	80	4	6	25	11	10	6		36	331	33	289	30	344	0.4	0.694444	0.625	0.0980926	0.102484	0.0802139	0.573148	0.093597	0.0333651	0.134525
PbANKA_07_v3	266107	266281	PBANKA_0705900	-	174	3	42	2	92	7	69		16	55	16	43	12	40	0.0666667	0.0212766	0.0921053	0.225352	0.271186	0.230769	0.0600162	0.242436	0.0334654	0.134715
PbANKA_11_v3	1492515	1492695	PBANKA_1139200	+	180	28	118	37	221	15	138		3	58	4	59	1	112	0.191781	0.143411	0.0980392	0.0491803	0.0634921	0.00884956	0.14441	0.0405073	0.0335716	0.135044
PbANKA_09_v3	251579	251687	PBANKA_0907500	-	108	0	3	1	27	0	0		20	44	15	55	22	40	0	0.0357143	0	0.3125	0.214286	0.354839	0.0119048	0.293875	0.0337115	0.135312
PbANKA_14_v3	2364724	2364854	PBANKA_1462600	-	130	17	362	33	670	24	428		83	134	59	214	91	177	0.0448549	0.0469417	0.0530973	0.382488	0.216117	0.339552	0.048298	0.312719	0.0337678	0.135409
PbANKA_10_v3	888514	888683	PBANKA_1021800	+	169	32	68	31	68	35	74		3	23	6	26	3	40	0.32	0.313131	0.321101	0.115385	0.1875	0.0697674	0.318077	0.124217	0.0339914	0.135515
PbANKA_11_v3	773681	773816	PBANKA_1120700	+	135	70	4118	91	3697	168	4394		158	572	110	689	133	706	0.0167144	0.0240232	0.036826	0.216438	0.137672	0.158522	0.0258545	0.170877	0.0340074	0.135515
PbANKA_13_v3	553932	554029	PBANKA_1312800	+	97	33	82	67	236	30	102		14	237	19	250	29	254	0.286957	0.221122	0.227273	0.0557769	0.070632	0.102473	0.245117	0.0762941	0.0341988	0.135923
PbANKA_04_v3	505011	505096	PBANKA_0414000	+	85	1032	418	1314	738	676	572		228	647	236	663	284	612	0.711724	0.640351	0.541667	0.260571	0.262514	0.316964	0.631247	0.280017	0.0342331	0.135923
PbANKA_10_v3	675889	675987	PBANKA_1015400	+	98	16	83	39	161	12	99		62	3640	63	3402	86	4166	0.161616	0.195	0.108108	0.0167477	0.0181818	0.0202258	0.154908	0.0183851	0.0344342	0.136428
PbANKA_11_v3	233366	233458	PBANKA_1105700	-	92	68	339	95	267	94	364		24	222	34	236	19	234	0.167076	0.262431	0.20524	0.097561	0.125926	0.0750988	0.211582	0.0995286	0.034434	0.136428
PbANKA_13_v3	699339	699522	PBANKA_1316500	+	183	9	19	75	70	10	6		81	0	63	0	71	2	0.321429	0.517241	0.625	1	1	0.972603	0.48789	0.990868	0.0346036	0.137001
PbANKA_08_v3	999193	999333	PBANKA_0825800	+	140	10	16	35	82	12	15		4	28	4	24	4	27	0.384615	0.299145	0.444444	0.125	0.142857	0.129032	0.376068	0.132296	0.0346733	0.137178
PbANKA_09_v3	1189295	1189401	PBANKA_0932600	+	106	5	15	12	75	2	10		69	7472	75	7901	79	8317	0.25	0.137931	0.166667	0.00914998	0.00940321	0.00940924	0.184866	0.00932081	0.034913	0.13723
PbANKA_08_v3	1152981	1153102	PBANKA_0830400	-	121	2	5	13	37	2	12		23	4874	14	5003	14	4783	0.285714	0.26	0.142857	0.00469675	0.00279051	0.00291849	0.229524	0.00346859	0.0352503	0.13723
PbANKA_05_v3	473552	473689	PBANKA_0512000	+	137	3	5	5	5	5	2		25	1472	32	1661	29	1453	0.375	0.5	0.714286	0.0167001	0.0189014	0.0195682	0.529762	0.0183899	0.0350138	0.13723
PbANKA_09_v3	1306263	1306363	PBANKA_0936000	-	100	3	1	7	9	4	1		26	248	23	278	24	308	0.75	0.4375	0.8	0.0948905	0.076412	0.0722892	0.6625	0.0811972	0.0352252	0.13723
PbANKA_09_v3	124858	125002	PBANKA_0903400	+	144	7	47	12	75	8	68		0	20	1	46	2	47	0.12963	0.137931	0.105263	0	0.0212766	0.0408163	0.124275	0.0206976	0.0350553	0.13723
PbANKA_11_v3	1418002	1418123	PBANKA_1137300	+	121	25	12	34	63	27	25		162	2296	104	2207	138	2250	0.675676	0.350515	0.519231	0.0659072	0.0450022	0.0577889	0.515141	0.0562328	0.0347402	0.13723
PbANKA_08_v3	1009110	1009194	PBANKA_0826200	-	84	37	84	64	165	45	100		9	73	7	71	20	75	0.305785	0.279476	0.310345	0.109756	0.0897436	0.210526	0.298535	0.136675	0.0349365	0.13723
PbANKA_14_v3	1057492	1057750	PBANKA_1427400	+	258	75	299	94	286	88	185		10	125	11	133	13	157	0.200535	0.247368	0.322344	0.0740741	0.0763889	0.0764706	0.256749	0.0756445	0.0350753	0.13723
PbANKA_05_v3	708678	708793	PBANKA_0519700	-	115	85	981	175	899	89	675		61	124	59	147	104	217	0.0797373	0.162942	0.116492	0.32973	0.286408	0.323988	0.119724	0.313375	0.0349331	0.13723
PbANKA_03_v3	354693	354992	PBANKA_0310200	+	299	99	41	70	117	97	55		22	484	17	383	12	487	0.707143	0.374332	0.638158	0.0434783	0.0425	0.0240481	0.573211	0.0366755	0.035157	0.13723
PbANKA_03_v3	353935	354330	PBANKA_0310200	-	395	133	432	208	305	169	321		145	14	141	46	116	26	0.235398	0.405458	0.344898	0.91195	0.754011	0.816901	0.328585	0.827621	0.0348258	0.13723
PbANKA_08_v3	919687	919849	PBANKA_0823600	-	162	3	148	4	131	2	119		12	67	17	82	11	115	0.0198676	0.0296296	0.0165289	0.151899	0.171717	0.0873016	0.0220087	0.136972	0.0355833	0.137455
PbANKA_14_v3	1284112	1284191	PBANKA_1434300	-	79	13	15	32	79	15	17		50	579	51	537	55	747	0.464286	0.288288	0.46875	0.0794913	0.0867347	0.0685786	0.407108	0.0782682	0.0356393	0.137455
PbANKA_07_v3	777478	777622	PBANKA_0721400	-	144	53	173	39	129	38	177		1	31	2	27	4	48	0.234513	0.232143	0.176744	0.03125	0.0689655	0.0769231	0.214467	0.0590462	0.0355477	0.137455
PbANKA_12_v3	1033065	1033162	PBANKA_1226900	-	97	163	171	149	192	101	145		13	108	28	135	37	134	0.488024	0.43695	0.410569	0.107438	0.171779	0.216374	0.445181	0.165197	0.0356326	0.137455
PbANKA_11_v3	337969	338179	PBANKA_1108600	-	210	20	282	34	512	26	343		47	133	55	135	38	171	0.0662252	0.0622711	0.0704607	0.261111	0.289474	0.181818	0.066319	0.244134	0.0356706	0.13748
PbANKA_13_v3	918063	918149	PBANKA_1322200	+	86	7	16	44	71	11	30		12	57	8	49	7	54	0.304348	0.382609	0.268293	0.173913	0.140351	0.114754	0.318416	0.143006	0.0357416	0.137589
PbANKA_11_v3	601535	601704	PBANKA_1115700	+	169	31	42	37	131	21	46		8	112	4	92	3	57	0.424658	0.220238	0.313433	0.0666667	0.0416667	0.05	0.319443	0.0527778	0.0357488	0.137589
PbANKA_09_v3	278501	278700	PBANKA_0908100	+	199	3	128	11	189	8	173		45	30	43	84	64	66	0.0229008	0.055	0.0441989	0.6	0.338583	0.492308	0.0406999	0.476963	0.035878	0.137618
PbANKA_12_v3	164008	164187	PBANKA_1203450	-	179	7	2	6	8	3	1		13	69	12	103	10	87	0.777778	0.428571	0.75	0.158537	0.104348	0.103093	0.652116	0.121992	0.0359095	0.137618
PbANKA_14_v3	2186727	2186854	PBANKA_1457100	-	127	20	214	40	222	24	239		49	24	38	36	45	64	0.0854701	0.152672	0.0912548	0.671233	0.513514	0.412844	0.109799	0.53253	0.0358751	0.137618
PbANKA_09_v3	945971	946088	PBANKA_0925700	-	117	21	21	34	63	15	18		9	33	8	34	6	41	0.5	0.350515	0.454545	0.214286	0.190476	0.12766	0.43502	0.177474	0.0359306	0.137618
PbANKA_14_v3	195756	195832	PBANKA_1403300	-	76	7	11	21	48	10	8		17	162	13	170	21	171	0.388889	0.304348	0.555556	0.0949721	0.0710383	0.109375	0.416264	0.0917951	0.0360382	0.137654
PbANKA_13_v3	279153	279419	PBANKA_1305400	-	266	40	109	35	209	33	126		9	144	6	140	8	191	0.268456	0.143443	0.207547	0.0588235	0.0410959	0.040201	0.206482	0.0467068	0.0360838	0.137654
PbANKA_14_v3	1349000	1349094	PBANKA_1435800	+	94	43	166	98	245	80	186		8	83	6	104	8	107	0.205742	0.285714	0.300752	0.0879121	0.0545455	0.0695652	0.264069	0.0706743	0.0361129	0.137654
PbANKA_12_v3	747478	747586	PBANKA_1219500	+	108	77	556	100	459	97	694		35	29	39	59	60	48	0.121643	0.178891	0.12263	0.546875	0.397959	0.555556	0.141054	0.50013	0.0360036	0.137654
PbANKA_09_v3	1506851	1507074	PBANKA_0941700	+	223	0	3	5	62	1	6		7	68	14	39	12	30	0	0.0746269	0.142857	0.0933333	0.264151	0.285714	0.0724947	0.2144	0.0362329	0.137735
PbANKA_02_v3	170882	171009	PBANKA_0205100	+	127	0	49	3	61	2	120		8	67	16	44	9	34	0	0.046875	0.0163934	0.106667	0.266667	0.209302	0.0210895	0.194212	0.0367211	0.137873
PbANKA_13_v3	1436664	1436840	PBANKA_1336200	-	176	17	175	78	212	19	148		102	100	77	84	92	84	0.0885417	0.268966	0.113772	0.50495	0.478261	0.522727	0.157093	0.50198	0.0365713	0.137873
PbANKA_13_v3	1931797	1932034	PBANKA_1350600	-	237	24	139	41	140	56	113		0	50	2	35	3	50	0.147239	0.226519	0.331361	0	0.0540541	0.0566038	0.23504	0.0368859	0.0366004	0.137873
PbANKA_05_v3	674536	674704	PBANKA_0518600	+	168	27	142	65	96	58	98		72	43	82	45	93	44	0.159763	0.403727	0.371795	0.626087	0.645669	0.678832	0.311762	0.650196	0.0366626	0.137873
PbANKA_05_v3	602277	602357	PBANKA_0516200	-	80	132	220	212	201	124	175		22	70	26	86	25	114	0.375	0.513317	0.414716	0.23913	0.232143	0.179856	0.434344	0.217043	0.0367619	0.137932
PbANKA_11_v3	1139131	1139352	PBANKA_1129900	-	221	11	45	3	44	11	51		2	20	0	16	1	21	0.196429	0.0638298	0.177419	0.0909091	0	0.0454545	0.145893	0.0454545	0.0368482	0.138162
PbANKA_11_v3	1563051	1563179	PBANKA_1141500	-	128	24	203	106	386	29	189		162	90	114	115	136	149	0.105727	0.215447	0.133028	0.642857	0.497817	0.477193	0.151401	0.539289	0.0369682	0.13825
PbANKA_13_v3	1468070	1468212	PBANKA_1337200	+	142	38	556	77	915	57	637		61	204	41	194	54	252	0.0639731	0.077621	0.0821326	0.230189	0.174468	0.176471	0.0745755	0.193709	0.0369319	0.13825
PbANKA_14_v3	613953	614102	PBANKA_1415300	-	149	82	179	96	379	56	208		10	201	11	164	9	220	0.314176	0.202105	0.212121	0.0473934	0.0628571	0.0393013	0.242801	0.0498506	0.0369718	0.13825
PbANKA_07_v3	423707	423788	PBANKA_0711000	+	81	5	9	8	36	5	10		3	1	5	0	5	0	0.357143	0.181818	0.333333	0.75	1	1	0.290765	0.916667	0.0373408	0.139011
PbANKA_09_v3	1443018	1443179	PBANKA_0939700	-	161	9	63	13	76	9	76		2	41	0	34	1	63	0.125	0.146067	0.105882	0.0465116	0	0.015625	0.12565	0.0207122	0.037262	0.139011
PbANKA_10_v3	1605653	1605786	PBANKA_1040151	+	133	14	51	8	50	9	71		0	9	0	11	0	10	0.215385	0.137931	0.1125	0	0	0	0.155272	0	0.0374873	0.139288
PbANKA_12_v3	930948	931081	PBANKA_1224500	-	133	19	7	34	28	25	0		33	306	26	236	31	291	0.730769	0.548387	1	0.0973451	0.0992366	0.0962733	0.759719	0.0976184	0.0375269	0.139288
PbANKA_06_v3	706449	706642	PBANKA_0616400	-	193	21	0	6	5	8	4		5	85	5	78	4	83	1	0.545455	0.666667	0.0555556	0.060241	0.045977	0.737374	0.0539245	0.037511	0.139288
PbANKA_14_v3	1051846	1052078	PBANKA_1427200	+	232	42	340	106	591	114	354		144	240	170	205	181	285	0.109948	0.15208	0.24359	0.375	0.453333	0.388412	0.168539	0.405582	0.0375558	0.139302
PbANKA_09_v3	1305781	1305917	PBANKA_0936000	-	136	22	0	23	16	10	7		9	269	13	355	16	428	1	0.589744	0.588235	0.0323741	0.0353261	0.036036	0.725993	0.0345787	0.0376591	0.139404
PbANKA_01_v3	419323	419408	PBANKA_0110500	-	85	6	57	8	96	13	77		4	1024	3	1088	2	1077	0.0952381	0.0769231	0.144444	0.00389105	0.00274977	0.00185357	0.105535	0.00283146	0.0377835	0.139771
PbANKA_13_v3	1423367	1423467	PBANKA_1335700	-	100	6	12	44	92	4	16		29	203	30	218	18	167	0.333333	0.323529	0.2	0.125	0.120968	0.0972973	0.285621	0.114422	0.0378515	0.139929
PbANKA_10_v3	241230	241446	PBANKA_1004300	+	216	3	63	12	99	4	54		24	42	18	27	12	42	0.0454545	0.108108	0.0689655	0.363636	0.4	0.222222	0.0741761	0.32862	0.0381295	0.140519
PbANKA_10_v3	618809	619007	PBANKA_1013600	+	198	24	118	28	151	40	125		55	76	51	80	52	91	0.169014	0.156425	0.242424	0.419847	0.389313	0.363636	0.189288	0.390932	0.0381384	0.140519
PbANKA_11_v3	888667	888787	PBANKA_1123800	+	120	2	51	9	348	3	47		31	56	34	61	18	63	0.0377358	0.0252101	0.06	0.356322	0.357895	0.222222	0.040982	0.312146	0.0382636	0.140618
PbANKA_13_v3	1282321	1282469	PBANKA_1331600	+	148	2	32	11	171	6	24		27	51	28	39	31	53	0.0588235	0.0604396	0.2	0.346154	0.41791	0.369048	0.106421	0.377704	0.0387071	0.140618
PbANKA_06_v3	746016	746103	PBANKA_0617800	-	87	5	7	7	26	8	12		3	239	4	254	3	265	0.416667	0.212121	0.4	0.0123967	0.0155039	0.011194	0.342929	0.0130315	0.0386288	0.140618
PbANKA_09_v3	1453015	1453201	PBANKA_0940000	-	186	6	11	22	79	19	26		7	398	8	372	3	374	0.352941	0.217822	0.422222	0.017284	0.0210526	0.00795756	0.330995	0.0154314	0.0382837	0.140618
PbANKA_12_v3	457966	458134	PBANKA_1212000	+	168	7	67	11	89	10	104		3	3	4	9	3	5	0.0945946	0.11	0.0877193	0.5	0.307692	0.375	0.097438	0.394231	0.0387047	0.140618
PbANKA_13_v3	1157450	1157548	PBANKA_1329000	-	98	11	34	14	67	5	11		2	36	1	41	1	50	0.244444	0.17284	0.3125	0.0526316	0.0238095	0.0196078	0.243261	0.0320163	0.03843	0.140618
PbANKA_13_v3	147768	147897	PBANKA_1302300	+	129	14	57	17	71	6	52		21	5	24	20	39	7	0.197183	0.193182	0.103448	0.807692	0.545455	0.847826	0.164604	0.733658	0.0385437	0.140618
PbANKA_11_v3	1460281	1460508	PBANKA_1138500	+	227	16	47	27	78	29	36		19	4083	15	3568	16	3759	0.253968	0.257143	0.446154	0.00463189	0.00418644	0.00423841	0.319088	0.00435224	0.0384897	0.140618
PbANKA_11_v3	1090679	1090816	PBANKA_1128600	+	137	16	208	14	361	13	359		24	96	34	136	51	127	0.0714286	0.0373333	0.0349462	0.2	0.2	0.286517	0.0479027	0.228839	0.0386915	0.140618
PbANKA_13_v3	1352077	1352235	PBANKA_1333500	-	158	54	206	77	240	51	197		28	195	16	165	23	185	0.207692	0.242902	0.205645	0.125561	0.0883978	0.110577	0.218747	0.108178	0.038298	0.140618
PbANKA_14_v3	576058	576278	PBANKA_1414100	-	220	84	338	120	345	129	224		70	2069	63	2164	73	2336	0.199052	0.258065	0.365439	0.0327256	0.0282892	0.030303	0.274185	0.0304393	0.0384541	0.140618
PbANKA_08_v3	205998	206177	PBANKA_0803700	-	179	14	167	31	135	24	123		1	68	3	53	4	65	0.0773481	0.186747	0.163265	0.0144928	0.0535714	0.057971	0.142453	0.0420117	0.0390208	0.141227
PbANKA_13_v3	1156316	1156445	PBANKA_1329000	-	129	4	18	8	77	6	14		1	48	0	33	4	36	0.181818	0.0941176	0.3	0.0204082	0	0.1	0.191979	0.0401361	0.0390951	0.141251
PbANKA_12_v3	685441	685607	PBANKA_1217900	+	166	31	99	122	213	87	152		52	382	66	404	54	423	0.238462	0.364179	0.364017	0.119816	0.140426	0.113208	0.322219	0.124483	0.0391329	0.141251
PbANKA_13_v3	693957	694063	PBANKA_1316300	+	106	65	160	130	174	79	183		12	73	16	105	12	102	0.288889	0.427632	0.301527	0.141176	0.132231	0.105263	0.339349	0.126224	0.0391553	0.141251
PbANKA_12_v3	1156471	1156670	PBANKA_1229900	+	199	8	0	11	9	7	4		22	544	27	548	18	390	1	0.55	0.636364	0.0388693	0.0469565	0.0441176	0.728788	0.0433145	0.0393854	0.141803
PbANKA_06_v3	179508	179729	PBANKA_0602800	+	221	2	13	11	104	2	5		28	44	26	44	30	42	0.133333	0.0956522	0.285714	0.388889	0.371429	0.416667	0.171567	0.392328	0.0395919	0.141991
PbANKA_01_v3	418796	418930	PBANKA_0110500	-	134	3	31	10	43	9	48		1	419	2	463	2	289	0.0882353	0.188679	0.157895	0.00238095	0.00430107	0.00687285	0.144936	0.00451829	0.0399261	0.142784
PbANKA_12_v3	1646012	1646239	PBANKA_1243700	+	227	46	207	56	224	59	284		16	10	22	19	18	30	0.181818	0.2	0.172012	0.615385	0.536585	0.375	0.18461	0.50899	0.0399341	0.142784
PbANKA_12_v3	930428	930508	PBANKA_1224500	-	80	24	2	15	16	20	9		5	141	6	91	5	106	0.923077	0.483871	0.689655	0.0342466	0.0618557	0.045045	0.698868	0.0470491	0.0402104	0.143156
PbANKA_09_v3	1074811	1074956	PBANKA_0929300	+	145	40	61	72	149	82	52		13	802	25	770	24	957	0.39604	0.325792	0.61194	0.0159509	0.0314465	0.0244648	0.444591	0.0239541	0.0402279	0.143156
PbANKA_10_v3	572055	572272	PBANKA_1012500	+	217	11	18	13	16	13	18		7	22	3	16	2	12	0.37931	0.448276	0.419355	0.241379	0.157895	0.142857	0.415647	0.18071	0.0403344	0.143352
PbANKA_11_v3	821372	821564	PBANKA_1122000	-	192	139	272	132	174	152	231		20	87	25	84	8	80	0.3382	0.431373	0.396867	0.186916	0.229358	0.0909091	0.388813	0.169061	0.0403348	0.143352
PbANKA_14_v3	344236	344322	PBANKA_1407300	-	86	10	83	27	144	28	83		0	54	1	76	2	57	0.107527	0.157895	0.252252	0	0.012987	0.0338983	0.172558	0.0156284	0.0404375	0.143401
PbANKA_09_v3	827387	827665	PBANKA_0922600	+	278	54	310	133	400	137	292		11	414	10	337	24	424	0.148352	0.249531	0.319347	0.0258824	0.0288184	0.0535714	0.239077	0.0360907	0.0408018	0.143809
PbANKA_14_v3	1227146	1227281	PBANKA_1432700	-	135	8	18	35	36	18	20		24	203	14	148	9	193	0.307692	0.492958	0.473684	0.105727	0.0864198	0.0445545	0.424778	0.0789004	0.0409727	0.144152
PbANKA_06_v3	849128	849210	PBANKA_0621300	+	82	15	135	33	194	24	136		7	173	5	282	5	204	0.1	0.145374	0.15	0.0388889	0.0174216	0.0239234	0.131791	0.0267446	0.0410819	0.144152
PbANKA_13_v3	2300318	2300506	PBANKA_1360400	+	188	18	51	27	154	14	39		155	4058	167	4172	142	4701	0.26087	0.149171	0.264151	0.0367909	0.0384881	0.0293207	0.224731	0.0348666	0.0410715	0.144152
PbANKA_13_v3	637648	637778	PBANKA_1315000	+	130	23	79	68	168	51	96		18	157	17	173	14	154	0.22549	0.288136	0.346939	0.102857	0.0894737	0.0833333	0.286855	0.0918881	0.0409919	0.144152
PbANKA_05_v3	423623	423720	PBANKA_0510300	+	97	36	67	34	84	22	96		86	2583	126	2771	98	2371	0.349515	0.288136	0.186441	0.0322218	0.0434933	0.0396922	0.274697	0.0384691	0.0410745	0.144152
PbANKA_14_v3	967747	967885	PBANKA_1425300	+	138	8	138	10	92	17	100		11	1	17	13	21	12	0.0547945	0.0980392	0.145299	0.916667	0.566667	0.636364	0.0993776	0.706566	0.0413802	0.144685
PbANKA_04_v3	263468	263612	PBANKA_0407200	+	144	17	74	23	136	23	59		8	612	5	735	4	732	0.186813	0.144654	0.280488	0.0129032	0.00675676	0.00543478	0.203985	0.00836492	0.0413333	0.144685
PbANKA_13_v3	1482901	1483515	PBANKA_1337500	+	614	18	20	82	37	49	27		16	44	9	28	10	33	0.473684	0.689076	0.644737	0.266667	0.243243	0.232558	0.602499	0.247489	0.0414642	0.144685
PbANKA_06_v3	763189	763281	PBANKA_0618200	+	92	31	154	52	134	52	154		2	28	3	46	6	64	0.167568	0.27957	0.252427	0.0666667	0.0612245	0.0857143	0.233188	0.0712018	0.0413098	0.144685
PbANKA_04_v3	294328	294424	PBANKA_0408100	+	96	39	159	41	162	28	164		5	292	15	275	16	236	0.19697	0.20197	0.145833	0.016835	0.0517241	0.0634921	0.181591	0.0440171	0.0414956	0.144685
PbANKA_07_v3	618773	618882	PBANKA_0716900	+	109	13	2	11	15	11	8		0	214	1	236	1	271	0.866667	0.423077	0.578947	0	0.00421941	0.00367647	0.622897	0.00263196	0.0419553	0.145042
PbANKA_14_v3	252965	253064	PBANKA_1404800	+	99	13	251	13	180	9	146		3	16	6	27	7	20	0.0492424	0.0673575	0.0580645	0.157895	0.181818	0.259259	0.0582215	0.199657	0.0419718	0.145042
PbANKA_11_v3	190427	190556	PBANKA_1104500	+	129	30	59	76	369	63	122		20	653	15	590	25	691	0.337079	0.170787	0.340541	0.0297177	0.0247934	0.0349162	0.282802	0.0298091	0.0419298	0.145042
PbANKA_13_v3	2425220	2425369	PBANKA_1363800	-	149	67	222	47	234	39	300		2	191	7	230	1	264	0.231834	0.16726	0.115044	0.0103627	0.0295359	0.00377358	0.171379	0.0145574	0.0420489	0.145057
PbANKA_11_v3	1091954	1092059	PBANKA_1128800	-	105	33	12	60	96	17	20		169	4837	197	6094	175	5949	0.733333	0.384615	0.459459	0.0337595	0.0313146	0.0285761	0.525803	0.0312167	0.0421698	0.145383
PbANKA_09_v3	961048	961181	PBANKA_0925900	-	133	8	297	11	237	7	243		19	67	18	82	37	81	0.0262295	0.0443548	0.028	0.22093	0.18	0.313559	0.0328614	0.238163	0.0422624	0.145521
PbANKA_12_v3	1726954	1727059	PBANKA_1245600	+	105	24	117	22	125	32	88		0	33	1	17	2	32	0.170213	0.14966	0.266667	0	0.0555556	0.0588235	0.195513	0.0381264	0.0423331	0.145539
PbANKA_02_v3	327706	327826	PBANKA_0209400	-	120	1	238	3	351	1	221		10	53	7	61	7	78	0.0041841	0.00847458	0.0045045	0.15873	0.102941	0.0823529	0.00572106	0.114675	0.0428015	0.145889
PbANKA_02_v3	93476	93556	PBANKA_0202300	+	80	58	274	74	251	97	236		58	54	65	59	62	77	0.174699	0.227692	0.291291	0.517857	0.524194	0.446043	0.231227	0.496031	0.0428474	0.145898
PbANKA_05_v3	744834	744965	PBANKA_0520500	+	131	26	161	47	140	53	108		2	45	2	43	7	49	0.139037	0.251337	0.329193	0.0425532	0.0444444	0.125	0.239856	0.0706659	0.0432157	0.14688
PbANKA_11_v3	601246	601482	PBANKA_1115700	+	236	12	63	35	175	19	67		6	144	14	127	7	92	0.16	0.166667	0.22093	0.04	0.0992908	0.0707071	0.182532	0.0699993	0.0432852	0.147026
PbANKA_10_v3	73224	73333	PBANKA_1000900	-	109	5	17	13	28	22	28		0	17	3	26	1	25	0.227273	0.317073	0.44	0	0.103448	0.0384615	0.328115	0.0473033	0.0434055	0.147125
PbANKA_05_v3	413856	413982	PBANKA_0510100	-	126	5	40	16	77	3	27		10	321	7	304	6	346	0.111111	0.172043	0.1	0.0302115	0.022508	0.0170455	0.127718	0.023255	0.0435524	0.147206
PbANKA_06_v3	305148	305276	PBANKA_0606200	-	128	5	15	17	93	9	18		75	12574	68	10908	70	12595	0.25	0.154545	0.333333	0.00592932	0.00619533	0.00552704	0.24596	0.0058839	0.0436046	0.147206
PbANKA_06_v3	304073	304169	PBANKA_0606200	-	96	9	45	15	185	6	39		28	12461	22	11761	24	12062	0.166667	0.075	0.133333	0.00224197	0.0018671	0.00198577	0.125	0.00203161	0.0440056	0.147342
PbANKA_11_v3	1602251	1602365	PBANKA_1142700	-	114	28	169	61	267	60	256		30	407	11	502	25	545	0.142132	0.185976	0.189873	0.0686499	0.0214425	0.0438596	0.17266	0.0446507	0.0440186	0.147342
PbANKA_13_v3	1919239	1919404	PBANKA_1350100	+	165	71	108	69	207	57	155		19	113	12	93	15	102	0.396648	0.25	0.268868	0.143939	0.114286	0.128205	0.305172	0.12881	0.0438528	0.147342
PbANKA_10_v3	354570	354737	PBANKA_1007500	-	167	203	18	263	119	194	20		73	152	73	100	80	134	0.918552	0.688482	0.906542	0.324444	0.421965	0.373832	0.837859	0.373414	0.0438037	0.147342
PbANKA_13_v3	2436132	2436596	PBANKA_1364200	+	464	780	5419	1201	4604	1371	4888		50	869	97	1185	83	1338	0.125827	0.206891	0.219045	0.054407	0.075663	0.0584096	0.183921	0.0628265	0.0439117	0.147342
PbANKA_10_v3	1505256	1505369	PBANKA_1037200	-	113	6	61	8	101	9	85		26	50	25	32	23	64	0.0895522	0.0733945	0.0957447	0.342105	0.438596	0.264368	0.0862305	0.348357	0.044102	0.147353
PbANKA_07_v3	533452	533616	PBANKA_0713900	+	164	14	17	20	57	21	15		10	21685	10	20455	12	23637	0.451613	0.25974	0.583333	0.000460936	0.000488639	0.000507421	0.431562	0.000485665	0.0443584	0.147527
PbANKA_10_v3	867290	867386	PBANKA_1020900	-	96	18	103	27	140	24	102		6	66	2	73	4	85	0.14876	0.161677	0.190476	0.0833333	0.0266667	0.0449438	0.166971	0.0516479	0.0443571	0.147527
PbANKA_11_v3	1154393	1154537	PBANKA_1130500	+	144	24	1382	45	1554	34	1335		48	122	42	241	58	211	0.0170697	0.0281426	0.0248356	0.282353	0.14841	0.215613	0.0233493	0.215459	0.0443601	0.147527
PbANKA_12_v3	771516	771704	PBANKA_1220100	-	188	51	235	99	248	96	181		10	105	10	103	24	89	0.178322	0.285303	0.34657	0.0869565	0.0884956	0.212389	0.270065	0.12928	0.0441841	0.147527
PbANKA_09_v3	1134892	1135015	PBANKA_0931100	+	123	17	18	129	154	16	53		14	724	5	657	13	642	0.485714	0.45583	0.231884	0.0189702	0.00755287	0.0198473	0.391143	0.0154568	0.0444839	0.147647
PbANKA_11_v3	723920	724002	PBANKA_1119000	-	82	10	34	12	49	15	53		2	21	1	10	0	14	0.227273	0.196721	0.220588	0.0869565	0.0909091	0	0.214861	0.0592885	0.044592	0.147828
PbANKA_12_v3	67105	67247	PBANKA_1200800	+	142	53	662	117	583	97	685		1	709	8	846	13	785	0.0741259	0.167143	0.124041	0.00140845	0.00936768	0.0162907	0.12177	0.00902229	0.0447284	0.147955
PbANKA_01_v3	211990	212122	PBANKA_0105200	-	132	54	326	101	362	90	340		44	22	53	49	60	65	0.142105	0.218143	0.209302	0.666667	0.519608	0.48	0.18985	0.555425	0.044689	0.147955
PbANKA_09_v3	19279	19430	PBANKA_0900900	+	151	87	517	126	464	112	361		24	380	25	332	21	430	0.14404	0.213559	0.236786	0.0594059	0.070028	0.0465632	0.198129	0.0586657	0.0447829	0.147987
PbANKA_14_v3	1507155	1507336	PBANKA_1439700	-	181	19	285	40	419	39	215		89	59	70	82	64	96	0.0625	0.087146	0.153543	0.601351	0.460526	0.4	0.101063	0.487293	0.0448313	0.148
PbANKA_10_v3	640852	640968	PBANKA_1014500	-	116	2	6	6	34	3	8		10	410	13	326	9	447	0.25	0.15	0.272727	0.0238095	0.0383481	0.0197368	0.224242	0.0272981	0.0451757	0.148207
PbANKA_14_v3	967393	967508	PBANKA_1425300	+	115	5	191	4	114	7	119		15	0	16	8	17	16	0.0255102	0.0338983	0.0555556	1	0.666667	0.515152	0.0383214	0.727273	0.0449803	0.148207
PbANKA_10_v3	1502825	1502996	PBANKA_1037100	+	171	8	323	7	271	11	241		16	48	7	47	16	66	0.0241692	0.0251799	0.0436508	0.25	0.12963	0.195122	0.0309999	0.191584	0.0451624	0.148207
PbANKA_14_v3	1361384	1361493	PBANKA_1436100	-	109	25	44	56	160	50	66		18	94	24	131	28	117	0.362319	0.259259	0.431034	0.160714	0.154839	0.193103	0.350871	0.169552	0.0450701	0.148207
PbANKA_02_v3	2396	2631	PBANKA_0112721	+	235	25	129	68	182	66	224		10	134	9	124	12	129	0.162338	0.272	0.227586	0.0694444	0.0676692	0.0851064	0.220641	0.0740733	0.0451193	0.148207
PbANKA_12_v3	1630149	1630263	PBANKA_1243100	+	114	3	20	9	32	3	19		27	571	23	502	16	555	0.130435	0.219512	0.136364	0.0451505	0.0438095	0.028021	0.162104	0.0389937	0.0452771	0.148319
PbANKA_12_v3	749137	749232	PBANKA_1219500	+	95	16	900	57	851	47	945		40	65	37	89	39	138	0.0174672	0.0627753	0.047379	0.380952	0.293651	0.220339	0.0425405	0.298314	0.0453289	0.1484
PbANKA_14_v3	1674871	1674986	PBANKA_1443700	+	115	58	176	39	130	22	146		10	302	25	271	12	364	0.247863	0.230769	0.130952	0.0320513	0.0844595	0.0319149	0.203195	0.0494752	0.0453833	0.148408
PbANKA_12_v3	1250290	1250426	PBANKA_1232200	+	136	7	880	23	1538	10	902		16	56	17	104	16	119	0.00789177	0.0147341	0.0109649	0.222222	0.140496	0.118519	0.0111969	0.160412	0.0455379	0.148511
PbANKA_09_v3	1182507	1182652	PBANKA_0932500	-	145	31	94	25	205	33	120		3	6360	3	6457	9	6447	0.248	0.108696	0.215686	0.000471476	0.000464396	0.00139405	0.190794	0.000776641	0.0455508	0.148511
PbANKA_11_v3	364860	365002	PBANKA_1109300	-	142	6	14	28	28	16	8		57	4358	54	3918	64	3959	0.3	0.5	0.666667	0.0129105	0.0135952	0.0159085	0.488889	0.0141381	0.0457125	0.148862
PbANKA_14_v3	744575	744923	PBANKA_1418800	+	348	31	254	38	293	57	251		9	233	5	246	9	253	0.108772	0.114804	0.185065	0.0371901	0.0199203	0.0343511	0.136213	0.0304872	0.0459407	0.149213
PbANKA_11_v3	1259994	1260114	PBANKA_1133500	+	120	51	115	50	153	60	142		4	95	7	47	6	96	0.307229	0.246305	0.29703	0.040404	0.12963	0.0588235	0.283521	0.0762857	0.0459555	0.149213
PbANKA_08_v3	1272761	1273037	PBANKA_0833900	+	276	52	11	35	33	36	13		5	52	13	54	9	56	0.825397	0.514706	0.734694	0.0877193	0.19403	0.138462	0.691599	0.14007	0.0459135	0.149213
PbANKA_13_v3	256610	256685	PBANKA_1304800	+	75	6	55	20	101	16	82		0	27	3	32	0	44	0.0983607	0.165289	0.163265	0	0.0857143	0	0.142305	0.0285714	0.0462684	0.149702
PbANKA_01_v3	163470	163592	PBANKA_0103700	-	122	94	88	70	78	74	115		5	47	8	27	12	54	0.516484	0.472973	0.391534	0.0961538	0.228571	0.181818	0.46033	0.168848	0.0465635	0.150304
PbANKA_06_v3	749182	749269	PBANKA_0617800	+	87	93	289	53	279	63	246		16	145	18	167	15	179	0.243455	0.159639	0.203883	0.0993789	0.0972973	0.0773196	0.202326	0.0913319	0.0466321	0.150438
PbANKA_09_v3	1573993	1574138	PBANKA_0943400	+	145	2	11	4	55	2	12		15	4413	7	3798	9	4536	0.153846	0.0677966	0.142857	0.00338753	0.00183968	0.0019802	0.1215	0.00240247	0.0468074	0.150582
PbANKA_07_v3	541070	541404	PBANKA_0714300	-	334	5	7	8	9	9	2		18	1598	17	1940	21	1654	0.416667	0.470588	0.818182	0.0111386	0.00868677	0.0125373	0.568479	0.0107876	0.0467715	0.150582
PbANKA_12_v3	712864	713294	PBANKA_1218500	-	430	126	466	377	390	154	446		621	228	594	236	504	260	0.212838	0.491525	0.256667	0.731449	0.715663	0.659686	0.320343	0.702266	0.0468003	0.150582
PbANKA_12_v3	912187	912298	PBANKA_1224100	+	111	28	38	17	36	3	27		20	5	21	9	25	6	0.424242	0.320755	0.1	0.8	0.7	0.806452	0.281666	0.768817	0.0471151	0.15085
PbANKA_01_v3	319706	319843	PBANKA_0107700	-	137	46	481	95	439	80	415		5	305	4	332	9	403	0.0872865	0.177903	0.161616	0.016129	0.0119048	0.0218447	0.142268	0.0166262	0.0470952	0.15085
PbANKA_11_v3	365566	365692	PBANKA_1109300	-	126	8	0	9	12	11	2		18	5461	8	4844	9	5163	1	0.428571	0.846154	0.00328527	0.0016488	0.00174014	0.758242	0.00222474	0.0471898	0.151002
PbANKA_12_v3	1290137	1290232	PBANKA_1233500	-	95	9	2	16	17	4	4		61	149	35	115	32	148	0.818182	0.484848	0.5	0.290476	0.233333	0.177778	0.60101	0.233862	0.0473175	0.151103
PbANKA_14_v3	202474	202899	PBANKA_1403400	+	425	15	268	14	297	27	293		22	83	16	90	15	82	0.0530035	0.0450161	0.084375	0.209524	0.150943	0.154639	0.0607982	0.171702	0.0473269	0.151103
PbANKA_13_v3	1026436	1026600	PBANKA_1326100	-	164	13	63	19	118	18	70		2	18	1	18	1	16	0.171053	0.138686	0.204545	0.1	0.0526316	0.0588235	0.171428	0.070485	0.0474351	0.151174
PbANKA_14_v3	1983684	1983871	PBANKA_1451400	+	187	1	113	34	177	22	134		86	0	69	19	38	25	0.00877193	0.161137	0.141026	1	0.784091	0.603175	0.103645	0.795755	0.0475706	0.151282
PbANKA_11_v3	1381054	1381292	PBANKA_1136700	+	238	3	13	12	22	6	7		3	135	7	78	9	100	0.1875	0.352941	0.461538	0.0217391	0.0823529	0.0825688	0.333993	0.0622203	0.0476561	0.151441
PbANKA_09_v3	991679	991904	PBANKA_0926600	+	225	157	4864	219	4711	245	3827		85	204	95	443	113	429	0.0312687	0.0444219	0.060167	0.294118	0.17658	0.208487	0.0452859	0.226395	0.0479112	0.151651
PbANKA_05_v3	263371	263508	PBANKA_0506100	+	137	4	42	7	70	17	84		0	11	0	11	0	16	0.0869565	0.0909091	0.168317	0	0	0	0.115394	0	0.0488537	0.152968
PbANKA_06_v3	189116	189199	PBANKA_0603300	-	83	4	5	9	32	4	7		153	1928	137	2005	128	1936	0.444444	0.219512	0.363636	0.0735223	0.0639589	0.0620155	0.342531	0.0664989	0.0490227	0.153268
PbANKA_12_v3	1208066	1208233	PBANKA_1231300	+	167	15	22	30	36	7	24		589	7308	399	5714	455	6813	0.405405	0.454545	0.225806	0.0745853	0.0652707	0.0626032	0.361919	0.0674864	0.0490819	0.153268
PbANKA_10_v3	245525	245726	PBANKA_1004400	-	201	44	268	101	236	97	243		9	232	14	228	15	259	0.141026	0.299703	0.285294	0.0373444	0.0578512	0.0547445	0.242008	0.0499801	0.0493034	0.15341
PbANKA_14_v3	192424	192556	PBANKA_1403200	+	132	18	106	27	145	21	101		24	34	20	44	35	30	0.145161	0.156977	0.172131	0.413793	0.3125	0.538462	0.15809	0.421585	0.0495	0.153557
PbANKA_01_v3	376398	376563	PBANKA_0109300	-	165	29	81	52	95	32	67		20	108	11	84	8	105	0.263636	0.353741	0.323232	0.15625	0.115789	0.0707965	0.313537	0.114279	0.049631	0.153736
PbANKA_10_v3	56459	56610	PBANKA_1000400	-	151	4	168	5	104	4	150		6	7	6	10	4	15	0.0232558	0.0458716	0.025974	0.461538	0.375	0.210526	0.0317005	0.349022	0.0496652	0.153756
PbANKA_14_v3	2196921	2197135	PBANKA_1457200	-	214	12	230	27	190	19	145		27	55	15	45	23	55	0.0495868	0.124424	0.115854	0.329268	0.25	0.294872	0.0966215	0.29138	0.049821	0.153807
PbANKA_14_v3	1023480	1023788	PBANKA_1426400	-	308	18	29	79	115	47	31		28	168	29	172	24	169	0.382979	0.407216	0.602564	0.142857	0.144279	0.124352	0.464253	0.137163	0.0497889	0.153807
PbANKA_11_v3	789181	789405	PBANKA_1121200	+	224	64	94	39	75	58	76		2	38	6	25	8	42	0.405063	0.342105	0.432836	0.05	0.193548	0.16	0.393335	0.134516	0.0498008	0.153807
PbANKA_12_v3	164255	164380	PBANKA_1203450	-	125	15	0	12	16	12	2		5	163	5	191	4	179	1	0.428571	0.857143	0.0297619	0.0255102	0.0218579	0.761905	0.02571	0.049978	0.15395
PbANKA_10_v3	1100022	1100155	PBANKA_1026700	-	133	5	9	6	39	5	10		21	12	17	6	11	0	0.357143	0.133333	0.333333	0.636364	0.73913	1	0.274603	0.791831	0.0500636	0.154088
PbANKA_06_v3	711986	712097	PBANKA_0616600	+	111	10	7	17	34	7	12		65	709	59	510	43	741	0.588235	0.333333	0.368421	0.0839793	0.103691	0.0548469	0.429997	0.080839	0.0501104	0.154088
PbANKA_11_v3	1418992	1419112	PBANKA_1137400	+	120	4	31	14	94	16	61		51	2318	59	2586	44	2490	0.114286	0.12963	0.207792	0.0215281	0.0223062	0.0173639	0.150569	0.0203994	0.050515	0.154482
PbANKA_12_v3	747932	748054	PBANKA_1219500	+	122	13	871	28	901	11	1037		40	49	24	91	42	71	0.0147059	0.0301399	0.0104962	0.449438	0.208696	0.371681	0.0184473	0.343272	0.050812	0.154609
PbANKA_14_v3	1485563	1485681	PBANKA_1439100	+	118	14	143	50	226	25	95		74	14045	68	15644	70	15384	0.089172	0.181159	0.208333	0.00524116	0.0043279	0.00452957	0.159555	0.00469955	0.0508166	0.154609
PbANKA_02_v3	135185	135316	PBANKA_0203650	-	131	19	196	32	306	34	208		20	97	29	77	37	112	0.0883721	0.0946746	0.140496	0.17094	0.273585	0.248322	0.107848	0.230949	0.0507489	0.154609
PbANKA_11_v3	189531	189692	PBANKA_1104500	+	161	37	48	54	218	57	92		12	429	14	449	11	527	0.435294	0.198529	0.38255	0.0272109	0.0302376	0.0204461	0.338791	0.0259649	0.0509854	0.154609
PbANKA_11_v3	861322	861481	PBANKA_1123200	+	159	5	25	8	97	5	35		36	3038	42	3471	32	3462	0.166667	0.0761905	0.125	0.0117111	0.0119556	0.00915856	0.122619	0.0109418	0.0511325	0.154633
PbANKA_12_v3	749277	749417	PBANKA_1219500	+	140	16	1062	37	1018	24	1023		49	69	42	123	43	152	0.0148423	0.0350711	0.0229226	0.415254	0.254545	0.220513	0.0242787	0.296771	0.0513819	0.154633
PbANKA_10_v3	711597	711680	PBANKA_1016600	-	83	20	53	18	77	33	76		4	65	7	65	7	38	0.273973	0.189474	0.302752	0.057971	0.0972222	0.155556	0.2554	0.103583	0.0513556	0.154633
PbANKA_05_v3	755074	755289	PBANKA_0520800	-	215	23	137	52	142	19	102		61	51	63	83	76	78	0.14375	0.268041	0.157025	0.544643	0.431507	0.493506	0.189605	0.489885	0.0514676	0.154633
PbANKA_14_v3	781552	781681	PBANKA_1419700	+	129	25	92	33	115	28	140		2	46	4	42	5	47	0.213675	0.222973	0.166667	0.0416667	0.0869565	0.0961538	0.201105	0.0749257	0.0512164	0.154633
PbANKA_02_v3	218976	219172	PBANKA_0206300	-	196	139	118	451	616	256	332		32	149	48	140	48	173	0.540856	0.42268	0.435374	0.176796	0.255319	0.217195	0.466304	0.216436	0.0514084	0.154633
PbANKA_01_v3	145085	145175	PBANKA_0103200	+	90	5	7	5	22	4	5		8	1984	5	2292	5	1873	0.416667	0.185185	0.444444	0.00401606	0.00217675	0.00266241	0.348765	0.00295174	0.0516976	0.155093
PbANKA_05_v3	673043	673208	PBANKA_0518500	+	165	9	172	15	122	17	114		17	36	10	15	7	21	0.0497238	0.109489	0.129771	0.320755	0.4	0.25	0.0963279	0.323585	0.0517489	0.155163
PbANKA_03_v3	491702	491859	PBANKA_0314000	-	157	15	77	37	104	27	109		2	32	4	39	6	43	0.163043	0.262411	0.198529	0.0588235	0.0930233	0.122449	0.207995	0.0914319	0.0518683	0.155184
PbANKA_13_v3	1495029	1495143	PBANKA_1337700	+	114	6	2	8	4	4	6		18	49	19	45	11	43	0.75	0.666667	0.4	0.268657	0.296875	0.203704	0.605556	0.256412	0.0520532	0.155526
PbANKA_11_v3	1499129	1499265	PBANKA_1139500	+	136	28	184	38	270	33	143		8	223	10	234	4	265	0.132075	0.123377	0.1875	0.034632	0.0409836	0.0148699	0.147651	0.0301618	0.0520672	0.155526
PbANKA_11_v3	1683671	1683797	PBANKA_1145200	-	126	2	12	2	15	3	11		64	2051	50	2557	25	2275	0.142857	0.117647	0.214286	0.03026	0.0191791	0.0108696	0.158263	0.0201029	0.0522437	0.155969
PbANKA_08_v3	530720	530900	PBANKA_0811700	+	180	2	133	7	215	7	128		20	93	9	78	17	95	0.0148148	0.0315315	0.0518519	0.176991	0.103448	0.151786	0.0327327	0.144075	0.0528769	0.156222
PbANKA_09_v3	1075231	1075309	PBANKA_0929300	+	78	7	23	15	82	15	30		16	406	11	456	14	440	0.233333	0.154639	0.333333	0.0379147	0.0235546	0.030837	0.240435	0.0307688	0.0524223	0.156222
PbANKA_10_v3	1503388	1503484	PBANKA_1037100	+	96	8	100	8	71	4	89		30	105	31	104	27	60	0.0740741	0.101266	0.0430108	0.222222	0.22963	0.310345	0.0727836	0.254066	0.0528233	0.156222
PbANKA_12_v3	857764	857860	PBANKA_1222600	-	96	16	192	35	248	35	145		1	89	1	111	4	112	0.0769231	0.123675	0.194444	0.0111111	0.00892857	0.0344828	0.131681	0.0181741	0.0528571	0.156222
PbANKA_10_v3	792489	792611	PBANKA_1018900	-	122	19	68	54	129	36	84		10	69	13	71	6	64	0.218391	0.295082	0.3	0.126582	0.154762	0.0857143	0.271158	0.122353	0.0527745	0.156222
PbANKA_09_v3	365043	365247	PBANKA_0909900	+	204	23	169	61	250	31	174		46	49	31	58	36	53	0.119792	0.196141	0.15122	0.484211	0.348315	0.404494	0.155718	0.41234	0.0525875	0.156222
PbANKA_06_v3	648861	648998	PBANKA_0615600	-	137	34	218	37	156	39	149		12	137	8	106	12	151	0.134921	0.19171	0.207447	0.0805369	0.0701754	0.0736196	0.178026	0.0747773	0.0526991	0.156222
PbANKA_13_v3	2324130	2324322	PBANKA_1361000	+	192	37	54	37	158	54	122		15	227	10	215	17	219	0.406593	0.189744	0.306818	0.0619835	0.0444444	0.0720339	0.301052	0.0594873	0.0524856	0.156222
PbANKA_12_v3	624266	624411	PBANKA_1216600	-	145	49	109	59	186	58	193		10	70	12	110	15	81	0.310127	0.240816	0.231076	0.125	0.0983607	0.15625	0.260673	0.126537	0.0528118	0.156222
PbANKA_13_v3	2284280	2284429	PBANKA_1359900	-	149	60	248	39	246	27	148		6	10	6	8	7	5	0.194805	0.136842	0.154286	0.375	0.428571	0.583333	0.161978	0.462302	0.052906	0.156222
PbANKA_11_v3	921015	921105	PBANKA_1124900	+	90	70	149	69	163	43	190		12	172	12	132	15	167	0.319635	0.297414	0.184549	0.0652174	0.0833333	0.0824176	0.267199	0.0769894	0.0528478	0.156222
PbANKA_11_v3	1092546	1092716	PBANKA_1128800	-	170	28	16	36	102	24	18		30	5343	34	5560	29	6165	0.636364	0.26087	0.571429	0.00558347	0.00607794	0.00468195	0.489554	0.00544779	0.0530173	0.156334
PbANKA_09_v3	1134010	1134463	PBANKA_0931000	+	453	16	15	43	89	12	34		36	591	37	574	33	643	0.516129	0.325758	0.26087	0.0574163	0.0605565	0.0488166	0.367585	0.0555964	0.0531512	0.156604
PbANKA_07_v3	265561	265683	PBANKA_0705900	-	122	1	28	1	32	1	45		11	35	8	29	5	43	0.0344828	0.030303	0.0217391	0.23913	0.216216	0.104167	0.0288416	0.186504	0.0534855	0.156824
PbANKA_12_v3	1209093	1209176	PBANKA_1231300	+	83	5	34	9	135	7	40		50	14049	64	14349	57	16572	0.128205	0.0625	0.148936	0.00354635	0.00444044	0.00342775	0.113214	0.00380484	0.0534775	0.156824
PbANKA_09_v3	822597	822847	PBANKA_0922500	+	250	8	194	25	594	12	483		18	64	16	90	14	121	0.039604	0.0403877	0.0242424	0.219512	0.150943	0.103704	0.0347447	0.158053	0.0533729	0.156824
PbANKA_12_v3	930017	930163	PBANKA_1224500	-	146	10	13	8	34	7	11		0	243	3	183	1	241	0.434783	0.190476	0.388889	0	0.016129	0.00413223	0.338049	0.00675375	0.0534036	0.156824
PbANKA_14_v3	1375526	1375657	PBANKA_1436400	-	131	5	14	5	39	6	18		17	888	11	824	9	772	0.263158	0.113636	0.25	0.0187845	0.0131737	0.0115237	0.208931	0.014494	0.0537998	0.157406
PbANKA_12_v3	1467464	1467800	PBANKA_1238100	+	336	36	313	52	326	67	270		8	327	4	218	3	228	0.103152	0.137566	0.198813	0.0238806	0.018018	0.012987	0.14651	0.0182952	0.0539882	0.157565
PbANKA_14_v3	967588	967690	PBANKA_1425300	+	102	0	191	1	130	0	115		7	4	6	15	9	14	0	0.00763359	0	0.636364	0.285714	0.391304	0.00254453	0.437794	0.0542571	0.157634
PbANKA_13_v3	485579	485687	PBANKA_1310500	-	108	9	101	39	264	26	115		5	870	6	772	2	825	0.0818182	0.128713	0.184397	0.00571429	0.00771208	0.00241838	0.131643	0.00528158	0.0542041	0.157634
PbANKA_08_v3	1272515	1272677	PBANKA_0833800	+	162	17	0	19	23	11	0		2	43	2	40	0	49	1	0.452381	1	0.0444444	0.047619	0	0.81746	0.0306878	0.0544161	0.157681
PbANKA_11_v3	79536	79650	PBANKA_1101200	-	114	84	198	78	256	92	650		21	3196	30	2729	27	3277	0.297872	0.233533	0.123989	0.00652782	0.0108735	0.00817191	0.218465	0.00852441	0.054388	0.157681
PbANKA_08_v3	1252634	1252738	PBANKA_0833300	-	104	23	14	18	33	27	23		2	75	7	52	4	70	0.621622	0.352941	0.54	0.025974	0.118644	0.0540541	0.504854	0.066224	0.0546372	0.15799
PbANKA_12_v3	196475	196615	PBANKA_1204500	-	140	3	5	3	16	4	8		97	3707	79	3903	95	3806	0.375	0.157895	0.333333	0.0254995	0.0198393	0.0243527	0.288743	0.0232305	0.0547095	0.15808
PbANKA_12_v3	365033	365156	PBANKA_1209600	+	123	199	28	167	47	118	65		21	57	23	66	28	41	0.876652	0.780374	0.644809	0.269231	0.258427	0.405797	0.767278	0.311152	0.0547255	0.15808
PbANKA_14_v3	589303	589385	PBANKA_1414500	-	82	4	5	7	20	2	8		59	5102	29	5254	35	5978	0.444444	0.259259	0.2	0.0114319	0.0054893	0.00582072	0.301235	0.00758064	0.0548654	0.158318
PbANKA_02_v3	138812	138977	PBANKA_0203750	-	165	9	0	9	3	11	7		14	57	17	28	10	52	1	0.75	0.611111	0.197183	0.377778	0.16129	0.787037	0.245417	0.054964	0.15852
PbANKA_05_v3	415318	415441	PBANKA_0510100	-	123	3	6	21	50	3	15		27	295	18	257	22	303	0.333333	0.295775	0.166667	0.0838509	0.0654545	0.0676923	0.265258	0.0723326	0.0551815	0.158527
PbANKA_14_v3	2175554	2175733	PBANKA_1456600	-	179	5	0	7	8	9	4		4	78	5	59	3	68	1	0.466667	0.692308	0.0487805	0.078125	0.0422535	0.719658	0.0563863	0.0551497	0.158527
PbANKA_11_v3	861129	861246	PBANKA_1123200	+	117	9	35	11	83	8	22		28	2680	42	3065	19	3153	0.204545	0.117021	0.266667	0.0103397	0.0135179	0.00598991	0.196078	0.00994917	0.0549987	0.158527
PbANKA_14_v3	492737	492821	PBANKA_1411700	+	84	17	100	31	74	37	64		2	112	7	93	6	117	0.145299	0.295238	0.366337	0.0175439	0.07	0.0487805	0.268958	0.0454414	0.0551765	0.158527
PbANKA_14_v3	1737059	1737158	PBANKA_1445300	+	99	20	196	47	217	54	256		5	139	5	143	9	118	0.0925926	0.17803	0.174194	0.0347222	0.0337838	0.0708661	0.148272	0.0464574	0.055116	0.158527
PbANKA_05_v3	462929	463238	PBANKA_0511500	+	309	21	126	44	116	49	101		32	14	24	14	19	15	0.142857	0.275	0.326667	0.695652	0.631579	0.558824	0.248175	0.628685	0.0552245	0.158527
PbANKA_07_v3	265329	265412	PBANKA_0705900	-	83	26	88	18	104	19	118		7	182	12	182	6	213	0.22807	0.147541	0.138686	0.037037	0.0618557	0.0273973	0.171432	0.0420967	0.0552202	0.158527
PbANKA_05_v3	664151	664438	PBANKA_0518200	+	287	10	45	29	47	11	35		2	18	3	14	3	30	0.181818	0.381579	0.23913	0.1	0.176471	0.0909091	0.267509	0.12246	0.0553639	0.158844
PbANKA_02_v3	224992	225265	PBANKA_0206500	-	273	8	407	26	513	18	432		75	174	41	184	55	231	0.0192771	0.0482375	0.04	0.301205	0.182222	0.192308	0.0358382	0.225245	0.0554535	0.158936
PbANKA_14_v3	1371328	1371458	PBANKA_1436300	+	130	6	0	11	15	5	2		97	1550	76	1587	90	1756	1	0.423077	0.714286	0.058895	0.0457005	0.0487541	0.712454	0.0511165	0.0555608	0.159078
PbANKA_04_v3	421822	422081	PBANKA_0411800	-	259	137	133	128	140	120	122		3	61	18	45	14	57	0.507407	0.477612	0.495868	0.046875	0.285714	0.197183	0.493629	0.176591	0.0556518	0.159256
PbANKA_12_v3	1636842	1637094	PBANKA_1243500	-	252	3	16	7	88	6	31		43	4187	59	4565	49	4699	0.157895	0.0736842	0.162162	0.0101655	0.0127595	0.0103201	0.131247	0.0110817	0.0558119	0.159549
PbANKA_09_v3	960701	960900	PBANKA_0925900	-	199	5	400	11	376	10	355		13	91	16	109	32	103	0.0123457	0.0284238	0.0273973	0.125	0.128	0.237037	0.0227222	0.163346	0.0558801	0.159598
PbANKA_10_v3	840384	840518	PBANKA_1020100	-	134	9	58	50	186	30	119		5	74	3	103	6	104	0.134328	0.211864	0.201342	0.0632911	0.0283019	0.0545455	0.182512	0.0487128	0.0561836	0.159603
PbANKA_09_v3	1073102	1073228	PBANKA_0929200	-	126	27	13	56	98	24	24		139	729	117	627	120	729	0.675	0.363636	0.5	0.160138	0.157258	0.141343	0.512879	0.152913	0.0561034	0.159603
PbANKA_08_v3	1013931	1014350	PBANKA_0826300	+	419	186	269	292	519	251	268		146	533	119	442	123	693	0.408791	0.360049	0.483622	0.215022	0.212121	0.150735	0.417488	0.192626	0.0560674	0.159603
PbANKA_07_v3	716714	716860	PBANKA_0719800	+	146	2	5	7	54	2	9		12	591	3	558	5	600	0.285714	0.114754	0.181818	0.0199005	0.00534759	0.00826446	0.194096	0.0111709	0.056419	0.159707
PbANKA_07_v3	245971	246123	PBANKA_0705500	-	152	5	11	22	165	2	16		7	5	4	14	9	19	0.3125	0.117647	0.111111	0.583333	0.222222	0.321429	0.180419	0.375661	0.0567033	0.159707
PbANKA_10_v3	1192122	1192427	PBANKA_1029300	+	305	3	106	25	773	5	96		10	38	6	28	5	37	0.0275229	0.0313283	0.0495049	0.208333	0.176471	0.119048	0.0361187	0.167951	0.0566975	0.159707
PbANKA_11_v3	1023734	1024056	PBANKA_1127000	+	322	5	4	10	15	3	5		15	69	16	68	19	75	0.555556	0.4	0.375	0.178571	0.190476	0.202128	0.443519	0.190392	0.0564384	0.159707
PbANKA_07_v3	265856	265948	PBANKA_0705900	-	92	14	31	15	26	8	53		3	44	4	33	1	33	0.311111	0.365854	0.131148	0.0638298	0.108108	0.0294118	0.269371	0.0671166	0.056749	0.159707
PbANKA_09_v3	1081270	1081399	PBANKA_0929400	+	129	20	11	16	42	9	12		28	515	14	495	29	503	0.645161	0.275862	0.428571	0.0515654	0.0275049	0.0545113	0.449865	0.0445272	0.0567233	0.159707
PbANKA_12_v3	1185413	1185540	PBANKA_1230600	-	127	25	56	23	104	13	82		7	51	4	69	4	62	0.308642	0.181102	0.136842	0.12069	0.0547945	0.0606061	0.208862	0.0786967	0.0564394	0.159707
PbANKA_10_v3	103508	103725	PBANKA_1001400	-	217	55	360	101	348	68	258		24	334	17	283	22	385	0.13253	0.224944	0.208589	0.0670391	0.0566667	0.0540541	0.188688	0.0592533	0.0567329	0.159707
PbANKA_04_v3	622429	622714	PBANKA_0416600	-	285	70	263	70	453	78	257		5	52	3	46	3	54	0.21021	0.133843	0.232836	0.0877193	0.0612245	0.0526316	0.192296	0.0671918	0.0565512	0.159707
PbANKA_11_v3	230219	230388	PBANKA_1105500	-	169	123	499	143	508	132	315		48	442	53	395	56	535	0.197749	0.219662	0.295302	0.0979592	0.118304	0.0947547	0.237571	0.103672	0.056731	0.159707
PbANKA_02_v3	136104	136221	PBANKA_0203650	-	117	10	62	23	83	26	75		2	26	2	32	3	33	0.138889	0.216981	0.257426	0.0714286	0.0588235	0.0833333	0.204432	0.0711951	0.0568742	0.159856
PbANKA_01_v3	65770	65872	PBANKA_0101200	-	102	11	107	24	142	25	149		13	31	14	42	22	31	0.0932203	0.144578	0.143678	0.295455	0.25	0.415094	0.127159	0.320183	0.0569377	0.159953
PbANKA_01_v3	72561	72752	PBANKA_0101400	-	191	85	262	129	268	103	218		28	142	17	129	19	124	0.244957	0.324937	0.320872	0.164706	0.116438	0.132867	0.296922	0.138004	0.0573137	0.160707
PbANKA_10_v3	841445	841529	PBANKA_1020100	-	84	27	19	54	69	34	74		13	88	14	61	11	93	0.586957	0.439024	0.314815	0.128713	0.186667	0.105769	0.446932	0.140383	0.0575108	0.161068
PbANKA_05_v3	475525	475715	PBANKA_0512100	+	190	15	37	32	33	26	66		0	10	6	14	3	15	0.288462	0.492308	0.282609	0	0.3	0.166667	0.354459	0.155556	0.0575817	0.161099
PbANKA_08_v3	638149	638275	PBANKA_0815200	-	126	94	388	86	598	94	564		5	240	8	271	16	234	0.195021	0.125731	0.142857	0.0204082	0.0286738	0.064	0.154536	0.037694	0.0577244	0.161217
PbANKA_10_v3	825824	825919	PBANKA_1019800	-	95	5	38	14	49	12	29		8	1430	14	1612	6	1539	0.116279	0.222222	0.292683	0.00556328	0.00861009	0.00388349	0.210395	0.00601895	0.0582636	0.16169
PbANKA_13_v3	2282790	2282884	PBANKA_1359800	-	94	10	349	16	522	4	282		16	7	15	22	9	20	0.0278552	0.0297398	0.013986	0.695652	0.405405	0.310345	0.0238603	0.470467	0.0584039	0.161793
PbANKA_06_v3	821885	821983	PBANKA_0620400	-	98	37	12	38	93	37	20		22	2559	24	2630	21	2888	0.755102	0.290076	0.649123	0.00852383	0.00904295	0.00721898	0.564767	0.00826192	0.0586168	0.16187
PbANKA_02_v3	171781	171947	PBANKA_0205100	+	166	11	56	14	100	19	113		2	90	7	98	0	96	0.164179	0.122807	0.143939	0.0217391	0.0666667	0	0.143642	0.0294686	0.0589489	0.162575
PbANKA_09_v3	277072	277195	PBANKA_0908100	+	123	0	151	1	152	1	133		8	31	6	58	10	68	0	0.00653595	0.00746269	0.205128	0.09375	0.128205	0.00466621	0.142361	0.0591957	0.163061
PbANKA_07_v3	502252	502360	PBANKA_0713100	+	108	2	44	11	143	5	66		12	102	18	90	26	91	0.0434783	0.0714286	0.0704225	0.105263	0.166667	0.222222	0.0617765	0.164717	0.0593782	0.163098
PbANKA_12_v3	858080	858221	PBANKA_1222600	-	141	20	130	30	112	20	93		2	49	1	43	4	43	0.133333	0.211268	0.176991	0.0392157	0.0227273	0.0851064	0.173864	0.0490164	0.059357	0.163098
PbANKA_13_v3	1807744	1807867	PBANKA_1346000	-	123	17	35	11	26	8	19		1	24	2	14	3	14	0.326923	0.297297	0.296296	0.04	0.125	0.176471	0.306839	0.113824	0.0595591	0.163491
PbANKA_14_v3	1711248	1711360	PBANKA_1444600	-	112	30	128	21	182	22	123		0	64	0	46	3	42	0.189873	0.103448	0.151724	0	0	0.0666667	0.148349	0.0222222	0.059807	0.163603
PbANKA_03_v3	399716	399809	PBANKA_0311500	-	93	1	5	8	23	1	7		11	277	9	219	10	296	0.166667	0.258065	0.125	0.0381944	0.0394737	0.0326797	0.183244	0.0367826	0.0598717	0.163634
PbANKA_07_v3	111525	111600	PBANKA_0701800	+	75	24	90	31	189	42	159		6	102	7	77	8	100	0.210526	0.140909	0.208955	0.0555556	0.0833333	0.0740741	0.186797	0.0709877	0.0598776	0.163634
PbANKA_06_v3	820446	820540	PBANKA_0620400	-	94	59	23	52	138	48	45		9	3279	5	3313	10	3402	0.719512	0.273684	0.516129	0.00273723	0.00150693	0.00293083	0.503108	0.00239166	0.0599908	0.163862
PbANKA_04_v3	264010	264108	PBANKA_0407300	-	98	1	4	13	54	3	7		43	521	45	507	34	535	0.2	0.19403	0.3	0.0762411	0.0815217	0.059754	0.231343	0.0725056	0.0601842	0.164087
PbANKA_13_v3	1130365	1130483	PBANKA_1328200	+	118	21	15	37	83	27	24		8	77	11	75	9	62	0.583333	0.308333	0.529412	0.0941176	0.127907	0.126761	0.473693	0.116262	0.060274	0.164217
PbANKA_08_v3	646086	646260	PBANKA_0815300	+	174	7	21	21	53	14	12		33	10149	27	9085	20	10723	0.25	0.283784	0.538462	0.00324101	0.00296313	0.00186168	0.357415	0.00268861	0.0605149	0.164597
PbANKA_09_v3	1454087	1454174	PBANKA_0940100	-	87	33	176	46	227	50	167		71	81	59	56	53	95	0.157895	0.168498	0.230415	0.467105	0.513043	0.358108	0.185603	0.446086	0.0605279	0.164597
PbANKA_03_v3	305130	305314	PBANKA_0308700	-	184	0	8	1	12	0	18		9	25	5	17	16	25	0	0.0769231	0	0.264706	0.227273	0.390244	0.025641	0.294074	0.0606117	0.164605
PbANKA_08_v3	1098397	1098711	PBANKA_0828300	-	314	4	39	19	360	1	52		15	78	23	75	25	111	0.0930233	0.0501319	0.0188679	0.16129	0.234694	0.183824	0.0540077	0.193269	0.0606281	0.164605
PbANKA_13_v3	1937683	1937766	PBANKA_1350900	+	83	3	164	3	194	6	194		3	12	1	10	4	13	0.0179641	0.0152284	0.03	0.2	0.0909091	0.235294	0.0210642	0.175401	0.0607953	0.164692
PbANKA_10_v3	518764	518893	PBANKA_1011300	-	129	71	636	178	685	109	652		45	85	59	132	54	134	0.100424	0.206257	0.143233	0.346154	0.308901	0.287234	0.149971	0.314096	0.0610197	0.164959
PbANKA_12_v3	1160701	1160818	PBANKA_1230100	-	117	8	320	4	409	9	333		20	90	16	124	12	126	0.0243902	0.00968523	0.0263158	0.181818	0.114286	0.0869565	0.0201304	0.127687	0.061494	0.165998
PbANKA_10_v3	611832	611947	PBANKA_1013300	+	115	40	20	52	77	37	30		10	44	9	31	4	35	0.666667	0.403101	0.552239	0.185185	0.225	0.102564	0.540669	0.170916	0.0615863	0.166084
PbANKA_12_v3	1470349	1470434	PBANKA_1238300	-	85	10	13	37	133	7	32		21	175	9	205	7	197	0.434783	0.217647	0.179487	0.107143	0.0420561	0.0343137	0.277306	0.0611709	0.0619236	0.166588
PbANKA_06_v3	188691	188786	PBANKA_0603300	-	95	6	15	9	55	4	25		4	3116	2	3006	6	2561	0.285714	0.140625	0.137931	0.00128205	0.000664894	0.00233736	0.18809	0.0014281	0.0622887	0.166806
PbANKA_10_v3	113587	113745	PBANKA_1001500	+	158	11	96	15	77	9	115		1	130	1	94	2	160	0.102804	0.163043	0.0725806	0.00763359	0.0105263	0.0123457	0.112809	0.0101685	0.0623331	0.166806
PbANKA_11_v3	372190	372280	PBANKA_1109300	+	90	56	144	99	137	77	167		23	113	21	118	22	116	0.28	0.419492	0.315574	0.169118	0.151079	0.15942	0.338355	0.159872	0.0624507	0.166868
PbANKA_09_v3	1081100	1081216	PBANKA_0929400	+	116	11	13	15	54	4	14		11	692	2	659	6	671	0.458333	0.217391	0.222222	0.0156472	0.00302572	0.00886263	0.299316	0.00917852	0.0626845	0.167249
PbANKA_05_v3	423346	423520	PBANKA_0510200	+	174	17	39	16	70	22	41		25	2098	140	1582	148	1434	0.303571	0.186047	0.349206	0.0117758	0.0813008	0.0935525	0.279608	0.0622097	0.0629474	0.167546
PbANKA_09_v3	831644	831747	PBANKA_0922800	+	103	53	133	83	108	103	96		21	107	19	86	26	116	0.284946	0.434555	0.517588	0.164062	0.180952	0.183099	0.412363	0.176038	0.0629348	0.167546
PbANKA_01_v3	145241	145551	PBANKA_0103200	+	310	5	9	6	35	3	11		33	3432	24	3253	24	3516	0.357143	0.146341	0.214286	0.00952381	0.00732377	0.00677966	0.239257	0.00787575	0.063738	0.168032
PbANKA_06_v3	599198	599285	PBANKA_0613900	+	87	97	2997	143	3433	119	2850		78	222	65	333	68	421	0.031351	0.0399888	0.0400808	0.26	0.163317	0.139059	0.0371402	0.187459	0.0634736	0.168032
PbANKA_13_v3	1780456	1780575	PBANKA_1345000	+	119	154	232	118	257	88	280		6	92	14	98	10	92	0.398964	0.314667	0.23913	0.0612245	0.125	0.0980392	0.317587	0.0947546	0.0637735	0.168032
PbANKA_05_v3	388975	389084	PBANKA_0509600	-	109	3	8	7	21	6	15		18	19	28	8	19	13	0.272727	0.25	0.285714	0.486486	0.777778	0.59375	0.269481	0.619338	0.0639946	0.168146
PbANKA_11_v3	189378	189471	PBANKA_1104500	+	93	53	37	77	182	59	92		9	360	29	394	28	426	0.588889	0.297297	0.390728	0.0243902	0.0685579	0.061674	0.425638	0.0515407	0.0640318	0.168163
PbANKA_06_v3	442511	442732	PBANKA_0609800	-	221	1	51	11	139	6	82		56	89	32	103	50	144	0.0192308	0.0733333	0.0681818	0.386207	0.237037	0.257732	0.053582	0.293659	0.0640829	0.1682
PbANKA_10_v3	444776	444945	PBANKA_1009600	-	169	8	1	16	30	7	5		75	4101	76	3740	81	4626	0.888889	0.347826	0.583333	0.0179598	0.0199161	0.0172084	0.606683	0.0183614	0.064521	0.168504
PbANKA_10_v3	1266325	1266566	PBANKA_1031400	+	241	8	222	11	300	16	278		17	69	10	97	20	94	0.0347826	0.0353698	0.0544218	0.197674	0.0934579	0.175439	0.0415247	0.155524	0.0645454	0.168504
PbANKA_08_v3	840803	840958	PBANKA_0821200	+	155	17	44	7	63	11	41		16	2976	11	3453	6	2860	0.278689	0.1	0.211538	0.00534759	0.00317552	0.00209351	0.196742	0.00353887	0.0645022	0.168504
PbANKA_11_v3	115035	115160	PBANKA_1102300	-	125	19	54	31	143	24	62		17	114	10	98	9	136	0.260274	0.178161	0.27907	0.129771	0.0925926	0.062069	0.239168	0.0948109	0.0645473	0.168504
PbANKA_09_v3	770182	770270	PBANKA_0920900	-	88	50	208	71	342	51	445		16	316	17	264	14	259	0.193798	0.171913	0.102823	0.0481928	0.0604982	0.0512821	0.156178	0.0533243	0.064589	0.168505
PbANKA_14_v3	785214	785305	PBANKA_1419800	-	91	5	26	10	123	7	82		0	22	0	29	0	22	0.16129	0.075188	0.0786517	0	0	0	0.105043	0	0.064866	0.168829
PbANKA_09_v3	1182757	1182890	PBANKA_0932500	-	133	27	69	35	220	22	141		16	7527	20	7712	28	7344	0.28125	0.137255	0.134969	0.00212117	0.00258665	0.00379816	0.184491	0.00283533	0.0650612	0.169081
PbANKA_14_v3	175056	175186	PBANKA_1402500	-	130	28	20	39	40	27	41		5	52	13	30	5	49	0.583333	0.493671	0.397059	0.0877193	0.302326	0.0925926	0.491354	0.160879	0.0652077	0.169081
PbANKA_01_v3	41275	41474	PBANKA_0100500	-	199	60	308	86	285	111	305		2	85	10	61	3	84	0.163043	0.231806	0.266827	0.0229885	0.140845	0.0344828	0.220559	0.0661054	0.0650523	0.169081
PbANKA_06_v3	756797	756965	PBANKA_0618200	+	168	144	61	114	45	82	60		8	19	8	23	10	14	0.702439	0.716981	0.577465	0.296296	0.258065	0.416667	0.665628	0.323676	0.0651735	0.169081
PbANKA_10_v3	354841	354949	PBANKA_1007500	-	108	66	14	79	91	53	8		35	89	27	97	25	128	0.825	0.464706	0.868852	0.282258	0.217742	0.163399	0.719519	0.221133	0.0654659	0.169227
PbANKA_09_v3	1011724	1011813	PBANKA_0927300	-	89	1	3	2	19	2	9		6	695	6	622	6	747	0.25	0.0952381	0.181818	0.0085592	0.00955414	0.00796813	0.175685	0.00869382	0.0658034	0.169501
PbANKA_09_v3	331108	331239	PBANKA_0909400	+	131	10	5	19	32	10	11		89	464	77	339	74	435	0.666667	0.372549	0.47619	0.16094	0.185096	0.145383	0.505135	0.163807	0.0656192	0.169501
PbANKA_10_v3	206992	207093	PBANKA_1003300	+	101	14	161	41	218	48	257		2	61	2	91	3	99	0.08	0.158301	0.157377	0.031746	0.0215054	0.0294118	0.131893	0.0275544	0.0657306	0.169501
PbANKA_13_v3	180244	180423	PBANKA_1303000	+	179	2	157	4	153	3	151		8	9	8	26	9	28	0.0125786	0.0254777	0.0194805	0.470588	0.235294	0.243243	0.0191789	0.316375	0.0661798	0.169966
PbANKA_03_v3	234526	234635	PBANKA_0306700	-	109	0	30	1	79	1	39		4	16	10	7	13	15	0	0.0125	0.025	0.2	0.588235	0.464286	0.0125	0.417507	0.0662877	0.169966
PbANKA_11_v3	1381696	1381840	PBANKA_1136700	+	144	4	6	17	31	11	4		6	160	8	123	7	149	0.4	0.354167	0.733333	0.0361446	0.0610687	0.0448718	0.495833	0.0473617	0.0664108	0.169966
PbANKA_07_v3	299354	299462	PBANKA_0707200	-	108	29	4	73	50	20	5		38	80	41	61	50	99	0.878788	0.593496	0.8	0.322034	0.401961	0.33557	0.757428	0.353188	0.0663288	0.169966
PbANKA_09_v3	1497352	1497435	PBANKA_0941400	-	83	49	31	41	99	42	41		3	37	3	27	3	19	0.6125	0.292857	0.506024	0.075	0.1	0.136364	0.47046	0.103788	0.0663883	0.169966
PbANKA_14_v3	195591	195700	PBANKA_1403300	-	109	7	29	11	74	6	15		9	167	8	184	11	192	0.194444	0.129412	0.285714	0.0511364	0.0416667	0.0541872	0.20319	0.0489967	0.0664438	0.169972
PbANKA_10_v3	654513	654610	PBANKA_1014900	-	97	48	469	151	656	52	485		78	160	77	202	70	219	0.0928433	0.187113	0.0968343	0.327731	0.275986	0.242215	0.125597	0.281977	0.0665932	0.170039
PbANKA_10_v3	519040	519223	PBANKA_1011300	-	183	44	450	87	386	62	502		23	49	27	73	24	70	0.0890688	0.183932	0.109929	0.319444	0.27	0.255319	0.127643	0.281588	0.0666824	0.170109
PbANKA_02_v3	602767	602871	PBANKA_0216701	+	104	10	133	6	72	15	90		7	11	3	12	3	6	0.0699301	0.0769231	0.142857	0.388889	0.2	0.333333	0.0965701	0.307407	0.0668962	0.170362
PbANKA_01_v3	238528	238634	PBANKA_0105700	+	106	11	20	20	71	11	17		19	110	13	112	11	134	0.354839	0.21978	0.392857	0.147287	0.104	0.0758621	0.322492	0.10905	0.0668859	0.170362
PbANKA_14_v3	1712977	1713065	PBANKA_1444600	-	88	10	34	11	82	9	26		3	60	2	38	2	32	0.227273	0.11828	0.257143	0.047619	0.05	0.0588235	0.200898	0.0521475	0.0670709	0.17056
PbANKA_01_v3	375750	375834	PBANKA_0109300	-	84	16	187	38	261	26	138		8	250	3	217	6	323	0.0788177	0.12709	0.158537	0.0310078	0.0136364	0.0182371	0.121482	0.0209604	0.0672412	0.170605
PbANKA_12_v3	926949	927071	PBANKA_1224400	+	122	5	54	10	125	10	93		8	14	15	22	9	34	0.0847458	0.0740741	0.0970874	0.363636	0.405405	0.209302	0.0853024	0.326115	0.0676936	0.171187
PbANKA_08_v3	1137143	1137256	PBANKA_0829900	+	113	24	97	45	194	40	91		23	248	24	241	24	273	0.198347	0.188285	0.305344	0.0848708	0.090566	0.0808081	0.230658	0.085415	0.0678919	0.171559
PbANKA_09_v3	1075379	1075450	PBANKA_0929300	+	71	19	24	34	106	38	41		37	455	48	421	34	477	0.44186	0.242857	0.481013	0.0752033	0.102345	0.0665362	0.388577	0.0813616	0.0680058	0.171583
PbANKA_13_v3	1997286	1997377	PBANKA_1352500	-	91	8	2	17	43	10	3		60	4438	46	3806	64	4417	0.8	0.283333	0.769231	0.0133393	0.0119418	0.0142825	0.617521	0.0131879	0.068393	0.171869
PbANKA_06_v3	821019	821114	PBANKA_0620400	-	95	43	15	44	86	16	27		57	2788	56	3265	61	3087	0.741379	0.338462	0.372093	0.0200351	0.0168624	0.0193774	0.483978	0.0187583	0.0684246	0.171869
PbANKA_13_v3	1562135	1562285	PBANKA_1339700	-	150	25	58	32	52	23	49		1	15	6	14	3	27	0.301205	0.380952	0.319444	0.0625	0.3	0.1	0.333867	0.154167	0.0686679	0.172309
PbANKA_14_v3	1712741	1712878	PBANKA_1444600	-	137	66	70	44	149	41	46		0	51	4	57	4	66	0.485294	0.227979	0.471264	0	0.0655738	0.0571429	0.394846	0.0409055	0.0687741	0.172419
PbANKA_13_v3	709285	709431	PBANKA_1316900	+	146	5	24	14	34	4	18		4	44	3	29	4	42	0.172414	0.291667	0.181818	0.0833333	0.09375	0.0869565	0.2153	0.0880133	0.0692327	0.172422
PbANKA_08_v3	1307560	1307770	PBANKA_0835300	+	210	13	29	5	21	5	40		8	927	3	848	1	848	0.309524	0.192308	0.111111	0.00855615	0.00352526	0.00117786	0.204314	0.00441976	0.0690178	0.172422
PbANKA_07_v3	382250	382329	PBANKA_0709800	+	79	18	31	5	34	6	36		8	5	7	3	15	2	0.367347	0.128205	0.142857	0.615385	0.7	0.882353	0.212803	0.732579	0.0691163	0.172422
PbANKA_13_v3	1619368	1619539	PBANKA_1341200	+	171	31	121	33	99	37	86		8	59	4	60	3	56	0.203947	0.25	0.300813	0.119403	0.0625	0.0508475	0.251587	0.0775835	0.0689674	0.172422
PbANKA_14_v3	1713515	1713608	PBANKA_1444600	-	93	31	16	32	69	15	10		8	40	9	50	7	33	0.659574	0.316832	0.6	0.166667	0.152542	0.175	0.525469	0.164736	0.0691866	0.172422
PbANKA_06_v3	820821	820938	PBANKA_0620400	-	117	37	28	26	106	21	31		2	2783	4	3109	4	2857	0.569231	0.19697	0.403846	0.000718133	0.00128493	0.00139811	0.390016	0.00113373	0.0690314	0.172422
PbANKA_11_v3	1271483	1271613	PBANKA_1133900	+	130	72	349	143	286	122	229		1	24	17	55	5	42	0.171021	0.333333	0.347578	0.04	0.236111	0.106383	0.283978	0.127498	0.0692436	0.172422
PbANKA_14_v3	569865	570013	PBANKA_1413900	-	148	107	408	148	306	137	352		20	124	15	110	16	123	0.207767	0.325991	0.280164	0.138889	0.12	0.115108	0.271307	0.124666	0.0689493	0.172422
PbANKA_13_v3	2460799	2460900	PBANKA_1364900	+	101	45	250	86	148	85	209		7	181	4	126	9	174	0.152542	0.367521	0.289116	0.037234	0.0307692	0.0491803	0.269726	0.0390612	0.0692799	0.172435
PbANKA_07_v3	765070	765222	PBANKA_0720900	+	152	6	32	8	87	10	35		223	14781	143	13362	163	14614	0.157895	0.0842105	0.222222	0.0148627	0.0105887	0.0110307	0.154776	0.0121607	0.0695508	0.17253
PbANKA_01_v3	470797	470873	PBANKA_0112000	+	76	8	9	38	62	33	23		16	55	10	39	8	47	0.470588	0.38	0.589286	0.225352	0.204082	0.145455	0.479958	0.191629	0.0695433	0.17253
PbANKA_13_v3	746652	746765	PBANKA_1317700	+	113	22	112	40	123	28	117		11	113	6	127	11	137	0.164179	0.245399	0.193103	0.0887097	0.0451128	0.0743243	0.200894	0.0693823	0.0694417	0.17253
PbANKA_11_v3	1091749	1091875	PBANKA_1128800	-	126	74	21	61	172	36	25		21	6589	15	8209	15	8212	0.778947	0.261803	0.590164	0.00317701	0.00182393	0.00182326	0.543638	0.00227473	0.0695393	0.17253
PbANKA_08_v3	1253260	1253382	PBANKA_0833300	-	122	12	2	11	18	6	2		1	79	4	36	1	36	0.857143	0.37931	0.75	0.0125	0.1	0.027027	0.662151	0.046509	0.0698126	0.172903
PbANKA_14_v3	952826	952951	PBANKA_1424900	+	125	61	399	113	379	109	341		11	135	7	105	13	157	0.132609	0.229675	0.242222	0.0753425	0.0625	0.0764706	0.201502	0.0714377	0.0701823	0.173353
PbANKA_13_v3	1354763	1354974	PBANKA_1333700	+	211	3	4	10	24	3	1		6	1828	12	1156	11	1787	0.428571	0.294118	0.75	0.00327154	0.010274	0.00611791	0.490896	0.00655447	0.0706377	0.173945
PbANKA_12_v3	1207535	1207765	PBANKA_1231300	+	230	4	13	5	53	3	17		54	7565	33	6076	39	7952	0.235294	0.0862069	0.15	0.00708754	0.00540187	0.00488049	0.157167	0.00578997	0.0710755	0.173945
PbANKA_13_v3	1723055	1723124	PBANKA_1343700	-	69	15	21	56	36	16	19		115	275	106	346	51	313	0.416667	0.608696	0.457143	0.294872	0.234513	0.14011	0.494168	0.223165	0.0711148	0.173945
PbANKA_04_v3	538047	538135	PBANKA_0415200	-	88	55	237	132	356	70	184		52	351	37	334	38	344	0.188356	0.270492	0.275591	0.129032	0.0997305	0.0994764	0.244813	0.109413	0.0707638	0.173945
PbANKA_11_v3	1612181	1612354	PBANKA_1142900	-	173	138	812	308	839	231	661		38	487	26	564	41	623	0.145263	0.268527	0.258969	0.072381	0.0440678	0.061747	0.224253	0.0593986	0.0715934	0.17442
PbANKA_05_v3	645426	645558	PBANKA_0517600	+	132	5	6	10	10	5	0		246	6091	203	6252	240	6423	0.454545	0.5	1	0.0388196	0.0314485	0.0360198	0.651515	0.0354293	0.0717873	0.174508
PbANKA_13_v3	1156774	1156896	PBANKA_1329000	-	122	8	36	14	108	4	24		1	82	3	47	0	68	0.181818	0.114754	0.142857	0.0120482	0.06	0	0.146476	0.0240161	0.0718791	0.174618
PbANKA_01_v3	237954	238045	PBANKA_0105700	+	91	3	27	5	67	8	15		29	11	29	5	27	18	0.1	0.0694444	0.347826	0.725	0.852941	0.6	0.172424	0.72598	0.072273	0.174692
PbANKA_07_v3	765567	765686	PBANKA_0720900	+	119	20	11	26	78	19	30		272	11057	261	11567	275	11962	0.645161	0.25	0.387755	0.0240092	0.0220663	0.0224728	0.427639	0.0228494	0.0723376	0.174692
PbANKA_14_v3	116462	116666	PBANKA_1401600	+	204	292	720	298	787	205	754		31	281	39	259	48	267	0.288538	0.274654	0.213764	0.099359	0.130872	0.152381	0.258985	0.127537	0.0722966	0.174692
PbANKA_12_v3	1050867	1050971	PBANKA_1227500	-	104	1	3	7	37	1	4		25	170	18	142	9	157	0.25	0.159091	0.2	0.128205	0.1125	0.0542169	0.20303	0.0983073	0.0726478	0.174885
PbANKA_08_v3	1150707	1150791	PBANKA_0830300	-	84	3	22	40	125	8	16		12	339	8	289	20	284	0.12	0.242424	0.333333	0.034188	0.026936	0.0657895	0.231919	0.0423045	0.0724851	0.174885
PbANKA_12_v3	930787	930883	PBANKA_1224500	-	96	6	8	22	42	21	4		1	394	1	333	3	488	0.428571	0.34375	0.84	0.00253165	0.00299401	0.00610998	0.53744	0.00387855	0.0725906	0.174885
PbANKA_12_v3	748602	748751	PBANKA_1219500	+	149	10	1029	17	1044	19	1187		16	56	15	97	16	149	0.00962464	0.0160226	0.0157546	0.222222	0.133929	0.0969697	0.0138006	0.15104	0.0725889	0.174885
PbANKA_13_v3	930501	930735	PBANKA_1322500	+	234	29	51	43	104	31	115		4	55	5	52	4	31	0.3625	0.292517	0.212329	0.0677966	0.0877193	0.114286	0.289115	0.0899339	0.0726705	0.174885
PbANKA_13_v3	255924	256079	PBANKA_1304800	+	155	13	17	17	66	16	47		3	19	1	10	1	10	0.433333	0.204819	0.253968	0.136364	0.0909091	0.0909091	0.297374	0.106061	0.0729215	0.175136
PbANKA_12_v3	67796	68129	PBANKA_1200900	-	333	225	53	160	92	190	98		19	57	41	61	45	73	0.809353	0.634921	0.659722	0.25	0.401961	0.381356	0.701332	0.344439	0.072962	0.175136
PbANKA_04_v3	391111	391279	PBANKA_0410650	+	168	4	16	10	8	10	21		0	17	1	10	2	18	0.2	0.555556	0.322581	0	0.0909091	0.1	0.359379	0.0636364	0.0731439	0.175245
PbANKA_14_v3	1170237	1170556	PBANKA_1430600	+	319	42	34	91	398	35	54		29	3388	26	3279	20	3448	0.552632	0.186094	0.393258	0.00848698	0.00786687	0.00576701	0.377328	0.00737362	0.0731887	0.175245
PbANKA_13_v3	930861	930945	PBANKA_1322600	+	84	63	104	136	246	53	173		10	156	21	154	28	184	0.377246	0.356021	0.234513	0.060241	0.12	0.132075	0.322593	0.104105	0.0731033	0.175245
PbANKA_09_v3	20414	20582	PBANKA_0901000	+	168	73	411	146	416	134	304		25	297	24	308	27	329	0.150826	0.259786	0.305936	0.0776398	0.0722892	0.0758427	0.23885	0.0752572	0.0731194	0.175245
PbANKA_14_v3	1371637	1371787	PBANKA_1436300	+	150	3	1	9	18	7	0		14	990	18	1041	16	937	0.75	0.333333	1	0.0139442	0.0169972	0.0167891	0.694444	0.0159102	0.0733514	0.175401
PbANKA_11_v3	302471	302596	PBANKA_1107800	-	125	12	172	44	211	33	188		10	548	10	420	12	488	0.0652174	0.172549	0.149321	0.0179211	0.0232558	0.024	0.129029	0.0217257	0.0733934	0.175401
PbANKA_07_v3	503134	503307	PBANKA_0713100	+	173	0	47	6	134	3	45		8	69	12	50	10	79	0	0.0428571	0.0625	0.103896	0.193548	0.11236	0.035119	0.136601	0.0734461	0.175451
PbANKA_02_v3	615296	615374	PBANKA_0216781	-	78	4	15	29	87	17	35		0	7	4	18	2	14	0.210526	0.25	0.326923	0	0.181818	0.125	0.262483	0.102273	0.0737014	0.175833
PbANKA_13_v3	1339317	1339505	PBANKA_1333100	+	188	16	18	13	91	19	11		35	4	26	0	23	0	0.470588	0.125	0.633333	0.897436	1	1	0.409641	0.965812	0.0740195	0.176253
PbANKA_10_v3	844455	844632	PBANKA_1020200	-	177	35	130	61	167	37	133		1	45	4	71	12	68	0.212121	0.267544	0.217647	0.0217391	0.0533333	0.15	0.232437	0.0750242	0.0740805	0.17628
PbANKA_13_v3	246435	246601	PBANKA_1304500	+	166	7	13	24	105	9	16		14	88	5	62	3	95	0.35	0.186047	0.36	0.137255	0.0746269	0.0306122	0.298682	0.0808313	0.07436	0.176641
PbANKA_14_v3	1452087	1452237	PBANKA_1438300	-	150	20	63	24	152	24	119		3	49	5	107	7	68	0.240964	0.136364	0.167832	0.0576923	0.0446429	0.0933333	0.18172	0.0652228	0.0746742	0.177269
PbANKA_10_v3	451739	451880	PBANKA_1009900	-	141	26	12	18	47	16	30		13	4515	15	4229	9	4907	0.684211	0.276923	0.347826	0.00287103	0.0035344	0.00183076	0.43632	0.00274539	0.0746886	0.177269
PbANKA_10_v3	485475	485585	PBANKA_1010400	+	110	3	2	8	17	7	11		7	59	4	39	10	48	0.6	0.32	0.388889	0.106061	0.0930233	0.172414	0.436296	0.123833	0.0750436	0.177848
PbANKA_08_v3	1096450	1096630	PBANKA_0828200	-	180	12	6	31	42	17	6		22	26	3	54	8	51	0.666667	0.424658	0.73913	0.458333	0.0526316	0.135593	0.610152	0.215519	0.0750215	0.177848
PbANKA_03_v3	138042	138140	PBANKA_0304400	-	98	106	77	234	485	236	313		38	204	58	248	38	241	0.579235	0.325452	0.429872	0.157025	0.189542	0.136201	0.444853	0.160923	0.0755192	0.178352
PbANKA_05_v3	170073	170179	PBANKA_0504200	-	106	0	182	0	217	1	242		14	24	12	62	12	58	0	0	0.00411523	0.368421	0.162162	0.171429	0.00137174	0.234004	0.0756728	0.178499
PbANKA_12_v3	1402569	1402767	PBANKA_1237000	-	198	4	165	12	139	13	172		20	61	19	84	14	71	0.0236686	0.0794702	0.0702703	0.246914	0.184466	0.164706	0.057803	0.198695	0.0761951	0.178907
PbANKA_13_v3	553661	553867	PBANKA_1312800	+	206	31	68	35	204	20	77		12	202	11	199	14	208	0.313131	0.146444	0.206186	0.0560748	0.052381	0.0630631	0.22192	0.0571729	0.0761914	0.178907
PbANKA_04_v3	408512	408630	PBANKA_0411400	-	118	51	184	115	258	42	207		6	101	4	100	9	111	0.217021	0.308311	0.168675	0.0560748	0.0384615	0.075	0.231336	0.0565121	0.0764477	0.178907
PbANKA_13_v3	1497904	1498016	PBANKA_1337800	+	112	1	176	2	239	0	217		14	48	4	41	10	72	0.00564972	0.00829875	0	0.225806	0.0888889	0.121951	0.00464949	0.145549	0.0765138	0.178919
PbANKA_06_v3	200156	200268	PBANKA_0603650	+	112	11	60	20	113	18	51		5	61	2	47	2	36	0.15493	0.150376	0.26087	0.0757576	0.0408163	0.0526316	0.188725	0.0564018	0.0768242	0.179269
PbANKA_05_v3	358181	358323	PBANKA_0508600	-	142	32	81	56	332	55	133		14	120	11	121	11	107	0.283186	0.14433	0.292553	0.104478	0.0833333	0.0932203	0.240023	0.0936771	0.0768294	0.179269
PbANKA_03_v3	72736	72870	PBANKA_0302200	-	134	9	41	17	143	18	79		5	114	8	127	4	121	0.18	0.10625	0.185567	0.0420168	0.0592593	0.032	0.157272	0.0444254	0.0768662	0.179279
PbANKA_10_v3	1562196	1562309	PBANKA_1039000	-	113	16	10	14	23	20	15		8	44	9	29	7	40	0.615385	0.378378	0.571429	0.153846	0.236842	0.148936	0.521731	0.179875	0.0770204	0.179335
PbANKA_11_v3	1560919	1561060	PBANKA_1141300	+	141	3	4	9	42	2	7		6	479	6	427	5	419	0.428571	0.176471	0.222222	0.0123711	0.0138568	0.0117925	0.275755	0.0126735	0.0774218	0.180029
PbANKA_12_v3	314203	314487	PBANKA_1208100	-	284	11	160	8	196	7	160		23	37	15	47	15	87	0.0643275	0.0392157	0.0419162	0.383333	0.241935	0.147059	0.0484864	0.257443	0.0774813	0.180029
PbANKA_13_v3	2309620	2309796	PBANKA_1360700	-	176	11	273	32	354	7	314		17	50	16	91	25	84	0.0387324	0.0829016	0.0218069	0.253731	0.149533	0.229358	0.0478136	0.210874	0.0775503	0.18007
PbANKA_11_v3	1126881	1126974	PBANKA_1129600	+	93	6	13	17	104	6	29		12	16	20	19	12	14	0.315789	0.140496	0.171429	0.428571	0.512821	0.461538	0.209238	0.467643	0.0777292	0.180226
PbANKA_05_v3	62065	62300	PBANKA_0501400	+	235	7	340	10	436	6	330		15	67	14	90	8	108	0.0201729	0.0224215	0.0178571	0.182927	0.134615	0.0689655	0.0201505	0.128836	0.078014	0.180356
PbANKA_12_v3	1694974	1695090	PBANKA_1244900	+	116	8	13	6	33	16	16		3	113	1	104	3	111	0.380952	0.153846	0.5	0.0258621	0.00952381	0.0263158	0.344933	0.0205672	0.0779892	0.180356
PbANKA_12_v3	1207869	1208005	PBANKA_1231300	+	136	5	15	11	49	2	21		109	7965	100	5898	109	7964	0.25	0.183333	0.0869565	0.0135001	0.0166722	0.0135018	0.17343	0.014558	0.0781509	0.180474
PbANKA_06_v3	190029	190202	PBANKA_0603300	-	173	6	0	19	15	9	4		501	1532	528	1407	608	1406	1	0.558824	0.692308	0.246434	0.272868	0.301887	0.750377	0.27373	0.0781628	0.180474
PbANKA_11_v3	1099270	1099628	PBANKA_1129000	+	358	2	10	2	34	2	10		52	7733	49	8698	54	8828	0.166667	0.0555556	0.166667	0.00667951	0.00560192	0.00607971	0.12963	0.00612038	0.0783869	0.180764
PbANKA_11_v3	1387102	1387350	PBANKA_1136700	+	248	2	2	11	44	7	10		7	216	20	312	8	286	0.5	0.2	0.411765	0.0313901	0.060241	0.0272109	0.370588	0.039614	0.0785027	0.18088
PbANKA_11_v3	1092906	1092989	PBANKA_1128800	-	83	1	3	13	61	1	10		71	3628	70	3578	72	3818	0.25	0.175676	0.0909091	0.0191944	0.0191886	0.018509	0.172195	0.018964	0.0787768	0.18121
PbANKA_11_v3	1092385	1092485	PBANKA_1128800	-	100	39	14	34	121	28	15		6	5608	3	6123	8	6537	0.735849	0.219355	0.651163	0.00106876	0.000489716	0.00122231	0.535456	0.000926927	0.0788673	0.181312
PbANKA_12_v3	748126	748300	PBANKA_1219500	+	174	17	947	28	1028	21	1193		40	56	26	117	28	102	0.0176349	0.0265152	0.0172982	0.416667	0.181818	0.215385	0.0204827	0.27129	0.0792244	0.181785
PbANKA_10_v3	645077	645176	PBANKA_1014600	-	99	144	58	234	100	112	95		10	45	16	27	29	50	0.712871	0.700599	0.541063	0.181818	0.372093	0.367089	0.651511	0.307	0.0794752	0.182209
PbANKA_01_v3	238365	238482	PBANKA_0105700	+	117	2	30	3	54	2	19		19	56	15	82	14	71	0.0625	0.0526316	0.0952381	0.253333	0.154639	0.164706	0.0701232	0.190893	0.0795747	0.182336
PbANKA_14_v3	1713665	1713795	PBANKA_1444600	-	130	35	32	43	107	35	27		7	44	7	38	5	37	0.522388	0.286667	0.564516	0.137255	0.155556	0.119048	0.457857	0.137286	0.0796394	0.182336
PbANKA_13_v3	1996396	1996502	PBANKA_1352500	-	106	2	8	5	62	1	8		11	5559	21	5263	17	5984	0.2	0.0746269	0.111111	0.00197487	0.00397426	0.00283286	0.128579	0.00292733	0.0797456	0.182414
PbANKA_13_v3	522532	522622	PBANKA_1311800	-	90	8	46	10	39	15	48		1	14	1	14	0	19	0.148148	0.204082	0.238095	0.0666667	0.0666667	0	0.196775	0.0444444	0.0798015	0.182414
PbANKA_05_v3	816010	816124	PBANKA_0521900	-	114	82	14	82	118	76	30		13	75	16	63	10	57	0.854167	0.41	0.716981	0.147727	0.202532	0.149254	0.660383	0.166504	0.0799324	0.182486
PbANKA_10_v3	1571781	1571950	PBANKA_1039300	+	169	233	131	188	138	149	139		5	29	8	36	19	32	0.64011	0.576687	0.517361	0.147059	0.181818	0.372549	0.578053	0.233809	0.0799597	0.182486
PbANKA_08_v3	1052756	1052956	PBANKA_0827100	+	200	3	46	17	234	7	75		58	90	32	135	40	117	0.0612245	0.0677291	0.0853659	0.391892	0.191617	0.254777	0.0714398	0.279429	0.0801796	0.182703
PbANKA_14_v3	1710940	1711104	PBANKA_1444600	-	164	93	185	84	315	57	191		1	81	10	85	3	90	0.334532	0.210526	0.229839	0.0121951	0.105263	0.0322581	0.258299	0.0499054	0.0802771	0.182807
PbANKA_13_v3	213828	213965	PBANKA_1303900	-	137	3	24	7	75	7	26		7	1163	10	1682	4	1388	0.111111	0.0853659	0.212121	0.00598291	0.00591017	0.00287356	0.136199	0.00492221	0.0804981	0.182921
PbANKA_01_v3	65493	65682	PBANKA_0101200	-	189	23	154	34	224	22	212		16	42	15	41	28	39	0.129944	0.131783	0.0940171	0.275862	0.267857	0.41791	0.118581	0.320543	0.0804547	0.182921
PbANKA_06_v3	822086	822196	PBANKA_0620400	-	110	36	5	20	57	35	17		7	2263	5	2328	8	2638	0.878049	0.25974	0.673077	0.0030837	0.00214316	0.00302343	0.603622	0.0027501	0.0804268	0.182921
PbANKA_07_v3	277536	277643	PBANKA_0706400	-	107	201	135	228	439	197	182		57	206	59	202	81	239	0.598214	0.341829	0.519789	0.21673	0.226054	0.253125	0.486611	0.23197	0.0804317	0.182921
PbANKA_06_v3	786392	786527	PBANKA_0618900	+	135	14	623	30	692	13	588		20	39	15	61	16	95	0.021978	0.0415512	0.0216306	0.338983	0.197368	0.144144	0.0283866	0.226832	0.0806568	0.183107
PbANKA_14_v3	1713370	1713446	PBANKA_1444600	-	76	46	12	37	68	25	6		12	53	7	33	12	33	0.793103	0.352381	0.806452	0.184615	0.175	0.266667	0.650645	0.208761	0.0806627	0.183107
PbANKA_07_v3	342235	342324	PBANKA_0708500	-	89	12	8	18	72	13	16		7	267	9	300	10	319	0.6	0.2	0.448276	0.0255474	0.0291262	0.0303951	0.416092	0.0283563	0.0808215	0.18331
PbANKA_02_v3	334247	334339	PBANKA_0209600	-	92	3	6	8	27	12	14		12	2	20	9	19	12	0.333333	0.228571	0.461538	0.857143	0.689655	0.612903	0.341148	0.7199	0.0812871	0.183612
PbANKA_03_v3	289210	289314	PBANKA_0308200	-	104	5	2	5	8	4	6		6	52	5	41	10	58	0.714286	0.384615	0.4	0.103448	0.108696	0.147059	0.499634	0.119734	0.0815154	0.183684
PbANKA_13_v3	2376510	2376673	PBANKA_1362200	+	163	126	93	224	102	120	133		26	59	28	97	39	83	0.575342	0.687117	0.474308	0.305882	0.224	0.319672	0.578922	0.283185	0.0814805	0.183684
PbANKA_10_v3	241012	241132	PBANKA_1004300	+	120	1	58	4	83	5	68		8	57	15	21	24	40	0.0169492	0.045977	0.0684932	0.123077	0.416667	0.375	0.0438064	0.304915	0.0818422	0.184061
PbANKA_08_v3	772561	772663	PBANKA_0819400	+	102	6	7	14	13	7	0		11	27	1	23	6	9	0.461538	0.518519	1	0.289474	0.0416667	0.4	0.660019	0.243713	0.0820218	0.184099
PbANKA_09_v3	92811	93000	PBANKA_0902300	+	189	0	13	7	42	2	3		13	1	3	0	10	5	0	0.142857	0.4	0.928571	1	0.666667	0.180952	0.865079	0.082528	0.184523
PbANKA_08_v3	690552	690686	PBANKA_0817000	-	134	6	13	27	133	13	17		18	223	16	237	25	286	0.315789	0.16875	0.433333	0.0746888	0.0632411	0.0803859	0.305958	0.0727719	0.0826227	0.184523
PbANKA_13_v3	1712947	1713083	PBANKA_1343400	+	136	6	14	5	28	3	14		5	82	6	68	0	133	0.3	0.151515	0.176471	0.0574713	0.0810811	0	0.209329	0.0461841	0.0828356	0.184699
PbANKA_11_v3	190265	190376	PBANKA_1104500	+	111	25	63	41	363	36	100		16	749	17	664	6	804	0.284091	0.101485	0.264706	0.020915	0.0249633	0.00740741	0.216761	0.0177619	0.0831259	0.184974
PbANKA_05_v3	763134	763374	PBANKA_0521200	-	240	3	41	12	200	4	40		24	77	22	87	13	81	0.0681818	0.0566038	0.0909091	0.237624	0.201835	0.138298	0.0718982	0.192585	0.0837401	0.185891
PbANKA_02_v3	103226	103386	PBANKA_0202500	+	160	0	112	7	150	3	96		21	96	18	114	15	143	0	0.044586	0.030303	0.179487	0.136364	0.0949367	0.024963	0.136929	0.0839283	0.186159
PbANKA_06_v3	180447	180554	PBANKA_0602900	+	107	5	8	15	75	10	12		5	34	3	34	6	35	0.384615	0.166667	0.454545	0.128205	0.0810811	0.146341	0.335276	0.118543	0.0843005	0.18661
PbANKA_13_v3	917827	917998	PBANKA_1322100	+	171	8	28	22	104	20	36		4	52	8	60	11	60	0.222222	0.174603	0.357143	0.0714286	0.117647	0.15493	0.251323	0.114668	0.0847096	0.187066
PbANKA_01_v3	322413	322600	PBANKA_0107700	+	187	3	23	10	30	5	33		4	102	4	72	5	116	0.115385	0.25	0.131579	0.0377358	0.0526316	0.0413223	0.165655	0.0438966	0.0850687	0.187484
PbANKA_12_v3	817129	817240	PBANKA_1221100	-	111	7	152	16	185	10	145		10	25	15	16	9	38	0.0440252	0.079602	0.0645161	0.285714	0.483871	0.191489	0.0627144	0.320358	0.0852132	0.187653
PbANKA_11_v3	715428	715519	PBANKA_1118900	-	91	36	14	32	61	26	23		6	44	6	30	6	38	0.72	0.344086	0.530612	0.12	0.166667	0.136364	0.531566	0.14101	0.0852842	0.187659
PbANKA_13_v3	1505585	1505707	PBANKA_1338100	+	122	4	2	5	22	5	5		3	2285	2	2781	4	2731	0.666667	0.185185	0.5	0.00131119	0.000718649	0.00146252	0.450617	0.00116412	0.085894	0.18855
PbANKA_11_v3	527882	527987	PBANKA_1113700	-	105	62	13	33	88	49	10		17	367	22	400	21	350	0.826667	0.272727	0.830508	0.0442708	0.0521327	0.0566038	0.643301	0.0510024	0.0859672	0.188636
PbANKA_11_v3	308703	308872	PBANKA_1108000	+	169	0	32	5	218	3	45		22	51	13	61	12	59	0	0.0224215	0.0625	0.30137	0.175676	0.169014	0.0283072	0.215353	0.0860599	0.188697
PbANKA_11_v3	583903	584007	PBANKA_1115200	+	104	14	30	15	83	14	29		51	488	33	362	40	531	0.318182	0.153061	0.325581	0.0946197	0.0835443	0.0700525	0.265608	0.0827388	0.0860632	0.188697
PbANKA_09_v3	791557	791648	PBANKA_0921600	+	91	6	13	5	27	13	13		5	387	4	316	7	364	0.315789	0.15625	0.5	0.0127551	0.0125	0.0188679	0.324013	0.0147077	0.0865592	0.189313
PbANKA_06_v3	893591	893799	PBANKA_0622300	-	208	17	71	22	123	9	93		29	41	15	56	24	61	0.193182	0.151724	0.0882353	0.414286	0.211268	0.282353	0.14438	0.302635	0.0868925	0.189313
PbANKA_14_v3	118474	118571	PBANKA_1401700	-	97	29	109	35	95	22	124		3	58	9	55	6	50	0.210145	0.269231	0.150685	0.0491803	0.140625	0.107143	0.21002	0.0989827	0.0867113	0.189313
PbANKA_01_v3	119073	119180	PBANKA_0102600	-	107	1	5	2	18	1	21		6	7	5	3	3	11	0.166667	0.1	0.0454545	0.461538	0.625	0.214286	0.10404	0.433608	0.0872048	0.189573
PbANKA_10_v3	887610	887735	PBANKA_1021800	-	125	24	218	15	125	21	189		18	27	9	27	8	30	0.0991736	0.107143	0.1	0.4	0.25	0.210526	0.102105	0.286842	0.0880984	0.190437
PbANKA_12_v3	511203	511322	PBANKA_1213200	-	119	3	11	16	61	6	7		2	48	1	27	2	42	0.214286	0.207792	0.461538	0.04	0.0357143	0.0454545	0.294539	0.0403896	0.0882686	0.190515
PbANKA_11_v3	257837	257973	PBANKA_1106300	+	136	6	208	9	196	13	213		15	73	17	85	11	105	0.0280374	0.0439024	0.0575221	0.170455	0.166667	0.0948276	0.043154	0.143983	0.0889455	0.191308
PbANKA_06_v3	188542	188619	PBANKA_0603300	-	77	7	8	6	32	4	12		3	1425	7	1415	2	743	0.466667	0.157895	0.25	0.00210084	0.00492264	0.00268456	0.29152	0.00323602	0.0889516	0.191308
PbANKA_09_v3	937618	937822	PBANKA_0925500	-	204	17	143	51	195	46	139		9	137	12	163	14	166	0.10625	0.207317	0.248649	0.0616438	0.0685714	0.0777778	0.187405	0.069331	0.089371	0.19152
PbANKA_05_v3	69672	69853	PBANKA_0501700	+	181	5	37	9	26	3	33		60	85	46	91	53	90	0.119048	0.257143	0.0833333	0.413793	0.335766	0.370629	0.153175	0.373396	0.0897432	0.191767
PbANKA_12_v3	617536	617620	PBANKA_1216300	+	84	7	16	11	59	5	27		20	276	17	263	17	281	0.304348	0.157143	0.15625	0.0675676	0.0607143	0.057047	0.205914	0.0617763	0.0896367	0.191767
PbANKA_12_v3	904443	904530	PBANKA_1224000	-	87	11	159	17	166	10	120		14	43	10	47	20	35	0.0647059	0.0928962	0.0769231	0.245614	0.175439	0.363636	0.078175	0.261563	0.0896573	0.191767
PbANKA_13_v3	1627726	1627866	PBANKA_1341600	-	140	7	259	20	311	20	230		10	27	15	35	9	53	0.0263158	0.060423	0.08	0.27027	0.3	0.145161	0.0555796	0.238477	0.0898887	0.191793
PbANKA_01_v3	366788	367348	PBANKA_0109000	+	560	65	706	31	606	50	725		11	30	6	45	8	46	0.0843061	0.0486656	0.0645161	0.268293	0.117647	0.148148	0.0658293	0.178029	0.0899758	0.191793
PbANKA_13_v3	1158717	1158857	PBANKA_1329000	-	140	2	10	7	13	2	11		35	1064	25	1408	17	1087	0.166667	0.35	0.153846	0.0318471	0.0174459	0.0153986	0.223504	0.0215639	0.0906176	0.192456
PbANKA_03_v3	146675	146784	PBANKA_0304500	+	109	19	42	22	127	21	81		12	80	10	95	10	95	0.311475	0.147651	0.205882	0.130435	0.0952381	0.0952381	0.22167	0.10697	0.0909945	0.193125
PbANKA_09_v3	734468	734573	PBANKA_0919800	+	105	26	334	40	325	20	312		19	95	19	80	30	79	0.0722222	0.109589	0.060241	0.166667	0.191919	0.275229	0.0806841	0.211272	0.0910201	0.193125
PbANKA_09_v3	1424927	1425095	PBANKA_0939400	+	168	6	160	12	261	9	213		13	44	8	42	8	75	0.0361446	0.043956	0.0405405	0.22807	0.16	0.0963855	0.0402137	0.161485	0.0912043	0.193204
PbANKA_06_v3	712170	712305	PBANKA_0616700	+	135	24	3	37	38	15	9		366	891	267	559	331	984	0.888889	0.493333	0.625	0.291169	0.323245	0.251711	0.669074	0.288708	0.0912222	0.193204
PbANKA_09_v3	972572	972681	PBANKA_0926300	+	109	10	100	16	80	23	76		3	95	2	79	1	70	0.0909091	0.166667	0.232323	0.0306122	0.0246914	0.0140845	0.1633	0.0231294	0.0915435	0.193715
PbANKA_14_v3	1227604	1227769	PBANKA_1432700	-	165	3	11	7	10	9	11		14	117	3	104	3	115	0.214286	0.411765	0.45	0.10687	0.0280374	0.0254237	0.358683	0.0534438	0.0920333	0.194453
PbANKA_03_v3	247064	247207	PBANKA_0307100	-	143	166	129	239	400	229	121		27	80	30	107	16	113	0.562712	0.374022	0.654286	0.252336	0.218978	0.124031	0.53034	0.198449	0.0928246	0.195444
PbANKA_12_v3	1557863	1558027	PBANKA_1240700	+	164	3	0	3	8	5	0		22	378	13	463	20	400	1	0.272727	1	0.055	0.0273109	0.047619	0.757576	0.04331	0.0929507	0.195568
PbANKA_11_v3	412462	412548	PBANKA_1110300	+	86	0	26	17	260	7	30		4	33	7	24	7	23	0	0.0613718	0.189189	0.108108	0.225806	0.233333	0.0835203	0.189083	0.0934189	0.196263
PbANKA_08_v3	566126	566312	PBANKA_0812600	-	186	3	4	28	41	2	0		81	3348	61	3390	56	2830	0.428571	0.405797	1	0.023622	0.017676	0.019404	0.611456	0.020234	0.0935297	0.196412
PbANKA_08_v3	332004	332174	PBANKA_0806800	+	170	0	21	0	127	0	27		12	9	4	11	3	12	0	0	0	0.571429	0.266667	0.2	0	0.346032	0.0940229	0.197223
PbANKA_11_v3	1092136	1092296	PBANKA_1128800	-	160	55	0	39	114	20	0		9	4383	10	5660	13	5488	1	0.254902	1	0.00204918	0.00176367	0.00236321	0.751634	0.00205868	0.0943882	0.197614
PbANKA_06_v3	956036	956207	PBANKA_0623300	+	171	17	77	15	131	23	124		0	47	2	40	4	64	0.180851	0.10274	0.156463	0	0.047619	0.0588235	0.146684	0.0354809	0.0948259	0.19838
PbANKA_07_v3	534174	534285	PBANKA_0714000	+	111	16	18	15	39	25	3		23	14798	15	14016	36	16737	0.470588	0.277778	0.892857	0.00155185	0.00106906	0.00214631	0.547074	0.00158907	0.0950082	0.198393
PbANKA_09_v3	584410	584542	PBANKA_0915100	+	132	6	92	42	338	27	208		5	8	4	15	4	10	0.0612245	0.110526	0.114894	0.384615	0.210526	0.285714	0.0955481	0.293619	0.0951859	0.198639
PbANKA_11_v3	1092763	1092866	PBANKA_1128800	-	103	4	10	7	64	7	11		11	3963	12	4243	11	4663	0.285714	0.0985915	0.388889	0.00276799	0.00282021	0.00235345	0.257732	0.00264722	0.0955752	0.199042
PbANKA_06_v3	821389	821483	PBANKA_0620400	-	94	3	9	5	65	3	18		2	2437	0	2265	0	2444	0.25	0.0714286	0.142857	0.000820008	0	0	0.154762	0.000273336	0.0959285	0.19941
PbANKA_03_v3	368338	368420	PBANKA_0310500	+	82	25	462	34	542	38	500		15	35	11	58	15	74	0.0513347	0.0590278	0.070632	0.3	0.15942	0.168539	0.0603315	0.20932	0.0960653	0.199537
PbANKA_14_v3	1370604	1370925	PBANKA_1436300	+	321	3	2	6	24	5	7		113	2278	127	2135	134	2141	0.6	0.2	0.416667	0.0472606	0.056145	0.0589011	0.405556	0.0541022	0.096768	0.200613
PbANKA_12_v3	1638022	1638115	PBANKA_1243500	-	93	3	20	4	42	5	15		41	2982	22	2465	29	2816	0.130435	0.0869565	0.25	0.0135627	0.008846	0.0101933	0.155797	0.0108673	0.0969339	0.200677
PbANKA_02_v3	336626	336733	PBANKA_0209600	-	107	0	43	5	72	4	55		8	24	6	38	13	22	0	0.0649351	0.0677966	0.25	0.136364	0.371429	0.0442439	0.252597	0.0972226	0.201052
PbANKA_13_v3	1628187	1628300	PBANKA_1341600	-	113	25	169	52	192	42	168		16	9	18	24	23	36	0.128866	0.213115	0.2	0.64	0.428571	0.389831	0.18066	0.486134	0.0975251	0.201583
PbANKA_13_v3	429338	429443	PBANKA_1309000	+	105	13	127	35	89	83	133		1	21	3	30	4	18	0.0928571	0.282258	0.384259	0.0454545	0.0909091	0.181818	0.253125	0.106061	0.0985389	0.20292
PbANKA_11_v3	1561472	1561566	PBANKA_1141400	+	94	10	9	19	45	5	17		36	357	26	303	32	316	0.526316	0.296875	0.227273	0.0916031	0.0790274	0.091954	0.350155	0.0875281	0.0987463	0.203195
PbANKA_11_v3	514154	514374	PBANKA_1113100	-	220	27	79	18	87	20	89		0	35	4	36	1	24	0.254717	0.171429	0.183486	0	0.1	0.04	0.203211	0.0466667	0.0990471	0.203511
PbANKA_14_v3	644966	645132	PBANKA_1415800	-	166	137	235	137	237	159	239		1	23	10	26	9	34	0.36828	0.36631	0.399497	0.0416667	0.277778	0.209302	0.378029	0.176249	0.0996746	0.204116
PbANKA_06_v3	102648	102752	PBANKA_0601000	-	104	7	88	17	80	18	59		3	79	2	48	4	54	0.0736842	0.175258	0.233766	0.0365854	0.04	0.0689655	0.160903	0.048517	0.100484	0.204864
PbANKA_12_v3	1651620	1651731	PBANKA_1243900	+	111	18	102	57	233	48	98		4	53	3	57	5	89	0.15	0.196552	0.328767	0.0701754	0.05	0.0531915	0.225106	0.057789	0.100459	0.204864
PbANKA_09_v3	781065	781231	PBANKA_0921400	+	166	1	713	4	519	18	1011		3	13	3	45	4	31	0.00140056	0.00764818	0.0174927	0.1875	0.0625	0.114286	0.00884715	0.121429	0.100649	0.204998
PbANKA_13_v3	2350191	2350302	PBANKA_1361500	-	111	19	53	33	325	30	44		38	35	45	17	52	29	0.263889	0.0921788	0.405405	0.520548	0.725806	0.641975	0.253824	0.629443	0.100662	0.204998
PbANKA_11_v3	1093050	1093215	PBANKA_1128800	-	165	1	3	4	61	4	12		11	4040	19	4238	14	3986	0.25	0.0615385	0.25	0.00271538	0.00446324	0.0035	0.187179	0.00355954	0.101059	0.205504
PbANKA_08_v3	997737	997822	PBANKA_0825700	+	85	1	10	10	129	9	36		20	4408	16	3896	11	4990	0.0909091	0.0719424	0.2	0.00451671	0.00408998	0.00219956	0.120951	0.00360208	0.101673	0.206222
PbANKA_07_v3	338811	339024	PBANKA_0708200	-	213	8	11	9	29	5	2		13	0	25	1	14	2	0.421053	0.236842	0.714286	1	0.961538	0.875	0.457393	0.945513	0.101905	0.206616
PbANKA_12_v3	1630357	1630492	PBANKA_1243100	+	135	3	34	19	59	5	13		21	787	25	740	24	874	0.0810811	0.24359	0.277778	0.0259901	0.0326797	0.0267261	0.200816	0.0284653	0.102148	0.20688
PbANKA_05_v3	147574	147652	PBANKA_0503700	-	78	57	137	32	269	45	180		6	73	4	68	3	59	0.293814	0.106312	0.2	0.0759494	0.0555556	0.0483871	0.200042	0.059964	0.102185	0.20688
PbANKA_12_v3	1629414	1629525	PBANKA_1243100	+	111	12	6	8	34	8	10		34	598	25	561	28	614	0.666667	0.190476	0.444444	0.0537975	0.0426621	0.0436137	0.433862	0.0466911	0.102367	0.207064
PbANKA_09_v3	655269	655529	PBANKA_0917400	-	260	3	33	17	249	3	30		34	86	19	83	12	73	0.0833333	0.0639098	0.0909091	0.283333	0.186275	0.141176	0.0793841	0.203595	0.102807	0.207688
PbANKA_14_v3	1518634	1518718	PBANKA_1440000	+	84	10	54	23	163	7	124		6	20	9	36	10	30	0.15625	0.123656	0.0534351	0.230769	0.2	0.25	0.111114	0.226923	0.103117	0.208081
PbANKA_04_v3	408366	408470	PBANKA_0411400	-	104	131	139	194	224	82	181		13	79	15	79	28	90	0.485185	0.464115	0.311787	0.141304	0.159574	0.237288	0.420362	0.179389	0.103084	0.208081
PbANKA_08_v3	864367	864548	PBANKA_0822000	+	181	6	161	16	166	4	168		19	89	14	100	21	92	0.0359281	0.0879121	0.0232558	0.175926	0.122807	0.185841	0.049032	0.161525	0.103646	0.208996
PbANKA_04_v3	298363	298456	PBANKA_0408200	+	93	12	7	4	12	6	0		5	261	3	292	6	351	0.631579	0.25	1	0.018797	0.0101695	0.0168067	0.627193	0.0152577	0.104119	0.209414
PbANKA_11_v3	860138	860243	PBANKA_1123100	+	105	2	8	10	20	1	8		42	1891	29	1250	42	1340	0.2	0.333333	0.111111	0.0217279	0.022674	0.0303907	0.214815	0.0249309	0.104235	0.209493
PbANKA_06_v3	820631	820746	PBANKA_0620400	-	115	16	9	18	70	12	29		2	2092	2	2054	2	2158	0.64	0.204545	0.292683	0.00095511	0.000972763	0.000925926	0.379076	0.000951266	0.104548	0.20997
PbANKA_13_v3	1755646	1755750	PBANKA_1344400	+	104	6	11	20	52	11	20		3	35	10	36	7	38	0.352941	0.277778	0.354839	0.0789474	0.217391	0.155556	0.328519	0.150631	0.104696	0.210117
PbANKA_01_v3	490210	490324	PBANKA_0112500	-	114	21	147	22	165	24	185		14	7	10	29	18	24	0.125	0.117647	0.114833	0.666667	0.25641	0.428571	0.11916	0.450549	0.104778	0.210117
PbANKA_13_v3	1599659	1599953	PBANKA_1340800	-	294	9	137	47	118	24	164		68	90	66	114	68	106	0.0616438	0.284848	0.12766	0.43038	0.366667	0.390805	0.158051	0.39595	0.104876	0.210171
PbANKA_06_v3	102973	103241	PBANKA_0601000	-	268	19	91	51	61	63	44		5	84	2	64	4	92	0.172727	0.455357	0.588785	0.0561798	0.030303	0.0416667	0.405623	0.0427165	0.105313	0.210774
PbANKA_12_v3	356404	356534	PBANKA_1209300	+	130	5	176	31	322	15	181		12	28	7	32	10	42	0.0276243	0.0878187	0.0765306	0.3	0.179487	0.192308	0.0639912	0.223932	0.105887	0.211277
PbANKA_05_v3	888241	888344	PBANKA_0524100	-	103	10	89	3	92	5	107		7	3	8	15	5	19	0.10101	0.0315789	0.0446429	0.7	0.347826	0.208333	0.0590773	0.41872	0.106089	0.211527
PbANKA_14_v3	1284647	1284785	PBANKA_1434400	-	138	11	21	15	162	9	33		8	1268	5	963	4	1393	0.34375	0.0847458	0.214286	0.00626959	0.00516529	0.00286328	0.21426	0.00476605	0.106511	0.211986
PbANKA_12_v3	749472	749594	PBANKA_1219500	+	122	16	960	37	936	26	864		52	63	41	112	28	162	0.0163934	0.0380267	0.0292135	0.452174	0.267974	0.147368	0.0278779	0.289172	0.106812	0.212403
PbANKA_10_v3	1202228	1202310	PBANKA_1029700	-	82	48	328	76	262	52	276		6	75	4	79	9	109	0.12766	0.224852	0.158537	0.0740741	0.0481928	0.0762712	0.170349	0.0661793	0.107269	0.213033
PbANKA_09_v3	332010	332122	PBANKA_0909500	+	112	6	6	15	55	5	9		58	441	55	383	55	429	0.5	0.214286	0.357143	0.116232	0.125571	0.113636	0.357143	0.11848	0.107333	0.213066
PbANKA_09_v3	303090	303250	PBANKA_0908600	-	160	1	4	29	13	5	16		114	17	115	24	135	21	0.2	0.690476	0.238095	0.870229	0.827338	0.865385	0.37619	0.854317	0.107735	0.213434
PbANKA_12_v3	748376	748519	PBANKA_1219500	+	143	7	977	18	894	8	1159		24	48	19	89	11	96	0.00711382	0.0197368	0.00685518	0.333333	0.175926	0.102804	0.0112353	0.204021	0.10764	0.213434
PbANKA_09_v3	1523924	1524010	PBANKA_0942100	-	86	11	302	18	297	17	308		11	31	6	34	10	67	0.0351438	0.0571429	0.0523077	0.261905	0.15	0.12987	0.0481981	0.180592	0.107801	0.213444
PbANKA_11_v3	258231	258474	PBANKA_1106400	+	243	67	161	81	104	112	135		28	97	21	106	14	112	0.29386	0.437838	0.453441	0.224	0.165354	0.111111	0.395046	0.166822	0.107839	0.213444
PbANKA_10_v3	1544118	1544201	PBANKA_1038600	-	83	6	14	17	122	6	24		2	58	1	15	1	37	0.3	0.122302	0.2	0.0333333	0.0625	0.0263158	0.207434	0.0407164	0.108235	0.213927
PbANKA_01_v3	210610	210715	PBANKA_0105100	-	105	11	12	7	41	9	6		152	4997	147	4864	133	4991	0.478261	0.145833	0.6	0.0295203	0.0293355	0.0259563	0.408031	0.0282707	0.108574	0.213927
PbANKA_12_v3	1199602	1199753	PBANKA_1230800	+	151	38	169	34	115	27	122		20	5	16	24	24	25	0.183575	0.228188	0.181208	0.8	0.4	0.489796	0.197657	0.563265	0.108649	0.213927
PbANKA_12_v3	269512	269650	PBANKA_1206500	+	138	69	175	72	344	56	261		9	78	14	95	12	145	0.282787	0.173077	0.176656	0.103448	0.12844	0.0764331	0.21084	0.102774	0.109689	0.215291
PbANKA_06_v3	188382	188488	PBANKA_0603300	-	106	7	10	4	37	5	12		20	1423	20	1525	16	710	0.411765	0.097561	0.294118	0.01386	0.012945	0.0220386	0.267814	0.0162812	0.109796	0.215384
PbANKA_09_v3	1388970	1389101	PBANKA_0938800	-	131	1	4	6	99	2	10		10	437	9	388	8	460	0.2	0.0571429	0.166667	0.0223714	0.02267	0.017094	0.14127	0.0207118	0.110527	0.216086
PbANKA_13_v3	411435	411518	PBANKA_1308400	-	83	18	12	11	21	9	24		2	20	4	17	1	22	0.6	0.34375	0.272727	0.0909091	0.190476	0.0434783	0.405492	0.108288	0.110901	0.21651
PbANKA_07_v3	371525	371677	PBANKA_0709700	-	152	41	111	64	90	42	99		22	130	12	105	33	139	0.269737	0.415584	0.297872	0.144737	0.102564	0.19186	0.327731	0.146387	0.111049	0.216645
PbANKA_13_v3	2398687	2398831	PBANKA_1362900	-	144	183	57	192	120	156	152		15	61	29	58	40	73	0.7625	0.615385	0.506494	0.197368	0.333333	0.353982	0.628126	0.294895	0.111711	0.217629
PbANKA_13_v3	989045	989209	PBANKA_1324800	+	164	2	5	2	15	2	10		3	136	5	109	6	143	0.285714	0.117647	0.166667	0.0215827	0.0438596	0.0402685	0.190009	0.0352369	0.112254	0.218303
PbANKA_09_v3	114115	114238	PBANKA_0903100	-	123	3	12	30	72	1	7		4	53	5	54	6	70	0.2	0.294118	0.125	0.0701754	0.0847458	0.0789474	0.206373	0.0779562	0.112517	0.218582
PbANKA_11_v3	1607836	1608066	PBANKA_1142700	+	230	31	409	70	384	76	349		3	97	4	80	0	109	0.0704545	0.154185	0.178824	0.03	0.047619	0	0.134488	0.025873	0.112876	0.219127
PbANKA_03_v3	414573	414764	PBANKA_0311900	-	191	67	170	115	319	55	272		18	236	25	170	29	206	0.2827	0.264977	0.168196	0.0708661	0.128205	0.123404	0.238624	0.107492	0.113123	0.219374
PbANKA_01_v3	27330	27434	PBANKA_0100100	+	104	12	118	11	105	11	92		3	20	6	14	9	23	0.0923077	0.0948276	0.106796	0.130435	0.3	0.28125	0.0979771	0.237228	0.113269	0.219581
PbANKA_09_v3	1075053	1075164	PBANKA_0929300	+	111	5	74	16	201	16	68		1	1088	2	1033	7	1294	0.0632911	0.0737327	0.190476	0.000918274	0.00193237	0.00538048	0.109167	0.00274371	0.114229	0.220359
PbANKA_08_v3	541192	541317	PBANKA_0812100	+	125	11	29	43	183	28	55		10	79	12	88	5	112	0.275	0.190265	0.337349	0.11236	0.12	0.042735	0.267538	0.0916982	0.114081	0.220359
PbANKA_13_v3	556000	556486	PBANKA_1312800	+	486	4	25	8	239	8	45		13	3943	20	3840	5	4033	0.137931	0.0323887	0.150943	0.00328615	0.00518135	0.00123824	0.107088	0.00323524	0.114677	0.220607
PbANKA_13_v3	2299818	2299963	PBANKA_1360400	+	145	9	24	16	99	10	11		98	2755	91	2709	79	2306	0.272727	0.13913	0.47619	0.0343498	0.0325	0.0331237	0.296016	0.0333245	0.115308	0.221203
PbANKA_06_v3	712399	712491	PBANKA_0616700	+	92	14	28	13	78	4	21		34	974	48	789	27	1083	0.333333	0.142857	0.16	0.0337302	0.0573477	0.0243243	0.212063	0.0384674	0.115203	0.221203
PbANKA_11_v3	1236375	1236476	PBANKA_1133000	+	101	56	161	85	91	87	77		10	49	7	48	4	68	0.258065	0.482955	0.530488	0.169492	0.127273	0.0555556	0.423836	0.11744	0.115408	0.221247
PbANKA_09_v3	521666	521754	PBANKA_0913700	+	88	25	172	46	118	33	166		0	29	2	28	5	37	0.126904	0.280488	0.165829	0	0.0666667	0.119048	0.191074	0.0619048	0.115728	0.221549
PbANKA_10_v3	355037	355173	PBANKA_1007500	-	136	40	10	44	58	30	6		27	55	20	42	20	65	0.8	0.431373	0.833333	0.329268	0.322581	0.235294	0.688235	0.295714	0.115695	0.221549
PbANKA_09_v3	244960	245143	PBANKA_0907200	+	183	4	11	12	97	6	48		8	262	4	248	10	279	0.266667	0.110092	0.111111	0.0296296	0.015873	0.0346021	0.162623	0.0267016	0.115958	0.221758
PbANKA_12_v3	1463997	1464088	PBANKA_1237900	+	91	3	75	9	141	4	95		9	31	6	45	6	45	0.0384615	0.06	0.040404	0.225	0.117647	0.117647	0.0462885	0.153431	0.116163	0.221996
PbANKA_13_v3	350424	350638	PBANKA_1307000	+	214	8	23	10	30	4	38		1	49	4	19	0	36	0.258065	0.25	0.0952381	0.02	0.173913	0	0.201101	0.0646377	0.116271	0.222048
PbANKA_14_v3	89058	89227	PBANKA_1400900	-	169	15	0	73	63	7	9		335	1528	317	1553	391	1520	1	0.536765	0.4375	0.179817	0.169519	0.204605	0.658088	0.184647	0.116674	0.222285
PbANKA_11_v3	411003	411118	PBANKA_1110300	+	115	8	15	14	119	9	19		5	5	4	2	7	5	0.347826	0.105263	0.321429	0.5	0.666667	0.583333	0.258173	0.583333	0.11712	0.222751
PbANKA_14_v3	1920532	1920626	PBANKA_1449600	+	94	1	25	3	82	0	18		5	31	3	25	6	19	0.0384615	0.0352941	0	0.138889	0.107143	0.24	0.0245852	0.162011	0.118101	0.223994
PbANKA_07_v3	534361	534446	PBANKA_0714000	+	85	11	23	15	40	15	3		49	13515	54	12806	56	15402	0.323529	0.272727	0.833333	0.0036125	0.00419907	0.00362272	0.47653	0.00381143	0.118566	0.224604
PbANKA_13_v3	1002759	1002978	PBANKA_1325300	-	219	15	19	11	82	9	21		142	3291	137	3199	136	3498	0.441176	0.11828	0.3	0.0413632	0.0410671	0.0374243	0.286485	0.0399516	0.118694	0.224604
PbANKA_06_v3	180618	180701	PBANKA_0602900	+	83	15	10	28	80	17	15		7	28	5	21	7	35	0.6	0.259259	0.53125	0.2	0.192308	0.166667	0.463503	0.186325	0.119667	0.225701
PbANKA_11_v3	1617841	1617941	PBANKA_1143200	-	100	8	17	7	38	5	23		1	32	1	39	4	36	0.32	0.155556	0.178571	0.030303	0.025	0.1	0.218042	0.0517677	0.120156	0.226354
PbANKA_13_v3	2360736	2360851	PBANKA_1361700	-	115	7	7	18	31	5	16		52	310	59	288	51	268	0.5	0.367347	0.238095	0.143646	0.170029	0.159875	0.368481	0.15785	0.120437	0.22679
PbANKA_13_v3	1029853	1029964	PBANKA_1326100	-	111	3	12	14	105	4	16		2	31	2	21	1	53	0.2	0.117647	0.2	0.0606061	0.0869565	0.0185185	0.172549	0.0553604	0.120877	0.227231
PbANKA_01_v3	412072	412336	PBANKA_0110100	+	264	40	354	103	315	66	297		20	329	14	274	35	429	0.101523	0.246411	0.181818	0.0573066	0.0486111	0.075431	0.176584	0.0604496	0.121253	0.227667
PbANKA_14_v3	1713136	1713246	PBANKA_1444600	-	110	54	27	65	94	38	38		8	62	9	39	18	36	0.666667	0.408805	0.5	0.114286	0.1875	0.333333	0.525157	0.211706	0.121448	0.227916
PbANKA_10_v3	1595397	1595592	PBANKA_1040000	+	195	76	52	81	170	88	70		2	10	5	15	6	19	0.59375	0.322709	0.556962	0.166667	0.25	0.24	0.49114	0.218889	0.121543	0.227962
PbANKA_12_v3	420577	420797	PBANKA_1211400	+	220	12	31	11	41	6	23		6	60	3	54	15	70	0.27907	0.211538	0.206897	0.0909091	0.0526316	0.176471	0.232502	0.10667	0.121739	0.22823
PbANKA_14_v3	1750615	1750856	PBANKA_1445700	+	241	6	0	3	10	3	0		72	960	59	714	50	969	1	0.230769	1	0.0697674	0.076326	0.0490677	0.74359	0.0650537	0.122417	0.228958
PbANKA_10_v3	866346	866429	PBANKA_1020900	-	83	22	155	54	270	45	142		14	137	9	176	13	187	0.124294	0.166667	0.240642	0.0927152	0.0486486	0.065	0.177201	0.068788	0.122343	0.228958
PbANKA_10_v3	1001618	1001810	PBANKA_1024900	-	192	41	88	57	135	35	100		2	42	3	10	6	41	0.317829	0.296875	0.259259	0.0454545	0.230769	0.12766	0.291321	0.134628	0.123493	0.230423
PbANKA_05_v3	645596	645722	PBANKA_0517600	+	126	3	9	11	14	10	1		236	7304	177	7464	208	8142	0.25	0.44	0.909091	0.0312997	0.0231645	0.0249102	0.53303	0.0264581	0.12406	0.231169
PbANKA_09_v3	331536	331634	PBANKA_0909500	+	98	7	4	15	25	5	12		54	314	45	302	66	299	0.636364	0.375	0.294118	0.146739	0.129683	0.180822	0.43516	0.152415	0.124292	0.231361
PbANKA_10_v3	399553	399709	PBANKA_1008700	-	156	5	37	44	109	16	69		45	33	30	50	40	47	0.119048	0.287582	0.188235	0.576923	0.375	0.45977	0.198288	0.470564	0.125808	0.233011
PbANKA_08_v3	997465	997660	PBANKA_0825600	+	195	1	9	10	138	11	39		39	3950	37	3287	33	3919	0.1	0.0675676	0.22	0.00977689	0.0111312	0.0083502	0.129189	0.00975275	0.126757	0.233901
PbANKA_11_v3	71632	71727	PBANKA_1101000	+	95	13	303	25	282	21	286		6	7	10	39	13	43	0.0411392	0.0814332	0.0684039	0.461538	0.204082	0.232143	0.0636588	0.299254	0.127202	0.234413
PbANKA_08_v3	864589	864855	PBANKA_0822000	+	266	49	193	63	253	77	147		16	163	32	195	20	178	0.202479	0.199367	0.34375	0.0893855	0.140969	0.10101	0.248532	0.110455	0.127439	0.234589
PbANKA_07_v3	335853	336001	PBANKA_0708100	+	148	76	43	86	338	73	43		26	198	23	158	32	173	0.638655	0.20283	0.62931	0.116071	0.127072	0.156098	0.490265	0.13308	0.127487	0.234589
PbANKA_04_v3	667872	668001	PBANKA_0417800	-	129	12	23	22	108	10	44		13	182	15	263	26	209	0.342857	0.169231	0.185185	0.0666667	0.0539568	0.110638	0.232424	0.0770873	0.127661	0.234712
PbANKA_13_v3	248153	248316	PBANKA_1304500	+	163	108	72	146	453	142	69		31	217	44	222	38	254	0.6	0.24374	0.672986	0.125	0.165414	0.130137	0.505575	0.140184	0.127746	0.234718
PbANKA_09_v3	1187984	1188102	PBANKA_0932600	+	118	4	9	5	37	1	10		6	4317	5	4802	6	4347	0.307692	0.119048	0.0909091	0.00138792	0.00104015	0.00137836	0.17255	0.00126881	0.128067	0.234989
PbANKA_11_v3	190109	190199	PBANKA_1104500	+	90	9	0	52	229	41	0		26	510	24	510	25	610	1	0.185053	1	0.0485075	0.0449438	0.0393701	0.728351	0.0442738	0.128353	0.235278
PbANKA_09_v3	367480	367602	PBANKA_0910000	+	122	13	60	11	80	7	68		0	14	1	47	2	32	0.178082	0.120879	0.0933333	0	0.0208333	0.0588235	0.130765	0.0265523	0.128666	0.235696
PbANKA_06_v3	712626	712728	PBANKA_0616700	+	102	9	50	13	84	19	27		6	891	4	628	4	845	0.152542	0.134021	0.413043	0.00668896	0.00632911	0.00471142	0.233202	0.00590983	0.129042	0.236229
PbANKA_05_v3	224176	224268	PBANKA_0505900	-	92	7	65	9	171	23	106		0	44	1	67	0	36	0.0972222	0.05	0.178295	0	0.0147059	0	0.108506	0.00490196	0.12942	0.236575
PbANKA_10_v3	1440317	1440462	PBANKA_1035400	+	145	23	91	22	396	14	146		30	11171	21	11882	24	13830	0.201754	0.0526316	0.0875	0.00267833	0.00176426	0.00173235	0.113962	0.00205831	0.129489	0.236575
PbANKA_14_v3	1824611	1824703	PBANKA_1447600	-	92	15	122	26	86	25	117		6	67	3	83	0	71	0.109489	0.232143	0.176056	0.0821918	0.0348837	0	0.172563	0.0390252	0.129835	0.236817
PbANKA_01_v3	65300	65400	PBANKA_0101200	-	100	17	151	19	228	19	209		8	32	11	28	7	47	0.10119	0.0769231	0.0833333	0.2	0.282051	0.12963	0.087149	0.203894	0.12971	0.236817
PbANKA_11_v3	1100406	1100551	PBANKA_1129100	-	145	1	94	16	290	3	137		5	14	3	30	9	36	0.0105263	0.0522876	0.0214286	0.263158	0.0909091	0.2	0.0280808	0.184689	0.129964	0.236906
PbANKA_07_v3	336378	336468	PBANKA_0708100	+	90	26	34	59	294	57	33		27	188	17	199	25	174	0.433333	0.167139	0.633333	0.125581	0.0787037	0.125628	0.411268	0.109971	0.130587	0.237597
PbANKA_08_v3	998060	998136	PBANKA_0825700	+	76	2	12	81	104	24	21		297	3581	221	3539	247	3936	0.142857	0.437838	0.533333	0.0765859	0.0587766	0.0590485	0.371343	0.0648037	0.130685	0.237659
PbANKA_14_v3	553313	553452	PBANKA_1413400	+	139	53	778	33	491	31	533		23	92	24	62	13	130	0.0637786	0.0629771	0.0549645	0.2	0.27907	0.0909091	0.0605734	0.189993	0.13103	0.238051
PbANKA_10_v3	205932	206130	PBANKA_1003300	+	198	34	102	96	114	52	179		7	37	5	51	3	43	0.25	0.457143	0.225108	0.159091	0.0892857	0.0652174	0.31075	0.104531	0.131529	0.238653
PbANKA_08_v3	1253579	1253670	PBANKA_0833300	-	91	11	6	8	32	3	10		1	135	0	98	1	120	0.647059	0.2	0.230769	0.00735294	0	0.00826446	0.359276	0.0052058	0.131607	0.238707
PbANKA_04_v3	625510	625623	PBANKA_0416600	+	113	1	329	13	728	12	540		10	14	15	42	3	29	0.0030303	0.0175439	0.0217391	0.416667	0.263158	0.09375	0.0141044	0.257858	0.132043	0.239093
PbANKA_04_v3	264192	264346	PBANKA_0407300	-	154	7	9	12	75	10	12		61	713	56	586	51	699	0.4375	0.137931	0.454545	0.0788114	0.0872274	0.068	0.343325	0.0780129	0.132561	0.23965
PbANKA_13_v3	2349792	2349923	PBANKA_1361500	-	131	40	55	53	281	26	48		3	28	3	23	1	30	0.421053	0.158683	0.351351	0.0967742	0.115385	0.0322581	0.310362	0.0814723	0.132503	0.23965
PbANKA_13_v3	233720	233893	PBANKA_1304200	+	173	5	41	8	39	13	54		2	22	0	34	0	24	0.108696	0.170213	0.19403	0.0833333	0	0	0.157646	0.0277778	0.132689	0.239725
PbANKA_10_v3	1543154	1543348	PBANKA_1038500	+	194	49	41	71	187	45	28		32	120	36	130	25	114	0.544444	0.275194	0.616438	0.210526	0.216867	0.179856	0.478692	0.202417	0.13425	0.24152
PbANKA_14_v3	2014109	2014324	PBANKA_1452200	+	215	24	38	23	35	45	24		2	8	3	11	2	22	0.387097	0.396552	0.652174	0.2	0.214286	0.0833333	0.478607	0.165873	0.134632	0.242078
PbANKA_05_v3	361470	361622	PBANKA_0508800	-	152	10	59	11	56	17	55		5	47	4	46	1	26	0.144928	0.164179	0.236111	0.0961538	0.08	0.037037	0.181739	0.0710636	0.134849	0.242281
PbANKA_13_v3	2349436	2349550	PBANKA_1361400	-	114	15	40	13	252	10	27		2	58	1	51	2	52	0.272727	0.0490566	0.27027	0.0333333	0.0192308	0.037037	0.197351	0.029867	0.135486	0.24311
PbANKA_14_v3	1371011	1371164	PBANKA_1436300	+	153	4	1	5	42	10	4		30	2306	21	2105	19	2364	0.8	0.106383	0.714286	0.0128425	0.00987771	0.00797314	0.540223	0.0102311	0.135605	0.243243
PbANKA_12_v3	1291177	1291335	PBANKA_1233500	-	158	4	1	6	30	3	1		12	119	10	115	11	115	0.8	0.166667	0.75	0.0916031	0.08	0.0873016	0.572222	0.0863015	0.135817	0.243307
PbANKA_11_v3	412287	412372	PBANKA_1110300	+	85	13	20	33	240	6	30		20	24	15	10	17	14	0.393939	0.120879	0.166667	0.454545	0.6	0.548387	0.227162	0.534311	0.13578	0.243307
PbANKA_09_v3	1166946	1167120	PBANKA_0931900	+	174	4	6	4	30	6	18		3	143	4	67	3	133	0.4	0.117647	0.25	0.0205479	0.056338	0.0220588	0.255882	0.0329816	0.136061	0.243586
PbANKA_13_v3	880737	880892	PBANKA_1321200	+	155	38	97	91	185	84	155		14	46	14	70	5	70	0.281481	0.32971	0.351464	0.233333	0.166667	0.0666667	0.320885	0.155556	0.136637	0.244302
PbANKA_10_v3	1314371	1314631	PBANKA_1032400	-	260	7	8	24	90	7	12		101	411	93	427	67	441	0.466667	0.210526	0.368421	0.197266	0.178846	0.13189	0.348538	0.169334	0.137563	0.245242
PbANKA_14_v3	1822261	1822496	PBANKA_1447400	-	235	10	179	52	138	26	120		57	52	46	63	37	75	0.0529101	0.273684	0.178082	0.522936	0.422018	0.330357	0.168225	0.425104	0.137511	0.245242
PbANKA_14_v3	1169991	1170186	PBANKA_1430600	+	195	49	18	49	312	28	42		17	2550	16	2461	21	2657	0.731343	0.135734	0.4	0.00662252	0.00645943	0.00784167	0.422359	0.00697454	0.137431	0.245242
PbANKA_09_v3	488529	488693	PBANKA_0912700	+	164	30	471	70	637	57	534		29	92	24	89	16	114	0.0598802	0.0990099	0.0964467	0.239669	0.212389	0.123077	0.0851123	0.191712	0.138083	0.245512
PbANKA_12_v3	623835	623972	PBANKA_1216600	-	137	40	80	26	184	31	212		6	61	3	85	4	62	0.333333	0.12381	0.127572	0.0895522	0.0340909	0.0606061	0.194905	0.0614164	0.138114	0.245512
PbANKA_09_v3	331897	331978	PBANKA_0909500	+	81	3	6	10	55	4	10		71	461	53	352	53	454	0.333333	0.153846	0.285714	0.133459	0.130864	0.104536	0.257631	0.122953	0.13842	0.245897
PbANKA_09_v3	243836	244017	PBANKA_0907100	+	181	21	0	32	70	22	31		5	166	7	153	11	163	1	0.313725	0.415094	0.0292398	0.04375	0.0632184	0.576273	0.0454027	0.138466	0.2459
PbANKA_03_v3	53111	53203	PBANKA_0301600	-	92	5	10	8	44	1	12		67	6260	41	5698	53	6300	0.333333	0.153846	0.0769231	0.0105895	0.0071441	0.00834252	0.188034	0.00869205	0.139752	0.247151
PbANKA_03_v3	30711	30810	PBANKA_0300900	-	99	43	205	45	176	46	132		17	94	4	108	9	112	0.173387	0.20362	0.258427	0.153153	0.0357143	0.0743802	0.211811	0.0877492	0.1403	0.247564
PbANKA_11_v3	411192	411300	PBANKA_1110300	+	108	5	22	31	128	5	20		5	10	6	4	5	0	0.185185	0.194969	0.2	0.333333	0.6	1	0.193385	0.644444	0.140383	0.247631
PbANKA_10_v3	1544571	1544697	PBANKA_1038600	-	126	1	15	2	142	7	22		21	19	12	3	17	30	0.0625	0.0138889	0.241379	0.525	0.8	0.361702	0.105923	0.562234	0.140896	0.248096
PbANKA_01_v3	114947	115100	PBANKA_0102600	-	153	9	45	17	139	20	65		5	101	7	88	2	102	0.166667	0.108974	0.235294	0.0471698	0.0736842	0.0192308	0.170312	0.0466949	0.141552	0.248688
PbANKA_07_v3	336201	336312	PBANKA_0708100	+	111	31	21	28	204	46	29		8	129	10	148	14	114	0.596154	0.12069	0.613333	0.0583942	0.0632911	0.109375	0.443392	0.0770201	0.141567	0.248688
PbANKA_09_v3	741656	741801	PBANKA_0919900	+	145	10	23	27	174	13	26		79	478	79	677	57	525	0.30303	0.134328	0.333333	0.141831	0.104497	0.0979381	0.256897	0.114756	0.141739	0.248704
PbANKA_08_v3	840591	840729	PBANKA_0821200	+	138	34	82	18	117	4	62		10	6476	6	7325	4	7128	0.293103	0.133333	0.0606061	0.00154178	0.000818442	0.000560852	0.162348	0.000973692	0.142202	0.248927
PbANKA_09_v3	960070	960231	PBANKA_0925900	-	161	30	436	41	499	37	351		29	86	18	136	28	131	0.0643777	0.0759259	0.0953608	0.252174	0.116883	0.176101	0.0785548	0.181719	0.14291	0.249618
[truncated: 38 more columns]

## Sheet: Summary3
Intron retention	861				Intron ret.		5'3' Change		Exon skip.
5'3' Change	31				Gene		Gene		Gene
Exon skipping	4				PBANKA_0702200		PBANKA_0821400		PBANKA_1403200
					PBANKA_0213000		PBANKA_1320100		PBANKA_0705400
					PBANKA_1338100		PBANKA_1029400		PBANKA_1432700
					PBANKA_0522100		PBANKA_0719800		PBANKA_1414900
					PBANKA_0104400		PBANKA_0504300
					PBANKA_1038600		PBANKA_1210300
					PBANKA_0919800		PBANKA_1000300
					PBANKA_0920300		PBANKA_1118000
					PBANKA_0714100		PBANKA_1001800
					PBANKA_1036200		PBANKA_1019200
					PBANKA_1433700		PBANKA_1358000
					PBANKA_0605800		PBANKA_1309700
					PBANKA_0814500		PBANKA_1242400
					PBANKA_0504300		PBANKA_1456300
					PBANKA_0314800		PBANKA_1446100
					PBANKA_0823600		PBANKA_1238300
					PBANKA_0720400		PBANKA_0418200
					PBANKA_1416100		PBANKA_0722600
					PBANKA_1140900		PBANKA_0917400
					PBANKA_0105700		PBANKA_1329400
					PBANKA_0602600		PBANKA_0713400
					PBANKA_0507800		PBANKA_1118100
					PBANKA_1114700		PBANKA_1108000
					PBANKA_0615300		PBANKA_1352100
					PBANKA_0310300		PBANKA_0720900
					PBANKA_0810200		PBANKA_0411400
					PBANKA_0502700		PBANKA_1100441
					PBANKA_0803700		PBANKA_0316700
					PBANKA_0202000		PBANKA_0302200
					PBANKA_0517900		PBANKA_0601600
					PBANKA_1107900		PBANKA_1444600
					PBANKA_0925400
					PBANKA_0507500
					PBANKA_1127300
					PBANKA_1330300
					PBANKA_0705400
					PBANKA_0932500
					PBANKA_0505200
					PBANKA_1028800
					PBANKA_0212800
					PBANKA_1238700
					PBANKA_0932200
					PBANKA_0612000
					PBANKA_1029400
					PBANKA_0103100
					PBANKA_1335900
					PBANKA_1447400
					PBANKA_1117600
					PBANKA_0204800
					PBANKA_1346500
					PBANKA_0904000
					PBANKA_0932600
					PBANKA_0920500
					PBANKA_1456200
					PBANKA_1018700
					PBANKA_0801300
					PBANKA_1203900
					PBANKA_0902000
					PBANKA_1335800
					PBANKA_1230100
					PBANKA_0105200
					PBANKA_0621900
					PBANKA_0206100
					PBANKA_1413000
					PBANKA_0816100
					PBANKA_1137300
					PBANKA_0824800
					PBANKA_0519700
					PBANKA_1205100
					PBANKA_1209100
					PBANKA_1459400
					PBANKA_0707300
					PBANKA_1339600
					PBANKA_1024700
					PBANKA_1227200
					PBANKA_1245150
					PBANKA_0710900
					PBANKA_1323200
					PBANKA_0714000
					PBANKA_0204900
					PBANKA_0616600
					PBANKA_1118100
					PBANKA_0910100
					PBANKA_0517400
					PBANKA_0909600
					PBANKA_0507100
					PBANKA_0214400
					PBANKA_1347800
					PBANKA_1331300
					PBANKA_1218400
					PBANKA_0940100
					PBANKA_1240700
					PBANKA_1360600
					PBANKA_1457100
					PBANKA_1209600
					PBANKA_1144200
					PBANKA_0809600
					PBANKA_0209800
					PBANKA_0920700
					PBANKA_0601800
					PBANKA_0709400
					PBANKA_0807700
					PBANKA_1458900
					PBANKA_0933000
					PBANKA_1245200
					PBANKA_0716900
					PBANKA_0303500
					PBANKA_0830300
					PBANKA_0705600
					PBANKA_0508800
					PBANKA_1137500
					PBANKA_1123100
					PBANKA_0912400
					PBANKA_0313700
					PBANKA_0311600
					PBANKA_0827100
					PBANKA_0616700
					PBANKA_1216800
					PBANKA_1026300
					PBANKA_0708900
					PBANKA_0310400
					PBANKA_0939800
					PBANKA_0807500
					PBANKA_1404800
					PBANKA_0702100
					PBANKA_0821100
					PBANKA_1352900
					PBANKA_1360400
					PBANKA_1219400
					PBANKA_0823200
					PBANKA_0621200
					PBANKA_1461500
					PBANKA_0602700
					PBANKA_0811700
					PBANKA_1009900
					PBANKA_1227600
					PBANKA_1301800
					PBANKA_0932300
					PBANKA_1121100
					PBANKA_0939400
					PBANKA_0607500
					PBANKA_0812100
					PBANKA_0105100
					PBANKA_0920800
					PBANKA_0601700
					PBANKA_0301600
					PBANKA_1108600
					PBANKA_1228000
					PBANKA_1002000
					PBANKA_0306700
					PBANKA_1124900
					PBANKA_0923300
					PBANKA_1025000
					PBANKA_1456300
					PBANKA_0516200
					PBANKA_0721600
					PBANKA_0521200
					PBANKA_1301600
					PBANKA_0929200
					PBANKA_0611700
					PBANKA_1406200
					PBANKA_1329100
					PBANKA_1302700
					PBANKA_1216300
					PBANKA_0515800
					PBANKA_0912700
					PBANKA_1439100
					PBANKA_1130400
					PBANKA_1462300
					PBANKA_0835500
					PBANKA_1114200
					PBANKA_1201500
					PBANKA_0510200
					PBANKA_1135200
					PBANKA_0719600
					PBANKA_1116700
					PBANKA_1128800
					PBANKA_1337400
					PBANKA_1327080
					PBANKA_1102300
					PBANKA_0835400
					PBANKA_1414400
					PBANKA_0827400
					PBANKA_0410800
					PBANKA_1027500
					PBANKA_0411400
					PBANKA_0920900
					PBANKA_0402500
					PBANKA_0105000
					PBANKA_1358000
					PBANKA_0938500
					PBANKA_1004300
					PBANKA_1015400
					PBANKA_1414100
					PBANKA_1420300
					PBANKA_0821000
					PBANKA_0714400
					PBANKA_0511700
					PBANKA_0202900
					PBANKA_0614900
					PBANKA_1132600
					PBANKA_0902900
					PBANKA_0202300
					PBANKA_1462400
					PBANKA_0706800
					PBANKA_0609200
					PBANKA_0512000
					PBANKA_1423400
					PBANKA_1145700
					PBANKA_1361500
					PBANKA_0621300
					PBANKA_1346750
					PBANKA_1404300
					PBANKA_0514100
					PBANKA_0622600
					PBANKA_1230500
					PBANKA_0705900
					PBANKA_0603650
					PBANKA_1112000
					PBANKA_1428600
					PBANKA_1006900
					PBANKA_0601300
					PBANKA_0901500
					PBANKA_1439500
					PBANKA_0914000
					PBANKA_1303600
					PBANKA_1112100
					PBANKA_0935800
					PBANKA_0614200
					PBANKA_1016200
					PBANKA_1110300
					PBANKA_1037100
					PBANKA_0937900
					PBANKA_0317061
					PBANKA_1403800
					PBANKA_1230300
					PBANKA_1414500
					PBANKA_0307200
					PBANKA_1109300
					PBANKA_1363900
					PBANKA_0310100
					PBANKA_1118300
					PBANKA_1358200
					PBANKA_1208800
					PBANKA_0504800
					PBANKA_0829000
					PBANKA_1206600
					PBANKA_0412400
					PBANKA_1432600
					PBANKA_1036300
					PBANKA_1031500
					PBANKA_1310700
					PBANKA_0201900
					PBANKA_1456800
					PBANKA_1023900
					PBANKA_0903600
					PBANKA_0520100
					PBANKA_0904900
					PBANKA_1020200
					PBANKA_0800600
					PBANKA_0617600
					PBANKA_1451000
					PBANKA_1027100
					PBANKA_0713100
					PBANKA_0815400
					PBANKA_0831100
					PBANKA_0826000
					PBANKA_0702700
					PBANKA_0404200
					PBANKA_1346000
					PBANKA_0809700
					PBANKA_1242400
					PBANKA_0810100
					PBANKA_1316200
					PBANKA_1224100
					PBANKA_0523100
					PBANKA_0514400
					PBANKA_0100061
					PBANKA_1242700
					PBANKA_0411800
					PBANKA_1454400
					PBANKA_0606200
					PBANKA_1400800
					PBANKA_0515700
					PBANKA_1346400
					PBANKA_1219500
					PBANKA_1210300
					PBANKA_0503100
					PBANKA_0213700
					PBANKA_0314700
					PBANKA_1216900
					PBANKA_1245000
					PBANKA_0413400
					PBANKA_1136700
					PBANKA_0812000
					PBANKA_0828000
					PBANKA_0302200
					PBANKA_1302800
					PBANKA_1362500
					PBANKA_0707400
					PBANKA_1337200
					PBANKA_0935700
					PBANKA_1229900
					PBANKA_0616400
					PBANKA_0519900
					PBANKA_1035300
					PBANKA_1438400
					PBANKA_0601000
					PBANKA_1115100
					PBANKA_1437700
					PBANKA_1113100
					PBANKA_1108700
					PBANKA_1320100
					PBANKA_1027200
					PBANKA_0104100
					PBANKA_1427700
					PBANKA_1441600
					PBANKA_1458100
					PBANKA_0931800
					PBANKA_0302000
					PBANKA_1022200
					PBANKA_1103500
					PBANKA_0613100
					PBANKA_1426600
					PBANKA_0505500
					PBANKA_1232700
					PBANKA_0932100
					PBANKA_1111400
					PBANKA_1239900
					PBANKA_0201800
					PBANKA_0707500
					PBANKA_0917800
					PBANKA_1312600
					PBANKA_0710400
					PBANKA_1138600
					PBANKA_0214500
					PBANKA_0410600
					PBANKA_1106000
					PBANKA_1452800
					PBANKA_0519500
					PBANKA_1413500
					PBANKA_0836000
					PBANKA_0827200
					PBANKA_0406900
					PBANKA_1243500
					PBANKA_0719700
					PBANKA_0930100
					PBANKA_1129600
					PBANKA_0922500
					PBANKA_0902500
					PBANKA_0407200
					PBANKA_1204300
					PBANKA_1142800
					PBANKA_1228500
					PBANKA_0705500
					PBANKA_0719800
					PBANKA_1419500
					PBANKA_1330800
					PBANKA_0212200
					PBANKA_1009100
					PBANKA_0823800
					PBANKA_1331600
					PBANKA_1208900
					PBANKA_0907200
					PBANKA_0510300
					PBANKA_1104400
					PBANKA_0519800
					PBANKA_1333000
					PBANKA_0107700
					PBANKA_1015300
					PBANKA_0721100
					PBANKA_1238200
					PBANKA_1021900
					PBANKA_0620400
					PBANKA_1409400
					PBANKA_0409700
					PBANKA_1210400
					PBANKA_1350400
					PBANKA_1031600
					PBANKA_1302300
					PBANKA_1139400
					PBANKA_1353000
					PBANKA_0205100
					PBANKA_0520800
					PBANKA_1336000
					PBANKA_1243100
					PBANKA_1300200
					PBANKA_0708200
					PBANKA_1226400
					PBANKA_1023600
					PBANKA_1409300
					PBANKA_0917700
					PBANKA_1352800
					PBANKA_1023200
					PBANKA_1133500
					PBANKA_0306300
					PBANKA_1332900
					PBANKA_1012500
					PBANKA_1102700
					PBANKA_0800200
					PBANKA_0921200
					PBANKA_1447600
					PBANKA_0808420
					PBANKA_1308500
					PBANKA_0409800
					PBANKA_1232800
					PBANKA_1445800
					PBANKA_0902100
					PBANKA_0206500
					PBANKA_1001400
					PBANKA_1224800
					PBANKA_1308400
					PBANKA_1361100
					PBANKA_1241700
					PBANKA_0603700
					PBANKA_0408300
					PBANKA_0821700
					PBANKA_0931700
					PBANKA_1458500
					PBANKA_0708500
					PBANKA_0311500
					PBANKA_1019800
					PBANKA_1430700
					PBANKA_1425300
					PBANKA_1418900
					PBANKA_0106000
					PBANKA_0209600
					PBANKA_0925700
					PBANKA_1110500
					PBANKA_1451400
					PBANKA_0920400
					PBANKA_1315000
					PBANKA_0306500
					PBANKA_1327800
					PBANKA_0410000
					PBANKA_1039300
					PBANKA_0603300
					PBANKA_0710700
					PBANKA_1447500
					PBANKA_0315400
					PBANKA_1110800
					PBANKA_1224500
					PBANKA_1452400
					PBANKA_1362200
					PBANKA_0108300
					PBANKA_1112800
					PBANKA_1402200
					PBANKA_0833900
					PBANKA_1361300
					PBANKA_0939900
					PBANKA_0505600
					PBANKA_1111600
					PBANKA_1002800
					PBANKA_1011600
					PBANKA_0202200
					PBANKA_0209100
					PBANKA_0909900
					PBANKA_1137400
					PBANKA_0930400
					PBANKA_0621700
					PBANKA_1208200
					PBANKA_0814400
					PBANKA_1400900
					PBANKA_0701700
					PBANKA_1436300
					PBANKA_1038500
					PBANKA_0706000
					PBANKA_1026000
					PBANKA_0405100
					PBANKA_0830500
					PBANKA_0300900
					PBANKA_1122900
					PBANKA_1417000
					PBANKA_0618900
					PBANKA_1007300
					PBANKA_1444300
					PBANKA_1301900
					PBANKA_1357900
					PBANKA_1464200
					PBANKA_1141500
					PBANKA_1429900
					PBANKA_1346200
					PBANKA_0413000
					PBANKA_1326100
					PBANKA_1438000
					PBANKA_1352100
					PBANKA_1430300
					PBANKA_1428300
					PBANKA_0207000
					PBANKA_0521900
					PBANKA_1329900
					PBANKA_1104100
					PBANKA_1406800
					PBANKA_1128700
					PBANKA_0720900
					PBANKA_0305200
					PBANKA_1240400
					PBANKA_0903300
					PBANKA_1243700
					PBANKA_1244400
					PBANKA_1406000
					PBANKA_1337800
					PBANKA_1364900
					PBANKA_0721500
					PBANKA_1016600
					PBANKA_0110100
					PBANKA_0315100
					PBANKA_0416500
					PBANKA_0923900
					PBANKA_1029700
					PBANKA_1458300
					PBANKA_1463200
					PBANKA_0416400
					PBANKA_1328700
					PBANKA_1318800
					PBANKA_0716300
					PBANKA_0209400
					PBANKA_0902200
					PBANKA_1441200
					PBANKA_0107400
					PBANKA_1413100
					PBANKA_0941700
					PBANKA_0105800
					PBANKA_1363400
					PBANKA_0716200
					PBANKA_0821900
					PBANKA_0823300
					PBANKA_1317800
					PBANKA_1010500
					PBANKA_0301500
					PBANKA_0928800
					PBANKA_0408600
					PBANKA_1305700
					PBANKA_1141400
					PBANKA_1242000
					PBANKA_0518600
					PBANKA_1218800
					PBANKA_0912300
					PBANKA_0111300
					PBANKA_1028200
					PBANKA_1132900
					PBANKA_1446100
					PBANKA_1361800
					PBANKA_1324600
					PBANKA_0103200
					PBANKA_1113700
					PBANKA_1457000
					PBANKA_1306400
					PBANKA_1103300
					PBANKA_1014600
					PBANKA_1139200
					PBANKA_0907500
					PBANKA_1462600
					PBANKA_1021800
					PBANKA_1120700
					PBANKA_1312800
					PBANKA_0414000
					PBANKA_1105700
					PBANKA_1316500
					PBANKA_0825800
					PBANKA_0830400
					PBANKA_0936000
					PBANKA_0903400
					PBANKA_0826200
					PBANKA_1427400
					PBANKA_0310200
					PBANKA_1434300
					PBANKA_0721400
					PBANKA_1226900
					PBANKA_1322200
					PBANKA_1115700
					PBANKA_0908100
					PBANKA_1203450
					PBANKA_1403300
					PBANKA_1305400
					PBANKA_1435800
					PBANKA_1336200
					PBANKA_1350600
					PBANKA_1129900
					PBANKA_1415300
					PBANKA_0711000
					PBANKA_0939700
					PBANKA_1040151
					PBANKA_1427200
					PBANKA_0110500
					PBANKA_1335700
					PBANKA_1013600
					PBANKA_1123800
					PBANKA_0617800
					PBANKA_0940000
					PBANKA_1212000
					PBANKA_1329000
					PBANKA_1138500
					PBANKA_1128600
					PBANKA_1333500
					PBANKA_1217900
					PBANKA_1316300
					PBANKA_0602800
					PBANKA_0929300
					PBANKA_1122000
					PBANKA_1407300
					PBANKA_0922600
					PBANKA_1432700
					PBANKA_1337500
					PBANKA_0618200
					PBANKA_0408100
					PBANKA_1104500
					PBANKA_1363800
					PBANKA_0925900
					PBANKA_1245600
					PBANKA_0520500
					PBANKA_1000900
					PBANKA_0510100
					PBANKA_1142700
					PBANKA_1350100
					PBANKA_1007500
					PBANKA_1364200
					PBANKA_1037200
					PBANKA_0713900
					PBANKA_1020900
					PBANKA_1130500
					PBANKA_1220100
					PBANKA_0931100
					PBANKA_1119000
					PBANKA_1200800
					PBANKA_0900900
					PBANKA_1439700
					PBANKA_1014500
					PBANKA_1436100
					PBANKA_0112721
					PBANKA_1443700
					PBANKA_1232200
					PBANKA_1418800
					PBANKA_1304800
					PBANKA_0103700
					PBANKA_0943400
					PBANKA_0714300
					PBANKA_1218500
					PBANKA_1233500
					PBANKA_1403400
					PBANKA_0926600
					PBANKA_0506100
					PBANKA_1231300
					PBANKA_1004400
					PBANKA_1403200
					PBANKA_0109300
					PBANKA_1000400
					PBANKA_1457200
					PBANKA_1426400
					PBANKA_1121200
					PBANKA_1026700
					PBANKA_0203650
					PBANKA_1123200
					PBANKA_1419700
					PBANKA_0206300
					PBANKA_0518500
					PBANKA_0314000
					PBANKA_1337700
					PBANKA_1139500
					PBANKA_1145200
					PBANKA_1222600
					PBANKA_1018900
					PBANKA_0615600
					PBANKA_1361000
					PBANKA_1216600
					PBANKA_1359900
					PBANKA_0931000
					PBANKA_1436400
					PBANKA_1238100
					PBANKA_1310500
					PBANKA_0833800
					PBANKA_1101200
					PBANKA_0833300
					PBANKA_1204500
					PBANKA_0203750
					PBANKA_1456600
					PBANKA_1411700
					PBANKA_1445300
					PBANKA_0511500
					PBANKA_0518200
					PBANKA_1020100
					PBANKA_0826300
					PBANKA_1029300
					PBANKA_1127000
					PBANKA_0929400
					PBANKA_1230600
					PBANKA_0416600
					PBANKA_1105500
					PBANKA_0101200
					PBANKA_0101400
					PBANKA_0512100
					PBANKA_0815200
					PBANKA_1359800
					PBANKA_1444600
					PBANKA_0701800
					PBANKA_0407300
					PBANKA_1328200
					PBANKA_0815300
					PBANKA_0308700
					PBANKA_0828300
					PBANKA_1350900
					PBANKA_1011300
					PBANKA_1013300
					PBANKA_1238300
					PBANKA_1001500
					PBANKA_0922800
					PBANKA_0613900
					PBANKA_1345000
					PBANKA_0509600
					PBANKA_0609800
					PBANKA_1009600
					PBANKA_1031400
					PBANKA_0821200
					PBANKA_1419800
					PBANKA_1402500
					PBANKA_0100500
					PBANKA_0927300
					PBANKA_0909400
					PBANKA_1003300
					PBANKA_1303000
					PBANKA_0707200
					PBANKA_0941400
					PBANKA_1014900
					PBANKA_0216701
					PBANKA_1224400
					PBANKA_0829900
					PBANKA_1352500
					PBANKA_1339700
					PBANKA_1316900
					PBANKA_0835300
					PBANKA_0709800
					PBANKA_1341200
					PBANKA_1133900
					PBANKA_1413900
					PBANKA_0112000
					PBANKA_1317700
					PBANKA_1424900
					PBANKA_1333700
					PBANKA_1343700
					PBANKA_0415200
					PBANKA_1142900
					PBANKA_0517600
					PBANKA_1401600
					PBANKA_1227500
					PBANKA_1322500
					PBANKA_1200900
					PBANKA_0410650
					PBANKA_1430600
					PBANKA_1322600
					PBANKA_0901000
					PBANKA_1107800
					PBANKA_0216781
					PBANKA_1333100
					PBANKA_1304500
					PBANKA_1438300
					PBANKA_1010400
					PBANKA_0828200
					PBANKA_0304400
					PBANKA_0504200
					PBANKA_1237000
					PBANKA_0508600
					PBANKA_1039000
					PBANKA_1141300
					PBANKA_1208100
					PBANKA_1360700
					PBANKA_0501400
					PBANKA_1244900
					PBANKA_1129000
					PBANKA_1311800
					PBANKA_1303900
					PBANKA_0706400
					PBANKA_0308200
					PBANKA_0819400
					PBANKA_0902300
					PBANKA_0817000
					PBANKA_1343400
					PBANKA_0202500
					PBANKA_0602900
					PBANKA_1322100
					PBANKA_1221100
					PBANKA_1118900
					PBANKA_1108000
					PBANKA_1115200
					PBANKA_0921600
					PBANKA_0622300
					PBANKA_1401700
					PBANKA_0102600
					PBANKA_1213200
					PBANKA_1106300
					PBANKA_0925500
					PBANKA_0501700
					PBANKA_1224000
					PBANKA_1341600
					PBANKA_0109000
					PBANKA_0304500
					PBANKA_0926300
					PBANKA_0307100
					PBANKA_0812600
					PBANKA_0806800
					PBANKA_0623300
					PBANKA_0915100
					PBANKA_0310500
					PBANKA_1309000
					PBANKA_1415800
					PBANKA_1243900
					PBANKA_0921400
					PBANKA_0825700
					PBANKA_0503700
					PBANKA_0917400
					PBANKA_1440000
					PBANKA_0822000
					PBANKA_0408200
					PBANKA_1344400
					PBANKA_0112500
					PBANKA_1340800
					PBANKA_1209300
					PBANKA_0524100
					PBANKA_1434400
					PBANKA_0909500
					PBANKA_0908600
					PBANKA_0942100
					PBANKA_1106400
					PBANKA_1230800
					PBANKA_1206500
					PBANKA_0938800
					PBANKA_0709700
					PBANKA_1362900
					PBANKA_1324800
					PBANKA_0903100
					PBANKA_0311900
					PBANKA_0100100
					PBANKA_1133000
					PBANKA_0913700
					PBANKA_1237900
					PBANKA_1307000
					PBANKA_1449600
					PBANKA_1325300
					PBANKA_1143200
					PBANKA_1361700
					PBANKA_1040000
					PBANKA_1211400
					PBANKA_1445700
					PBANKA_1024900
					PBANKA_1008700
					PBANKA_0825600
					PBANKA_1101000
					PBANKA_0708100
					PBANKA_0417800
					PBANKA_0910000
					PBANKA_0505900
					PBANKA_1035400
					PBANKA_1129100
					PBANKA_1413400
					PBANKA_1304200
					PBANKA_1452200
					PBANKA_1361400
					PBANKA_0931900
					PBANKA_1321200
					PBANKA_1032400
					PBANKA_0907100
					PBANKA_0919900

## Sheet: AWT v MWT
Intron retention																														5'3' change
Chromosome	Start	End	Gene	Strand	Length	Read count asexual WT (rep. 1)	Canonical junction count asexual WT (rep. 1)	Read count asexual WT (rep. 2)	Canonical junction count asexual WT (rep. 2)	Read count asexual WT (rep. 3)	Canonical junction count asexual WT (rep. 3)	|||||||||||	Read count male WT (rep. 1)	Canonical junction count male WT (rep. 1)	Read count male WT (rep. 2)	Canonical junction count male WT (rep. 2)	Read count male WT (rep. 3)	Canonical junction count male WT (rep. 3)	AS count/total count (asexual WT (rep. 1))	AS count/total count (asexual WT (rep. 2))	AS count/total count (asexual WT (rep. 3))	AS count/total count (male WT (rep. 1))	AS count/total count (male WT (rep. 2))	AS count/total count (male WT (rep. 3))	Mean (asexual WT)	Mean (male WT)	T.test	FDR		Chromosome	Start	End	Gene	Change	Strand	Read count asexual WT (rep. 1)	Canonical junction count asexual WT (rep. 1)	Read count asexual WT (rep. 2)	Canonical junction count asexual WT (rep. 2)	Read count asexual WT (rep. 3)	Canonical junction count asexual WT (rep. 3)	||||||||||	Read count male WT (rep. 1)	Canonical junction count male WT (rep. 1)	Read count male WT (rep. 2)	Canonical junction count male WT (rep. 2)	Read count male WT (rep. 3)	Canonical junction count male WT (rep. 3)	|||||||||||
PbANKA_12_v3	1387658	1387737	PBANKA_1236400	+	79	0	177	5	208	2	170		27	0	31	0	18	0	0	0.0234742	0.0116279	1	1	1	0.0117007	1	4.70115e-05	0.118022		PBANKA_05_V3	362175	362332	PBANKA_0508800	3	-	8	28	4	25	3	29		0	8	0	23	0	14
PbANKA_13_v3	494973	495148	PBANKA_1310900	-	175	90	337	98	381	110	339		19	231	25	321	38	314	0.210773	0.204593	0.244989	0.076	0.0722543	0.107955	0.220118	0.085403	0.00010128	0.118022		PBANKA_12_V3	384189	384273	PBANKA_1210300	5	-	0	385	5	487	0	413		154	758	137	616	132	643
PbANKA_08_v3	1239354	1239671	PBANKA_0832800	+	317	52	5	188	11	135	10		28	47	39	59	44	65	0.912281	0.944724	0.931034	0.373333	0.397959	0.40367	0.929346	0.391654	0.000109822	0.118022		PBANKA_06_V3	353744	353941	PBANKA_0607200	3	+	0	68	1	52	0	61		62	233	53	184	76	324
PbANKA_07_v3	123088	123225	PBANKA_0702100	+	137	9	13	36	54	8	10		66	595	45	454	79	554	0.409091	0.4	0.444444	0.0998487	0.0901804	0.124803	0.417845	0.104944	0.000116283	0.118022		PBANKA_05_V3	815976	816344	PBANKA_0521900	3	-	0	4	0	18	0	12		28	150	24	127	25	152
PbANKA_11_v3	679198	679397	PBANKA_1118200	-	199	4	118	7	113	5	109		67	116	72	117	88	145	0.0327869	0.0583333	0.0438596	0.36612	0.380952	0.377682	0.0449933	0.374918	0.000122755	0.118022		PBANKA_10_V3	1541695	1541874	PBANKA_1038500	5	+	0	1	0	24	0	6		36	279	23	205	26	208
PbANKA_08_v3	932516	932627	PBANKA_0823700	-	111	0	24	1	7	1	18		6	2	12	2	17	5	0	0.125	0.0526316	0.75	0.857143	0.772727	0.0592105	0.79329	0.000140004	0.118022		PBANKA_07_V3	512547	512818	PBANKA_0713400	5	+	5	35	8	61	12	49		128	261	121	277	184	306
PbANKA_11_v3	678321	678461	PBANKA_1118200	-	140	0	45	2	65	2	75		25	38	54	68	47	60	0	0.0298507	0.025974	0.396825	0.442623	0.439252	0.0186083	0.426234	0.000175574	0.118022		PBANKA_14_V3	1823816	1823915	PBANKA_1447600	5	-	0	165	1	184	0	172		43	160	32	133	35	123
PbANKA_04_v3	79852	79972	PBANKA_0402000	+	120	27	37	41	53	24	51		26	101	31	105	19	152	0.421875	0.43617	0.32	0.204724	0.227941	0.111111	0.392682	0.181259	0.000184248	0.118022		PBANKA_11_V3	1390264	1390513	PBANKA_1136900	3	-	21	132	52	148	38	123		306	70	206	46	302	57
PbANKA_11_v3	1335336	1335581	PBANKA_1135500	-	245	22	29	74	85	60	67		98	447	109	418	101	340	0.431373	0.465409	0.472441	0.179817	0.206831	0.229025	0.456407	0.205224	0.000304033	0.1228		PBANKA_11_V3	1389733	1389975	PBANKA_1136900	5	-	5	132	22	148	19	123		144	70	84	46	134	57
PbANKA_14_v3	115736	115861	PBANKA_1401500	+	125	43	909	92	735	70	736		87	309	106	261	131	386	0.0451681	0.111245	0.0868486	0.219697	0.288828	0.253385	0.0810874	0.25397	0.0003627	0.1228		PBANKA_07_V3	716090	716251	PBANKA_0719800	5	+	0	4	0	27	0	4		37	301	31	216	32	283
PbANKA_09_v3	1181917	1182065	PBANKA_0932500	-	148	59	186	87	266	60	205		34	422	44	521	28	379	0.240816	0.246459	0.226415	0.0745614	0.0778761	0.0687961	0.237897	0.0737445	0.00041251	0.1228		PBANKA_13_V3	1339310	1339505	PBANKA_1333100	5	+	0	18	0	91	0	11		252	1661	186	1531	204	1343
PbANKA_14_v3	857542	857641	PBANKA_1421600	-	99	2	8	13	50	3	8		357	18	325	16	348	8	0.2	0.206349	0.272727	0.952	0.953079	0.977528	0.226359	0.960869	0.000413043	0.1228		PBANKA_13_V3	416976	417809	PBANKA_1308600	5	-	50	2734	325	2077	50	2749		7440	961	5440	1234	6197	1449
PbANKA_10_v3	1595823	1595971	PBANKA_1040000	+	148	70	17	111	36	107	20		67	267	75	327	65	210	0.804598	0.755102	0.84252	0.200599	0.186567	0.236364	0.80074	0.207843	0.000422918	0.1228		PBANKA_14_V3	1050355	1050642	PBANKA_1427200	5	+	0	154	2	183	0	131		148	206	120	144	201	178
PbANKA_14_v3	1755581	1755682	PBANKA_1445800	+	101	26	580	45	700	26	540		79	338	92	330	98	394	0.0429043	0.0604027	0.0459364	0.189448	0.218009	0.199187	0.0497478	0.202215	0.00044502	0.1228		PBANKA_14_V3	2110841	2110938	PBANKA_1454500	5	-	40	160	32	135	31	143		1	18	4	48	4	67
PbANKA_09_v3	696211	696364	PBANKA_0918700	-	153	0	55	1	88	3	68		15	29	17	34	26	41	0	0.011236	0.0422535	0.340909	0.333333	0.38806	0.0178298	0.354101	0.00046149	0.1228		PBANKA_10_V3	799974	800193	PBANKA_1019200	5	+	1	59	2	115	0	84		25	38	15	34	23	43
PbANKA_11_v3	411192	411300	PBANKA_1110300	+	108	5	22	31	128	5	20		96	1769	68	1278	83	1222	0.185185	0.194969	0.2	0.0514745	0.0505201	0.0636015	0.193385	0.0551987	0.000544564	0.1228		PBANKA_13_V3	1784101	1784205	PBANKA_1345300	5	-	0	128	0	213	0	92		20	92	18	119	21	117
PbANKA_02_v3	328089	328250	PBANKA_0209400	-	161	0	82	1	89	0	74		54	223	45	190	46	204	0	0.0111111	0	0.194946	0.191489	0.184	0.0037037	0.190145	0.000551167	0.1228		PBANKA_11_V3	529008	529320	PBANKA_1113700	5	-	0	11	2	65	0	7		94	687	65	492	47	408
PbANKA_08_v3	529466	529705	PBANKA_0811600	+	239	10	118	21	143	18	121		105	104	93	84	110	86	0.078125	0.128049	0.129496	0.502392	0.525424	0.561224	0.11189	0.52968	0.000622931	0.1228		PBANKA_10_V3	941622	941760	PBANKA_1023600	5	+	0	199	4	200	2	172		16	82	22	138	26	129
PbANKA_01_v3	120032	120179	PBANKA_0102600	-	147	0	3	2	23	0	24		25	3	25	2	36	8	0	0.08	0	0.892857	0.925926	0.818182	0.0266667	0.878988	0.000653121	0.1228		PBANKA_10_V3	799987	800193	PBANKA_1019200	5	+	7	59	9	115	12	84		36	38	19	34	47	43
PbANKA_12_v3	1147133	1147231	PBANKA_1229500	+	98	0	18	2	22	1	38		6	0	8	0	13	0	0	0.0833333	0.025641	1	1	1	0.0363248	1	0.00065324	0.1228		PBANKA_07_V3	194892	195039	PBANKA_0704200	5	+	40	157	44	194	22	146		30	54	50	74	42	80
PbANKA_13_v3	104992	105326	PBANKA_1301800	-	334	14	14	41	44	14	14		44	390	47	352	50	356	0.5	0.482353	0.5	0.101382	0.117794	0.123153	0.494118	0.11411	0.000686006	0.1228		PBANKA_07_V3	609405	609809	PBANKA_0716500	5	-	22	345	102	725	11	256		1346	2987	990	2350	729	2391
PbANKA_13_v3	1619368	1619539	PBANKA_1341200	+	171	31	121	33	99	37	86		5	64	7	54	11	59	0.203947	0.25	0.300813	0.0724638	0.114754	0.157143	0.251587	0.114787	0.000692855	0.1228		PBANKA_12_V3	1789435	1789807	PBANKA_1246800	5	+	0	82	0	24	0	20		11	55	8	39	14	107
PbANKA_10_v3	775676	775944	PBANKA_1018200	+	268	5	5	27	30	9	8		299	1104	152	777	274	854	0.5	0.473684	0.529412	0.213115	0.163617	0.242908	0.501032	0.206546	0.00069933	0.1228		PBANKA_14_V3	1048942	1050642	PBANKA_1427200	5	+	22	154	100	183	14	131		1205	206	831	144	906	178
PbANKA_14_v3	1470392	1470622	PBANKA_1438400	-	230	1	135	7	113	4	78		19	27	12	16	19	25	0.00735294	0.0583333	0.0487805	0.413043	0.428571	0.431818	0.0381556	0.424478	0.000719091	0.1228		PBANKA_12_V3	1775060	1775409	PBANKA_1246400	5	+	7	55	8	60	2	83		49	97	31	66	78	164
PbANKA_04_v3	564438	564534	PBANKA_0415700	+	96	27	156	61	405	14	192		310	294	302	354	259	361	0.147541	0.130901	0.0679612	0.513245	0.460366	0.417742	0.115468	0.463784	0.000905246	0.132007		PBANKA_13_V3	416976	418129	PBANKA_1308600	5	-	129	2734	839	2077	166	2749		9611	961	6512	1234	8384	1449
PbANKA_09_v3	364810	364914	PBANKA_0909900	+	104	11	133	17	153	5	128		202	52	157	48	215	61	0.0763889	0.1	0.037594	0.795276	0.765854	0.778986	0.0713276	0.780038	0.000996745	0.132007		PBANKA_10_V3	526338	526973	PBANKA_1011400	5	+	20	73	121	168	28	117		557	14	521	56	377	27
PbANKA_13_v3	1474185	1474309	PBANKA_1337400	+	124	6	333	16	329	6	321		506	111	493	154	577	160	0.0176991	0.0463768	0.0183486	0.820097	0.761978	0.782904	0.0274749	0.788326	0.00108863	0.132007		PBANKA_13_V3	416976	417799	PBANKA_1308600	5	-	1	2734	20	2077	4	2749		620	961	430	1234	594	1449
PbANKA_10_v3	242077	242282	PBANKA_1004300	+	205	18	41	37	85	28	57		6	49	8	59	15	82	0.305085	0.303279	0.329412	0.109091	0.119403	0.154639	0.312592	0.127711	0.0011035	0.132007		PBANKA_06_V3	287288	287873	PBANKA_0605600	5	-	0	10	0	43	0	36		26	11	23	26	25	27
PbANKA_10_v3	377567	377683	PBANKA_1008200	+	116	67	95	75	111	72	110		20	81	14	58	22	86	0.41358	0.403226	0.395604	0.19802	0.194444	0.203704	0.404137	0.198723	0.00117067	0.132007		PBANKA_09_V3	445449	446233	PBANKA_0911900	5	-	1	17	3	18	2	29		10	14	7	9	19	16
PbANKA_12_v3	384189	384569	PBANKA_1210300	-	380	21	385	52	487	22	413		291	758	260	616	233	643	0.0517241	0.096475	0.0505747	0.277407	0.296804	0.265982	0.0662579	0.280064	0.00118378	0.132007		PBANKA_05_V3	377343	377448	PBANKA_0509200	5	-	5	324	18	382	31	385		62	369	69	349	73	406
PbANKA_04_v3	413951	414066	PBANKA_0411500	+	115	12	156	20	293	12	163		81	76	89	71	118	112	0.0714286	0.0638978	0.0685714	0.515924	0.55625	0.513043	0.0679659	0.528406	0.00119876	0.132007		PBANKA_06_V3	287288	287907	PBANKA_0605600	5	-	7	10	45	43	9	36		1081	11	802	26	841	27
PbANKA_05_v3	820273	820554	PBANKA_0522100	-	281	1	2	13	27	3	6		76	434	49	360	57	386	0.333333	0.325	0.333333	0.14902	0.119804	0.128668	0.330556	0.132497	0.00120238	0.132007		PBANKA_05_V3	148059	148235	PBANKA_0503700	5	-	0	118	4	158	2	159		85	57	51	87	86	72
PbANKA_13_v3	2409611	2409736	PBANKA_1363400	+	125	46	4	45	15	42	3		5	8	8	43	11	22	0.92	0.75	0.933333	0.384615	0.156863	0.333333	0.867778	0.291604	0.00126236	0.132007		PBANKA_13_V3	1649708	1650430	PBANKA_1341800	5	+	14	54	91	98	17	79		813	13	695	44	532	34
PbANKA_13_v3	880737	880892	PBANKA_1321200	+	155	38	97	91	185	84	155		36	292	49	294	45	243	0.281481	0.32971	0.351464	0.109756	0.142857	0.15625	0.320885	0.136288	0.00138371	0.132007		PBANKA_14_V3	1435755	1435962	PBANKA_1438000	5	-	34	41	109	112	115	44		21	676	45	414	55	592
PbANKA_04_v3	148733	148826	PBANKA_0403900	+	93	24	302	29	482	25	417		350	233	356	288	343	318	0.0736196	0.0567515	0.0565611	0.600343	0.552795	0.518911	0.0623107	0.55735	0.00140721	0.132007		PBANKA_11_V3	1389733	1389884	PBANKA_1136900	5	-	2	132	3	148	2	123		33	70	20	46	53	57
PbANKA_11_v3	1561109	1561263	PBANKA_1141400	+	154	6	11	12	56	4	9		197	7	172	51	188	34	0.352941	0.176471	0.307692	0.965686	0.7713	0.846847	0.279035	0.861278	0.00144493	0.132007		PBANKA_14_V3	1507384	1508213	PBANKA_1439900	3	-	0	88	0	82	0	97		17	152	12	126	26	145
PbANKA_03_v3	72493	72637	PBANKA_0302200	-	144	15	66	48	241	23	118		87	1139	52	848	32	777	0.185185	0.16609	0.163121	0.0709625	0.0577778	0.039555	0.171465	0.0560984	0.00147807	0.132007		PBANKA_11_V3	671619	671777	PBANKA_1118000	3	-	1	132	1	120	0	92		15	57	12	56	11	93
PbANKA_13_v3	1443652	1443747	PBANKA_1336500	+	95	9	12	25	37	14	23		34	292	16	143	25	239	0.428571	0.403226	0.378378	0.104294	0.100629	0.094697	0.403392	0.0998735	0.00148972	0.132007		PBANKA_08_V3	1252438	1252549	PBANKA_0833300	5	-	47	48	28	48	28	65		22	88	10	56	19	113
PbANKA_08_v3	1231606	1231852	PBANKA_0832400	+	246	11	24	36	75	16	35		46	383	31	310	41	466	0.314286	0.324324	0.313725	0.107226	0.0909091	0.0808679	0.317445	0.093001	0.00149701	0.132007		PBANKA_10_V3	54106	54885	PBANKA_1000300	5	-	27	513	29	577	27	546		126	302	124	408	78	371
PbANKA_13_v3	1158921	1159035	PBANKA_1329100	-	114	10	24	26	63	12	39		758	34	613	73	612	52	0.294118	0.292135	0.235294	0.957071	0.893586	0.921687	0.273849	0.924114	0.00151365	0.132007		PBANKA_08_V3	429993	430127	PBANKA_0809000	5	+	4	177	2	132	0	137		20	104	10	108	18	163
PbANKA_13_v3	164954	165452	PBANKA_1302600	+	498	481	77	503	33	527	51		81	205	97	143	116	170	0.862007	0.938433	0.911765	0.283217	0.404167	0.405594	0.904068	0.364326	0.00153076	0.132007		PBANKA_14_V3	1280105	1281008	PBANKA_1434200	5	-	6	207	24	164	7	226		175	91	86	105	79	93
PbANKA_13_v3	1984165	1984302	PBANKA_1352100	-	137	36	101	51	130	27	78		79	2628	52	2407	65	2241	0.262774	0.281768	0.257143	0.0291836	0.0211468	0.0281873	0.267228	0.0261726	0.00167358	0.132007		PBANKA_13_V3	454745	455002	PBANKA_1309700	5	+	22	745	44	659	24	604		251	485	176	447	116	494
PbANKA_06_v3	626524	626849	PBANKA_0614900	+	325	77	88	79	124	100	137		28	91	29	130	40	143	0.466667	0.389163	0.421941	0.235294	0.18239	0.218579	0.425923	0.212088	0.00169833	0.132007		PBANKA_12_V3	1785997	1786285	PBANKA_1246700	5	+	0	26	0	19	0	26		4	37	6	31	5	53
PbANKA_13_v3	1159840	1159963	PBANKA_1329100	-	123	5	30	23	113	7	49		973	51	832	125	876	95	0.142857	0.169118	0.125	0.950195	0.869383	0.902163	0.145658	0.907247	0.0017471	0.132007		PBANKA_12_V3	1694532	1694787	PBANKA_1244900	5	+	3	6	25	36	3	13		52	16	43	23	43	18
PbANKA_06_v3	200445	200565	PBANKA_0603700	+	120	14	68	31	183	19	107		33	1064	17	974	36	1203	0.170732	0.14486	0.150794	0.030082	0.0171544	0.0290557	0.155462	0.0254307	0.00183762	0.132007		PBANKA_06_V3	287288	287726	PBANKA_0605600	5	-	0	10	0	43	0	36		24	11	18	26	14	27
PbANKA_01_v3	119842	119934	PBANKA_0102600	-	92	0	9	0	27	0	31		34	9	28	10	53	9	0	0	0	0.790698	0.736842	0.854839	0	0.794126	0.00183941	0.132007		PBANKA_07_V3	716145	716251	PBANKA_0719800	5	+	0	4	0	27	0	4		45	301	52	216	27	283
PbANKA_11_v3	561843	562063	PBANKA_1114700	-	220	44	71	44	88	28	65		141	23	99	32	122	33	0.382609	0.333333	0.301075	0.859756	0.755725	0.787097	0.339006	0.800859	0.0018507	0.132007		PBANKA_07_V3	58256	59112	PBANKA_0700600	5	-	1	549	3	374	0	725		25	161	18	251	33	217
PbANKA_06_v3	636482	636586	PBANKA_0615300	-	104	36	26	101	64	35	22		112	551	80	504	81	464	0.580645	0.612121	0.614035	0.168929	0.136986	0.148624	0.602267	0.151513	0.00190845	0.132007		PBANKA_12_V3	213692	213816	PBANKA_1205300	5	-	5	39	25	331	5	41		822	3907	862	3561	893	2646
PbANKA_11_v3	545351	545481	PBANKA_1114200	-	130	5	132	13	161	9	152		18	73	30	110	22	81	0.0364963	0.0747126	0.0559006	0.197802	0.214286	0.213592	0.0557032	0.20856	0.00192904	0.132007		PBANKA_07_V3	512335	512470	PBANKA_0713400	3	+	7	35	4	61	8	49		80	261	81	277	117	306
PbANKA_11_v3	191010	191201	PBANKA_1104600	-	191	3	33	4	65	5	47		66	56	65	59	79	79	0.0833333	0.057971	0.0961538	0.540984	0.524194	0.5	0.0791527	0.521726	0.00193983	0.132007		PBANKA_06_V3	287288	287903	PBANKA_0605600	5	-	0	10	0	43	0	36		17	11	16	26	10	27
PbANKA_09_v3	367286	367440	PBANKA_0909900	+	154	2	57	3	67	5	69		46	212	45	225	44	174	0.0338983	0.0428571	0.0675676	0.178295	0.166667	0.201835	0.0481077	0.182265	0.0019567	0.132007		PBANKA_04_V3	422134	422706	PBANKA_0411800	5	-	0	136	0	137	2	117		11	41	14	45	7	63
PbANKA_10_v3	792750	792855	PBANKA_1018900	-	105	27	59	84	102	45	65		13	160	30	143	35	192	0.313953	0.451613	0.409091	0.0751445	0.17341	0.154185	0.391552	0.134247	0.00196922	0.132007		PBANKA_12_V3	1160883	1160950	PBANKA_1230100	5	-	51	191	43	260	19	206		8	655	13	605	11	806
PbANKA_13_v3	98173	98316	PBANKA_1301600	-	143	10	360	43	298	22	356		1190	152	1054	168	1063	176	0.027027	0.1261	0.0582011	0.886736	0.86252	0.85795	0.0704426	0.869069	0.00198058	0.132007		PBANKA_14_V3	1170463	1170556	PBANKA_1430600	5	+	0	34	14	398	3	54		89	216	91	526	70	285
PbANKA_10_v3	452113	452199	PBANKA_1009900	-	86	3	8	8	22	7	15		1	19	2	65	6	46	0.272727	0.266667	0.318182	0.05	0.0298507	0.115385	0.285859	0.0650785	0.00199197	0.132007
PbANKA_07_v3	340726	340937	PBANKA_0708200	+	211	23	492	13	527	22	518		157	177	156	241	164	229	0.0446602	0.0240741	0.0407407	0.47006	0.392947	0.417303	0.0364917	0.42677	0.0020506	0.132007
PbANKA_10_v3	272941	273044	PBANKA_1005300	-	103	55	232	79	279	57	211		631	60	505	96	642	109	0.191638	0.22067	0.212687	0.913169	0.840266	0.85486	0.208332	0.869432	0.00217901	0.132007
PbANKA_05_v3	377166	377249	PBANKA_0509200	-	83	121	288	153	350	140	352		67	459	89	496	68	576	0.295844	0.304175	0.284553	0.127376	0.152137	0.10559	0.294857	0.128368	0.00220738	0.132007
PbANKA_08_v3	451083	451317	PBANKA_0809600	+	234	7	27	13	120	9	84		135	12	164	34	200	16	0.205882	0.0977444	0.0967742	0.918367	0.828283	0.925926	0.133467	0.890859	0.00228371	0.132007
PbANKA_12_v3	877640	877938	PBANKA_1223100	-	298	30	1843	58	1725	43	1471		104	521	151	794	150	748	0.0160171	0.0325294	0.0284016	0.1664	0.159788	0.167038	0.0256494	0.164409	0.00230649	0.132007
PbANKA_02_v3	124343	124458	PBANKA_0203200	-	115	114	180	142	231	101	149		24	325	42	345	28	277	0.387755	0.380697	0.404	0.0687679	0.108527	0.0918033	0.390817	0.0896994	0.0023446	0.132007
PbANKA_07_v3	754492	754614	PBANKA_0720400	+	122	66	201	70	215	59	164		10	85	19	170	26	158	0.247191	0.245614	0.264574	0.105263	0.100529	0.141304	0.25246	0.115699	0.00246809	0.132007
PbANKA_04_v3	72880	73420	PBANKA_0401800	+	540	159	336	235	506	194	374		59	317	69	390	64	364	0.321212	0.317139	0.341549	0.156915	0.150327	0.149533	0.326633	0.152258	0.00256618	0.132007
PbANKA_09_v3	186099	186203	PBANKA_0905400	+	104	1	3	10	31	4	15		32	410	26	333	23	355	0.25	0.243902	0.210526	0.0723982	0.0724234	0.0608466	0.23481	0.068556	0.00258746	0.132007
PbANKA_12_v3	388332	388447	PBANKA_1210300	+	115	15	47	18	58	14	41		20	251	11	187	15	262	0.241935	0.236842	0.254545	0.0738007	0.0555556	0.0541516	0.244441	0.0611693	0.002601	0.132007
PbANKA_02_v3	170882	171009	PBANKA_0205100	+	127	0	49	3	61	2	120		29	51	41	61	32	67	0	0.046875	0.0163934	0.3625	0.401961	0.323232	0.0210895	0.362564	0.00260114	0.132007
PbANKA_14_v3	166328	166411	PBANKA_1402400	+	83	16	21	67	70	19	23		250	1549	184	1077	197	1074	0.432432	0.489051	0.452381	0.138966	0.145916	0.154996	0.457955	0.146626	0.00261226	0.132007
PbANKA_13_v3	1159169	1159252	PBANKA_1329100	-	83	4	31	10	79	1	50		351	57	344	116	263	82	0.114286	0.11236	0.0196078	0.860294	0.747826	0.762319	0.0820844	0.790146	0.00261942	0.132007
PbANKA_12_v3	851401	851806	PBANKA_1222400	-	405	922	296	821	374	744	317		252	1223	246	1028	292	1325	0.756979	0.687029	0.701225	0.170847	0.193093	0.180581	0.715078	0.181507	0.00262434	0.132007
PbANKA_10_v3	1084380	1084526	PBANKA_1026300	+	146	64	27	97	52	43	32		67	134	56	140	52	148	0.703297	0.651007	0.573333	0.333333	0.285714	0.26	0.642546	0.293016	0.00268506	0.132007
PbANKA_13_v3	98467	98641	PBANKA_1301600	-	174	10	586	36	454	22	484		773	220	724	296	647	235	0.0167785	0.0734694	0.0434783	0.778449	0.709804	0.73356	0.0445754	0.740604	0.00270939	0.132007
PbANKA_10_v3	759702	759889	PBANKA_1017800	-	187	3	139	8	157	11	137		49	47	66	55	85	46	0.0211268	0.0484848	0.0743243	0.510417	0.545455	0.648855	0.0479786	0.568242	0.00272696	0.132007
PbANKA_01_v3	322413	322600	PBANKA_0107700	+	187	3	23	10	30	5	33		165	8	168	9	182	22	0.115385	0.25	0.131579	0.953757	0.949153	0.892157	0.165655	0.931689	0.00275376	0.132007
PbANKA_07_v3	771808	771907	PBANKA_0721100	+	99	22	26	53	90	34	55		216	1319	126	1124	155	1290	0.458333	0.370629	0.382022	0.140717	0.1008	0.107266	0.403662	0.116261	0.00277625	0.132007
PbANKA_01_v3	174498	174575	PBANKA_0104100	+	77	12	22	30	45	19	35		100	807	73	600	56	647	0.352941	0.4	0.351852	0.110254	0.10847	0.0796586	0.368264	0.0994606	0.0027795	0.132007
PbANKA_03_v3	220293	220379	PBANKA_0306200	-	86	49	385	35	348	43	360		25	65	42	136	51	131	0.112903	0.0913838	0.1067	0.277778	0.235955	0.28022	0.103662	0.264651	0.00282819	0.132007
PbANKA_10_v3	1571310	1571462	PBANKA_1039300	+	152	156	246	186	224	150	201		70	486	98	318	71	326	0.38806	0.453659	0.42735	0.125899	0.235577	0.178841	0.423023	0.180106	0.002864	0.132007
PbANKA_04_v3	148511	148661	PBANKA_0403800	+	150	26	333	54	499	38	464		127	227	168	328	187	335	0.0724234	0.0976492	0.0756972	0.358757	0.33871	0.358238	0.0819233	0.351901	0.00287223	0.132007
PbANKA_10_v3	572055	572272	PBANKA_1012500	+	217	11	18	13	16	13	18		15	185	10	108	17	153	0.37931	0.448276	0.419355	0.075	0.0847458	0.1	0.415647	0.0865819	0.0029039	0.132007
PbANKA_07_v3	410858	411008	PBANKA_0710600	+	150	3	58	6	83	2	60		35	55	60	66	45	68	0.0491803	0.0674157	0.0322581	0.388889	0.47619	0.39823	0.049618	0.421103	0.00292269	0.132007
PbANKA_10_v3	689361	689438	PBANKA_1015900	-	77	94	150	206	271	123	159		56	397	70	332	53	349	0.385246	0.431866	0.43617	0.12362	0.174129	0.131841	0.417761	0.143197	0.00294189	0.132007
PbANKA_09_v3	1476304	1476462	PBANKA_0940600	+	158	10	207	16	316	14	206		91	293	90	339	95	277	0.0460829	0.0481928	0.0636364	0.236979	0.20979	0.255376	0.0526374	0.234049	0.00297078	0.132007
PbANKA_02_v3	166483	166784	PBANKA_0204800	+	301	6	136	25	203	14	111		350	86	316	87	358	123	0.0422535	0.109649	0.112	0.802752	0.784119	0.744283	0.0879675	0.777051	0.00298412	0.132007
PbANKA_04_v3	409038	409182	PBANKA_0411400	-	144	0	171	14	218	2	187		96	65	116	81	88	86	0	0.0603448	0.010582	0.596273	0.588832	0.505747	0.0236423	0.563618	0.00302116	0.132007
PbANKA_13_v3	1983156	1983237	PBANKA_1352100	-	81	164	55	204	99	172	49		1089	4956	828	3965	838	4038	0.748858	0.673267	0.778281	0.180149	0.172752	0.171862	0.733469	0.174921	0.00306442	0.132007
PbANKA_14_v3	2365159	2365317	PBANKA_1462700	-	158	6	233	7	343	12	246		14	79	20	141	21	104	0.0251046	0.02	0.0465116	0.150538	0.124224	0.168	0.0305387	0.147587	0.00308162	0.132007
PbANKA_11_v3	671464	671777	PBANKA_1118000	-	313	39	132	51	120	28	92		403	57	281	56	397	93	0.22807	0.298246	0.233333	0.876087	0.833828	0.810204	0.253216	0.84004	0.00311645	0.132007
PbANKA_13_v3	1983319	1983486	PBANKA_1352100	-	167	269	15	280	70	263	19		249	5339	223	4312	239	4338	0.947183	0.8	0.932624	0.0445598	0.0491731	0.0522176	0.893269	0.0486502	0.00312577	0.132007
PbANKA_09_v3	1476044	1476196	PBANKA_0940600	+	152	2	267	6	334	7	253		72	205	81	252	71	231	0.00743494	0.0176471	0.0269231	0.259928	0.243243	0.235099	0.017335	0.24609	0.00316022	0.132007
PbANKA_13_v3	1260444	1260524	PBANKA_1331300	+	80	5	6	23	25	6	9		142	837	62	416	82	651	0.454545	0.479167	0.4	0.145046	0.129707	0.111869	0.444571	0.128874	0.00322555	0.132007
PbANKA_09_v3	349730	349890	PBANKA_0909600	+	160	32	228	55	284	24	243		488	30	383	76	370	76	0.123077	0.162242	0.0898876	0.942085	0.834423	0.829596	0.125069	0.868701	0.00323989	0.132007
PbANKA_09_v3	1342917	1343038	PBANKA_0937200	+	121	5	115	6	119	2	117		106	75	82	68	98	114	0.0416667	0.048	0.0168067	0.585635	0.546667	0.462264	0.0354911	0.531522	0.00327767	0.132007
PbANKA_12_v3	747478	747586	PBANKA_1219500	+	108	77	556	100	459	97	694		515	92	478	136	526	167	0.121643	0.178891	0.12263	0.848435	0.778502	0.759019	0.141054	0.795318	0.0033189	0.132007
PbANKA_08_v3	539621	539761	PBANKA_0812000	+	140	8	18	17	53	10	26		28	227	14	160	18	158	0.307692	0.242857	0.277778	0.109804	0.0804598	0.102273	0.276109	0.0975121	0.00334888	0.132007
PbANKA_09_v3	814121	814214	PBANKA_0922100	+	93	68	57	93	49	96	54		12	46	22	68	24	62	0.544	0.65493	0.64	0.206897	0.244444	0.27907	0.612977	0.24347	0.00340384	0.132007
PbANKA_09_v3	115127	115223	PBANKA_0903100	-	96	1	6	7	42	1	6		21	674	19	419	24	450	0.142857	0.142857	0.142857	0.0302158	0.043379	0.0506329	0.142857	0.0414092	0.00345166	0.132007
PbANKA_13_v3	697350	697462	PBANKA_1316400	+	112	676	783	590	649	420	632		182	889	185	833	157	859	0.463331	0.47619	0.39924	0.169935	0.181729	0.154528	0.446254	0.16873	0.00347754	0.132007
PbANKA_09_v3	365043	365247	PBANKA_0909900	+	204	23	169	61	250	31	174		559	100	464	123	581	105	0.119792	0.196141	0.15122	0.848255	0.79046	0.846939	0.155718	0.828551	0.00358235	0.132007
PbANKA_13_v3	2494644	2494752	PBANKA_1365550	+	108	24	8	12	3	8	0		3	19	3	7	10	14	0.75	0.8	1	0.136364	0.3	0.416667	0.85	0.284343	0.0035879	0.132007
PbANKA_14_v3	1479352	1479516	PBANKA_1439000	-	164	6	16	22	78	5	34		209	14	214	40	194	24	0.272727	0.22	0.128205	0.93722	0.84252	0.889908	0.206977	0.889883	0.00362352	0.132007
PbANKA_08_v3	540298	540402	PBANKA_0812100	+	104	8	15	38	63	19	28		41	297	36	167	29	154	0.347826	0.376238	0.404255	0.121302	0.17734	0.15847	0.376106	0.152371	0.0036783	0.132007
PbANKA_14_v3	1571185	1571453	PBANKA_1441600	+	268	17	98	25	182	20	106		11	371	6	247	16	275	0.147826	0.120773	0.15873	0.0287958	0.0237154	0.0549828	0.142443	0.0358313	0.00369962	0.132007
PbANKA_05_v3	816249	816344	PBANKA_0521900	-	95	144	4	137	18	99	12		71	150	68	127	76	152	0.972973	0.883871	0.891892	0.321267	0.348718	0.333333	0.916245	0.334439	0.00372259	0.132007
PbANKA_09_v3	1527112	1527262	PBANKA_0942200	+	150	11	519	24	598	19	502		17	110	42	239	47	229	0.0207547	0.0385852	0.0364683	0.133858	0.149466	0.17029	0.0319361	0.151205	0.00373002	0.132007
PbANKA_13_v3	1403268	1403639	PBANKA_1335000	-	371	71	0	79	6	104	0		25	151	28	93	34	161	1	0.929412	1	0.142045	0.231405	0.174359	0.976471	0.182603	0.00376196	0.132007
PbANKA_13_v3	1163604	1164373	PBANKA_1329200	+	769	14	4	71	26	35	6		46	276	39	144	45	147	0.777778	0.731959	0.853659	0.142857	0.213115	0.234375	0.787798	0.196782	0.003765	0.132007
PbANKA_12_v3	816905	817042	PBANKA_1221100	-	137	120	129	123	152	107	116		103	669	116	584	121	658	0.481928	0.447273	0.479821	0.13342	0.165714	0.155327	0.469674	0.151487	0.00376619	0.132007
PbANKA_07_v3	535074	535206	PBANKA_0714100	-	132	16	192	27	210	19	204		19	18	42	45	25	31	0.0769231	0.113924	0.0852018	0.513514	0.482759	0.446429	0.0920163	0.4809	0.00377275	0.132007
PbANKA_14_v3	115398	115627	PBANKA_1401500	+	229	33	834	64	720	43	564		194	313	169	250	181	338	0.0380623	0.0816327	0.0708402	0.382643	0.403341	0.348748	0.0635117	0.378244	0.00384033	0.132007
PbANKA_01_v3	277402	277564	PBANKA_0106800	-	162	119	100	128	134	115	113		20	216	30	239	26	198	0.543379	0.48855	0.504386	0.0847458	0.111524	0.116071	0.512105	0.104114	0.00389275	0.132007
PbANKA_14_v3	857251	857440	PBANKA_1421600	-	189	1	6	12	51	2	9		160	39	141	38	183	15	0.142857	0.190476	0.181818	0.80402	0.787709	0.924242	0.171717	0.838657	0.00394463	0.132007
PbANKA_05_v3	324917	325108	PBANKA_0507600	+	191	29	44	37	76	31	73		71	14	44	20	67	24	0.39726	0.327434	0.298077	0.835294	0.6875	0.736264	0.340924	0.753019	0.00396145	0.132007
PbANKA_13_v3	1338810	1339082	PBANKA_1333000	-	272	76	156	116	252	53	184		1179	259	1031	255	1027	238	0.327586	0.315217	0.223629	0.819889	0.801711	0.811858	0.288811	0.811152	0.00396434	0.132007
PbANKA_10_v3	1116633	1116891	PBANKA_1027200	+	258	6	48	12	70	4	78		34	44	33	48	25	46	0.111111	0.146341	0.0487805	0.435897	0.407407	0.352113	0.102078	0.398473	0.00396479	0.132007
PbANKA_07_v3	268370	268468	PBANKA_0706000	-	98	93	149	147	171	117	173		50	327	62	300	71	352	0.384298	0.462264	0.403448	0.132626	0.171271	0.167849	0.41667	0.157248	0.00399854	0.132007
PbANKA_11_v3	1087593	1087952	PBANKA_1128600	-	359	38	29	39	19	32	30		13	55	9	34	9	66	0.567164	0.672414	0.516129	0.191176	0.209302	0.12	0.585236	0.173493	0.0040657	0.132758
PbANKA_03_v3	176075	176153	PBANKA_0305200	+	78	0	102	1	68	2	70		4	13	6	23	7	24	0	0.0144928	0.0277778	0.235294	0.206897	0.225806	0.0140902	0.222666	0.00413721	0.133421
PbANKA_02_v3	462467	462643	PBANKA_0212200	+	176	42	61	34	63	29	43		5	92	3	45	9	83	0.407767	0.350515	0.402778	0.0515464	0.0625	0.0978261	0.38702	0.0706242	0.0041733	0.133421
PbANKA_08_v3	450912	451009	PBANKA_0809600	+	97	4	26	8	84	6	76		30	14	42	27	38	15	0.133333	0.0869565	0.0731707	0.681818	0.608696	0.716981	0.0978202	0.669165	0.00417796	0.133421
PbANKA_08_v3	1240341	1240438	PBANKA_0832900	-	97	4	37	13	119	12	89		20	30	30	34	27	36	0.097561	0.0984848	0.118812	0.4	0.46875	0.428571	0.104953	0.43244	0.00427956	0.13403
PbANKA_08_v3	1273131	1273271	PBANKA_0833900	+	140	59	8	76	17	71	16		83	121	36	67	67	88	0.880597	0.817204	0.816092	0.406863	0.349515	0.432258	0.837964	0.396212	0.00428544	0.13403
PbANKA_05_v3	409073	409220	PBANKA_0509700	-	147	37	3	64	20	50	2		66	273	65	312	63	194	0.925	0.761905	0.961538	0.19469	0.172414	0.245136	0.882814	0.20408	0.00432879	0.13403
PbANKA_09_v3	365547	365698	PBANKA_0909900	+	151	13	177	42	210	21	206		547	82	409	98	578	98	0.0684211	0.166667	0.092511	0.869634	0.806706	0.85503	0.1092	0.84379	0.00434448	0.13403
PbANKA_04_v3	421642	421759	PBANKA_0411800	-	117	123	249	92	271	92	238		21	112	17	140	19	118	0.330645	0.253444	0.278788	0.157895	0.10828	0.138686	0.287626	0.134954	0.0043866	0.13403
PbANKA_12_v3	858080	858221	PBANKA_1222600	-	141	20	130	30	112	20	93		5	156	14	145	9	175	0.133333	0.211268	0.176991	0.0310559	0.0880503	0.048913	0.173864	0.0560064	0.00448033	0.13403
PbANKA_04_v3	407848	407977	PBANKA_0411400	-	129	30	257	56	335	18	243		485	96	369	134	352	164	0.10453	0.143223	0.0689655	0.834768	0.733598	0.682171	0.105573	0.750179	0.004486	0.13403
PbANKA_13_v3	1473704	1473821	PBANKA_1337400	+	117	36	257	80	280	89	322		143	95	170	112	266	129	0.122867	0.222222	0.216545	0.60084	0.602837	0.673418	0.187211	0.625698	0.00451698	0.13403
PbANKA_14_v3	1823816	1824050	PBANKA_1447600	-	234	2	165	16	184	5	172		153	160	113	133	115	123	0.011976	0.08	0.0282486	0.488818	0.45935	0.483193	0.0400749	0.47712	0.00453503	0.13403
PbANKA_10_v3	571663	571819	PBANKA_1012400	+	156	19	15	20	9	9	6		30	108	18	52	21	75	0.558824	0.689655	0.6	0.217391	0.257143	0.21875	0.61616	0.231095	0.00465412	0.13403
PbANKA_09_v3	80434	80551	PBANKA_0902200	-	117	3	81	5	130	4	103		11	66	14	80	13	90	0.0357143	0.037037	0.0373832	0.142857	0.148936	0.126214	0.0367115	0.139336	0.0046627	0.13403
PbANKA_04_v3	408869	408959	PBANKA_0411400	-	90	3	208	8	274	4	248		91	72	119	102	96	120	0.014218	0.0283688	0.015873	0.558282	0.538462	0.444444	0.0194866	0.513729	0.0047731	0.13403
PbANKA_14_v3	237440	237618	PBANKA_1404300	-	178	41	161	57	213	41	192		42	526	31	353	38	493	0.20297	0.211111	0.175966	0.0739437	0.0807292	0.0715631	0.196682	0.075412	0.00481213	0.13403
PbANKA_07_v3	784552	784659	PBANKA_0721500	+	107	21	154	33	272	28	168		252	317	235	265	304	245	0.12	0.108197	0.142857	0.442882	0.47	0.553734	0.123685	0.488872	0.0048247	0.13403
PbANKA_13_v3	1160129	1160240	PBANKA_1329100	-	111	7	27	25	112	8	56		473	63	416	155	483	116	0.205882	0.182482	0.125	0.882463	0.728546	0.806344	0.171121	0.805784	0.00484128	0.13403
PbANKA_05_v3	152224	152397	PBANKA_0503700	-	173	20	82	21	88	14	100		68	50	65	31	80	66	0.196078	0.192661	0.122807	0.576271	0.677083	0.547945	0.170515	0.600433	0.00489292	0.13403
PbANKA_07_v3	534851	534951	PBANKA_0714000	+	100	242	18	288	44	279	15		47	59	109	319	89	167	0.930769	0.86747	0.94898	0.443396	0.254673	0.347656	0.91574	0.348575	0.00494523	0.13403
PbANKA_13_v3	2136736	2136905	PBANKA_1356500	+	169	15	248	58	362	15	302		230	50	216	75	230	63	0.0570342	0.138095	0.0473186	0.821429	0.742268	0.784983	0.080816	0.782893	0.00494541	0.13403
PbANKA_12_v3	1046166	1046289	PBANKA_1227200	+	123	139	22	122	22	178	25		35	91	48	77	48	107	0.863354	0.847222	0.876847	0.277778	0.384	0.309677	0.862475	0.323818	0.00496298	0.13403
PbANKA_13_v3	98776	99045	PBANKA_1301600	-	269	27	446	54	392	45	501		928	181	780	285	853	271	0.0570825	0.121076	0.0824176	0.83679	0.732394	0.758897	0.0868588	0.776027	0.00502172	0.13403
PbANKA_12_v3	120982	121162	PBANKA_1202200	+	180	65	24	76	52	39	22		139	304	63	176	112	276	0.730337	0.59375	0.639344	0.31377	0.263598	0.28866	0.654477	0.288676	0.00503924	0.13403
PbANKA_08_v3	530720	530900	PBANKA_0811700	+	180	2	133	7	215	7	128		76	137	70	162	88	141	0.0148148	0.0315315	0.0518519	0.356808	0.301724	0.384279	0.0327327	0.347604	0.00507155	0.13403
PbANKA_08_v3	864367	864548	PBANKA_0822000	+	181	6	161	16	166	4	168		150	123	162	170	141	152	0.0359281	0.0879121	0.0232558	0.549451	0.487952	0.481229	0.049032	0.50621	0.00509613	0.13403
PbANKA_08_v3	907600	907800	PBANKA_0823200	+	200	9	6	6	7	9	4		2	8	0	29	5	23	0.6	0.461538	0.692308	0.2	0	0.178571	0.584615	0.12619	0.00510178	0.13403
PbANKA_13_v3	2131801	2131948	PBANKA_1356400	+	147	10	36	23	83	9	41		29	1332	20	997	30	1269	0.217391	0.216981	0.18	0.0213079	0.0196657	0.0230947	0.204791	0.0213561	0.00519221	0.13403
PbANKA_09_v3	1363318	1363430	PBANKA_0937900	+	112	31	21	118	121	44	40		230	1158	185	1053	222	1078	0.596154	0.493724	0.52381	0.165706	0.149435	0.170769	0.537896	0.16197	0.00526204	0.13403
PbANKA_06_v3	304938	305085	PBANKA_0606200	-	147	7	18	23	101	6	22		7	73	10	275	7	135	0.28	0.185484	0.214286	0.0875	0.0350877	0.0492958	0.22659	0.0572945	0.005274	0.13403
PbANKA_08_v3	1009110	1009194	PBANKA_0826200	-	84	37	84	64	165	45	100		42	598	45	443	41	457	0.305785	0.279476	0.310345	0.065625	0.0922131	0.0823293	0.298535	0.0800558	0.00531853	0.13403
PbANKA_09_v3	947438	947558	PBANKA_0925700	-	120	2	7	13	36	4	13		15	321	11	286	6	297	0.222222	0.265306	0.235294	0.0446429	0.037037	0.019802	0.240941	0.0338273	0.00535739	0.13403
PbANKA_12_v3	179103	179308	PBANKA_1203900	-	205	10	105	13	94	5	89		53	14	36	16	47	29	0.0869565	0.121495	0.0531915	0.791045	0.692308	0.618421	0.0872144	0.700591	0.00543012	0.13403
PbANKA_11_v3	791518	791604	PBANKA_1121200	+	86	51	62	56	70	35	74		554	17	461	20	582	23	0.451327	0.444444	0.321101	0.970228	0.95842	0.961983	0.405624	0.963544	0.00548896	0.13403
PbANKA_05_v3	755400	755564	PBANKA_0520800	-	164	6	148	14	157	9	116		54	78	37	58	65	114	0.038961	0.0818713	0.072	0.409091	0.389474	0.363128	0.0642775	0.387231	0.0055057	0.13403
PbANKA_09_v3	491337	491580	PBANKA_0912800	+	243	12	59	23	79	20	85		147	13	126	28	109	26	0.169014	0.22549	0.190476	0.91875	0.818182	0.807407	0.194993	0.848113	0.00553928	0.13403
PbANKA_11_v3	116605	116696	PBANKA_1102300	-	91	18	28	26	53	22	31		31	676	22	489	29	614	0.391304	0.329114	0.415094	0.0438472	0.0430528	0.0451011	0.378504	0.0440004	0.00557447	0.13403
PbANKA_12_v3	507515	507864	PBANKA_1213200	-	349	29	14	116	100	31	19		189	1282	169	1287	163	982	0.674419	0.537037	0.62	0.128484	0.116071	0.142358	0.610485	0.128971	0.00558221	0.13403
PbANKA_10_v3	1518481	1518632	PBANKA_1037500	+	151	10	11	43	63	13	17		206	938	153	707	144	723	0.47619	0.40566	0.433333	0.18007	0.177907	0.16609	0.438395	0.174689	0.00559873	0.13403
PbANKA_01_v3	120431	120559	PBANKA_0102600	-	128	1	13	2	27	3	23		42	3	33	10	53	13	0.0714286	0.0689655	0.115385	0.933333	0.767442	0.80303	0.0852596	0.834602	0.00561097	0.13403
PbANKA_13_v3	1406109	1406377	PBANKA_1335200	+	268	6	310	13	349	4	376		195	304	174	368	185	351	0.0189873	0.0359116	0.0105263	0.390782	0.321033	0.345149	0.0218084	0.352321	0.00571988	0.13403
PbANKA_14_v3	1833689	1834264	PBANKA_1447800	-	575	161	39	259	126	144	22		201	923	168	709	242	598	0.805	0.672727	0.86747	0.178826	0.191562	0.288095	0.781732	0.219494	0.005726	0.13403
PbANKA_02_v3	167209	167420	PBANKA_0204900	+	211	1	180	8	201	4	183		81	142	70	141	112	166	0.00552486	0.0382775	0.0213904	0.363229	0.331754	0.402878	0.0217309	0.365953	0.00578071	0.13403
PbANKA_07_v3	605578	605685	PBANKA_0716300	-	107	32	56	39	66	47	86		18	80	21	84	14	90	0.363636	0.371429	0.353383	0.183673	0.2	0.134615	0.362816	0.172763	0.00582372	0.13403
PbANKA_08_v3	308403	308554	PBANKA_0806500	-	151	20	253	48	241	8	220		462	32	304	59	347	47	0.0732601	0.16609	0.0350877	0.935223	0.837466	0.880711	0.0914793	0.884466	0.00586313	0.13403
PbANKA_09_v3	64917	65255	PBANKA_0902000	+	338	7	19	40	120	9	20		151	1176	112	946	121	851	0.269231	0.25	0.310345	0.113791	0.10586	0.124486	0.276525	0.114712	0.00587504	0.13403
PbANKA_05_v3	611475	611667	PBANKA_0516600	-	192	176	222	230	315	183	266		179	1032	148	816	176	788	0.442211	0.422018	0.407572	0.147812	0.153527	0.182573	0.423934	0.161304	0.00589098	0.13403
PbANKA_14_v3	1895456	1895618	PBANKA_1448800	-	162	75	150	119	265	86	187		141	947	95	522	121	836	0.333333	0.309896	0.315018	0.129596	0.153971	0.126437	0.319416	0.136668	0.00590626	0.13403
PbANKA_13_v3	522532	522622	PBANKA_1311800	-	90	8	46	10	39	15	48		0	9	1	13	3	21	0.148148	0.204082	0.238095	0	0.0714286	0.125	0.196775	0.0654762	0.00591317	0.13403
PbANKA_12_v3	349199	349290	PBANKA_1209000	-	91	21	1105	63	1222	32	1113		408	492	442	705	507	621	0.0186501	0.0490272	0.0279476	0.453333	0.385353	0.449468	0.031875	0.429385	0.00596036	0.13403
PbANKA_14_v3	1558040	1558182	PBANKA_1441200	-	142	25	125	24	123	21	91		9	225	9	143	13	239	0.166667	0.163265	0.1875	0.0384615	0.0592105	0.0515873	0.172477	0.0497531	0.00605869	0.13403
PbANKA_08_v3	379776	379930	PBANKA_0807700	+	154	0	30	3	111	7	63		78	61	63	55	89	80	0	0.0263158	0.1	0.561151	0.533898	0.526627	0.0421053	0.540559	0.00609734	0.13403
PbANKA_10_v3	273145	273242	PBANKA_1005300	-	97	13	182	33	222	26	181		224	57	230	84	233	104	0.0666667	0.129412	0.125604	0.797153	0.732484	0.691395	0.107227	0.740344	0.00614504	0.13403
PbANKA_11_v3	1222981	1223167	PBANKA_1132500	+	186	27	273	48	405	39	378		207	201	158	213	202	208	0.09	0.10596	0.0935252	0.507353	0.425876	0.492683	0.0964951	0.475304	0.00617721	0.13403
PbANKA_12_v3	615368	615524	PBANKA_1216300	+	156	0	4	12	27	3	5		3	5	15	10	9	3	0	0.307692	0.375	0.375	0.6	0.75	0.227564	0.575	0.00623536	0.13403
PbANKA_14_v3	1030247	1030423	PBANKA_1426600	-	176	8	201	18	198	8	168		126	32	139	71	171	76	0.0382775	0.0833333	0.0454545	0.797468	0.661905	0.692308	0.0556885	0.717227	0.00627571	0.13403
PbANKA_09_v3	365863	365960	PBANKA_0909900	+	97	25	108	44	121	33	118		236	65	141	55	187	55	0.18797	0.266667	0.218543	0.784053	0.719388	0.772727	0.224393	0.758723	0.00628431	0.13403
PbANKA_14_v3	225042	225210	PBANKA_1403800	-	168	31	78	28	55	9	48		90	2	69	8	99	12	0.284404	0.337349	0.157895	0.978261	0.896104	0.891892	0.259883	0.922086	0.00634633	0.13403
PbANKA_12_v3	1160883	1160982	PBANKA_1230100	-	99	71	191	76	260	80	206		27	655	30	605	43	806	0.270992	0.22619	0.27972	0.0395894	0.0472441	0.0506478	0.258968	0.0458271	0.0063828	0.13403
PbANKA_10_v3	1571781	1571950	PBANKA_1039300	+	169	233	131	188	138	149	139		90	391	73	274	72	364	0.64011	0.576687	0.517361	0.18711	0.210375	0.165138	0.578053	0.187541	0.0064468	0.13403
PbANKA_14_v3	2002161	2002321	PBANKA_1451900	-	160	39	7	37	17	29	11		38	274	32	217	37	260	0.847826	0.685185	0.725	0.121795	0.128514	0.124579	0.75267	0.124963	0.00647531	0.13403
PbANKA_10_v3	1278825	1278914	PBANKA_1031600	-	89	38	69	37	37	36	37		17	140	23	111	30	118	0.35514	0.5	0.493151	0.10828	0.171642	0.202703	0.44943	0.160875	0.00659247	0.13403
PbANKA_10_v3	654077	654197	PBANKA_1014900	-	120	205	322	463	482	277	364		3012	97	2609	206	2132	154	0.388994	0.489947	0.432137	0.9688	0.926821	0.932633	0.437026	0.942751	0.00661705	0.13403
PbANKA_14_v3	1255799	1255884	PBANKA_1433700	+	85	4	11	16	45	7	21		2	20	3	25	2	43	0.266667	0.262295	0.25	0.0909091	0.107143	0.0444444	0.259654	0.0808321	0.00662752	0.13403
PbANKA_10_v3	654513	654610	PBANKA_1014900	-	97	48	469	151	656	52	485		1222	133	1171	303	1034	224	0.0928433	0.187113	0.0968343	0.901845	0.794437	0.82194	0.125597	0.839407	0.00664795	0.13403
PbANKA_05_v3	464045	464163	PBANKA_0511700	-	118	72	6	119	36	69	3		43	213	49	208	53	188	0.923077	0.767742	0.958333	0.167969	0.190661	0.219917	0.883051	0.192849	0.00669634	0.13403
PbANKA_14_v3	343557	343699	PBANKA_1407300	-	142	8	114	17	162	9	122		46	107	62	111	51	83	0.0655738	0.0949721	0.0687023	0.300654	0.358382	0.380597	0.076416	0.346544	0.0068228	0.13403
PbANKA_09_v3	1523700	1523810	PBANKA_0942100	-	110	2	262	3	266	1	288		12	73	13	95	23	131	0.00757576	0.0111524	0.00346021	0.141176	0.12037	0.149351	0.00739613	0.136966	0.00684664	0.13403
PbANKA_13_v3	1982909	1982994	PBANKA_1352000	-	85	47	116	85	151	61	108		209	3726	165	2816	171	2988	0.288344	0.360169	0.360947	0.0531131	0.0553506	0.0541311	0.336487	0.0541982	0.00687986	0.13403
PbANKA_09_v3	1552442	1552679	PBANKA_0942800	+	237	14	574	143	565	36	636		2542	89	1763	183	1718	184	0.0238095	0.201977	0.0535714	0.966173	0.905961	0.90326	0.0931195	0.925131	0.0068818	0.13403
PbANKA_03_v3	51826	51902	PBANKA_0301600	-	76	10	13	21	49	4	9		9	45	9	168	11	92	0.434783	0.3	0.307692	0.166667	0.0508475	0.106796	0.347492	0.108103	0.00691418	0.13403
PbANKA_13_v3	502620	502839	PBANKA_1311200	+	219	1	12	0	28	2	7		38	32	33	28	37	22	0.0769231	0	0.222222	0.542857	0.540984	0.627119	0.0997151	0.57032	0.00692064	0.13403
PbANKA_11_v3	1416248	1416466	PBANKA_1137300	+	218	35	195	88	376	61	255		36	680	80	698	56	674	0.152174	0.189655	0.193038	0.0502793	0.102828	0.0767123	0.178289	0.0766065	0.00694137	0.13403
PbANKA_10_v3	1001618	1001810	PBANKA_1024900	-	192	41	88	57	135	35	100		50	412	20	297	36	388	0.317829	0.296875	0.259259	0.108225	0.0630915	0.0849057	0.291321	0.0854074	0.00694878	0.13403
PbANKA_06_v3	713006	713102	PBANKA_0616700	+	96	37	125	56	225	30	107		5	234	10	269	14	232	0.228395	0.199288	0.218978	0.0209205	0.0358423	0.0569106	0.215554	0.0378911	0.00697069	0.13403
PbANKA_11_v3	1706902	1707036	PBANKA_1145700	-	134	162	197	219	297	192	290		79	627	99	551	103	648	0.451253	0.424419	0.39834	0.111898	0.152308	0.13715	0.424671	0.133785	0.00698494	0.13403
PbANKA_11_v3	676713	676861	PBANKA_1118100	+	148	2	30	6	65	3	55		89	46	72	42	138	40	0.0625	0.084507	0.0517241	0.659259	0.631579	0.775281	0.0662437	0.688706	0.00704997	0.13403
PbANKA_10_v3	273667	273781	PBANKA_1005300	-	114	23	79	44	81	21	87		174	15	168	25	214	42	0.22549	0.352	0.194444	0.920635	0.870466	0.835938	0.257312	0.87568	0.00707666	0.13403
PbANKA_14_v3	135080	135210	PBANKA_1402200	+	130	29	76	34	73	24	64		39	289	24	198	41	381	0.27619	0.317757	0.272727	0.118902	0.108108	0.0971564	0.288892	0.108056	0.00712167	0.13403
PbANKA_06_v3	566014	566122	PBANKA_0613100	-	108	1	27	8	26	3	37		59	21	53	17	63	29	0.0357143	0.235294	0.075	0.7375	0.757143	0.684783	0.115336	0.726475	0.00714789	0.13403
PbANKA_08_v3	1048639	1048807	PBANKA_0827100	+	168	14	9	44	41	12	9		189	785	111	460	102	614	0.608696	0.517647	0.571429	0.194045	0.194396	0.142458	0.565924	0.176966	0.00716935	0.13403
PbANKA_13_v3	2282790	2282884	PBANKA_1359800	-	94	10	349	16	522	4	282		71	170	80	206	83	159	0.0278552	0.0297398	0.013986	0.294606	0.27972	0.342975	0.0238603	0.305767	0.00719004	0.13403
PbANKA_13_v3	1424667	1424816	PBANKA_1335800	-	149	10	76	17	115	9	73		57	147	66	149	77	159	0.116279	0.128788	0.109756	0.279412	0.306977	0.326271	0.118274	0.30422	0.00722419	0.13403
PbANKA_13_v3	1246679	1246964	PBANKA_1330800	-	285	5	4	32	15	15	7		234	774	209	641	219	491	0.555556	0.680851	0.681818	0.232143	0.245882	0.308451	0.639408	0.262159	0.00723418	0.13403
PbANKA_09_v3	1316246	1316449	PBANKA_0936300	+	203	63	335	121	409	76	418		779	403	732	450	925	441	0.158291	0.228302	0.153846	0.659052	0.619289	0.67716	0.180146	0.651834	0.00742473	0.13403
PbANKA_06_v3	713222	713363	PBANKA_0616700	+	141	20	88	35	212	15	72		6	131	7	181	8	178	0.185185	0.1417	0.172414	0.0437956	0.037234	0.0430108	0.166433	0.0413468	0.00747412	0.13403
PbANKA_12_v3	910886	911154	PBANKA_1224000	+	268	8	11	5	11	5	9		4	39	1	29	4	31	0.421053	0.3125	0.357143	0.0930233	0.0333333	0.114286	0.363565	0.0802141	0.0074988	0.13403
PbANKA_06_v3	664529	664745	PBANKA_0615700	-	216	13	2	10	4	12	3		19	116	8	38	15	121	0.866667	0.714286	0.8	0.140741	0.173913	0.110294	0.793651	0.141649	0.00750011	0.13403
PbANKA_08_v3	1115624	1115835	PBANKA_0829000	-	211	8	133	56	149	25	145		660	131	602	107	558	135	0.0567376	0.273171	0.147059	0.834387	0.849083	0.805195	0.158989	0.829555	0.00754205	0.13403
PbANKA_12_v3	1183606	1183726	PBANKA_1230300	+	120	114	445	130	402	135	421		50	560	66	582	44	524	0.203936	0.244361	0.242806	0.0819672	0.101852	0.0774648	0.230367	0.0870946	0.00755754	0.13403
PbANKA_05_v3	172161	172267	PBANKA_0504300	-	106	19	82	146	628	26	88		373	3746	273	2636	286	2465	0.188119	0.18863	0.22807	0.090556	0.0938467	0.103962	0.201606	0.0961216	0.00775886	0.13403
PbANKA_13_v3	1160302	1160379	PBANKA_1329100	-	77	8	34	43	97	10	34		921	55	774	127	696	79	0.190476	0.307143	0.227273	0.943648	0.859046	0.898065	0.241631	0.900253	0.00777585	0.13403
PbANKA_13_v3	1443117	1443330	PBANKA_1336500	+	213	23	15	55	32	31	18		97	461	68	219	44	384	0.605263	0.632184	0.632653	0.173835	0.236934	0.102804	0.623367	0.171191	0.00781766	0.13403
PbANKA_06_v3	848856	848964	PBANKA_0621200	+	108	56	128	113	256	80	156		44	352	70	373	56	344	0.304348	0.306233	0.338983	0.111111	0.158014	0.14	0.316521	0.136375	0.00784393	0.13403
PbANKA_04_v3	408745	408829	PBANKA_0411400	-	84	21	205	39	245	26	238		276	67	242	123	305	136	0.0929204	0.137324	0.0984848	0.804665	0.663014	0.69161	0.109576	0.719763	0.00784978	0.13403
PbANKA_08_v3	530006	530107	PBANKA_0811700	+	101	7	113	13	177	8	123		52	121	47	124	71	136	0.0583333	0.0684211	0.0610687	0.300578	0.274854	0.342995	0.0626077	0.306142	0.00791983	0.13403
PbANKA_09_v3	1101114	1101220	PBANKA_0930100	-	106	7	14	40	75	27	33		10	160	13	182	13	131	0.333333	0.347826	0.45	0.0588235	0.0666667	0.0902778	0.377053	0.0719227	0.00794629	0.13403
PbANKA_10_v3	995132	995239	PBANKA_1024700	+	107	110	436	182	611	121	467		102	938	101	908	101	829	0.201465	0.229508	0.205782	0.0980769	0.100099	0.108602	0.212252	0.102259	0.0079598	0.13403
PbANKA_05_v3	749182	749447	PBANKA_0520700	-	265	692	55	654	199	772	88		219	1427	286	1243	268	1221	0.926372	0.766706	0.897674	0.13305	0.18705	0.179987	0.863584	0.166696	0.00796032	0.13403
PbANKA_09_v3	80143	80314	PBANKA_0902200	-	171	10	14	23	25	13	31		172	25	180	16	154	22	0.416667	0.479167	0.295455	0.873096	0.918367	0.875	0.397096	0.888821	0.00797989	0.13403
PbANKA_03_v3	197783	197871	PBANKA_0305800	-	88	25	224	35	279	22	266		19	61	34	116	23	107	0.100402	0.111465	0.0763889	0.2375	0.226667	0.176923	0.0960852	0.213697	0.0080608	0.13403
PbANKA_06_v3	756797	756965	PBANKA_0618200	+	168	144	61	114	45	82	60		18	52	27	49	32	97	0.702439	0.716981	0.577465	0.257143	0.355263	0.248062	0.665628	0.286823	0.00820673	0.13403
PbANKA_14_v3	1624041	1624213	PBANKA_1442400	-	172	10	13	16	24	19	25		4	38	7	39	8	47	0.434783	0.4	0.431818	0.0952381	0.152174	0.145455	0.4222	0.130956	0.00823193	0.13403
PbANKA_03_v3	317957	318124	PBANKA_0309200	-	167	23	64	61	125	27	79		13	153	21	172	14	133	0.264368	0.327957	0.254717	0.0783133	0.108808	0.0952381	0.282347	0.0941199	0.00830331	0.13403
PbANKA_07_v3	570215	570341	PBANKA_0715300	-	126	22	67	114	310	36	115		78	745	53	681	64	656	0.247191	0.268868	0.238411	0.0947752	0.0722071	0.0888889	0.25149	0.0852904	0.0083184	0.13403
PbANKA_10_v3	206627	206726	PBANKA_1003300	+	99	3	64	24	63	9	108		331	16	214	14	239	19	0.0447761	0.275862	0.0769231	0.95389	0.938596	0.926357	0.13252	0.939615	0.00834799	0.13403
PbANKA_13_v3	1030786	1030944	PBANKA_1326100	-	158	2	8	13	61	3	16		103	1830	58	1317	76	1394	0.2	0.175676	0.157895	0.053285	0.0421818	0.0517007	0.177857	0.0490558	0.00847083	0.13403
PbANKA_02_v3	244425	244516	PBANKA_0206900	+	91	38	668	102	900	48	578		361	488	359	514	438	429	0.0538244	0.101796	0.0766773	0.425206	0.411226	0.50519	0.0774327	0.447207	0.00853685	0.13403
PbANKA_10_v3	358473	358631	PBANKA_1007600	-	158	72	183	71	146	55	166		12	185	20	138	25	256	0.282353	0.327189	0.248869	0.0609137	0.126582	0.088968	0.286137	0.0921547	0.00856683	0.13403
PbANKA_12_v3	747932	748054	PBANKA_1219500	+	122	13	871	28	901	11	1037		413	124	351	244	445	286	0.0147059	0.0301399	0.0104962	0.769088	0.589916	0.608755	0.0184473	0.65592	0.00859993	0.13403
PbANKA_03_v3	72972	73167	PBANKA_0302200	-	195	56	19	133	46	117	6		227	651	155	446	204	446	0.746667	0.743017	0.95122	0.258542	0.257903	0.313846	0.813634	0.276764	0.00865018	0.13403
PbANKA_10_v3	399553	399709	PBANKA_1008700	-	156	5	37	44	109	16	69		363	324	467	334	499	381	0.119048	0.287582	0.188235	0.528384	0.583021	0.567045	0.198288	0.559484	0.00876428	0.13403
PbANKA_10_v3	792489	792611	PBANKA_1018900	-	122	19	68	54	129	36	84		19	219	22	184	33	255	0.218391	0.295082	0.3	0.0798319	0.106796	0.114583	0.271158	0.100404	0.00879355	0.13403
PbANKA_07_v3	314620	314779	PBANKA_0707500	+	159	36	40	42	52	31	54		12	43	8	35	13	62	0.473684	0.446809	0.364706	0.218182	0.186047	0.173333	0.4284	0.192521	0.00882361	0.13403
PbANKA_07_v3	784058	784195	PBANKA_0721400	+	137	1	113	3	137	3	119		32	84	29	96	30	105	0.00877193	0.0214286	0.0245902	0.275862	0.232	0.222222	0.0182636	0.243361	0.00885663	0.13403
PbANKA_14_v3	2234258	2234529	PBANKA_1458300	+	271	29	64	45	128	29	77		97	1116	80	769	79	1033	0.311828	0.260116	0.273585	0.079967	0.0942285	0.0710432	0.281843	0.0817462	0.00897412	0.13403
PbANKA_06_v3	617398	617486	PBANKA_0614700	+	88	3	20	13	26	4	25		124	15	80	10	109	15	0.130435	0.333333	0.137931	0.892086	0.888889	0.879032	0.200566	0.886669	0.00900272	0.13403
PbANKA_13_v3	1436664	1436840	PBANKA_1336200	-	176	17	175	78	212	19	148		922	210	683	183	711	257	0.0885417	0.268966	0.113772	0.814488	0.788684	0.734504	0.157093	0.779225	0.00903425	0.13403
PbANKA_08_v3	1068580	1068703	PBANKA_0827400	+	123	25	0	27	7	25	1		3	26	10	58	8	28	1	0.794118	0.961538	0.103448	0.147059	0.222222	0.918552	0.157576	0.0090362	0.13403
PbANKA_14_v3	1572665	1572771	PBANKA_1441600	+	106	27	121	84	262	61	170		37	625	42	507	38	390	0.182432	0.242775	0.264069	0.0558912	0.0765027	0.088785	0.229759	0.0737263	0.00908364	0.13403
PbANKA_10_v3	354285	354398	PBANKA_1007500	-	113	202	32	282	115	242	21		226	708	197	562	290	615	0.863248	0.710327	0.920152	0.24197	0.259552	0.320442	0.831242	0.273988	0.00912606	0.13403
PbANKA_07_v3	765289	765403	PBANKA_0720900	+	114	16	26	24	88	12	29		13	77	21	439	17	192	0.380952	0.214286	0.292683	0.144444	0.0456522	0.0813397	0.295974	0.0904788	0.00916626	0.13403
PbANKA_13_v3	1983925	1984031	PBANKA_1352100	-	106	64	144	69	217	61	122		113	5393	77	4530	95	4922	0.307692	0.241259	0.333333	0.0205231	0.0167137	0.0189356	0.294095	0.0187241	0.00920282	0.13403
PbANKA_02_v3	135819	135932	PBANKA_0203650	-	113	4	154	7	226	10	263		5	28	11	70	8	55	0.0253165	0.0300429	0.03663	0.151515	0.135802	0.126984	0.0306631	0.138101	0.00920809	0.13403
PbANKA_04_v3	408366	408470	PBANKA_0411400	-	104	131	139	194	224	82	181		837	66	800	97	744	96	0.485185	0.464115	0.311787	0.92691	0.891862	0.885714	0.420362	0.901495	0.00923998	0.13403
PbANKA_08_v3	907086	907323	PBANKA_0823200	+	237	36	7	29	13	22	6		0	27	7	100	10	60	0.837209	0.690476	0.785714	0	0.0654206	0.142857	0.771133	0.0694259	0.00924601	0.13403
PbANKA_11_v3	347256	347402	PBANKA_1108800	+	146	32	19	94	102	32	22		131	521	96	462	114	506	0.627451	0.479592	0.592593	0.20092	0.172043	0.183871	0.566545	0.185611	0.00932799	0.13403
PbANKA_03_v3	437135	437269	PBANKA_0312600	-	134	13	58	15	107	13	96		42	20	56	47	41	46	0.183099	0.122951	0.119266	0.677419	0.543689	0.471264	0.141772	0.564124	0.00933403	0.13403
PbANKA_13_v3	554090	554230	PBANKA_1312800	+	140	34	53	94	150	49	88		144	799	159	619	126	579	0.390805	0.385246	0.357664	0.152704	0.20437	0.178723	0.377905	0.178599	0.00934727	0.13403
PbANKA_02_v3	336626	336733	PBANKA_0209600	-	107	0	43	5	72	4	55		56	141	60	69	71	96	0	0.0649351	0.0677966	0.284264	0.465116	0.42515	0.0442439	0.39151	0.00936295	0.13403
PbANKA_01_v3	119532	119650	PBANKA_0102600	-	118	0	16	2	35	5	19		32	6	22	10	33	6	0	0.0540541	0.208333	0.842105	0.6875	0.846154	0.0874625	0.79192	0.00941349	0.13403
PbANKA_08_v3	333744	333949	PBANKA_0806800	+	205	3	7	37	97	6	11		127	1574	115	1303	122	1398	0.3	0.276119	0.352941	0.074662	0.0811001	0.0802632	0.309687	0.0786751	0.00943304	0.13403
PbANKA_12_v3	645897	646093	PBANKA_1216800	+	196	40	97	104	196	44	108		45	548	34	524	38	473	0.291971	0.346667	0.289474	0.0758853	0.0609319	0.074364	0.30937	0.0703937	0.0094368	0.13403
PbANKA_07_v3	771211	771341	PBANKA_0721100	+	130	25	10	72	40	28	12		141	690	161	484	191	534	0.714286	0.642857	0.7	0.169675	0.249612	0.263448	0.685714	0.227579	0.00951413	0.13403
PbANKA_08_v3	910964	911116	PBANKA_0823200	+	152	33	179	23	179	13	172		46	36	46	54	69	55	0.15566	0.113861	0.0702703	0.560976	0.46	0.556452	0.113264	0.525809	0.00954125	0.13403
PbANKA_14_v3	287568	287704	PBANKA_1406000	-	136	39	50	63	69	63	80		34	145	38	96	36	179	0.438202	0.477273	0.440559	0.189944	0.283582	0.167442	0.452011	0.213656	0.00954651	0.13403
PbANKA_13_v3	987668	987987	PBANKA_1324700	+	319	2	37	0	54	1	48		8	9	13	23	19	17	0.0512821	0	0.0204082	0.470588	0.361111	0.527778	0.0238967	0.453159	0.0096667	0.13403
PbANKA_02_v3	135452	135550	PBANKA_0203650	-	98	31	295	43	442	38	352		25	59	48	119	40	124	0.095092	0.0886598	0.0974359	0.297619	0.287425	0.243902	0.0937292	0.276316	0.00967656	0.13403
PbANKA_12_v3	130740	130865	PBANKA_1202500	-	125	5	74	8	70	8	59		20	21	25	12	15	12	0.0632911	0.102564	0.119403	0.487805	0.675676	0.555556	0.0950861	0.573012	0.00981944	0.134789
PbANKA_14_v3	2242609	2242721	PBANKA_1458500	+	112	22	52	28	87	19	58		9	103	8	96	11	115	0.297297	0.243478	0.246753	0.0803571	0.0769231	0.0873016	0.26251	0.0815273	0.0098495	0.134789
PbANKA_13_v3	1159348	1159449	PBANKA_1329100	-	101	2	25	11	66	2	45		259	54	201	95	209	67	0.0740741	0.142857	0.0425532	0.827476	0.679054	0.757246	0.0864948	0.754592	0.00987585	0.134789
PbANKA_04_v3	475448	475624	PBANKA_0413000	+	176	67	0	120	30	85	4		81	139	67	145	84	87	1	0.8	0.955056	0.368182	0.316038	0.491228	0.918352	0.391816	0.00996607	0.134789
PbANKA_03_v3	515272	515385	PBANKA_0314800	+	113	18	2	45	6	22	2		24	27	18	48	17	25	0.9	0.882353	0.916667	0.470588	0.272727	0.404762	0.899673	0.382692	0.00999833	0.134789
PbANKA_10_v3	844851	844941	PBANKA_1020200	-	90	99	138	137	175	100	156		12	72	27	101	24	98	0.417722	0.439103	0.390625	0.142857	0.210938	0.196721	0.415816	0.183505	0.0100472	0.134789
PbANKA_14_v3	2230119	2230238	PBANKA_1458100	+	119	19	126	48	115	28	129		387	26	374	61	396	59	0.131034	0.294479	0.178344	0.937046	0.85977	0.87033	0.201286	0.889049	0.010064	0.134789
PbANKA_10_v3	1594636	1594829	PBANKA_1040000	+	193	91	9	85	47	72	14		218	532	143	536	177	433	0.91	0.643939	0.837209	0.290667	0.210604	0.290164	0.79705	0.263811	0.0101499	0.134789
PbANKA_10_v3	372999	373146	PBANKA_1008000	+	147	99	248	121	286	99	278		35	624	47	454	58	521	0.285303	0.297297	0.262599	0.0531108	0.0938124	0.100173	0.281733	0.0823653	0.0101542	0.134789
PbANKA_10_v3	954926	955116	PBANKA_1023900	-	190	12	176	15	229	4	215		136	152	85	144	121	143	0.0638298	0.0614754	0.0182648	0.472222	0.371179	0.458333	0.0478567	0.433912	0.0101819	0.134789
PbANKA_03_v3	51597	51729	PBANKA_0301600	-	132	9	10	22	33	8	9		7	45	11	112	3	75	0.473684	0.4	0.470588	0.134615	0.0894309	0.0384615	0.448091	0.0875026	0.0102023	0.134789
PbANKA_04_v3	408077	408206	PBANKA_0411400	-	129	22	222	136	318	15	278		2140	88	1777	124	1632	106	0.0901639	0.299559	0.0511945	0.960503	0.934771	0.93901	0.146973	0.944761	0.0102619	0.134789
PbANKA_10_v3	573231	573345	PBANKA_1012500	+	114	16	12	23	22	26	20		19	174	20	91	30	152	0.571429	0.511111	0.565217	0.0984456	0.18018	0.164835	0.549252	0.14782	0.010276	0.134789
PbANKA_12_v3	1701981	1702165	PBANKA_1245200	+	184	145	14	134	44	96	15		15	17	31	103	18	59	0.91195	0.752809	0.864865	0.46875	0.231343	0.233766	0.843208	0.311287	0.0103328	0.134789
PbANKA_12_v3	771308	771423	PBANKA_1220100	-	115	17	217	56	206	31	181		296	86	258	109	337	104	0.0726496	0.21374	0.146226	0.774869	0.702997	0.764172	0.144205	0.747346	0.0103762	0.134789
PbANKA_08_v3	205998	206177	PBANKA_0803700	-	179	14	167	31	135	24	123		175	22	109	24	170	58	0.0773481	0.186747	0.163265	0.888325	0.819549	0.745614	0.142453	0.817829	0.0103792	0.134789
PbANKA_02_v3	244815	244920	PBANKA_0207000	+	105	10	390	31	706	22	518		251	314	187	360	258	311	0.025	0.0420624	0.0407407	0.444248	0.341865	0.453427	0.0359344	0.41318	0.0103964	0.134789
PbANKA_11_v3	1118217	1118449	PBANKA_1129300	+	232	81	221	61	235	60	194		27	334	21	306	18	478	0.268212	0.206081	0.23622	0.0747922	0.0642202	0.0362903	0.236838	0.0584343	0.0104344	0.134789
PbANKA_10_v3	1516335	1516419	PBANKA_1037500	+	84	4	12	22	40	5	14		71	656	65	413	44	591	0.25	0.354839	0.263158	0.0976616	0.135983	0.0692913	0.289332	0.100979	0.0104413	0.134789
PbANKA_10_v3	1266953	1267078	PBANKA_1031400	+	125	2	179	0	209	1	153		8	46	5	47	9	57	0.0110497	0	0.00649351	0.148148	0.0961538	0.136364	0.00584774	0.126889	0.0106919	0.136259
PbANKA_06_v3	287288	287513	PBANKA_0605600	-	225	3	10	4	43	2	36		15	11	13	26	18	27	0.230769	0.0851064	0.0526316	0.576923	0.333333	0.4	0.122836	0.436752	0.0107719	0.136695
PbANKA_11_v3	1560919	1561060	PBANKA_1141300	+	141	3	4	9	42	2	7		95	10	96	48	147	21	0.428571	0.176471	0.222222	0.904762	0.666667	0.875	0.275755	0.815476	0.0108466	0.136982
PbANKA_07_v3	607509	607715	PBANKA_0716400	+	206	0	14	3	23	1	20		36	250	54	183	71	272	0	0.115385	0.047619	0.125874	0.227848	0.206997	0.0543346	0.186906	0.0108934	0.136982
PbANKA_10_v3	1572912	1573053	PBANKA_1039300	+	141	37	214	57	283	45	186		19	383	20	422	21	399	0.14741	0.167647	0.194805	0.0472637	0.0452489	0.05	0.169954	0.0475042	0.0109034	0.136982
PbANKA_14_v3	1285324	1285495	PBANKA_1434400	-	171	8	13	13	113	6	14		32	20	32	44	56	32	0.380952	0.103175	0.3	0.615385	0.421053	0.636364	0.261376	0.5576	0.0110182	0.137748
PbANKA_11_v3	1561332	1561412	PBANKA_1141400	+	80	3	24	1	61	0	16		52	11	47	37	85	23	0.111111	0.016129	0	0.825397	0.559524	0.787037	0.0424134	0.723986	0.0110392	0.137748
PbANKA_04_v3	626862	627014	PBANKA_0416800	-	152	30	201	46	309	46	302		64	75	59	105	57	86	0.12987	0.129577	0.132184	0.460432	0.359756	0.398601	0.130544	0.406263	0.0111415	0.137903
PbANKA_12_v3	709058	709164	PBANKA_1218400	-	106	58	190	94	252	63	228		29	475	32	541	29	404	0.233871	0.271676	0.216495	0.0575397	0.0558464	0.0669746	0.240681	0.0601202	0.0111856	0.137903
PbANKA_08_v3	1133741	1134004	PBANKA_0829700	+	263	27	277	32	288	29	233		123	78	131	151	177	157	0.0888158	0.1	0.110687	0.61194	0.464539	0.52994	0.0998343	0.535473	0.0112056	0.137903
PbANKA_04_v3	408512	408630	PBANKA_0411400	-	118	51	184	115	258	42	207		527	71	458	133	503	111	0.217021	0.308311	0.168675	0.881271	0.774958	0.819218	0.231336	0.825149	0.0113147	0.137903
PbANKA_13_v3	1086309	1086399	PBANKA_1327100	+	90	16	36	36	53	14	39		28	205	30	146	29	257	0.307692	0.404494	0.264151	0.120172	0.170455	0.101399	0.325446	0.130675	0.0113149	0.137903
PbANKA_11_v3	157956	158207	PBANKA_1103700	-	251	14	40	18	63	13	39		24	264	20	266	36	242	0.259259	0.222222	0.25	0.0833333	0.0699301	0.129496	0.243827	0.0942533	0.0113285	0.137903
PbANKA_05_v3	214070	214203	PBANKA_0505500	-	133	18	189	82	185	19	122		894	31	501	50	868	70	0.0869565	0.307116	0.134752	0.966486	0.909256	0.925373	0.176275	0.933705	0.0114569	0.138508
PbANKA_01_v3	119073	119180	PBANKA_0102600	-	107	1	5	2	18	1	21		18	8	13	4	22	5	0.166667	0.1	0.0454545	0.692308	0.764706	0.814815	0.10404	0.757276	0.0114765	0.138508
PbANKA_08_v3	1255729	1255820	PBANKA_0833400	-	91	27	272	53	373	32	316		114	67	123	126	110	93	0.090301	0.124413	0.091954	0.629834	0.493976	0.541872	0.102223	0.555227	0.0115404	0.138508
PbANKA_09_v3	1552799	1552936	PBANKA_0942900	+	137	53	513	238	474	57	511		4413	80	3336	180	3410	181	0.0936396	0.33427	0.100352	0.982195	0.948805	0.949596	0.176087	0.960199	0.0116937	0.139718
PbANKA_12_v3	1348735	1348964	PBANKA_1235300	-	229	44	580	102	868	69	869		337	471	332	519	254	563	0.0705128	0.105155	0.0735608	0.417079	0.390129	0.310894	0.0830761	0.372701	0.0117094	0.139718
PbANKA_06_v3	912838	912927	PBANKA_0622500	+	89	57	86	70	121	47	97		34	199	31	180	36	197	0.398601	0.366492	0.326389	0.145923	0.146919	0.154506	0.363827	0.149116	0.0117191	0.139718
PbANKA_08_v3	1166329	1166478	PBANKA_0830900	-	149	3	11	27	78	6	26		69	944	36	538	38	737	0.214286	0.257143	0.1875	0.0681145	0.0627178	0.0490323	0.219643	0.0599548	0.0118113	0.140013
PbANKA_02_v3	368914	369004	PBANKA_0210300	+	90	35	95	84	179	53	127		112	831	100	906	87	673	0.269231	0.319392	0.294444	0.11877	0.0994036	0.114474	0.294356	0.110882	0.0118442	0.140013
PbANKA_10_v3	240775	240897	PBANKA_1004300	+	122	21	55	22	50	15	43		4	51	7	62	6	46	0.276316	0.305556	0.258621	0.0727273	0.101449	0.115385	0.280164	0.0965204	0.0118888	0.140013
PbANKA_08_v3	1309633	1309770	PBANKA_0835500	+	137	61	126	98	165	92	133		31	294	56	272	39	295	0.326203	0.372624	0.408889	0.0953846	0.170732	0.116766	0.369239	0.127628	0.0119051	0.140013
PbANKA_14_v3	1049906	1050642	PBANKA_1427200	+	736	33	154	107	183	59	131		841	206	564	144	841	178	0.176471	0.368966	0.310526	0.803247	0.79661	0.825319	0.285321	0.808392	0.0119235	0.140013
PbANKA_14_v3	2156575	2156685	PBANKA_1455800	+	110	139	53	126	115	134	47		85	1202	56	887	63	749	0.723958	0.522822	0.740331	0.0660451	0.0593849	0.0775862	0.66237	0.0676721	0.0119665	0.140147
PbANKA_11_v3	1224046	1224157	PBANKA_1132600	+	111	27	398	38	600	32	597		70	261	62	326	67	302	0.0635294	0.0595611	0.0508744	0.21148	0.159794	0.181572	0.0579883	0.184282	0.0119818	0.140147
PbANKA_03_v3	310405	310544	PBANKA_0308800	+	139	22	78	33	110	21	76		13	117	11	79	7	108	0.22	0.230769	0.216495	0.1	0.122222	0.0608696	0.222421	0.0943639	0.012032	0.140149
PbANKA_13_v3	2495538	2495703	PBANKA_1365550	+	165	37	44	36	50	46	48		12	69	18	68	26	86	0.45679	0.418605	0.489362	0.148148	0.209302	0.232143	0.454919	0.196531	0.0120994	0.140149
PbANKA_05_v3	361470	361622	PBANKA_0508800	-	152	10	59	11	56	17	55		36	3	20	5	39	12	0.144928	0.164179	0.236111	0.923077	0.8	0.764706	0.181739	0.829261	0.0122312	0.14086
PbANKA_05_v3	463826	463952	PBANKA_0511700	-	126	88	3	107	46	130	9		27	263	46	377	62	394	0.967033	0.699346	0.935252	0.0931034	0.108747	0.135965	0.86721	0.112605	0.0123904	0.141586
PbANKA_14_v3	2157530	2157684	PBANKA_1455800	+	154	172	67	222	202	151	64		58	1423	75	1156	78	1159	0.719665	0.523585	0.702326	0.0391627	0.0609261	0.0630558	0.648525	0.0543815	0.01241	0.141586
PbANKA_13_v3	1818572	1818661	PBANKA_1346500	-	89	6	171	7	175	10	223		67	31	59	47	51	54	0.0338983	0.0384615	0.0429185	0.683673	0.556604	0.485714	0.0384261	0.575331	0.0124532	0.141586
PbANKA_01_v3	108378	108653	PBANKA_0102400	-	275	12	23	24	29	12	21		10	53	9	22	8	55	0.342857	0.45283	0.363636	0.15873	0.290323	0.126984	0.386441	0.192012	0.0125792	0.142084
PbANKA_09_v3	947224	947319	PBANKA_0925700	-	95	34	5	48	29	29	11		72	483	53	370	44	390	0.871795	0.623377	0.725	0.12973	0.125296	0.101382	0.740057	0.118803	0.0126138	0.142084
PbANKA_09_v3	945971	946088	PBANKA_0925700	-	117	21	21	34	63	15	18		67	430	46	389	60	358	0.5	0.350515	0.454545	0.134809	0.105747	0.143541	0.43502	0.128032	0.0126228	0.142084
PbANKA_10_v3	1202014	1202158	PBANKA_1029700	-	144	7	495	23	455	13	303		236	503	178	526	272	646	0.0139442	0.0481172	0.0411392	0.31935	0.252841	0.296296	0.0344002	0.289496	0.012734	0.142167
PbANKA_10_v3	1593869	1594021	PBANKA_1040000	+	152	9	3	43	35	8	5		249	803	190	738	167	661	0.75	0.551282	0.615385	0.236692	0.204741	0.201691	0.638889	0.214375	0.0127739	0.142167
PbANKA_07_v3	612612	612720	PBANKA_0716600	-	108	70	58	100	91	85	52		76	288	79	210	85	259	0.546875	0.52356	0.620438	0.208791	0.273356	0.247093	0.563624	0.24308	0.012797	0.142167
PbANKA_11_v3	114354	114518	PBANKA_1102300	-	164	72	7	139	53	95	7		413	657	388	789	347	672	0.911392	0.723958	0.931373	0.385981	0.329652	0.34053	0.855574	0.352054	0.0129141	0.142294
PbANKA_13_v3	1622611	1622737	PBANKA_1341400	-	126	34	9	105	64	20	11		236	1027	186	741	191	797	0.790698	0.621302	0.645161	0.186857	0.200647	0.19332	0.68572	0.193608	0.0129648	0.142294
PbANKA_06_v3	396910	397059	PBANKA_0608300	+	149	37	242	74	332	50	288		21	515	20	455	16	526	0.132616	0.182266	0.147929	0.0391791	0.0421053	0.0295203	0.15427	0.0369349	0.0129776	0.142294
PbANKA_08_v3	292759	292909	PBANKA_0806000	-	150	58	410	107	253	105	250		604	37	413	60	497	57	0.123932	0.297222	0.295775	0.942278	0.87315	0.897112	0.238976	0.90418	0.0131094	0.142294
PbANKA_02_v3	330127	330334	PBANKA_0209500	-	207	6	219	11	215	3	238		27	57	40	119	42	136	0.0266667	0.0486726	0.0124481	0.321429	0.251572	0.235955	0.0292625	0.269652	0.0131387	0.142294
PbANKA_08_v3	771856	771984	PBANKA_0819300	+	128	3	10	10	17	6	12		7	92	6	40	11	70	0.230769	0.37037	0.333333	0.0707071	0.130435	0.135802	0.311491	0.112315	0.0131542	0.142294
PbANKA_13_v3	2376989	2377160	PBANKA_1362200	+	171	1	109	45	118	13	136		540	18	456	44	538	48	0.00909091	0.276074	0.0872483	0.967742	0.912	0.918089	0.124138	0.93261	0.0132038	0.142294
PbANKA_14_v3	2230291	2230411	PBANKA_1458100	+	120	4	229	11	210	10	192		117	52	88	87	128	89	0.0171674	0.0497738	0.0495049	0.692308	0.502857	0.589862	0.0388154	0.595009	0.0132189	0.142294
PbANKA_14_v3	2230861	2231053	PBANKA_1458100	+	192	35	61	71	90	41	73		246	22	177	39	264	27	0.364583	0.440994	0.359649	0.91791	0.819444	0.907216	0.388409	0.881524	0.0132605	0.142294
PbANKA_06_v3	102302	102478	PBANKA_0601000	-	176	43	64	46	77	49	73		12	89	14	61	19	107	0.401869	0.373984	0.401639	0.118812	0.186667	0.150794	0.392497	0.152091	0.013413	0.143416
PbANKA_11_v3	1609823	1609919	PBANKA_1142800	+	96	315	462	287	428	236	460		92	635	68	525	91	534	0.405405	0.401399	0.33908	0.126547	0.114671	0.1456	0.381961	0.12894	0.0136404	0.144294
PbANKA_07_v3	534599	534724	PBANKA_0714000	+	125	43	18	42	46	48	20		8	60	21	281	17	157	0.704918	0.477273	0.705882	0.117647	0.0695364	0.0977011	0.629358	0.0949615	0.0138773	0.145706
PbANKA_09_v3	946940	947044	PBANKA_0925700	-	104	63	14	78	56	54	8		64	681	41	484	56	400	0.818182	0.58209	0.870968	0.085906	0.0780952	0.122807	0.75708	0.0956028	0.013922	0.14573
PbANKA_10_v3	1516975	1517171	PBANKA_1037500	+	196	3	11	7	18	3	9		59	643	36	408	34	402	0.214286	0.28	0.25	0.0840456	0.0810811	0.0779817	0.248095	0.0810361	0.0140044	0.146337
PbANKA_14_v3	2230485	2230661	PBANKA_1458100	+	176	7	177	11	192	5	179		34	47	29	64	42	62	0.0380435	0.0541872	0.0271739	0.419753	0.311828	0.403846	0.0398015	0.378476	0.0140297	0.146345
PbANKA_07_v3	140267	140396	PBANKA_0702700	-	129	10	16	19	17	8	4		5	126	6	127	16	99	0.384615	0.527778	0.666667	0.0381679	0.0451128	0.13913	0.526353	0.0741371	0.0141888	0.146954
PbANKA_10_v3	1543397	1543480	PBANKA_1038500	+	83	37	30	115	130	57	26		158	1332	122	1192	112	838	0.552239	0.469388	0.686747	0.10604	0.0928463	0.117895	0.569458	0.105594	0.0143701	0.147578
PbANKA_09_v3	664718	664848	PBANKA_0917700	-	130	66	109	90	110	59	168		188	37	172	57	131	59	0.377143	0.45	0.259912	0.835556	0.751092	0.689474	0.362352	0.758707	0.0145592	0.14854
PbANKA_10_v3	206769	206864	PBANKA_1003300	+	95	5	86	45	85	15	120		621	14	399	22	449	24	0.0549451	0.346154	0.111111	0.977953	0.947743	0.94926	0.170737	0.958319	0.0145845	0.14854
PbANKA_12_v3	748126	748300	PBANKA_1219500	+	174	17	947	28	1028	21	1193		379	178	285	336	459	371	0.0176349	0.0265152	0.0172982	0.680431	0.458937	0.553012	0.0204827	0.564127	0.0146875	0.14854
PbANKA_07_v3	341652	341831	PBANKA_0708500	-	179	153	20	133	82	117	24		29	881	56	866	39	1147	0.884393	0.618605	0.829787	0.0318681	0.0607375	0.0328836	0.777595	0.0418298	0.0147582	0.148877
PbANKA_13_v3	1473979	1474109	PBANKA_1337400	+	130	16	379	12	439	10	397		60	151	87	183	114	173	0.0405063	0.0266075	0.02457	0.28436	0.322222	0.397213	0.0305613	0.334598	0.014809	0.148877
PbANKA_08_v3	429844	430127	PBANKA_0808900	+	283	50	177	40	132	46	137		179	104	111	108	211	163	0.220264	0.232558	0.251366	0.632509	0.506849	0.564171	0.23473	0.567843	0.0148824	0.148877
PbANKA_10_v3	1229881	1230059	PBANKA_1030300	+	178	4	16	18	97	5	20		24	964	34	801	24	758	0.2	0.156522	0.2	0.0242915	0.0407186	0.0306905	0.185507	0.0319002	0.014945	0.148877
PbANKA_01_v3	184210	184401	PBANKA_0104400	-	191	4	7	16	33	4	11		92	775	26	293	66	608	0.363636	0.326531	0.266667	0.106113	0.0815047	0.0979228	0.318945	0.0951802	0.0150292	0.149325
PbANKA_12_v3	269281	269460	PBANKA_1206500	+	179	29	181	22	331	25	275		43	116	40	145	35	157	0.138095	0.0623229	0.0833333	0.27044	0.216216	0.182292	0.0945838	0.222983	0.0151396	0.149325
PbANKA_08_v3	1028718	1028949	PBANKA_0826800	+	231	29	27	25	23	24	28		8	39	11	29	13	46	0.517857	0.520833	0.461538	0.170213	0.275	0.220339	0.500076	0.221851	0.0152311	0.149325
PbANKA_12_v3	1387393	1387586	PBANKA_1236400	+	193	8	152	12	111	3	117		65	14	44	22	37	31	0.05	0.097561	0.025	0.822785	0.666667	0.544118	0.0575203	0.677856	0.015282	0.149325
PbANKA_05_v3	388975	389084	PBANKA_0509600	-	109	3	8	7	21	6	15		2	37	6	53	5	36	0.272727	0.25	0.285714	0.0512821	0.101695	0.121951	0.269481	0.0916427	0.0153029	0.149325
PbANKA_14_v3	1203214	1203502	PBANKA_1431900	+	288	86	283	99	322	72	280		23	257	19	251	28	257	0.233062	0.235154	0.204545	0.0821429	0.0703704	0.0982456	0.224254	0.0835863	0.0153708	0.149325
PbANKA_11_v3	1126175	1126302	PBANKA_1129600	+	127	20	10	105	82	21	18		683	2118	539	2185	508	1390	0.666667	0.561497	0.538462	0.243841	0.197871	0.26765	0.588875	0.236454	0.0153944	0.149325
PbANKA_08_v3	918678	918805	PBANKA_0823600	-	127	31	176	38	216	36	174		19	380	26	449	10	313	0.149758	0.149606	0.171429	0.047619	0.0547368	0.0309598	0.156931	0.0444385	0.0154449	0.149325
PbANKA_14_v3	1809545	1809824	PBANKA_1447000	+	279	40	117	81	226	79	175		175	92	186	81	163	113	0.254777	0.263844	0.311024	0.655431	0.696629	0.59058	0.276548	0.647547	0.0154473	0.149325
PbANKA_13_v3	414389	414566	PBANKA_1308400	+	177	13	163	17	203	10	147		22	29	23	52	24	43	0.0738636	0.0772727	0.0636943	0.431373	0.306667	0.358209	0.0716102	0.365416	0.0154797	0.149325
PbANKA_10_v3	133013	133128	PBANKA_1002000	-	115	449	194	447	257	342	283		168	663	173	517	214	742	0.698289	0.634943	0.5472	0.202166	0.250725	0.223849	0.626811	0.22558	0.0155318	0.149325
PbANKA_14_v3	1284260	1284366	PBANKA_1434400	-	106	2	12	10	114	2	24		24	56	18	80	17	57	0.142857	0.0806452	0.0769231	0.3	0.183673	0.22973	0.100142	0.237801	0.0155349	0.149325
PbANKA_12_v3	747680	747799	PBANKA_1219500	+	119	9	875	9	721	9	949		214	110	141	178	206	208	0.010181	0.0123288	0.00939457	0.660494	0.442006	0.497585	0.0106348	0.533362	0.0155665	0.149325
PbANKA_14_v3	1754912	1755089	PBANKA_1445800	+	177	34	469	43	465	36	379		93	284	119	322	145	272	0.0675944	0.0846457	0.086747	0.246684	0.269841	0.347722	0.0796624	0.288082	0.0155948	0.149325
PbANKA_10_v3	1542785	1542864	PBANKA_1038500	+	79	46	36	111	138	60	33		253	880	194	807	207	621	0.560976	0.445783	0.645161	0.223301	0.193806	0.25	0.55064	0.222369	0.0156826	0.149325
PbANKA_14_v3	2004563	2004655	PBANKA_1452000	+	92	55	119	111	185	85	122		136	724	143	535	152	694	0.316092	0.375	0.410628	0.15814	0.210914	0.179669	0.36724	0.182908	0.0157099	0.149325
PbANKA_01_v3	120783	120893	PBANKA_0102600	-	110	0	6	2	21	0	26		18	4	19	12	15	8	0	0.0869565	0	0.818182	0.612903	0.652174	0.0289855	0.69442	0.0157894	0.149325
PbANKA_14_v3	1179569	1179773	PBANKA_1430900	+	204	29	128	41	229	20	95		70	978	55	679	41	654	0.184713	0.151852	0.173913	0.0667939	0.0749319	0.0589928	0.170159	0.0669062	0.0159416	0.150024
PbANKA_12_v3	189014	189126	PBANKA_1204300	-	112	36	738	36	840	20	603		161	152	146	278	201	217	0.0465116	0.0410959	0.0321027	0.514377	0.34434	0.480861	0.0399034	0.446526	0.0159532	0.150024
PbANKA_10_v3	243449	243612	PBANKA_1004300	+	163	47	59	81	105	58	54		16	64	25	101	17	82	0.443396	0.435484	0.517857	0.2	0.198413	0.171717	0.465579	0.190043	0.0160635	0.150024
PbANKA_08_v3	1240495	1240694	PBANKA_0832900	-	199	4	42	7	112	4	91		20	34	42	41	34	45	0.0869565	0.0588235	0.0421053	0.37037	0.506024	0.43038	0.0626284	0.435591	0.0160953	0.150024
PbANKA_11_v3	115035	115160	PBANKA_1102300	-	125	19	54	31	143	24	62		25	1034	20	928	36	896	0.260274	0.178161	0.27907	0.0236072	0.021097	0.0386266	0.239168	0.0277769	0.0161394	0.150024
PbANKA_12_v3	269512	269650	PBANKA_1206500	+	138	69	175	72	344	56	261		123	121	133	168	84	158	0.282787	0.173077	0.176656	0.504098	0.44186	0.347107	0.21084	0.431022	0.0162237	0.150487
PbANKA_13_v3	97682	97787	PBANKA_1301600	-	105	1	61	5	63	5	98		55	30	35	39	64	41	0.016129	0.0735294	0.0485437	0.647059	0.472973	0.609524	0.0460674	0.576519	0.0162912	0.150526
PbANKA_13_v3	414660	414792	PBANKA_1308500	+	132	23	137	58	220	41	168		116	29	155	76	115	64	0.14375	0.208633	0.196172	0.8	0.670996	0.642458	0.182852	0.704485	0.0163206	0.150526
PbANKA_11_v3	577676	577863	PBANKA_1115100	-	187	47	4	156	83	130	15		127	695	134	667	169	632	0.921569	0.65272	0.896552	0.154501	0.167291	0.210986	0.823613	0.177593	0.0163645	0.150526
PbANKA_08_v3	273361	273537	PBANKA_0805500	-	176	78	55	96	108	92	52		53	623	66	464	61	562	0.586466	0.470588	0.638889	0.0784024	0.124528	0.0979133	0.565314	0.100281	0.0163698	0.150526
PbANKA_14_v3	94571	94792	PBANKA_1401000	-	221	30	39	32	40	23	38		3	168	12	111	23	179	0.434783	0.444444	0.377049	0.0175439	0.097561	0.113861	0.418759	0.0763221	0.0164901	0.150759
PbANKA_13_v3	906316	906461	PBANKA_1322000	-	145	44	171	73	245	35	223		68	68	71	99	85	122	0.204651	0.22956	0.135659	0.5	0.417647	0.410628	0.189957	0.442758	0.0165063	0.150759
PbANKA_13_v3	405882	406007	PBANKA_1308200	+	125	15	44	29	62	18	54		129	22	117	51	113	35	0.254237	0.318681	0.25	0.854305	0.696429	0.763514	0.274306	0.771416	0.0165212	0.150759
PbANKA_04_v3	333482	333585	PBANKA_0409100	+	103	77	73	84	64	59	72		25	75	14	45	27	85	0.513333	0.567568	0.450382	0.25	0.237288	0.241071	0.510428	0.242787	0.0166629	0.150981
PbANKA_13_v3	2496888	2497046	PBANKA_1365600	-	158	54	163	77	232	56	245		62	31	97	82	76	86	0.248848	0.249191	0.186047	0.666667	0.541899	0.469136	0.228028	0.559234	0.0167373	0.150981
PbANKA_09_v3	273295	273397	PBANKA_0908000	+	102	1	145	1	90	0	103		12	23	10	16	12	39	0.00684931	0.010989	0	0.342857	0.384615	0.235294	0.00594611	0.320922	0.0167573	0.150981
PbANKA_13_v3	1230950	1231042	PBANKA_1330300	+	92	14	57	14	76	15	69		2	95	3	75	5	92	0.197183	0.155556	0.178571	0.0206186	0.0384615	0.0515464	0.177103	0.0368755	0.0167729	0.150981
PbANKA_10_v3	1156415	1156518	PBANKA_1028300	-	103	129	401	238	490	194	454		121	813	96	565	126	753	0.243396	0.326923	0.299383	0.12955	0.145234	0.143345	0.289901	0.139377	0.0168291	0.150981
PbANKA_14_v3	2031944	2032072	PBANKA_1452800	-	128	9	7	57	70	21	16		124	601	112	474	99	491	0.5625	0.448819	0.567568	0.171034	0.191126	0.167797	0.526295	0.176652	0.0168989	0.151205
PbANKA_06_v3	310442	310597	PBANKA_0606400	-	155	30	149	36	91	48	115		50	38	43	23	58	48	0.167598	0.283465	0.294479	0.568182	0.651515	0.54717	0.248514	0.588956	0.0169306	0.151262
PbANKA_06_v3	602175	602309	PBANKA_0614200	+	134	2	57	4	61	3	106		12	21	14	23	10	32	0.0338983	0.0615385	0.0275229	0.363636	0.378378	0.238095	0.0409866	0.326703	0.017018	0.151813
PbANKA_05_v3	755074	755289	PBANKA_0520800	-	215	23	137	52	142	19	102		128	97	116	86	171	93	0.14375	0.268041	0.157025	0.568889	0.574257	0.647727	0.189605	0.596958	0.0171193	0.151813
PbANKA_14_v3	1371328	1371458	PBANKA_1436300	+	130	6	0	11	15	5	2		20	20	6	48	14	37	1	0.423077	0.714286	0.5	0.111111	0.27451	0.712454	0.295207	0.0171988	0.151933
PbANKA_13_v3	1159509	1159626	PBANKA_1329100	-	117	11	32	46	107	1	39		928	68	787	143	747	93	0.255814	0.300654	0.025	0.931727	0.846237	0.889286	0.193823	0.889083	0.0172473	0.151933
PbANKA_11_v3	1617841	1617941	PBANKA_1143200	-	100	8	17	7	38	5	23		60	23	64	17	103	28	0.32	0.155556	0.178571	0.722892	0.790123	0.78626	0.218042	0.766425	0.017336	0.151933
PbANKA_09_v3	1004712	1005117	PBANKA_0927000	+	405	96	115	114	155	103	111		28	182	40	152	40	246	0.454976	0.423792	0.481308	0.133333	0.208333	0.13986	0.453359	0.160509	0.0173771	0.151933
PbANKA_06_v3	821513	821716	PBANKA_0620400	-	203	122	8	101	64	85	15		26	278	25	289	47	250	0.938462	0.612121	0.85	0.0855263	0.0796178	0.158249	0.800194	0.107798	0.0173838	0.151933
PbANKA_09_v3	946196	946273	PBANKA_0925700	-	77	42	29	67	96	32	17		66	735	53	698	65	527	0.591549	0.411043	0.653061	0.082397	0.0705726	0.109797	0.551884	0.087589	0.0177474	0.153848
PbANKA_13_v3	553932	554029	PBANKA_1312800	+	97	33	82	67	236	30	102		96	1340	77	919	63	834	0.286957	0.221122	0.227273	0.0668524	0.0773092	0.0702341	0.245117	0.0714652	0.0178814	0.153848
PbANKA_06_v3	304480	304617	PBANKA_0606200	-	137	17	27	44	96	22	29		6	40	23	226	11	119	0.386364	0.314286	0.431373	0.130435	0.0923695	0.0846154	0.377341	0.102473	0.0178857	0.153848
PbANKA_08_v3	999193	999333	PBANKA_0825800	+	140	10	16	35	82	12	15		109	1472	92	1182	104	1262	0.384615	0.299145	0.444444	0.0689437	0.0722135	0.0761347	0.376068	0.0724306	0.0179632	0.153848
PbANKA_07_v3	140837	141062	PBANKA_0702700	-	225	45	0	61	20	50	6		59	184	58	147	68	167	1	0.753086	0.892857	0.242798	0.282927	0.289362	0.881981	0.271696	0.0179697	0.153848
PbANKA_12_v3	344064	344297	PBANKA_1208700	+	233	7	463	44	749	19	771		503	1247	405	1373	435	1073	0.0148936	0.0554855	0.0240506	0.287429	0.227784	0.288462	0.0314766	0.267891	0.0179888	0.153848
PbANKA_10_v3	1202360	1202671	PBANKA_1029700	-	311	24	314	31	239	20	280		77	98	64	123	110	173	0.0710059	0.114815	0.0666667	0.44	0.342246	0.388693	0.0841625	0.390313	0.0179923	0.153848
PbANKA_12_v3	1643361	1643506	PBANKA_1243700	-	145	76	225	68	297	50	273		74	88	67	77	80	160	0.252492	0.186301	0.154799	0.45679	0.465278	0.333333	0.197864	0.418467	0.0181354	0.154558
PbANKA_12_v3	878289	878422	PBANKA_1223100	-	133	54	1136	59	1006	55	947		58	335	62	396	89	395	0.0453782	0.0553991	0.0548902	0.147583	0.135371	0.183884	0.0518891	0.155613	0.0181609	0.154558
PbANKA_13_v3	1108265	1108381	PBANKA_1327700	-	116	46	660	120	672	40	673		795	160	550	324	507	271	0.0651558	0.151515	0.056101	0.832461	0.629291	0.651671	0.090924	0.704474	0.018259	0.154558
PbANKA_11_v3	1223647	1223796	PBANKA_1132600	+	149	15	477	35	715	35	587		85	353	81	421	105	327	0.0304878	0.0466667	0.0562701	0.194064	0.161355	0.243056	0.0444749	0.199491	0.018275	0.154558
PbANKA_11_v3	365374	365515	PBANKA_1109300	-	141	14	6	21	17	14	4		18	26	9	104	35	65	0.7	0.552632	0.777778	0.409091	0.079646	0.35	0.676803	0.279579	0.0184636	0.154835
PbANKA_14_v3	2404723	2404873	PBANKA_1463700	+	150	68	75	56	49	38	71		38	408	27	315	35	455	0.475524	0.533333	0.348624	0.0852018	0.0789474	0.0714286	0.452494	0.0785259	0.0186512	0.154835
PbANKA_14_v3	1485044	1485196	PBANKA_1439100	+	152	17	34	33	91	15	34		5	46	11	194	25	129	0.333333	0.266129	0.306122	0.0980392	0.0536585	0.162338	0.301862	0.104678	0.0189007	0.154835
PbANKA_10_v3	1266026	1266183	PBANKA_1031400	+	157	7	283	27	327	13	304		25	133	27	127	32	125	0.0241379	0.0762712	0.0410095	0.158228	0.175325	0.203822	0.0471395	0.179125	0.0189573	0.154835
PbANKA_11_v3	678019	678218	PBANKA_1118200	-	199	2	110	1	165	1	135		54	183	41	266	64	277	0.0178571	0.0060241	0.00735294	0.227848	0.13355	0.187683	0.0104114	0.183027	0.018965	0.154835
PbANKA_10_v3	1471872	1472207	PBANKA_1036200	-	335	17	373	22	439	25	399		23	73	41	163	33	151	0.0435897	0.0477223	0.0589623	0.239583	0.20098	0.179348	0.0500915	0.206637	0.018994	0.154835
PbANKA_13_v3	1341130	1341241	PBANKA_1333100	-	111	26	177	26	165	19	130		137	154	129	115	101	175	0.128079	0.136126	0.127517	0.47079	0.528689	0.365942	0.130574	0.45514	0.0190191	0.154835
PbANKA_07_v3	619755	619962	PBANKA_0716900	+	207	57	55	59	55	48	34		6	16	31	101	12	46	0.508929	0.517544	0.585366	0.272727	0.234848	0.206897	0.537279	0.238157	0.0190467	0.154835
PbANKA_14_v3	679591	679851	PBANKA_1417000	+	260	14	12	24	44	21	15		7	679	3	559	12	667	0.538462	0.352941	0.583333	0.0102041	0.00533808	0.017673	0.491579	0.0110717	0.0190708	0.154835
PbANKA_04_v3	361360	361446	PBANKA_0409700	+	86	6	1	26	21	6	0		6	11	6	37	13	26	0.857143	0.553191	1	0.352941	0.139535	0.333333	0.803445	0.27527	0.0190771	0.154835
PbANKA_10_v3	1116425	1116549	PBANKA_1027100	+	124	4	27	3	47	2	47		19	17	11	25	23	32	0.129032	0.06	0.0408163	0.527778	0.305556	0.418182	0.0766162	0.417172	0.0192142	0.154835
PbANKA_10_v3	1595638	1595745	PBANKA_1040000	+	107	41	67	59	186	40	74		29	1215	33	1268	36	943	0.37963	0.240816	0.350877	0.0233119	0.0253651	0.0367722	0.323774	0.0284831	0.0193995	0.154835
PbANKA_07_v3	571152	571302	PBANKA_0715300	-	150	5	37	48	126	16	95		263	55	181	75	250	64	0.119048	0.275862	0.144144	0.827044	0.707031	0.796178	0.179685	0.776751	0.0194503	0.154835
PbANKA_09_v3	156028	156163	PBANKA_0904200	+	135	10	83	5	97	1	92		6	13	6	27	9	31	0.107527	0.0490196	0.0107527	0.315789	0.181818	0.225	0.0557664	0.240869	0.0194649	0.154835
PbANKA_02_v3	568659	568750	PBANKA_0214900	-	91	5	75	6	58	10	86		2	12	5	18	4	13	0.0625	0.09375	0.104167	0.142857	0.217391	0.235294	0.0868056	0.198514	0.0194815	0.154835
PbANKA_09_v3	757556	757718	PBANKA_0920400	+	162	12	35	17	78	24	58		7	129	12	214	18	170	0.255319	0.178947	0.292683	0.0514706	0.0530973	0.0957447	0.242316	0.0667709	0.0195743	0.154835
PbANKA_06_v3	623306	623517	PBANKA_0614900	-	211	9	100	17	148	11	151		73	35	78	75	87	30	0.0825688	0.10303	0.0679012	0.675926	0.509804	0.74359	0.0845001	0.643107	0.0196832	0.154835
PbANKA_14_v3	2157024	2157168	PBANKA_1455800	+	144	237	30	253	156	237	14		120	1711	122	1231	110	1229	0.88764	0.618582	0.944223	0.065538	0.09017	0.0821509	0.816815	0.0792863	0.0197427	0.154835
PbANKA_02_v3	466433	466559	PBANKA_0212400	+	126	14	185	20	152	7	138		63	15	66	46	58	45	0.0703518	0.116279	0.0482759	0.807692	0.589286	0.563107	0.0783022	0.653362	0.019749	0.154835
PbANKA_13_v3	1156774	1156896	PBANKA_1329000	-	122	8	36	14	108	4	24		15	1217	8	679	10	919	0.181818	0.114754	0.142857	0.0121753	0.0116448	0.0107643	0.146476	0.0115281	0.0197666	0.154835
PbANKA_12_v3	1341521	1341627	PBANKA_1234900	+	106	11	167	10	226	8	178		64	271	46	297	67	275	0.0617978	0.0423729	0.0430108	0.191045	0.134111	0.195906	0.0490605	0.173687	0.0198069	0.154835
PbANKA_07_v3	770707	770902	PBANKA_0721100	+	195	30	7	84	35	49	4		333	864	256	565	257	696	0.810811	0.705882	0.924528	0.278195	0.311815	0.269675	0.81374	0.286562	0.0198143	0.154835
PbANKA_06_v3	523537	523619	PBANKA_0612000	+	82	1	166	15	183	3	184		21	54	23	66	29	62	0.00598802	0.0757576	0.0160428	0.28	0.258427	0.318681	0.0325961	0.285703	0.0198221	0.154835
PbANKA_09_v3	1243566	1243730	PBANKA_0934400	-	164	89	152	147	173	104	96		67	564	69	672	60	681	0.369295	0.459375	0.52	0.106181	0.0931174	0.0809717	0.449557	0.0934232	0.0199232	0.154835
PbANKA_13_v3	2054675	2054761	PBANKA_1354300	+	86	260	1354	296	1289	255	1374		67	1466	110	1655	102	1161	0.16109	0.186751	0.156538	0.0437052	0.0623229	0.0807601	0.168126	0.0622627	0.0199474	0.154835
PbANKA_02_v3	108861	108992	PBANKA_0202600	+	131	46	10	79	66	36	18		199	1756	186	1537	158	1282	0.821429	0.544828	0.666667	0.10179	0.107951	0.109722	0.677641	0.106488	0.0199652	0.154835
PbANKA_04_v3	315626	315740	PBANKA_0408300	+	114	80	269	78	450	78	316		18	210	19	310	21	286	0.229226	0.147727	0.19797	0.0789474	0.0577508	0.0684039	0.191641	0.0683673	0.0199773	0.154835
PbANKA_13_v3	165773	166221	PBANKA_1302700	+	448	82	57	65	27	60	41		25	190	49	86	46	108	0.589928	0.706522	0.594059	0.116279	0.362963	0.298701	0.63017	0.259314	0.0199986	0.154835
PbANKA_03_v3	116638	116842	PBANKA_0303700	+	204	3	91	13	255	9	165		69	168	84	199	119	156	0.0319149	0.0485075	0.0517241	0.291139	0.29682	0.432727	0.0440488	0.340229	0.0200015	0.154835
PbANKA_12_v3	886415	886579	PBANKA_1223400	-	164	130	91	189	150	104	131		118	731	94	440	109	518	0.588235	0.557522	0.442553	0.138987	0.17603	0.173844	0.529437	0.162954	0.0200246	0.154835
PbANKA_03_v3	116921	117030	PBANKA_0303800	+	109	7	102	21	276	20	179		90	266	97	358	139	273	0.0642202	0.0707071	0.100503	0.252809	0.213187	0.337379	0.0784766	0.267791	0.0200996	0.154835
PbANKA_12_v3	1156838	1156950	PBANKA_1229900	+	112	46	9	73	51	37	17		29	190	33	211	47	186	0.836364	0.58871	0.685185	0.13242	0.135246	0.201717	0.703419	0.156461	0.0202152	0.154835
PbANKA_09_v3	946656	946779	PBANKA_0925700	-	123	24	36	28	74	13	31		37	860	31	660	28	567	0.4	0.27451	0.295455	0.0412486	0.0448625	0.0470588	0.323321	0.04439	0.0202187	0.154835
PbANKA_14_v3	2178165	2178352	PBANKA_1456800	-	187	0	130	3	371	3	209		117	188	95	246	71	207	0	0.00802139	0.0141509	0.383607	0.278592	0.255396	0.00739078	0.305865	0.0204952	0.154835
PbANKA_09_v3	1526609	1526738	PBANKA_0942100	+	129	2	356	4	481	5	377		27	58	33	118	67	116	0.00558659	0.00824742	0.013089	0.317647	0.218543	0.36612	0.00897434	0.30077	0.0204979	0.154835
PbANKA_14_v3	2186727	2186854	PBANKA_1457100	-	127	20	214	40	222	24	239		18	36	39	91	34	77	0.0854701	0.152672	0.0912548	0.333333	0.3	0.306306	0.109799	0.313213	0.0205245	0.154835
PbANKA_14_v3	1432554	1432703	PBANKA_1437900	-	149	2	7	18	17	5	11		3	2	11	3	10	3	0.222222	0.514286	0.3125	0.6	0.785714	0.769231	0.349669	0.718315	0.020557	0.154835
PbANKA_10_v3	1594979	1595072	PBANKA_1040000	+	93	103	43	92	115	89	58		104	1074	83	980	89	927	0.705479	0.444444	0.605442	0.0882852	0.0780809	0.0875984	0.585122	0.0846549	0.020581	0.154835
PbANKA_14_v3	1373672	1373930	PBANKA_1436400	+	258	11	129	13	140	23	157		9	25	19	42	16	45	0.0785714	0.0849673	0.127778	0.264706	0.311475	0.262295	0.0971055	0.279492	0.0206473	0.154835
PbANKA_13_v3	697169	697286	PBANKA_1316400	+	117	148	1060	163	815	161	667		40	1020	52	834	47	828	0.122517	0.166667	0.194444	0.0377358	0.0586907	0.0537143	0.161209	0.050047	0.0206576	0.154835
PbANKA_05_v3	473084	473361	PBANKA_0512000	+	277	5	2	4	3	4	3		3	11	5	43	13	35	0.714286	0.571429	0.571429	0.214286	0.104167	0.270833	0.619048	0.196429	0.0206819	0.154835
PbANKA_12_v3	1053016	1053151	PBANKA_1227600	-	135	4	13	9	20	3	15		52	10	52	20	62	10	0.235294	0.310345	0.166667	0.83871	0.722222	0.861111	0.237435	0.807348	0.0206892	0.154835
PbANKA_12_v3	814276	814393	PBANKA_1220900	-	117	3	87	8	94	5	97		41	10	35	25	45	35	0.0333333	0.0784314	0.0490196	0.803922	0.583333	0.5625	0.0535948	0.649918	0.0207058	0.154835
PbANKA_02_v3	88660	88742	PBANKA_0202000	-	82	21	500	35	302	27	329		12	49	25	95	21	97	0.0403071	0.103858	0.0758427	0.196721	0.208333	0.177966	0.0733358	0.19434	0.0207741	0.154835
PbANKA_05_v3	464495	464639	PBANKA_0511700	-	144	6	5	22	39	4	3		44	228	27	316	35	327	0.545455	0.360656	0.571429	0.161765	0.0787172	0.0966851	0.492513	0.112389	0.020794	0.154835
PbANKA_04_v3	205296	205457	PBANKA_0405800	-	161	11	68	13	192	19	153		26	36	24	69	29	72	0.139241	0.0634146	0.110465	0.419355	0.258065	0.287129	0.104373	0.321516	0.0209216	0.154885
PbANKA_13_v3	2496255	2496448	PBANKA_1365550	-	193	72	169	87	213	88	279		80	37	72	67	99	80	0.298755	0.29	0.239782	0.683761	0.517986	0.553073	0.276179	0.58494	0.0209297	0.154885
PbANKA_12_v3	1388052	1388221	PBANKA_1236400	+	169	8	339	20	467	3	276		127	79	116	173	125	153	0.0230548	0.0410678	0.0107527	0.616505	0.401384	0.44964	0.0249584	0.489176	0.0210765	0.154936
PbANKA_11_v3	578605	578694	PBANKA_1115100	-	89	13	6	54	33	39	5		51	378	34	220	43	399	0.684211	0.62069	0.886364	0.118881	0.133858	0.0972851	0.730421	0.116675	0.02108	0.154936
PbANKA_08_v3	1096450	1096630	PBANKA_0828200	-	180	12	6	31	42	17	6		44	586	15	410	46	508	0.666667	0.424658	0.73913	0.0698413	0.0352941	0.0830325	0.610152	0.0627226	0.0211307	0.154936
PbANKA_08_v3	1013931	1014350	PBANKA_0826300	+	419	186	269	292	519	251	268		162	838	149	705	128	621	0.408791	0.360049	0.483622	0.162	0.174473	0.170895	0.417488	0.169123	0.0211604	0.154936
PbANKA_10_v3	1473789	1473910	PBANKA_1036300	-	121	25	74	23	105	36	119		11	337	22	420	14	313	0.252525	0.179688	0.232258	0.0316092	0.0497738	0.0428135	0.22149	0.0413988	0.0212552	0.154936
PbANKA_09_v3	1455415	1455574	PBANKA_0940100	-	159	2	196	8	204	10	178		74	95	58	133	62	113	0.010101	0.0377358	0.0531915	0.43787	0.303665	0.354286	0.0336761	0.365273	0.0212675	0.154936
PbANKA_12_v3	388794	388892	PBANKA_1210400	+	98	40	54	32	63	19	59		26	135	15	125	15	155	0.425532	0.336842	0.24359	0.161491	0.107143	0.0882353	0.335321	0.118956	0.0212786	0.154936
PbANKA_14_v3	1343639	1343752	PBANKA_1435500	+	113	4	12	16	61	15	35		3	64	7	74	11	85	0.25	0.207792	0.3	0.0447761	0.0864198	0.114583	0.252597	0.0819264	0.021282	0.154936
PbANKA_14_v3	2138069	2138198	PBANKA_1455000	+	129	14	93	26	147	24	135		70	46	73	93	83	86	0.130841	0.150289	0.150943	0.603448	0.439759	0.491124	0.144025	0.511444	0.0213724	0.155216
PbANKA_12_v3	746592	747127	PBANKA_1219400	+	535	27	324	48	259	51	348		153	38	159	95	207	133	0.0769231	0.156352	0.12782	0.801047	0.625984	0.608824	0.120365	0.678618	0.0213983	0.155216
PbANKA_05_v3	491353	491688	PBANKA_0512700	-	335	91	127	204	400	103	191		156	810	158	682	110	708	0.417431	0.337748	0.35034	0.161491	0.188095	0.134474	0.368507	0.161353	0.021656	0.156326
PbANKA_10_v3	994955	995063	PBANKA_1024700	+	108	91	411	157	563	112	381		102	878	106	1021	100	920	0.181275	0.218056	0.227181	0.104082	0.094055	0.0980392	0.208837	0.0987253	0.0217916	0.156455
PbANKA_07_v3	777478	777622	PBANKA_0721400	-	144	53	173	39	129	38	177		10	181	17	147	11	159	0.234513	0.232143	0.176744	0.052356	0.103659	0.0647059	0.214467	0.0735735	0.0218422	0.156455
PbANKA_10_v3	273369	273525	PBANKA_1005300	-	156	39	141	77	142	64	121		212	21	207	50	229	58	0.216667	0.351598	0.345946	0.909871	0.805447	0.797909	0.304737	0.837743	0.0218473	0.156455
PbANKA_05_v3	816662	816800	PBANKA_0521900	-	138	108	55	131	185	100	51		61	1528	46	1067	50	824	0.662577	0.414557	0.662252	0.0383889	0.0413297	0.0572082	0.579795	0.0456423	0.0220472	0.157438
PbANKA_11_v3	364369	364576	PBANKA_1109300	-	207	12	25	18	66	15	35		6	225	10	234	10	182	0.324324	0.214286	0.3	0.025974	0.0409836	0.0520833	0.279537	0.0396803	0.0221726	0.157653
PbANKA_13_v3	1145403	1145589	PBANKA_1328700	+	186	3	137	14	104	12	131		36	18	38	39	51	32	0.0214286	0.118644	0.0839161	0.666667	0.493506	0.614458	0.0746629	0.591544	0.0222139	0.157653
PbANKA_06_v3	870589	870697	PBANKA_0621700	+	108	27	64	34	124	21	89		12	417	8	415	13	425	0.296703	0.21519	0.190909	0.027972	0.0189125	0.0296804	0.234267	0.0255216	0.0222296	0.157653
PbANKA_14_v3	2393480	2393664	PBANKA_1463200	+	184	31	75	47	178	44	130		12	166	16	189	21	280	0.292453	0.208889	0.252874	0.0674157	0.0780488	0.0697674	0.251405	0.071744	0.0222355	0.157653
PbANKA_02_v3	167776	167909	PBANKA_0204900	+	133	36	138	50	193	61	161		17	207	20	246	18	227	0.206897	0.205761	0.274775	0.0758929	0.075188	0.0734694	0.229144	0.0748501	0.0224311	0.158102
PbANKA_14_v3	2137889	2138007	PBANKA_1455000	+	118	8	90	9	104	12	109		26	29	32	66	31	55	0.0816327	0.079646	0.0991736	0.472727	0.326531	0.360465	0.0868174	0.386574	0.0226131	0.158524
PbANKA_10_v3	1539431	1539615	PBANKA_1038200	+	184	29	369	64	477	106	561		31	77	53	166	65	129	0.0728643	0.118299	0.158921	0.287037	0.242009	0.335052	0.116695	0.288033	0.0226337	0.158524
PbANKA_09_v3	1156942	1157139	PBANKA_0931700	-	197	30	596	36	661	39	490		142	334	127	508	145	415	0.0479233	0.0516499	0.073724	0.298319	0.2	0.258929	0.0577658	0.252416	0.0226954	0.158524
PbANKA_07_v3	468316	468443	PBANKA_0712200	+	127	3	301	12	277	10	281		114	131	100	226	136	164	0.00986842	0.0415225	0.0343643	0.465306	0.306748	0.453333	0.0285851	0.408463	0.0227407	0.158524
PbANKA_01_v3	183811	183930	PBANKA_0104400	-	119	4	2	34	31	4	3		164	658	75	243	163	489	0.666667	0.523077	0.571429	0.199513	0.235849	0.25	0.587057	0.228454	0.0228569	0.158524
PbANKA_03_v3	437357	437488	PBANKA_0312600	-	131	16	33	20	63	19	47		45	9	38	32	61	32	0.326531	0.240964	0.287879	0.833333	0.542857	0.655914	0.285124	0.677368	0.0228842	0.158524
PbANKA_01_v3	442800	442926	PBANKA_0111400	+	126	155	443	233	772	149	486		34	871	104	910	70	1004	0.259197	0.231841	0.234646	0.0375691	0.102564	0.0651769	0.241895	0.0684367	0.0229401	0.158642
PbANKA_10_v3	1472399	1472604	PBANKA_1036200	-	205	4	456	4	514	7	443		42	119	50	227	43	209	0.00869565	0.00772201	0.0155556	0.26087	0.180505	0.170635	0.0106577	0.204003	0.0230228	0.158706
PbANKA_10_v3	1267965	1268053	PBANKA_1031500	-	88	26	1	33	11	47	8		11	41	22	47	11	44	0.962963	0.75	0.854545	0.211538	0.318841	0.2	0.855836	0.24346	0.0231491	0.158706
PbANKA_12_v3	1182841	1182962	PBANKA_1230300	-	121	13	106	19	86	15	116		21	35	14	23	31	37	0.109244	0.180952	0.114504	0.375	0.378378	0.455882	0.1349	0.403087	0.0231971	0.158706
PbANKA_09_v3	766913	766996	PBANKA_0920800	-	83	214	1015	195	1115	136	1029		114	2560	75	1992	94	2171	0.174125	0.148855	0.116738	0.0426328	0.0362845	0.0415011	0.146573	0.0401394	0.0232733	0.158706
PbANKA_06_v3	189671	189811	PBANKA_0603300	-	140	2	14	3	45	1	15		16	10	21	39	31	27	0.125	0.0625	0.0625	0.615385	0.35	0.534483	0.0833333	0.499956	0.0233334	0.158706
PbANKA_11_v3	601246	601482	PBANKA_1115700	+	236	12	63	35	175	19	67		31	650	31	523	30	623	0.16	0.166667	0.22093	0.0455213	0.0559567	0.0459418	0.182532	0.0491399	0.0235198	0.158706
PbANKA_14_v3	1435755	1436288	PBANKA_1438000	-	533	48	41	162	112	175	44		88	676	107	414	123	592	0.539326	0.591241	0.799087	0.115183	0.205374	0.172028	0.643218	0.164195	0.0235494	0.158706
PbANKA_11_v3	346662	346805	PBANKA_1108800	+	143	26	32	103	150	34	25		206	856	174	669	237	783	0.448276	0.407115	0.576271	0.193974	0.206406	0.232353	0.477221	0.210911	0.0237341	0.158706
PbANKA_11_v3	831150	831277	PBANKA_1122400	-	127	4	99	7	204	5	172		20	137	23	173	27	139	0.038835	0.0331754	0.0282486	0.127389	0.117347	0.162651	0.0334196	0.135795	0.0237451	0.158706
PbANKA_09_v3	645337	645512	PBANKA_0917000	-	175	32	3	86	38	29	14		284	835	274	771	301	867	0.914286	0.693548	0.674419	0.253798	0.262201	0.257705	0.760751	0.257901	0.0237648	0.158706
PbANKA_12_v3	813684	813833	PBANKA_1220900	-	149	20	199	61	167	16	190		328	0	228	63	278	55	0.0913242	0.267544	0.0776699	1	0.783505	0.834835	0.145513	0.87278	0.0238408	0.158878
PbANKA_11_v3	156412	156514	PBANKA_1103500	+	102	5	103	20	130	12	99		113	10	75	44	99	24	0.0462963	0.133333	0.108108	0.918699	0.630252	0.804878	0.0959126	0.78461	0.0239191	0.159026
PbANKA_01_v3	163470	163592	PBANKA_0103700	-	122	94	88	70	78	74	115		11	32	18	74	22	73	0.516484	0.472973	0.391534	0.255814	0.195652	0.231579	0.46033	0.227682	0.0239461	0.159029
PbANKA_13_v3	1026436	1026600	PBANKA_1326100	-	164	13	63	19	118	18	70		33	1080	43	942	41	1081	0.171053	0.138686	0.204545	0.0296496	0.0436548	0.0365419	0.171428	0.0366154	0.0241124	0.159501
PbANKA_09_v3	776288	776458	PBANKA_0921200	-	170	6	9	15	14	5	10		7	112	3	61	6	97	0.4	0.517241	0.333333	0.0588235	0.046875	0.0582524	0.416858	0.0546503	0.0241619	0.159501
PbANKA_10_v3	673436	673547	PBANKA_1015300	+	111	9	5	10	8	6	2		3	5	8	22	6	13	0.642857	0.555556	0.75	0.375	0.266667	0.315789	0.649471	0.319152	0.0241635	0.159501
PbANKA_14_v3	1052253	1052363	PBANKA_1427200	+	110	103	355	179	718	125	330		425	4130	373	3623	329	3203	0.224891	0.199554	0.274725	0.0933041	0.0933433	0.0931484	0.233057	0.0932653	0.0241773	0.159501
PbANKA_07_v3	587001	587085	PBANKA_0716000	-	84	31	216	46	357	35	209		8	592	23	484	10	413	0.125506	0.114144	0.143443	0.0133333	0.0453649	0.0236407	0.127698	0.0274463	0.0242125	0.159557
PbANKA_08_v3	983639	983808	PBANKA_0825400	-	169	0	1	11	46	0	10		17	62	23	50	22	91	0	0.192982	0	0.21519	0.315068	0.19469	0.0643275	0.24165	0.0244455	0.160209
PbANKA_12_v3	588715	588844	PBANKA_1215700	-	129	27	35	46	125	12	20		84	1444	78	1343	83	1191	0.435484	0.269006	0.375	0.0549738	0.0548909	0.0651491	0.35983	0.058338	0.0246344	0.160343
PbANKA_10_v3	205932	206130	PBANKA_1003300	+	198	34	102	96	114	52	179		275	18	194	33	219	27	0.25	0.457143	0.225108	0.938567	0.854626	0.890244	0.31075	0.894479	0.0246427	0.160343
PbANKA_11_v3	1651004	1651125	PBANKA_1144300	-	121	14	128	33	205	9	174		20	43	25	68	20	53	0.0985915	0.138655	0.0491803	0.31746	0.268817	0.273973	0.0954758	0.28675	0.0246574	0.160343
PbANKA_12_v3	389209	389325	PBANKA_1210400	+	116	67	55	77	101	39	71		38	362	33	362	44	411	0.54918	0.432584	0.354545	0.095	0.0835443	0.0967033	0.445437	0.0917492	0.024771	0.160582
PbANKA_14_v3	1164891	1165056	PBANKA_1430300	+	165	5	7	16	48	3	5		4	30	13	153	7	72	0.416667	0.25	0.375	0.117647	0.0783133	0.0886076	0.347222	0.094856	0.024805	0.160628
PbANKA_11_v3	1561626	1561728	PBANKA_1141400	+	102	2	5	5	40	1	12		50	13	37	28	70	14	0.285714	0.111111	0.0769231	0.793651	0.569231	0.833333	0.157916	0.732072	0.0248593	0.160649
PbANKA_11_v3	1370765	1370862	PBANKA_1136400	-	97	9	291	18	325	23	310		30	123	30	167	30	135	0.03	0.0524781	0.0690691	0.196078	0.152284	0.181818	0.0505157	0.176727	0.024862	0.160649
PbANKA_11_v3	365746	365826	PBANKA_1109300	-	80	6	0	9	6	6	0		15	8	6	23	13	18	1	0.6	1	0.652174	0.206897	0.419355	0.866667	0.426142	0.0251887	0.162016
PbANKA_10_v3	220726	220816	PBANKA_1003600	-	90	28	11	43	29	12	11		14	128	22	120	33	170	0.717949	0.597222	0.521739	0.0985915	0.15493	0.162562	0.612303	0.138694	0.0252525	0.162082
PbANKA_08_v3	1121563	1121683	PBANKA_0829300	-	120	2	70	7	68	2	33		34	58	26	54	35	39	0.0277778	0.0933333	0.0571429	0.369565	0.325	0.472973	0.059418	0.389179	0.0253279	0.162082
PbANKA_02_v3	171164	171288	PBANKA_0205100	+	124	1	59	5	79	6	114		37	70	42	70	33	106	0.0166667	0.0595238	0.05	0.345794	0.375	0.23741	0.0420635	0.319401	0.0254791	0.162702
PbANKA_01_v3	210764	210851	PBANKA_0105100	-	87	9	7	17	33	6	4		5	115	7	241	8	154	0.5625	0.34	0.6	0.0416667	0.0282258	0.0493827	0.500833	0.0397584	0.0255475	0.16275
PbANKA_13_v3	2015737	2015881	PBANKA_1353000	+	144	4	41	9	32	3	30		18	7	22	9	16	20	0.0888889	0.219512	0.0909091	0.72	0.709677	0.444444	0.133103	0.624707	0.0255556	0.16275
PbANKA_11_v3	1390666	1390853	PBANKA_1136900	-	187	54	89	106	99	103	105		94	408	53	226	69	354	0.377622	0.517073	0.495192	0.187251	0.189964	0.163121	0.463296	0.180112	0.0258427	0.162984
PbANKA_13_v3	1445313	1445407	PBANKA_1336500	+	94	16	10	22	30	18	21		25	245	23	162	21	231	0.615385	0.423077	0.461538	0.0925926	0.124324	0.0833333	0.5	0.100083	0.0258521	0.162984
PbANKA_13_v3	489031	489219	PBANKA_1310700	-	188	34	63	82	188	48	75		111	610	94	430	109	548	0.350515	0.303704	0.390244	0.153953	0.179389	0.165906	0.348154	0.166416	0.0258665	0.162984
PbANKA_13_v3	681611	681722	PBANKA_1316200	-	111	40	117	40	133	20	118		27	204	35	249	15	205	0.254777	0.231214	0.144928	0.116883	0.123239	0.0681818	0.210306	0.102768	0.0259056	0.162987
PbANKA_05_v3	815827	815952	PBANKA_0521900	-	125	151	38	165	166	130	39		37	981	63	807	69	960	0.798942	0.498489	0.769231	0.0363458	0.0724138	0.0670554	0.688887	0.058605	0.0259614	0.163167
PbANKA_14_v3	856869	857123	PBANKA_1421500	-	254	2	4	6	21	1	9		71	26	47	34	79	34	0.333333	0.222222	0.1	0.731959	0.580247	0.699115	0.218519	0.67044	0.0261324	0.163642
PbANKA_07_v3	420379	420497	PBANKA_0710900	+	118	189	685	228	781	166	691		157	120	170	230	179	220	0.216247	0.225966	0.193699	0.566787	0.425	0.448622	0.211971	0.480136	0.0261468	0.163642
PbANKA_14_v3	1284647	1284785	PBANKA_1434400	-	138	11	21	15	162	9	33		74	59	48	113	87	70	0.34375	0.0847458	0.214286	0.556391	0.298137	0.55414	0.21426	0.469556	0.0263482	0.163995
PbANKA_05_v3	275154	275263	PBANKA_0506500	+	109	12	387	23	428	18	425		16	94	37	159	15	114	0.0300752	0.0509978	0.0406321	0.145455	0.188776	0.116279	0.0405683	0.15017	0.0263913	0.163995
PbANKA_13_v3	298649	298932	PBANKA_1306200	-	283	42	349	54	278	50	360		98	141	71	145	107	179	0.107417	0.162651	0.121951	0.410042	0.328704	0.374126	0.130673	0.370957	0.0264458	0.163995
PbANKA_02_v3	85154	85355	PBANKA_0201800	+	201	40	352	50	224	48	267		55	77	56	101	66	101	0.102041	0.182482	0.152381	0.416667	0.356688	0.39521	0.145635	0.389521	0.0265347	0.163995
PbANKA_14_v3	1063089	1063440	PBANKA_1427600	+	351	6	4	34	44	7	2		73	365	60	396	94	322	0.6	0.435897	0.777778	0.166667	0.131579	0.225962	0.604558	0.174736	0.0265507	0.163995
PbANKA_08_v3	1087497	1087585	PBANKA_0828000	+	88	13	78	23	110	13	69		17	234	7	166	15	222	0.142857	0.172932	0.158537	0.0677291	0.0404624	0.0632911	0.158109	0.0571609	0.0265871	0.163995
PbANKA_11_v3	1127136	1127277	PBANKA_1129600	+	141	5	11	19	70	8	14		27	1214	52	1278	40	785	0.3125	0.213483	0.363636	0.0217566	0.0390977	0.0484848	0.29654	0.0364464	0.0267667	0.164451
PbANKA_13_v3	638464	638635	PBANKA_1315000	+	171	29	126	58	301	47	159		26	448	41	498	44	571	0.187097	0.16156	0.228155	0.0548523	0.0760668	0.0715447	0.192271	0.0674879	0.0268416	0.164451
PbANKA_14_v3	2196921	2197135	PBANKA_1457200	-	214	12	230	27	190	19	145		47	24	46	53	69	51	0.0495868	0.124424	0.115854	0.661972	0.464646	0.575	0.0966215	0.567206	0.0268964	0.164451
PbANKA_09_v3	1523924	1524010	PBANKA_0942100	-	86	11	302	18	297	17	308		16	86	23	89	45	125	0.0351438	0.0571429	0.0523077	0.156863	0.205357	0.264706	0.0481981	0.208975	0.0269085	0.164451
PbANKA_11_v3	169319	169550	PBANKA_1104100	+	231	7	14	9	30	6	8		3	63	2	177	3	80	0.333333	0.230769	0.428571	0.0454545	0.0111732	0.0361446	0.330891	0.0309241	0.0269407	0.164451
PbANKA_09_v3	97037	97173	PBANKA_0902500	-	136	12	101	33	206	28	143		70	140	71	188	131	188	0.106195	0.138075	0.163743	0.333333	0.274131	0.410658	0.136004	0.339374	0.0270396	0.164578
PbANKA_10_v3	867290	867386	PBANKA_1020900	-	96	18	103	27	140	24	102		6	295	18	188	15	243	0.14876	0.161677	0.190476	0.0199336	0.0873786	0.0581395	0.166971	0.0551506	0.0270902	0.164685
PbANKA_06_v3	764112	764293	PBANKA_0618300	+	181	13	195	14	137	9	172		7	20	12	48	14	49	0.0625	0.0927152	0.0497238	0.259259	0.2	0.222222	0.068313	0.22716	0.0271398	0.164685
PbANKA_14_v3	1343034	1343290	PBANKA_1435500	+	256	13	34	79	98	38	46		19	209	21	186	28	212	0.276596	0.446328	0.452381	0.0833333	0.101449	0.116667	0.391768	0.100483	0.0272388	0.164784
PbANKA_13_v3	1916811	1916989	PBANKA_1350000	+	178	24	171	33	182	19	175		18	23	26	54	27	48	0.123077	0.153488	0.0979381	0.439024	0.325	0.36	0.124834	0.374675	0.0272902	0.164928
PbANKA_14_v3	1710940	1711104	PBANKA_1444600	-	164	93	185	84	315	57	191		34	1386	27	1164	29	903	0.334532	0.210526	0.229839	0.0239437	0.02267	0.0311159	0.258299	0.0259099	0.0273281	0.16499
PbANKA_10_v3	1595151	1595246	PBANKA_1040000	+	95	82	73	87	173	94	77		107	1794	103	1545	95	1417	0.529032	0.334615	0.549708	0.0562862	0.0625	0.0628307	0.471118	0.060539	0.0273658	0.165049
PbANKA_13_v3	376854	376974	PBANKA_1307900	+	120	28	0	92	15	43	0		176	291	217	204	147	213	1	0.859813	1	0.376874	0.515439	0.408333	0.953271	0.433549	0.0275788	0.165292
PbANKA_11_v3	114635	114718	PBANKA_1102300	-	83	40	13	60	63	39	13		164	870	163	906	163	861	0.754717	0.487805	0.75	0.158607	0.152479	0.15918	0.664174	0.156755	0.0275808	0.165292
PbANKA_10_v3	1174694	1174807	PBANKA_1028800	-	113	6	172	9	193	2	257		40	26	51	76	40	71	0.0337079	0.0445545	0.00772201	0.606061	0.401575	0.36036	0.0286614	0.455999	0.0276107	0.165292
PbANKA_13_v3	1352077	1352235	PBANKA_1333500	-	158	54	206	77	240	51	197		17	335	19	293	35	292	0.207692	0.242902	0.205645	0.0482955	0.0608974	0.107034	0.218747	0.0720755	0.0276326	0.165292
PbANKA_08_v3	308947	309101	PBANKA_0806500	-	154	5	460	15	443	4	412		175	48	99	114	127	97	0.0107527	0.0327511	0.00961539	0.784753	0.464789	0.566964	0.0177064	0.605502	0.0276822	0.165292
PbANKA_10_v3	1503169	1503318	PBANKA_1037100	+	149	0	93	3	82	4	92		10	66	7	41	9	71	0	0.0352941	0.0416667	0.131579	0.145833	0.1125	0.0256536	0.129971	0.0279317	0.166117
PbANKA_02_v3	334247	334339	PBANKA_0209600	-	92	3	6	8	27	12	14		6	80	4	76	10	67	0.333333	0.228571	0.461538	0.0697674	0.05	0.12987	0.341148	0.0832125	0.0282349	0.16654
PbANKA_07_v3	468495	468592	PBANKA_0712200	+	97	3	248	8	250	1	282		94	141	74	235	90	195	0.0119522	0.0310078	0.00353357	0.4	0.239482	0.315789	0.0154978	0.318424	0.028275	0.16654
PbANKA_09_v3	643872	643961	PBANKA_0917000	-	89	10	26	24	106	14	47		54	897	75	1060	31	766	0.277778	0.184615	0.229508	0.0567823	0.0660793	0.0388959	0.230634	0.0539192	0.0283111	0.16654
PbANKA_07_v3	467864	468033	PBANKA_0712200	+	169	2	438	2	453	0	409		25	188	34	418	39	256	0.00454546	0.0043956	0	0.117371	0.0752212	0.132203	0.00298035	0.108265	0.0283506	0.16654
PbANKA_07_v3	468112	468205	PBANKA_0712200	+	93	3	382	6	388	9	364		71	177	76	376	103	250	0.00779221	0.0152284	0.0241287	0.28629	0.168142	0.291785	0.0157164	0.248739	0.0284641	0.16654
PbANKA_06_v3	617104	617236	PBANKA_0614600	+	132	0	97	3	75	0	80		6	37	4	30	4	38	0	0.0384615	0	0.139535	0.117647	0.0952381	0.0128205	0.117473	0.0284711	0.16654
PbANKA_09_v3	1527501	1527572	PBANKA_0942200	+	71	79	600	104	511	99	463		53	101	71	173	101	171	0.116348	0.169106	0.176157	0.344156	0.290984	0.371324	0.15387	0.335488	0.0284765	0.16654
PbANKA_10_v3	888514	888683	PBANKA_1021800	+	169	32	68	31	68	35	74		1	15	6	30	2	35	0.32	0.313131	0.321101	0.0625	0.166667	0.0540541	0.318077	0.0944069	0.0286578	0.16724
PbANKA_03_v3	176224	176356	PBANKA_0305200	+	132	5	122	3	94	3	102		7	21	5	25	9	50	0.0393701	0.0309278	0.0285714	0.25	0.166667	0.152542	0.0329564	0.189736	0.0286805	0.16724
PbANKA_14_v3	1479682	1479802	PBANKA_1439000	-	120	2	10	5	53	2	14		10	18	19	28	24	26	0.166667	0.0862069	0.125	0.357143	0.404255	0.48	0.125958	0.413799	0.0286943	0.16724
PbANKA_09_v3	1268632	1268733	PBANKA_0934700	+	101	24	8	77	86	19	11		386	1824	299	1570	382	1493	0.75	0.472393	0.633333	0.174661	0.159979	0.203733	0.618575	0.179458	0.0287081	0.16724
PbANKA_13_v3	1932928	1933037	PBANKA_1350700	-	109	27	176	42	175	41	147		6	92	8	101	9	98	0.133005	0.193548	0.218085	0.0612245	0.0733945	0.0841121	0.181546	0.0729104	0.028826	0.167527
PbANKA_13_v3	280829	280977	PBANKA_1305400	-	148	14	55	28	54	28	55		33	2	29	9	65	13	0.202899	0.341463	0.337349	0.942857	0.763158	0.833333	0.293904	0.846449	0.028959	0.167527
PbANKA_08_v3	1048226	1048468	PBANKA_0827000	+	242	64	23	115	137	71	29		193	1893	147	1286	118	1371	0.735632	0.456349	0.71	0.0925216	0.102582	0.0792478	0.633994	0.0914505	0.028998	0.167527
PbANKA_13_v3	1622349	1622451	PBANKA_1341300	-	102	32	7	82	72	39	21		142	914	120	650	128	684	0.820513	0.532468	0.65	0.13447	0.155844	0.157635	0.66766	0.149316	0.0290097	0.167527
PbANKA_12_v3	344434	344692	PBANKA_1208800	-	258	113	18	209	169	201	22		410	2540	376	2164	317	1600	0.862595	0.55291	0.901345	0.138983	0.148031	0.165363	0.772284	0.150792	0.0290828	0.167618
PbANKA_12_v3	1183782	1183946	PBANKA_1230500	+	164	131	745	185	710	142	592		69	790	92	861	55	818	0.149543	0.206704	0.19346	0.080326	0.0965373	0.0630011	0.183236	0.0799548	0.0290911	0.167618
PbANKA_11_v3	1380244	1380393	PBANKA_1136700	+	149	1	3	6	22	2	6		3	100	8	79	5	167	0.25	0.214286	0.25	0.0291262	0.091954	0.0290698	0.238095	0.05005	0.0291993	0.167618
PbANKA_14_v3	1822586	1822789	PBANKA_1447500	-	203	32	67	33	47	36	38		10	62	9	48	10	59	0.323232	0.4125	0.486486	0.138889	0.157895	0.144928	0.407406	0.147237	0.0292123	0.167618
PbANKA_09_v3	1326153	1326286	PBANKA_0936900	-	133	171	368	686	451	135	319		7227	54	5462	119	4673	87	0.317254	0.603342	0.297357	0.992583	0.978678	0.981723	0.405984	0.984328	0.0294678	0.168062
PbANKA_02_v3	218976	219172	PBANKA_0206300	-	196	139	118	451	616	256	332		417	2465	431	1997	523	2128	0.540856	0.42268	0.435374	0.144691	0.177512	0.197284	0.466304	0.173163	0.0295629	0.168196
PbANKA_12_v3	210321	210416	PBANKA_1205100	+	95	185	140	231	176	351	139		55	173	107	192	91	195	0.569231	0.567568	0.716327	0.241228	0.35786	0.318182	0.617708	0.305756	0.0296921	0.168196
PbANKA_05_v3	423346	423520	PBANKA_0510200	+	174	17	39	16	70	22	41		9	87	8	151	12	119	0.303571	0.186047	0.349206	0.09375	0.0503145	0.0916031	0.279608	0.0785558	0.0297164	0.168196
PbANKA_13_v3	1818169	1818359	PBANKA_1346500	-	190	10	297	15	350	20	323		114	52	81	121	87	82	0.0325733	0.0410959	0.058309	0.686747	0.40099	0.514793	0.0439927	0.534177	0.0298266	0.16866
PbANKA_14_v3	1112746	1112991	PBANKA_1428600	-	245	12	97	10	96	7	145		34	62	20	53	30	49	0.110092	0.0943396	0.0460526	0.354167	0.273973	0.379747	0.0834947	0.335962	0.0299097	0.168714
PbANKA_14_v3	1848407	1848593	PBANKA_1448100	-	186	31	429	32	388	35	329		44	89	45	150	42	118	0.0673913	0.0761905	0.0961538	0.330827	0.230769	0.2625	0.0799119	0.274699	0.0299542	0.168714
PbANKA_04_v3	209589	209821	PBANKA_0406000	-	232	62	49	119	163	44	84		95	443	62	396	64	393	0.558559	0.421986	0.34375	0.17658	0.135371	0.140044	0.441431	0.150665	0.029973	0.168714
PbANKA_09_v3	1134683	1134810	PBANKA_0931100	+	127	2	22	3	184	1	56		54	252	46	253	72	299	0.0833333	0.0160428	0.0175439	0.176471	0.153846	0.19407	0.0389733	0.174796	0.0300538	0.168898
PbANKA_03_v3	72736	72870	PBANKA_0302200	-	134	9	41	17	143	18	79		10	888	8	631	7	550	0.18	0.10625	0.185567	0.0111359	0.0125196	0.0125673	0.157272	0.0120742	0.0300665	0.168898
PbANKA_10_v3	1084649	1084755	PBANKA_1026300	+	106	110	40	156	140	171	31		62	319	68	341	58	310	0.733333	0.527027	0.846535	0.16273	0.166259	0.157609	0.702298	0.162199	0.0301415	0.169093
PbANKA_14_v3	1713136	1713246	PBANKA_1444600	-	110	54	27	65	94	38	38		100	1056	65	685	89	733	0.666667	0.408805	0.5	0.0865052	0.0866667	0.108273	0.525157	0.0938148	0.0304756	0.17017
PbANKA_14_v3	175056	175186	PBANKA_1402500	-	130	28	20	39	40	27	41		42	193	31	140	47	208	0.583333	0.493671	0.397059	0.178723	0.181287	0.184314	0.491354	0.181441	0.030501	0.17017
PbANKA_05_v3	473762	473915	PBANKA_0512000	+	153	8	7	12	7	7	3		6	18	6	62	15	42	0.533333	0.631579	0.7	0.25	0.0882353	0.263158	0.621637	0.200464	0.0306381	0.17017
PbANKA_13_v3	603896	604032	PBANKA_1314200	-	136	49	83	63	115	39	84		30	198	51	179	37	203	0.371212	0.353933	0.317073	0.131579	0.221739	0.154167	0.347406	0.169162	0.0306586	0.17017
PbANKA_10_v3	206248	206485	PBANKA_1003300	+	237	15	215	175	211	23	259		1813	26	1111	66	1289	53	0.0652174	0.453368	0.0815603	0.985862	0.943925	0.960507	0.200049	0.963431	0.030706	0.17017
PbANKA_07_v3	620043	620139	PBANKA_0716900	+	96	35	51	28	50	43	37		4	21	12	116	8	62	0.406977	0.358974	0.5375	0.16	0.09375	0.114286	0.434484	0.122679	0.0307255	0.17017
PbANKA_09_v3	1026503	1026595	PBANKA_0927700	+	92	105	19	126	140	142	27		51	3289	60	2177	67	2337	0.846774	0.473684	0.840237	0.0152695	0.0268216	0.0278702	0.720232	0.0233204	0.030766	0.17017
PbANKA_14_v3	1675608	1675739	PBANKA_1443700	+	131	0	239	4	202	6	189		41	63	36	99	31	88	0	0.0194175	0.0307692	0.394231	0.266667	0.260504	0.0167289	0.307134	0.0307769	0.17017
PbANKA_14_v3	840446	840624	PBANKA_1420900	-	178	40	38	117	257	34	38		193	2424	173	1889	147	1630	0.512821	0.312834	0.472222	0.0737486	0.0838991	0.0827237	0.432626	0.0801238	0.0308768	0.17025
PbANKA_10_v3	866346	866429	PBANKA_1020900	-	83	22	155	54	270	45	142		28	518	32	501	43	382	0.124294	0.166667	0.240642	0.0512821	0.0600375	0.101176	0.177201	0.070832	0.0310216	0.170576
PbANKA_11_v3	1561472	1561566	PBANKA_1141400	+	94	10	9	19	45	5	17		93	10	86	29	115	12	0.526316	0.296875	0.227273	0.902913	0.747826	0.905512	0.350155	0.852084	0.0311565	0.171003
PbANKA_06_v3	305148	305276	PBANKA_0606200	-	128	5	15	17	93	9	18		2	65	5	337	11	165	0.25	0.154545	0.333333	0.0298507	0.0146199	0.0625	0.24596	0.0356569	0.0313037	0.171496
PbANKA_08_v3	907374	907491	PBANKA_0823200	+	117	22	7	14	16	9	7		2	30	6	107	6	37	0.758621	0.466667	0.5625	0.0625	0.0530973	0.139535	0.595929	0.0850441	0.031355	0.17162
PbANKA_08_v3	529775	529893	PBANKA_0811700	+	118	3	115	9	135	2	109		56	130	42	118	67	102	0.0254237	0.0625	0.018018	0.301075	0.2625	0.39645	0.0353139	0.320008	0.0314393	0.171924
PbANKA_07_v3	467495	467626	PBANKA_0712200	+	131	3	358	8	330	5	394		65	93	74	246	81	152	0.00831025	0.0236686	0.0125313	0.411392	0.23125	0.347639	0.0148367	0.330094	0.0314861	0.171993
PbANKA_11_v3	1608213	1608545	PBANKA_1142800	+	332	138	1152	193	913	161	712		34	818	45	886	54	823	0.106977	0.174503	0.184422	0.0399061	0.0483351	0.0615735	0.1553	0.0499383	0.0315446	0.171993
PbANKA_12_v3	355246	355378	PBANKA_1209200	+	132	17	88	13	98	10	77		5	187	4	87	4	191	0.161905	0.117117	0.114943	0.0260417	0.043956	0.0205128	0.131321	0.0301702	0.0315652	0.171993
PbANKA_05_v3	101164	101258	PBANKA_0502700	-	94	39	386	60	366	41	364		17	32	65	109	29	95	0.0917647	0.140845	0.101235	0.346939	0.373563	0.233871	0.111281	0.318124	0.0315958	0.171993
PbANKA_10_v3	674961	675094	PBANKA_1015400	+	133	6	69	14	175	3	92		12	42	20	114	12	59	0.08	0.0740741	0.0315789	0.222222	0.149254	0.169014	0.0618843	0.180163	0.031752	0.172529
PbANKA_02_v3	143183	143459	PBANKA_0203800	+	276	3	117	7	173	11	124		23	76	14	71	33	68	0.025	0.0388889	0.0814815	0.232323	0.164706	0.326733	0.0484568	0.241254	0.0318137	0.172591
PbANKA_07_v3	468941	469087	PBANKA_0712200	+	146	15	366	35	420	25	385		414	327	370	679	422	559	0.0393701	0.0769231	0.0609756	0.558704	0.352717	0.430173	0.0590896	0.447198	0.0318212	0.172591
PbANKA_08_v3	1275826	1275951	PBANKA_0834000	-	125	1	139	3	160	1	145		4	16	6	44	10	42	0.00714286	0.0184049	0.00684931	0.2	0.12	0.192308	0.010799	0.170769	0.0318769	0.172736
PbANKA_08_v3	1243526	1243638	PBANKA_0832900	-	112	0	51	8	50	2	55		25	5	20	8	26	28	0	0.137931	0.0350877	0.833333	0.714286	0.481481	0.0576729	0.676367	0.0321466	0.173339
PbANKA_10_v3	1174204	1174434	PBANKA_1028800	-	230	70	243	119	354	78	284		105	32	125	105	127	89	0.223642	0.251586	0.21547	0.766423	0.543478	0.587963	0.230232	0.632622	0.0321555	0.173339
PbANKA_02_v3	109055	109138	PBANKA_0202700	+	83	14	7	43	62	18	23		128	1390	97	1203	98	1156	0.666667	0.409524	0.439024	0.0843215	0.0746154	0.0781499	0.505072	0.0790289	0.0323207	0.17341
PbANKA_10_v3	205489	205615	PBANKA_1003200	+	126	11	231	33	218	24	280		89	22	90	82	114	64	0.0454545	0.131474	0.0789474	0.801802	0.523256	0.640449	0.085292	0.655169	0.032502	0.17341
PbANKA_05_v3	184381	184502	PBANKA_0504800	+	121	36	82	22	100	30	64		10	268	9	294	8	297	0.305085	0.180328	0.319149	0.0359712	0.029703	0.0262295	0.268187	0.0306346	0.0326423	0.17341
PbANKA_13_v3	1157450	1157548	PBANKA_1329000	-	98	11	34	14	67	5	11		34	1001	21	618	34	845	0.244444	0.17284	0.3125	0.0328502	0.0328639	0.0386803	0.243261	0.0347981	0.032729	0.17341
PbANKA_14_v3	1711248	1711360	PBANKA_1444600	-	112	30	128	21	182	22	123		11	806	10	740	10	658	0.189873	0.103448	0.151724	0.0134639	0.0133333	0.0149701	0.148349	0.0139224	0.0327358	0.17341
PbANKA_11_v3	473516	473615	PBANKA_1111600	+	99	153	780	201	905	175	623		52	589	80	802	55	694	0.163987	0.181736	0.219298	0.0811232	0.0907029	0.0734312	0.18834	0.0817525	0.0327571	0.17341
PbANKA_14_v3	613953	614102	PBANKA_1415300	-	149	82	179	96	379	56	208		60	1068	60	999	48	1011	0.314176	0.202105	0.212121	0.0531915	0.0566572	0.0453258	0.242801	0.0517248	0.032816	0.17341
PbANKA_09_v3	1325838	1326009	PBANKA_0936900	-	171	122	205	417	212	110	171		5545	30	3247	48	2917	49	0.373089	0.662957	0.391459	0.994619	0.985432	0.983479	0.475835	0.987844	0.0328425	0.17341
PbANKA_13_v3	2331321	2331483	PBANKA_1361100	-	162	21	20	46	67	39	23		24	136	33	158	18	89	0.512195	0.40708	0.629032	0.15	0.172775	0.168224	0.516102	0.163666	0.0329122	0.173456
PbANKA_02_v3	273682	273891	PBANKA_0207700	+	209	94	84	82	89	60	115		20	93	17	86	21	107	0.52809	0.479532	0.342857	0.176991	0.165049	0.164062	0.45016	0.168701	0.0329673	0.173456
PbANKA_07_v3	27531	27666	PBANKA_0700100	-	135	7	22	6	26	9	45		1	10	1	16	1	10	0.241379	0.1875	0.166667	0.0909091	0.0588235	0.0909091	0.198515	0.0802139	0.0334082	0.174691
PbANKA_12_v3	356583	356711	PBANKA_1209300	+	128	60	151	66	286	50	164		25	406	26	336	21	304	0.28436	0.1875	0.233645	0.0580046	0.0718232	0.0646154	0.235168	0.0648144	0.0334359	0.174691
PbANKA_13_v3	103821	104005	PBANKA_1301800	-	184	12	15	55	97	8	17		66	469	59	458	60	321	0.444444	0.361842	0.32	0.123364	0.11412	0.15748	0.375429	0.131655	0.0335539	0.175086
PbANKA_04_v3	505011	505096	PBANKA_0414000	+	85	1032	418	1314	738	676	572		639	1585	558	1415	597	1220	0.711724	0.640351	0.541667	0.28732	0.282818	0.328564	0.631247	0.299567	0.0335702	0.175086
PbANKA_12_v3	1695369	1695611	PBANKA_1245000	-	242	23	162	54	250	28	199		65	59	64	89	61	111	0.124324	0.177632	0.123348	0.524194	0.418301	0.354651	0.141768	0.432382	0.0336433	0.175315
PbANKA_13_v3	1157304	1157397	PBANKA_1329000	-	93	11	7	23	29	7	10		136	505	76	304	90	400	0.611111	0.442308	0.411765	0.212168	0.2	0.183673	0.488395	0.198614	0.033875	0.176062
PbANKA_10_v3	1595397	1595592	PBANKA_1040000	+	195	76	52	81	170	88	70		22	1307	44	1395	29	1188	0.59375	0.322709	0.556962	0.0165538	0.0305768	0.0238291	0.49114	0.0236532	0.0340896	0.176429
PbANKA_08_v3	1165989	1166153	PBANKA_0830900	-	164	10	28	53	169	8	42		232	2418	114	1494	119	1578	0.263158	0.238739	0.16	0.0875472	0.0708955	0.0701237	0.220632	0.0761888	0.0340932	0.176429
PbANKA_12_v3	1290137	1290232	PBANKA_1233500	-	95	9	2	16	17	4	4		77	487	42	502	52	436	0.818182	0.484848	0.5	0.136525	0.0772059	0.106557	0.60101	0.106763	0.0341779	0.176714
PbANKA_09_v3	1188897	1188992	PBANKA_0932600	+	95	3	10	16	38	3	12		13	183	15	283	15	201	0.230769	0.296296	0.2	0.0663265	0.0503356	0.0694444	0.242355	0.0620355	0.0342305	0.176833
PbANKA_01_v3	104898	105012	PBANKA_0102400	-	114	15	59	33	175	12	61		6	177	15	190	6	166	0.202703	0.158654	0.164384	0.0327869	0.0731707	0.0348837	0.175247	0.0469471	0.0342667	0.176867
PbANKA_07_v3	770505	770629	PBANKA_0721000	+	124	42	14	71	80	46	11		203	1578	158	1066	191	1202	0.75	0.470199	0.807018	0.113981	0.129085	0.137114	0.675739	0.126727	0.0343158	0.176967
PbANKA_07_v3	141191	141332	PBANKA_0702700	-	141	37	4	28	17	26	0		33	81	25	81	25	86	0.902439	0.622222	1	0.289474	0.235849	0.225225	0.841554	0.250183	0.0344181	0.177189
PbANKA_09_v3	735838	735942	PBANKA_0919800	+	104	3	300	21	428	7	449		19	101	23	166	25	174	0.00990099	0.0467706	0.0153509	0.158333	0.121693	0.125628	0.0240075	0.135218	0.0345504	0.177412
PbANKA_14_v3	1634138	1634350	PBANKA_1442700	-	212	25	17	34	51	11	12		28	125	20	82	10	69	0.595238	0.4	0.478261	0.183007	0.196078	0.126582	0.491166	0.168556	0.0348621	0.177478
PbANKA_10_v3	95319	95458	PBANKA_1001300	-	139	0	20	5	52	4	43		40	20	26	20	25	34	0	0.0877193	0.0851064	0.666667	0.565217	0.423729	0.0576086	0.551871	0.0350621	0.177918
PbANKA_11_v3	1028756	1028929	PBANKA_1127300	-	173	12	208	18	212	15	236		30	58	22	78	39	85	0.0545455	0.0782609	0.059761	0.340909	0.22	0.314516	0.0641891	0.291808	0.0352409	0.178504
PbANKA_12_v3	748376	748519	PBANKA_1219500	+	143	7	977	18	894	8	1159		174	159	117	311	213	298	0.00711382	0.0197368	0.00685518	0.522523	0.273364	0.41683	0.0112353	0.404239	0.0354611	0.179013
PbANKA_08_v3	541192	541317	PBANKA_0812100	+	125	11	29	43	183	28	55		36	528	25	389	29	370	0.275	0.190265	0.337349	0.0638298	0.0603865	0.0726817	0.267538	0.0656327	0.0356626	0.179414
PbANKA_11_v3	1726086	1726210	PBANKA_1146100	+	124	4	0	3	1	5	2		6	8	13	35	10	13	1	0.75	0.714286	0.428571	0.270833	0.434783	0.821429	0.378062	0.0357453	0.179445
PbANKA_08_v3	1252634	1252738	PBANKA_0833300	-	104	23	14	18	33	27	23		7	143	5	66	12	121	0.621622	0.352941	0.54	0.0466667	0.0704225	0.0902256	0.504854	0.0691049	0.0357758	0.179445
PbANKA_13_v3	681369	681569	PBANKA_1316200	-	200	18	99	31	151	14	117		9	241	11	278	12	274	0.153846	0.17033	0.10687	0.036	0.0380623	0.041958	0.143682	0.0386734	0.0359824	0.179821
PbANKA_10_v3	1562196	1562309	PBANKA_1039000	-	113	16	10	14	23	20	15		57	815	87	718	62	757	0.615385	0.378378	0.571429	0.065367	0.108075	0.0757021	0.521731	0.0830479	0.0360589	0.179903
PbANKA_13_v3	1026270	1026382	PBANKA_1326100	-	112	29	84	47	263	43	124		65	2272	94	2378	115	2597	0.256637	0.151613	0.257485	0.0278134	0.0380259	0.0424041	0.221912	0.0360812	0.0361771	0.180342
PbANKA_12_v3	1646012	1646239	PBANKA_1243700	+	227	46	207	56	224	59	284		69	60	65	110	110	125	0.181818	0.2	0.172012	0.534884	0.371429	0.468085	0.18461	0.458132	0.0363637	0.180535
PbANKA_07_v3	299354	299462	PBANKA_0707200	-	108	29	4	73	50	20	5		479	1119	349	767	364	801	0.878788	0.593496	0.8	0.29975	0.312724	0.312446	0.757428	0.308307	0.0364857	0.180535
PbANKA_12_v3	685441	685607	PBANKA_1217900	+	166	31	99	122	213	87	152		155	1122	144	904	119	799	0.238462	0.364179	0.364017	0.121378	0.137405	0.12963	0.322219	0.129471	0.0365494	0.180535
PbANKA_13_v3	322660	322986	PBANKA_1306500	+	326	3	15	13	20	4	13		51	29	39	23	38	17	0.166667	0.393939	0.235294	0.6375	0.629032	0.690909	0.2653	0.65248	0.0365921	0.180535
PbANKA_14_v3	1713665	1713795	PBANKA_1444600	-	130	35	32	43	107	35	27		55	934	31	771	47	737	0.522388	0.286667	0.564516	0.0556117	0.0386534	0.059949	0.457857	0.0514047	0.0365966	0.180535
PbANKA_13_v3	1597025	1597152	PBANKA_1340600	+	127	9	104	23	110	13	125		13	47	16	48	18	53	0.079646	0.172932	0.0942029	0.216667	0.25	0.253521	0.115594	0.240063	0.0367963	0.181077
PbANKA_06_v3	372000	372106	PBANKA_0607600	+	106	16	1206	39	1297	33	1074		250	132	229	423	313	342	0.0130933	0.0291916	0.0298103	0.65445	0.351227	0.477863	0.0240317	0.494513	0.0368178	0.181077
PbANKA_09_v3	805303	805412	PBANKA_0922000	-	109	39	285	78	285	71	297		19	417	22	359	20	400	0.12037	0.214876	0.192935	0.043578	0.0577428	0.047619	0.17606	0.0496466	0.0370793	0.181077
PbANKA_11_v3	348312	348398	PBANKA_1108900	-	86	6	159	10	275	10	174		76	330	71	405	59	403	0.0363636	0.0350877	0.0543478	0.187192	0.14916	0.127706	0.0419331	0.154686	0.0371919	0.181077
PbANKA_09_v3	961048	961181	PBANKA_0925900	-	133	8	297	11	237	7	243		19	31	23	81	25	66	0.0262295	0.0443548	0.028	0.38	0.221154	0.274725	0.0328614	0.29196	0.0372569	0.181077
PbANKA_09_v3	859253	859529	PBANKA_0923900	+	276	11	225	29	293	19	394		34	42	35	89	58	92	0.0466102	0.0900621	0.0460048	0.447368	0.282258	0.386667	0.0608924	0.372098	0.0374534	0.181556
PbANKA_10_v3	526788	526973	PBANKA_1011300	+	185	15	73	41	168	36	117		79	14	67	56	58	27	0.170455	0.196172	0.235294	0.849462	0.544715	0.682353	0.20064	0.692177	0.0374943	0.181607
PbANKA_10_v3	1202228	1202310	PBANKA_1029700	-	82	48	328	76	262	52	276		14	280	21	249	29	386	0.12766	0.224852	0.158537	0.047619	0.0777778	0.0698795	0.170349	0.0650921	0.0377647	0.182182
PbANKA_12_v3	1638145	1638246	PBANKA_1243500	-	101	8	13	11	21	3	10		1	26	6	65	4	58	0.380952	0.34375	0.230769	0.037037	0.084507	0.0645161	0.318491	0.0620201	0.0377653	0.182182
PbANKA_13_v3	918063	918149	PBANKA_1322200	+	86	7	16	44	71	11	30		81	552	52	390	63	408	0.304348	0.382609	0.268293	0.127962	0.117647	0.133758	0.318416	0.126456	0.0378532	0.182382
PbANKA_13_v3	2309052	2309175	PBANKA_1360600	+	123	249	65	272	237	280	24		171	1098	171	799	135	643	0.792994	0.534381	0.921053	0.134752	0.176289	0.173522	0.749476	0.161521	0.0378679	0.182382
PbANKA_02_v3	351215	351397	PBANKA_0209800	+	182	35	220	32	223	17	253		36	37	35	77	45	55	0.137255	0.12549	0.062963	0.493151	0.3125	0.45	0.108569	0.41855	0.0379142	0.182458
[truncated: 441 more rows]
[truncated: 38 more columns]

## Sheet: Summary4
Intron retention	677				Intron ret.		5'3' Change		Exon skip.
[truncated: 678 more rows]

[truncated: 2 more sheets: FWT v MWT , Summary5]
