# Supplementary material for: Alternative splicing is required for stage differentiation in malaria parasites
Source: Genome Biol. 2019 Aug 1;20:151. doi: 10.1186/s13059-019-1756-6 (PMC6669979; doi:10.1186/s13059-019-1756-6)
Supplement: Supplementary file 12 — Table S11. A tab-delimited text file containing a list of primers used in this study. (TSV 3 kb) [file 13059_2019_1756_MOESM12_ESM.tsv]

experiment	name	sequence
PCR screen of PbSR-MG KO parasites	PbGEM GW2+ SP	GGGTGACTTTGGTGACAGATACTAC
PCR screen of PbSR-MG KO parasites	PbSR-MG ASP	TGCACATAATGAACTAGTGTGTATTTCTA
PCR screen of PbSR-MG KO parasites	PbSR-MG WT SP	TTAATAAACTACAACCATTTTCAACCA
generation of PbSR-MG HA-tagged vector	PbSR-MG 3'-HindIII-ApaI SP	AAGCTTGGGCCCTAATAGACAGAAGCAGAGACAGAA
generation of PbSR-MG HA-tagged vector	PbSR-MG 3'-AvrII-BglII ASP	CCTAGGAGATCTTTTTTTTTTTCGTGTCGAAC
PCR screen of PbSR-MG HA-tagged parasites	PbSR-MG test SP	AGAAGAAAATCTCCTGACACAA
PCR screen of PbSR-MG HA-tagged parasites	PbSR-MG 3' UTR test ASP	TTGACGAAGGTGACGAACTA
PCR screen of PbSR-MG HA-tagged parasites	pPb3HA 3' UTR ASP	GTTACACGTATATTACGCATACAAC
PCR screen for complementation	416	AAGGCGCATAACGATACCAC
PCR screen for complementation	417	CCGCCTACTGCGACTATAGAG
PCR screen for complementation	421	ATGGGGAAAAAGTGCAAAAC
qRT-PCR for PBANKA_1029400	1029400_T L	AAATGAACTTAGGCATAAATAACAAGA
qRT-PCR for PBANKA_1029400	1029400_T R	TGTAAACTGTACTTTTGAAGGGGTTA
qRT-PCR for PBANKA_1029400	1029400_C L	ATGAGCAAAGGATCGGAAAA
qRT-PCR for PBANKA_1029400	1029400_C R	TTTGTTCAGCAAGCTTCCAA
qRT-PCR for PBANKA_1108000	1108000_T L	TTTTTCGGGGTTTTCCATTA
qRT-PCR for PBANKA_1108000	1108000_T R	TGTTCTCATTTTCCATATTTCTAAGG
qRT-PCR for PBANKA_1108000	1108000_C L	CAAAAATAATTGAGCCATTTGATG
qRT-PCR for PBANKA_1108000	1108000_C R	TCTGCTTCATTATCATTCCCTTC
qRT-PCR for PBANKA_0622300	622300_T L	AAAGAATTGGCTACAACATGGA
qRT-PCR for PBANKA_0622300	622300_T R	AAAATATGTCATGATGGAATTGACA
qRT-PCR for PBANKA_0622300	622300_C L	AGAGGGGGTAAAGACCTCCA
qRT-PCR for PBANKA_0622300	622300_C R	TGGAGAAGGCAATCAGCATA
qRT-PCR for PBANKA_0212800	212800_T L	ACATATTCATCATTGTACATATTGTTT
qRT-PCR for PBANKA_0212800	212800_T R	ATCGGAGGCATATGGAATA
qRT-PCR for PBANKA_0212800	212800_C L	TAAGCAGCTAACGCCCTTCT
qRT-PCR for PBANKA_0212800	212800_C R	GAAGGAACGCCCAATCAGTA
qRT-PCR for PBANKA_1414100	1414100_T L	TGTCAACCAATGCACACACA
qRT-PCR for PBANKA_1414100	1414100_T R	GGGGCATTATATCCATGCAG
qRT-PCR for PBANKA_1414100	1414100_C L	TTTGGCACGTAAAGATAAACATT
qRT-PCR for PBANKA_1414100	1414100_C R	AGAATGCTTTGTTGCCAAAAT
qRT-PCR for PBANKA_0404700	404700_T L	GGTTTCGTTTTCCTTGACCA
qRT-PCR for PBANKA_0404700	404700_T R	TGGAAAAAGTTCCGTACCAAG
qRT-PCR for PBANKA_0404700	404700_C L	TGGGCATTCAGTTTTTGAGA
qRT-PCR for PBANKA_0404700	404700_C R	CAAAATGGGATCCACATACG
qRT-PCR for PBANKA_0712600	712600_T L	TTGGGTGAGTTGAAGGAAGC
qRT-PCR for PBANKA_0712600	712600_T R	AGAAGCATCGAATTTTGCTCA
qRT-PCR for PBANKA_0712600	712600_C L	TCAGCCAACTTTGAACGGTA
qRT-PCR for PBANKA_0712600	712600_C R	CAATGGCAACACCTGAAGAA
qRT-PCR for PBANKA_1449500	1449500_T L	ATCAGGTGTTGGCTTTGGAG
qRT-PCR for PBANKA_1449500	1449500_T R	ATATTCATTGCTCCGGCTTG
qRT-PCR for PBANKA_1449500	1449500_C L	AAGCCGGAGCAATGAATATG
qRT-PCR for PBANKA_1449500	1449500_C R	TGGATTGTTGACATGCCTTT
qRT-PCR for PBANKA_0709000	709000_T L	ATCGTTGGAGGTGTGAGGAC
qRT-PCR for PBANKA_0709000	709000_T R	GTGCCGCTATTTCTTCCTTG
qRT-PCR for PBANKA_0709000	709000_C L	AGATGATTCCCCCGGTTTTA
qRT-PCR for PBANKA_0709000	709000_C R	GGTTGATATTAAAACGGTTTGTGG
qRT-PCR for PBANKA_1400700	1400700_T L	AAATCCAGCGCTAGCTCATT
qRT-PCR for PBANKA_1400700	1400700_T R	CCAGTCGGGTTTGAAATGTT
qRT-PCR for PBANKA_1400700	1400700_C L	AACATTTCAAACCCGACTGG
qRT-PCR for PBANKA_1400700	1400700_C R	TCTCCGCTTGTCCAAGAACT
